# Supplementary material for: Quantitative proteomics of small numbers of closely-related cells: Selection of the optimal method for a clinical setting
Source: Front Med (Lausanne). 2022 Sep 27;9:997305. doi: 10.3389/fmed.2022.997305 (PMC9553008; doi:10.3389/fmed.2022.997305)
Supplement: Supplementary file 1 [file Data_Sheet_1.zip]

Archive with 9 entries (9 files):
- 997305_Supplementary Material/Supplementary Figures.docx
- 997305_Supplementary Material/Supplementary Materials and Methods.docx
- 997305_Supplementary Material/Supplementary Table Legends.docx
- 997305_Supplementary Material/Supplementary Table S1.docx
- 997305_Supplementary Material/Supplementary Table S2.xlsx
- 997305_Supplementary Material/Supplementary Table S3.xlsx
- 997305_Supplementary Material/Supplementary Table S4.docx
- 997305_Supplementary Material/Supplementary Table S5.xlsx
- 997305_Supplementary Material/Supplementary Table S6.xlsx
