# Supplementary material for: Quantitative proteomics of small numbers of closely-related cells: Selection of the optimal method for a clinical setting
Source: Front Med (Lausanne). 2022 Sep 27;9:997305. doi: 10.3389/fmed.2022.997305 (PMC9553008; doi:10.3389/fmed.2022.997305)
Supplement: Supplementary file 1 [file Data_Sheet_1.zip › 997305_Supplementary Material/Supplementary Table S2.xlsx]

## Sheet: Supplementary Table S2
Supplementary Table S2. Overview of detected proteins in 50k dTHP1 cells after an HPLC gradient run of 60 min. Five cell lysis buffers were compared (P1-P5) in combination with two sample clean-up methods (SP3 and C18).
dTHP1: differentiated THP1 cells
P1: urea-based lysis buffer; P2: TEAB-based lysis buffer; P3: SDS-based lysis buffer; P4: TFE-based lysis buffer; P5: hypotonic lysis buffer.
SP3: single-pot solid-phase-enhanced sample preparation
C18: C18-column-based sample clean-up method

## Sheet: P1SP3_50k_dTHP1
Replicate 1																					Replicate 2																				Replicate 3
Accession	Description_x	MW_x	PCoverage_x	Coverage_x	NSAF_x	ConfidentlyLocalizedModificationSites_x	CLMS1_x	AmbiguouslyLocalizedModificationSites_x	ALMS1_x	ProteinInference_x	SecondaryAccessions_x	ProteinGroup_x	Validated_Peptides_x	Peptides_x	Unique_x	Validated PSMs_x	PSMs_x	Confidence_x	Decoy_x	Validation_x000D__x	Description_y	MW_y	PCoverage_y	Coverage_y	NSAF_y	ConfidentlyLocalizedModificationSites_y	CLMS1_y	AmbiguouslyLocalizedModificationSites_y	ALMS1_y	ProteinInference_y	SecondaryAccessions_y	ProteinGroup_y	Validated_Peptides_y	Peptides_y	Unique_y	Validated PSMs_y	PSMs_y	Confidence_y	Decoy_y	Validation_x000D__y	Description	MW	PCoverage	Coverage	NSAF	ConfidentlyLocalizedModificationSites	CLMS1	AmbiguouslyLocalizedModificationSites	ALMS1
Q13509	Tubulin beta-3 chain (TBB3_HUMAN)	50.4003	65.11	38.44	0.0186785	Oxidation of M(M147, M164, M257, M293, M299, M300, M330)	Oxidation of M(7)			Related Proteins	Q13509-2	Q13509, Q13509-2	24	25	2	99	101	100	0	Confident_x000D_	Tubulin beta-3 chain (TBB3_HUMAN)	50.4003	71.11	48.89	0.0221703	Oxidation of M(M73, M164, M257, M299)	Oxidation of M(4)			Single Protein		Q13509	24	25	1	123	123	100	0	Confident_x000D_	Tubulin beta-3 chain (TBB3_HUMAN)	50.4003	71.11	51.11	0.0217353	Oxidation of M(M73, M164, M257, M299)	Oxidation of M(4)
Q9UKU7	Isobutyryl-CoA dehydrogenase, mitochondrial (ACAD8_HUMAN)	45.0405	90.36	2.89	0.00266667					Single Protein		Q9UKU7	1	1	1	1	1	100	0	Doubtful_x000D_	Isobutyryl-CoA dehydrogenase, mitochondrial (ACAD8_HUMAN)	45.0405	90.36	3.37	0.00266667					Related Proteins	Q9UKU7-2, Q9UKU7-3	Q9UKU7, Q9UKU7-2, Q9UKU7-3	1	1	1	1	1	100	0	Doubtful_x000D_	Isobutyryl-CoA dehydrogenase, mitochondrial (ACAD8_HUMAN)	45.0405	90.36	7.23	0.006
O14561	Acyl carrier protein, mitochondrial (ACPM_HUMAN)	17.406	80.13	9.62	0.008					Single Protein		O14561	1	1	1	1	1	100	0	Doubtful_x000D_	Acyl carrier protein, mitochondrial (ACPM_HUMAN)	17.406	80.13	18.59	0.016					Single Protein		O14561	2	2	2	3	3	100	0	Confident_x000D_	Acyl carrier protein, mitochondrial (ACPM_HUMAN)	17.406	80.13	18.59	0.024
Q7Z4V5	Hepatoma-derived growth factor-related protein 2 (HDGR2_HUMAN)	74.2722	92.85	9.54	0.00571352					Related Proteins	Q7Z4V5-2, Q7Z4V5-3, Q7Z4V5-4	Q7Z4V5, Q7Z4V5-2, Q7Z4V5-3, Q7Z4V5-4	5	6	5	7	9	100	0	Confident_x000D_	Hepatoma-derived growth factor-related protein 2 (HDGR2_HUMAN)	74.2722	92.85	9.69	0.00494917					Related Proteins	Q7Z4V5-2, Q7Z4V5-3, Q7Z4V5-4	Q7Z4V5, Q7Z4V5-2, Q7Z4V5-3, Q7Z4V5-4	4	4	4	5	6	100	0	Confident_x000D_	Hepatoma-derived growth factor-related protein 2 (HDGR2_HUMAN)	74.2722	92.85	8.35	0.00628678
P61769	Beta-2-microglobulin (B2MG_HUMAN)	13.7059	100	35.29	0.0756303					Related Proteins	B2MG_HUMAN	B2MG_HUMAN, P61769	3	3	3	12	12	100	0	Confident_x000D_	Beta-2-microglobulin (B2MG_HUMAN)	13.7059	100	35.29	0.0938375					Related Proteins	B2MG_HUMAN	B2MG_HUMAN, P61769	3	3	3	14	14	100	0	Confident_x000D_	Beta-2-microglobulin (B2MG_HUMAN)	13.7059	100	46.22	0.0518207
P42858	Huntingtin (HD_HUMAN)	347.383	69.89	0.6	0.00041806					Single Protein		P42858	1	3	3	1	3	100	0	Doubtful_x000D_	Huntingtin (HD_HUMAN)	347.383	72.47	2.71	0.000954571					Single Protein		P42858	5	7	7	5	7	100	0	Confident_x000D_	Huntingtin (HD_HUMAN)	347.383	72.47	1.15	0.00062709
Q92925	SWI/SNF-related matrix-associated actin-dependent regulator of chromatin subfamily D member 2 (SMRD2_HUMAN)	58.8836	92.66	3.77	0.00406504					Related Proteins	Q92925-2, Q92925-3	Q92925, Q92925-2, Q92925-3	1	1	1	2	2	90.4762	0	Doubtful_x000D_	SWI/SNF-related matrix-associated actin-dependent regulator of chromatin subfamily D member 2 (SMRD2_HUMAN)	58.8836	92.66	6.97	0.00474255					Related Proteins	Q92925-2, Q92925-3	Q92925, Q92925-2, Q92925-3	2	2	1	3	3	100	0	Confident_x000D_
O14556	Glyceraldehyde-3-phosphate dehydrogenase, testis-specific (G3PT_HUMAN)	44.4728	74.02	4.41	0.0100402					Single Protein		O14556	2	2	1	4	4	100	0	Confident_x000D_
Q07866	Kinesin light chain 1 (KLC1_HUMAN)	65.2689	88.13	19.55	0.00733681					Related Proteins	Q07866-10, Q07866-2, Q07866-3, Q07866-4, Q07866-5, Q07866-6, Q07866-7, Q07866-8, Q07866-9	Q07866, Q07866-10, Q07866-2, Q07866-3, Q07866-4, Q07866-5, Q07866-6, Q07866-7, Q07866-8, Q07866-9	9	13	11	13	16	100	0	Confident_x000D_	Kinesin light chain 1 (KLC1_HUMAN)	65.2689	88.13	10.99	0.00702247					Related Proteins	Q07866-10, Q07866-2, Q07866-3, Q07866-4, Q07866-5, Q07866-6, Q07866-7, Q07866-8, Q07866-9	Q07866, Q07866-10, Q07866-2, Q07866-3, Q07866-4, Q07866-5, Q07866-6, Q07866-7, Q07866-8, Q07866-9	5	7	6	7	9	100	0	Confident_x000D_	Kinesin light chain 1 (KLC1_HUMAN)	65.2689	88.13	18.67	0.00688202
Q9UJW0	Dynactin subunit 4 (DCTN4_HUMAN)	52.3036	80.22	5.43	0.00235849					Related Proteins	Q9UJW0-2, Q9UJW0-3	Q9UJW0, Q9UJW0-2, Q9UJW0-3	1	1	1	1	1	100	0	Doubtful_x000D_
Q00610	Clathrin heavy chain 1 (CLH1_HUMAN)	191.493	82.03	51.04	0.0121819	Oxidation of M(M132, M996)	Oxidation of M(2)			Related Proteins	Q00610-2	Q00610, Q00610-2	64	69	51	191	196	100	0	Confident_x000D_	Clathrin heavy chain 1 (CLH1_HUMAN)	191.493	85.25	54.57	0.0113451	Oxidation of M(M132, M996)	Oxidation of M(2)			Related Proteins	Q00610-2	Q00610, Q00610-2	68	69	50	203	210	100	0	Confident_x000D_	Clathrin heavy chain 1 (CLH1_HUMAN)	191.493	85.25	52.36	0.0114784	Oxidation of M(M132)	Oxidation of M(1)
Q9Y6A5	Transforming acidic coiled-coil-containing protein 3 (TACC3_HUMAN)	90.3038	72.32	5.85	0.00343784					Single Protein		Q9Y6A5	4	5	5	4	5	100	0	Confident_x000D_	Transforming acidic coiled-coil-containing protein 3 (TACC3_HUMAN)	90.3038	72.32	1.55	0.00165017					Single Protein		Q9Y6A5	1	2	2	1	2	100	0	Doubtful_x000D_	Transforming acidic coiled-coil-containing protein 3 (TACC3_HUMAN)	90.3038	72.32	1.43	0.00165017
Q9H0U4	Ras-related protein Rab-1B (RAB1B_HUMAN)	22.1572	100	34.83	0.0404479					Related Proteins	Q92928	Q92928, Q9H0U4	5	5	0	21	21	100	0	Confident_x000D_	Ras-related protein Rab-1B (RAB1B_HUMAN)	22.1572	100	38.81	0.0356382					Related Proteins	Q92928	Q92928, Q9H0U4	6	6	2	21	22	100	0	Confident_x000D_	Ras-related protein Rab-1B (RAB1B_HUMAN)	22.1572	100	47.76	0.0336821
P18510	Interleukin-1 receptor antagonist protein (IL1RA_HUMAN)	20.042	75.71	10.73	0.0223881					Related Proteins	P18510-2, P18510-3, P18510-4	P18510, P18510-2, P18510-3, P18510-4	1	2	2	3	4	100	0	Doubtful_x000D_	Interleukin-1 receptor antagonist protein (IL1RA_HUMAN)	20.042	75.71	10.73	0.0149254					Related Proteins	P18510-2, P18510-3, P18510-4	P18510, P18510-2, P18510-3, P18510-4	1	1	1	2	2	100	0	Doubtful_x000D_	Interleukin-1 receptor antagonist protein (IL1RA_HUMAN)	20.042	75.71	10.73	0.00373134
Q9Y4B6	DDB1- and CUL4-associated factor 1 (DCAF1_HUMAN)	168.9	71.53	0.93	0.000840336					Related Proteins	Q9Y4B6-2	Q9Y4B6, Q9Y4B6-2	1	1	1	1	1	100	0	Doubtful_x000D_	DDB1- and CUL4-associated factor 1 (DCAF1_HUMAN)	168.9	75.12	3.78	0.0012605	Oxidation of M(M155)	Oxidation of M(1)			Related Proteins	Q9Y4B6-2, Q9Y4B6-3	Q9Y4B6, Q9Y4B6-2, Q9Y4B6-3	2	2	2	2	2	100	0	Doubtful_x000D_	DDB1- and CUL4-associated factor 1 (DCAF1_HUMAN)	168.9	75.12	1.92	0.000840336
Q9BY44	Eukaryotic translation initiation factor 2A (EIF2A_HUMAN)	64.9492	95.38	5.47	0.0034188					Related Proteins	Q9BY44-3	Q9BY44, Q9BY44-3	2	2	2	3	3	100	0	Confident_x000D_	Eukaryotic translation initiation factor 2A (EIF2A_HUMAN)	64.9492	100	11.45	0.00413105					Related Proteins	Q9BY44-3	Q9BY44, Q9BY44-3	4	6	6	5	7	100	0	Confident_x000D_	Eukaryotic translation initiation factor 2A (EIF2A_HUMAN)	64.9492	100	4.44	0.0025641
P09960	Leukotriene A-4 hydrolase (LKHA4_HUMAN)	69.2412	92.64	35.35	0.0132407					Related Proteins	P09960-2	P09960, P09960-2	16	16	0	38	40	100	0	Confident_x000D_	Leukotriene A-4 hydrolase (LKHA4_HUMAN)	69.2412	92.64	38.95	0.0142985					Related Proteins	P09960-2	P09960, P09960-2	17	18	0	41	42	100	0	Confident_x000D_	Leukotriene A-4 hydrolase (LKHA4_HUMAN)	69.2412	92.64	41.9	0.0131995
P09960	Leukotriene A-4 hydrolase (LKHA4_HUMAN)	69.2412	92.64	35.35	0.0132407					Related Proteins	P09960-2	P09960, P09960-2	16	16	0	38	40	100	0	Confident_x000D_	Leukotriene A-4 hydrolase (LKHA4_HUMAN)	69.2412	92.64	38.95	0.0142985					Related Proteins	P09960-2	P09960, P09960-2	17	18	0	41	42	100	0	Confident_x000D_	Leukotriene A-4 hydrolase (LKHA4_HUMAN)	69.2412	92.64	42.55	0.0103077
P09960	Leukotriene A-4 hydrolase (LKHA4_HUMAN)	69.2412	92.64	35.35	0.0132407					Related Proteins	P09960-2	P09960, P09960-2	16	16	0	38	40	100	0	Confident_x000D_	Leukotriene A-4 hydrolase (LKHA4_HUMAN)	69.2412	92.64	38.95	0.0107209					Related Proteins	P09960-4	P09960, P09960-4	18	19	0	39	40	100	0	Confident_x000D_	Leukotriene A-4 hydrolase (LKHA4_HUMAN)	69.2412	92.64	41.9	0.0131995
P09960	Leukotriene A-4 hydrolase (LKHA4_HUMAN)	69.2412	92.64	35.35	0.0132407					Related Proteins	P09960-2	P09960, P09960-2	16	16	0	38	40	100	0	Confident_x000D_	Leukotriene A-4 hydrolase (LKHA4_HUMAN)	69.2412	92.64	38.95	0.0107209					Related Proteins	P09960-4	P09960, P09960-4	18	19	0	39	40	100	0	Confident_x000D_	Leukotriene A-4 hydrolase (LKHA4_HUMAN)	69.2412	92.64	42.55	0.0103077
P09960	Leukotriene A-4 hydrolase (LKHA4_HUMAN)	69.2412	92.64	35.35	0.0116022					Related Proteins	P09960-4	P09960, P09960-4	17	17	0	37	39	100	0	Confident_x000D_	Leukotriene A-4 hydrolase (LKHA4_HUMAN)	69.2412	92.64	38.95	0.0142985					Related Proteins	P09960-2	P09960, P09960-2	17	18	0	41	42	100	0	Confident_x000D_	Leukotriene A-4 hydrolase (LKHA4_HUMAN)	69.2412	92.64	41.9	0.0131995
P09960	Leukotriene A-4 hydrolase (LKHA4_HUMAN)	69.2412	92.64	35.35	0.0116022					Related Proteins	P09960-4	P09960, P09960-4	17	17	0	37	39	100	0	Confident_x000D_	Leukotriene A-4 hydrolase (LKHA4_HUMAN)	69.2412	92.64	38.95	0.0142985					Related Proteins	P09960-2	P09960, P09960-2	17	18	0	41	42	100	0	Confident_x000D_	Leukotriene A-4 hydrolase (LKHA4_HUMAN)	69.2412	92.64	42.55	0.0103077
P09960	Leukotriene A-4 hydrolase (LKHA4_HUMAN)	69.2412	92.64	35.35	0.0116022					Related Proteins	P09960-4	P09960, P09960-4	17	17	0	37	39	100	0	Confident_x000D_	Leukotriene A-4 hydrolase (LKHA4_HUMAN)	69.2412	92.64	38.95	0.0107209					Related Proteins	P09960-4	P09960, P09960-4	18	19	0	39	40	100	0	Confident_x000D_	Leukotriene A-4 hydrolase (LKHA4_HUMAN)	69.2412	92.64	41.9	0.0131995
P09960	Leukotriene A-4 hydrolase (LKHA4_HUMAN)	69.2412	92.64	35.35	0.0116022					Related Proteins	P09960-4	P09960, P09960-4	17	17	0	37	39	100	0	Confident_x000D_	Leukotriene A-4 hydrolase (LKHA4_HUMAN)	69.2412	92.64	38.95	0.0107209					Related Proteins	P09960-4	P09960, P09960-4	18	19	0	39	40	100	0	Confident_x000D_	Leukotriene A-4 hydrolase (LKHA4_HUMAN)	69.2412	92.64	42.55	0.0103077
P48960	CD97 antigen (CD97_HUMAN)	91.8091	60.96	11.74	0.0102919	Oxidation of M(M309)	Oxidation of M(1)			Related Proteins	P48960-2, P48960-3	P48960, P48960-2, P48960-3	6	9	8	13	16	100	0	Confident_x000D_	CD97 antigen (CD97_HUMAN)	91.8091	67.43	10.66	0.0131848					Related Proteins	P48960-2, P48960-3	P48960, P48960-2, P48960-3	4	4	3	12	13	100	0	Confident_x000D_	CD97 antigen (CD97_HUMAN)	91.8091	67.43	5.51	0.00896057
Q15907	Ras-related protein Rab-11B (RB11B_HUMAN)	24.4735	100	39.91	0.033306					Related Proteins	Q15907-2	Q15907, Q15907-2	8	8	8	18	18	100	0	Confident_x000D_	Ras-related protein Rab-11B (RB11B_HUMAN)	24.4735	100	50.92	0.0256421					Related Proteins	Q15907-2	Q15907, Q15907-2	10	10	1	20	21	100	0	Confident_x000D_	Ras-related protein Rab-11B (RB11B_HUMAN)	24.4735	100	53.21	0.0232725
Q92530	Proteasome inhibitor PI31 subunit (PSMF1_HUMAN)	29.798	62.36	6.27	0.00502513					Single Protein		Q92530	1	1	1	1	1	100	0	Doubtful_x000D_	Proteasome inhibitor PI31 subunit (PSMF1_HUMAN)	29.798	62.36	6.27	0.00502513					Single Protein		Q92530	1	2	2	1	2	100	0	Doubtful_x000D_	Proteasome inhibitor PI31 subunit (PSMF1_HUMAN)	29.798	62.36	6.27	0.00502513
Q9UL25	Ras-related protein Rab-21 (RAB21_HUMAN)	24.3323	100	38.22	0.0181905					Single Protein		Q9UL25	7	8	8	10	10	100	0	Confident_x000D_	Ras-related protein Rab-21 (RAB21_HUMAN)	24.3323	100	31.11	0.0254815					Single Protein		Q9UL25	6	7	6	13	13	100	0	Confident_x000D_	Ras-related protein Rab-21 (RAB21_HUMAN)	24.3323	100	32.44	0.0219259
Q8WXF1	Paraspeckle component 1 (PSPC1_HUMAN)	58.7062	78.01	19.89	0.0107578					Single Protein		Q8WXF1	7	12	12	13	19	100	0	Confident_x000D_	Paraspeckle component 1 (PSPC1_HUMAN)	58.7062	78.01	18.16	0.0128452					Related Proteins	Q8WXF1-2	Q8WXF1, Q8WXF1-2	7	8	8	12	16	100	0	Confident_x000D_	Paraspeckle component 1 (PSPC1_HUMAN)	58.7062	78.01	17.02	0.0101598
Q92522	Histone H1x (H1X_HUMAN)	22.4735	100	17.37	0.0250391					Single Protein		Q92522	3	3	3	7	7	100	0	Confident_x000D_	Histone H1x (H1X_HUMAN)	22.4735	100	17.37	0.0156495					Single Protein		Q92522	4	4	4	8	8	100	0	Confident_x000D_	Histone H1x (H1X_HUMAN)	22.4735	100	17.37	0.0226917
P41567	Eukaryotic translation initiation factor 1 (EIF1_HUMAN)	12.7246	100	41.59	0.0460177					Single Protein		P41567	3	4	2	8	9	100	0	Confident_x000D_	Eukaryotic translation initiation factor 1 (EIF1_HUMAN)	12.7246	100	79.65	0.0367257					Single Protein		P41567	6	6	6	9	9	100	0	Confident_x000D_	Eukaryotic translation initiation factor 1 (EIF1_HUMAN)	12.7246	100	78.76	0.029351
Q9NRP0	Oligosaccharyltransferase complex subunit OSTC (OSTC_HUMAN)	16.8178	48.32	8.05	0.01					Related Proteins	Q9NRP0-2	Q9NRP0, Q9NRP0-2	1	1	1	1	1	100	0	Doubtful_x000D_	Oligosaccharyltransferase complex subunit OSTC (OSTC_HUMAN)	16.8178	48.32	8.05	0.03					Related Proteins	Q9NRP0-2	Q9NRP0, Q9NRP0-2	1	1	1	3	3	100	0	Doubtful_x000D_	Oligosaccharyltransferase complex subunit OSTC (OSTC_HUMAN)	16.8178	48.32	8.05	0.03
Q7Z4Q2	HEAT repeat-containing protein 3 (HEAT3_HUMAN)	74.535	65.44	1.91	0.00189394					Single Protein		Q7Z4Q2	1	3	3	1	3	93.4426	0	Doubtful_x000D_
Q99435	Protein kinase C-binding protein NELL2 (NELL2_HUMAN)	91.2845	78.8	1.47	0.00149031					Related Proteins	Q99435-2, Q99435-3, Q99435-4	Q99435, Q99435-2, Q99435-3, Q99435-4	1	1	1	1	1	85.2459	0	Doubtful_x000D_
P40222	Alpha-taxilin (TXLNA_HUMAN)	61.8532	88.46	3.48	0.00195695					Single Protein		P40222	1	4	4	1	4	100	0	Doubtful_x000D_	Alpha-taxilin (TXLNA_HUMAN)	61.8532	88.46	2.56	0.00195695					Single Protein		P40222	1	2	2	1	2	100	0	Doubtful_x000D_
Q9UPS8-2	Isoform 2 of Ankyrin repeat domain-containing protein 26 (ANR26_HUMAN)	148.217	92.82	1.34	0.000809061	Oxidation of M(M84)	Oxidation of M(1)			Single Protein		Q9UPS8-2	1	3	3	1	3	100	0	Doubtful_x000D_
P40227	T-complex protein 1 subunit zeta (TCPZ_HUMAN)	57.9876	86.44	38.98	0.0208359					Single Protein		P40227	14	18	14	37	41	100	0	Confident_x000D_	T-complex protein 1 subunit zeta (TCPZ_HUMAN)	57.9876	86.44	41.24	0.0259894					Single Protein		P40227	15	17	13	45	47	100	0	Confident_x000D_	T-complex protein 1 subunit zeta (TCPZ_HUMAN)	57.9876	86.44	45.57	0.0226156
Q9UL46	Proteasome activator complex subunit 2 (PSME2_HUMAN)	27.3843	100	47.28	0.0364531					Single Protein		Q9UL46	10	11	11	22	24	100	0	Confident_x000D_	Proteasome activator complex subunit 2 (PSME2_HUMAN)	27.3843	100	59.83	0.0365363					Single Protein		Q9UL46	11	11	11	29	29	100	0	Confident_x000D_	Proteasome activator complex subunit 2 (PSME2_HUMAN)	27.3843	100	59.83	0.0363472
Q16698	2,4-dienoyl-CoA reductase, mitochondrial (DECR_HUMAN)	36.0448	91.64	29.55	0.0164463					Related Proteins	Q16698-2	Q16698, Q16698-2	7	7	7	13	13	100	0	Confident_x000D_	2,4-dienoyl-CoA reductase, mitochondrial (DECR_HUMAN)	36.0448	91.64	36.12	0.0183701					Related Proteins	Q16698-2	Q16698, Q16698-2	9	9	9	17	17	100	0	Confident_x000D_	2,4-dienoyl-CoA reductase, mitochondrial (DECR_HUMAN)	36.0448	91.64	43.88	0.0253946
Q9H4M9	EH domain-containing protein 1 (EHD1_HUMAN)	60.5887	82.77	7.12	0.00639659					Single Protein		Q9H4M9	2	2	2	4	4	100	0	Confident_x000D_	EH domain-containing protein 1 (EHD1_HUMAN)	60.5887	87.83	9.74	0.00540156					Single Protein		Q9H4M9	4	4	3	5	5	100	0	Confident_x000D_	EH domain-containing protein 1 (EHD1_HUMAN)	60.5887	87.83	9.74	0.00426439	Oxidation of M(M385, M394, M396)	Oxidation of M(3)
Q9UKL0	REST corepressor 1 (RCOR1_HUMAN)	53.2946	81.86	7.42	0.00377834					Single Protein		Q9UKL0	2	2	2	2	2	100	0	Confident_x000D_	REST corepressor 1 (RCOR1_HUMAN)	53.2946	81.86	10.31	0.00461797					Single Protein		Q9UKL0	3	4	4	3	4	100	0	Confident_x000D_
Q9BTU6	Phosphatidylinositol 4-kinase type 2-alpha (P4K2A_HUMAN)	53.9886	93.11	9.81	0.00411061					Single Protein		Q9BTU6	3	5	5	4	5	100	0	Confident_x000D_	Phosphatidylinositol 4-kinase type 2-alpha (P4K2A_HUMAN)	53.9886	93.11	2.3	0.00224215					Single Protein		Q9BTU6	1	1	1	1	1	100	0	Doubtful_x000D_	Phosphatidylinositol 4-kinase type 2-alpha (P4K2A_HUMAN)	53.9886	93.11	13.57	0.00624066
Q16512	Serine/threonine-protein kinase N1 (PKN1_HUMAN)	103.868	75.8	2.44	0.00194805					Related Proteins	Q16512-2	Q16512, Q16512-2	2	2	2	2	2	100	0	Confident_x000D_	Serine/threonine-protein kinase N1 (PKN1_HUMAN)	103.868	75.8	2.34	0.0012987					Related Proteins	Q16512-2, Q16512-3	Q16512, Q16512-2, Q16512-3	1	1	1	1	1	100	0	Doubtful_x000D_
Q9Y678	Coatomer subunit gamma-1 (COPG1_HUMAN)	97.6555	87.99	37.76	0.00909467					Single Protein		Q9Y678	23	25	25	38	39	100	0	Confident_x000D_	Coatomer subunit gamma-1 (COPG1_HUMAN)	97.6555	87.99	30.32	0.00836688					Single Protein		Q9Y678	18	21	19	35	39	100	0	Confident_x000D_	Coatomer subunit gamma-1 (COPG1_HUMAN)	97.6555	87.99	35.58	0.00885284
Q12912	Lymphoid-restricted membrane protein (LRMP_HUMAN)	62.0831	94.95	1.44	0.0126126					Related Proteins	Q12912-2	Q12912, Q12912-2	1	1	1	7	7	91.8033	0	Doubtful_x000D_	Lymphoid-restricted membrane protein (LRMP_HUMAN)	62.0831	94.95	1.44	0.00720721					Related Proteins	Q12912-2	Q12912, Q12912-2	1	1	1	4	6	96	0	Doubtful_x000D_	Lymphoid-restricted membrane protein (LRMP_HUMAN)	62.0831	94.95	1.44	0.0108108
P26368	Splicing factor U2AF 65 kDa subunit (U2AF2_HUMAN)	53.4672	66.11	28.42	0.0166365					Related Proteins	P26368-2	P26368, P26368-2	9	9	9	20	21	100	0	Confident_x000D_	Splicing factor U2AF 65 kDa subunit (U2AF2_HUMAN)	53.4672	66.11	30.11	0.0239348					Related Proteins	P26368-2	P26368, P26368-2	9	10	10	26	26	100	0	Confident_x000D_	Splicing factor U2AF 65 kDa subunit (U2AF2_HUMAN)	53.4672	66.11	30.11	0.0207022
Q8WX92	Negative elongation factor B (NELFB_HUMAN)	65.6554	80.86	1.72	0.00379507					Single Protein		Q8WX92	1	1	1	2	2	100	0	Doubtful_x000D_	Negative elongation factor B (NELFB_HUMAN)	65.6554	80.86	1.72	0.00189753					Single Protein		Q8WX92	1	2	2	1	2	100	0	Doubtful_x000D_	Negative elongation factor B (NELFB_HUMAN)	65.6554	80.86	1.72	0.00379507
Q96QR8	Transcriptional activator protein Pur-beta (PURB_HUMAN)	33.2205	66.35	11.54	0.0161031					Single Protein		Q96QR8	3	3	3	5	5	100	0	Confident_x000D_	Transcriptional activator protein Pur-beta (PURB_HUMAN)	33.2205	66.35	7.37	0.00966184					Single Protein		Q96QR8	2	3	3	4	4	100	0	Confident_x000D_	Transcriptional activator protein Pur-beta (PURB_HUMAN)	33.2205	66.35	7.37	0.00724638
O95219	Sorting nexin-4 (SNX4_HUMAN)	51.8761	92.22	2	0.00240964					Related Proteins	O95219-2	O95219, O95219-2	1	1	1	1	1	85.4839	0	Doubtful_x000D_	Sorting nexin-4 (SNX4_HUMAN)	51.8761	92.22	2	0.00481928					Single Protein		O95219	1	3	3	4	4	99.9562	0	Doubtful_x000D_
O95379	Tumor necrosis factor alpha-induced protein 8 (TFIP8_HUMAN)	22.9889	100	10.1	0.010101					Related Proteins	O95379-2, O95379-3, O95379-4	O95379, O95379-2, O95379-3, O95379-4	1	1	1	2	2	100	0	Doubtful_x000D_	Tumor necrosis factor alpha-induced protein 8 (TFIP8_HUMAN)	22.9889	100	10.1	0.00505051					Related Proteins	O95379-2, O95379-3, O95379-4	O95379, O95379-2, O95379-3, O95379-4	1	2	2	1	2	100	0	Doubtful_x000D_
P06748	Nucleophosmin (NPM_HUMAN)	32.5548	78.57	37.07	0.0708931	Oxidation of M(M1, M5, M7, M81)	Oxidation of M(4)			Related Proteins	P06748-2	P06748, P06748-2	12	13	13	60	61	100	0	Confident_x000D_	Nucleophosmin (NPM_HUMAN)	32.5548	78.57	37.07	0.0730282	Oxidation of M(M1, M5, M81)	Oxidation of M(3)			Related Proteins	P06748-2	P06748, P06748-2	11	11	11	56	56	100	0	Confident_x000D_	Nucleophosmin (NPM_HUMAN)	32.5548	78.57	37.07	0.0713413	Oxidation of M(M1, M7, M81)	Oxidation of M(3)
P04731	Metallothionein-1A (MT1A_HUMAN)	6.11521	100	21.31	0.0218579					Related Proteins	P13640, P13640-2, P80294	P04731, P13640, P13640-2, P80294	2	2	1	2	2	100	0	Confident_x000D_																					Metallothionein-1A (MT1A_HUMAN)	6.11521	100	21.31	0.0368852
Q9H0A0	RNA cytidine acetyltransferase (NAT10_HUMAN)	115.657	84.98	1.27	0.00111235					Related Proteins	Q9H0A0-2	Q9H0A0, Q9H0A0-2	1	1	1	1	1	85.2459	0	Doubtful_x000D_
Q9Y5X1	Sorting nexin-9 (SNX9_HUMAN)	66.5496	65.21	22.35	0.00851279					Single Protein		Q9Y5X1	7	9	9	11	13	100	0	Confident_x000D_	Sorting nexin-9 (SNX9_HUMAN)	66.5496	74.29	12.1	0.00707714					Single Protein		Q9Y5X1	3	4	4	5	6	100	0	Confident_x000D_	Sorting nexin-9 (SNX9_HUMAN)	66.5496	74.29	16.47	0.00714791
Q9Y5X3	Sorting nexin-5 (SNX5_HUMAN)	46.7872	92.82	29.46	0.0115502					Single Protein		Q9Y5X3	9	9	9	14	14	100	0	Confident_x000D_	Sorting nexin-5 (SNX5_HUMAN)	46.7872	92.82	17.57	0.00904055					Single Protein		Q9Y5X3	6	6	5	10	10	100	0	Confident_x000D_	Sorting nexin-5 (SNX5_HUMAN)	46.7872	92.82	16.09	0.0104785
Q9Y5X2	Sorting nexin-8 (SNX8_HUMAN)	52.5361	77.85	2.8	0.00240385					Single Protein		Q9Y5X2	1	2	2	1	2	100	0	Doubtful_x000D_	Sorting nexin-8 (SNX8_HUMAN)	52.5361	89.46	2.8	0.00240385					Single Protein		Q9Y5X2	1	1	1	1	1	100	0	Doubtful_x000D_	Sorting nexin-8 (SNX8_HUMAN)	52.5361	89.46	2.8	0.00240385
O94979	Protein transport protein Sec31A (SC31A_HUMAN)	132.931	59.18	5.25	0.00145418					Related Proteins	O94979-10, O94979-2, O94979-3, O94979-4, O94979-5, O94979-6, O94979-8, O94979-9	O94979, O94979-10, O94979-2, O94979-3, O94979-4, O94979-5, O94979-6, O94979-8, O94979-9	4	5	0	5	6	100	0	Confident_x000D_	Protein transport protein Sec31A (SC31A_HUMAN)	132.931	59.18	3.85	0.00338394					Related Proteins	O94979-10, O94979-2, O94979-3, O94979-4, O94979-5, O94979-6, O94979-8, O94979-9	O94979, O94979-10, O94979-2, O94979-3, O94979-4, O94979-5, O94979-6, O94979-8, O94979-9	3	3	0	5	5	100	0	Confident_x000D_	Protein transport protein Sec31A (SC31A_HUMAN)	132.931	59.18	1.15	0.00128041
O94979	Protein transport protein Sec31A (SC31A_HUMAN)	132.931	59.18	5.25	0.00145418					Related Proteins	O94979-10, O94979-2, O94979-3, O94979-4, O94979-5, O94979-6, O94979-8, O94979-9	O94979, O94979-10, O94979-2, O94979-3, O94979-4, O94979-5, O94979-6, O94979-8, O94979-9	4	5	0	5	6	100	0	Confident_x000D_	Protein transport protein Sec31A (SC31A_HUMAN)	132.931	59.18	3.85	0.00338394					Related Proteins	O94979-10, O94979-2, O94979-3, O94979-4, O94979-5, O94979-6, O94979-8, O94979-9	O94979, O94979-10, O94979-2, O94979-3, O94979-4, O94979-5, O94979-6, O94979-8, O94979-9	3	3	0	5	5	100	0	Confident_x000D_	Protein transport protein Sec31A (SC31A_HUMAN)	132.931	59.18	6.15	0.00210201
O94979	Protein transport protein Sec31A (SC31A_HUMAN)	132.931	59.18	5.25	0.00145418					Related Proteins	O94979-10, O94979-2, O94979-3, O94979-4, O94979-5, O94979-6, O94979-8, O94979-9	O94979, O94979-10, O94979-2, O94979-3, O94979-4, O94979-5, O94979-6, O94979-8, O94979-9	4	5	0	5	6	100	0	Confident_x000D_	Protein transport protein Sec31A (SC31A_HUMAN)	132.931	59.18	10.33	0.0024719					Related Proteins	O94979-10, O94979-2, O94979-3, O94979-4, O94979-6, O94979-7, O94979-8, O94979-9	O94979, O94979-10, O94979-2, O94979-3, O94979-4, O94979-6, O94979-7, O94979-8, O94979-9	8	9	0	12	13	100	0	Confident_x000D_	Protein transport protein Sec31A (SC31A_HUMAN)	132.931	59.18	1.15	0.00128041
O94979	Protein transport protein Sec31A (SC31A_HUMAN)	132.931	59.18	5.25	0.00145418					Related Proteins	O94979-10, O94979-2, O94979-3, O94979-4, O94979-5, O94979-6, O94979-8, O94979-9	O94979, O94979-10, O94979-2, O94979-3, O94979-4, O94979-5, O94979-6, O94979-8, O94979-9	4	5	0	5	6	100	0	Confident_x000D_	Protein transport protein Sec31A (SC31A_HUMAN)	132.931	59.18	10.33	0.0024719					Related Proteins	O94979-10, O94979-2, O94979-3, O94979-4, O94979-6, O94979-7, O94979-8, O94979-9	O94979, O94979-10, O94979-2, O94979-3, O94979-4, O94979-6, O94979-7, O94979-8, O94979-9	8	9	0	12	13	100	0	Confident_x000D_	Protein transport protein Sec31A (SC31A_HUMAN)	132.931	59.18	6.15	0.00210201
O94979	Protein transport protein Sec31A (SC31A_HUMAN)	132.931	59.18	6.97	0.00317927					Related Proteins	O94979-10, O94979-2, O94979-3, O94979-4, O94979-6, O94979-7, O94979-8, O94979-9	O94979, O94979-10, O94979-2, O94979-3, O94979-4, O94979-6, O94979-7, O94979-8, O94979-9	7	9	0	12	15	100	0	Confident_x000D_	Protein transport protein Sec31A (SC31A_HUMAN)	132.931	59.18	3.85	0.00338394					Related Proteins	O94979-10, O94979-2, O94979-3, O94979-4, O94979-5, O94979-6, O94979-8, O94979-9	O94979, O94979-10, O94979-2, O94979-3, O94979-4, O94979-5, O94979-6, O94979-8, O94979-9	3	3	0	5	5	100	0	Confident_x000D_	Protein transport protein Sec31A (SC31A_HUMAN)	132.931	59.18	1.15	0.00128041
O94979	Protein transport protein Sec31A (SC31A_HUMAN)	132.931	59.18	6.97	0.00317927					Related Proteins	O94979-10, O94979-2, O94979-3, O94979-4, O94979-6, O94979-7, O94979-8, O94979-9	O94979, O94979-10, O94979-2, O94979-3, O94979-4, O94979-6, O94979-7, O94979-8, O94979-9	7	9	0	12	15	100	0	Confident_x000D_	Protein transport protein Sec31A (SC31A_HUMAN)	132.931	59.18	3.85	0.00338394					Related Proteins	O94979-10, O94979-2, O94979-3, O94979-4, O94979-5, O94979-6, O94979-8, O94979-9	O94979, O94979-10, O94979-2, O94979-3, O94979-4, O94979-5, O94979-6, O94979-8, O94979-9	3	3	0	5	5	100	0	Confident_x000D_	Protein transport protein Sec31A (SC31A_HUMAN)	132.931	59.18	6.15	0.00210201
O94979	Protein transport protein Sec31A (SC31A_HUMAN)	132.931	59.18	6.97	0.00317927					Related Proteins	O94979-10, O94979-2, O94979-3, O94979-4, O94979-6, O94979-7, O94979-8, O94979-9	O94979, O94979-10, O94979-2, O94979-3, O94979-4, O94979-6, O94979-7, O94979-8, O94979-9	7	9	0	12	15	100	0	Confident_x000D_	Protein transport protein Sec31A (SC31A_HUMAN)	132.931	59.18	10.33	0.0024719					Related Proteins	O94979-10, O94979-2, O94979-3, O94979-4, O94979-6, O94979-7, O94979-8, O94979-9	O94979, O94979-10, O94979-2, O94979-3, O94979-4, O94979-6, O94979-7, O94979-8, O94979-9	8	9	0	12	13	100	0	Confident_x000D_	Protein transport protein Sec31A (SC31A_HUMAN)	132.931	59.18	1.15	0.00128041
O94979	Protein transport protein Sec31A (SC31A_HUMAN)	132.931	59.18	6.97	0.00317927					Related Proteins	O94979-10, O94979-2, O94979-3, O94979-4, O94979-6, O94979-7, O94979-8, O94979-9	O94979, O94979-10, O94979-2, O94979-3, O94979-4, O94979-6, O94979-7, O94979-8, O94979-9	7	9	0	12	15	100	0	Confident_x000D_	Protein transport protein Sec31A (SC31A_HUMAN)	132.931	59.18	10.33	0.0024719					Related Proteins	O94979-10, O94979-2, O94979-3, O94979-4, O94979-6, O94979-7, O94979-8, O94979-9	O94979, O94979-10, O94979-2, O94979-3, O94979-4, O94979-6, O94979-7, O94979-8, O94979-9	8	9	0	12	13	100	0	Confident_x000D_	Protein transport protein Sec31A (SC31A_HUMAN)	132.931	59.18	6.15	0.00210201
Q9Y696	Chloride intracellular channel protein 4 (CLIC4_HUMAN)	28.7537	100	41.5	0.0247981					Single Protein		Q9Y696	9	10	9	17	19	100	0	Confident_x000D_	Chloride intracellular channel protein 4 (CLIC4_HUMAN)	28.7537	100	48.22	0.0188829					Single Protein		Q9Y696	9	9	8	17	17	100	0	Confident_x000D_	Chloride intracellular channel protein 4 (CLIC4_HUMAN)	28.7537	100	43.48	0.0208455
P54802	Alpha-N-acetylglucosaminidase (ANAG_HUMAN)	82.2136	73.62	2.02	0.0017452					Single Protein		P54802	1	2	2	1	2	100	0	Doubtful_x000D_	Alpha-N-acetylglucosaminidase (ANAG_HUMAN)	82.2136	77.12	1.48	0.0017452					Single Protein		P54802	1	1	1	1	1	100	0	Doubtful_x000D_
P17812	CTP synthase 1 (PYRG1_HUMAN)	66.648	80.88	22.17	0.0086199					Single Protein		P17812	11	11	11	16	18	100	0	Confident_x000D_	CTP synthase 1 (PYRG1_HUMAN)	66.648	80.88	27.07	0.0105716	Oxidation of M(M448)	Oxidation of M(1)	Oxidation of M (M444-{M436 M444})	Oxidation of M (1)	Single Protein		P17812	12	13	13	17	18	100	0	Confident_x000D_	CTP synthase 1 (PYRG1_HUMAN)	66.648	80.88	21.49	0.00919589
Q9H4A6	Golgi phosphoprotein 3 (GOLP3_HUMAN)	33.7895	89.6	5.03	0.00374532					Single Protein		Q9H4A6	1	1	1	1	1	100	0	Doubtful_x000D_
Q9H4A4	Aminopeptidase B (AMPB_HUMAN)	72.5495	79.38	22.92	0.00950859					Single Protein		Q9H4A4	12	14	14	23	25	100	0	Confident_x000D_	Aminopeptidase B (AMPB_HUMAN)	72.5495	79.38	28	0.0111839					Single Protein		Q9H4A4	13	14	14	25	26	100	0	Confident_x000D_	Aminopeptidase B (AMPB_HUMAN)	72.5495	79.38	25.08	0.0109153
Q9Y5Q9	General transcription factor 3C polypeptide 3 (TF3C3_HUMAN)	101.208	84.54	1.92	0.0012837					Single Protein		Q9Y5Q9	1	1	1	1	1	100	0	Doubtful_x000D_
P19440	Glutathione hydrolase 1 proenzyme (GGT1_HUMAN)	61.3718	57.64	2.28	0.0025974					Related Proteins	A6NGU5, B5MD39, P19440-3, P36268, P36268-2, P36268-3, Q14390	A6NGU5, B5MD39, P19440, P19440-3, P36268, P36268-2, P36268-3, Q14390	1	1	1	1	1	100	0	Doubtful_x000D_	Glutathione hydrolase 1 proenzyme (GGT1_HUMAN)	61.3718	62.39	2.28	0.00519481					Related Proteins	A6NGU5, B5MD39, P19440-3, P36268, P36268-2, P36268-3, Q14390	A6NGU5, B5MD39, P19440, P19440-3, P36268, P36268-2, P36268-3, Q14390	1	1	0	2	2	100	0	Doubtful_x000D_	Glutathione hydrolase 1 proenzyme (GGT1_HUMAN)	61.3718	62.39	2.28	0.0025974
Q9NX63	MICOS complex subunit MIC19 (MIC19_HUMAN)	26.1362	100	31.28	0.0283407					Single Protein		Q9NX63	6	6	6	14	14	100	0	Confident_x000D_	MICOS complex subunit MIC19 (MIC19_HUMAN)	26.1362	100	20.7	0.020558					Single Protein		Q9NX63	4	4	4	8	8	100	0	Confident_x000D_	MICOS complex subunit MIC19 (MIC19_HUMAN)	26.1362	100	20.7	0.0216593
P61981	14-3-3 protein gamma (1433G_HUMAN)	28.2849	100	80.57	0.0503429	Oxidation of M(M23, M165, M223)	Oxidation of M(3)			Single Protein		P61981	19	19	13	73	74	100	0	Confident_x000D_	14-3-3 protein gamma (1433G_HUMAN)	28.2849	100	68.02	0.063425	Oxidation of M(M27, M223)	Oxidation of M(2)			Single Protein		P61981	18	20	14	65	65	100	0	Confident_x000D_	14-3-3 protein gamma (1433G_HUMAN)	28.2849	100	83.81	0.0610631	Oxidation of M(M23, M223)	Oxidation of M(2)
Q9Y2I1	Nischarin (NISCH_HUMAN)	166.524	68.09	2.26	0.00161527					Related Proteins	Q9Y2I1-3, Q9Y2I1-4	Q9Y2I1, Q9Y2I1-3, Q9Y2I1-4	3	5	0	3	5	100	0	Confident_x000D_	Nischarin (NISCH_HUMAN)	166.524	71.68	2.86	0.00132159					Related Proteins	Q9Y2I1-3, Q9Y2I1-4	Q9Y2I1, Q9Y2I1-3, Q9Y2I1-4	2	2	0	2	2	100	0	Confident_x000D_	Nischarin (NISCH_HUMAN)	166.524	71.68	1.13	0.00176211
Q9Y2I1	Nischarin (NISCH_HUMAN)	166.524	68.09	2.26	0.00161527					Related Proteins	Q9Y2I1-3, Q9Y2I1-4	Q9Y2I1, Q9Y2I1-3, Q9Y2I1-4	3	5	0	3	5	100	0	Confident_x000D_	Nischarin (NISCH_HUMAN)	166.524	71.68	2.86	0.00132159					Related Proteins	Q9Y2I1-3, Q9Y2I1-4	Q9Y2I1, Q9Y2I1-3, Q9Y2I1-4	2	2	0	2	2	100	0	Confident_x000D_	Nischarin (NISCH_HUMAN)	166.524	71.68	2.13	0.00220264
Q9Y2I1	Nischarin (NISCH_HUMAN)	166.524	68.09	2.26	0.00161527					Related Proteins	Q9Y2I1-3, Q9Y2I1-4	Q9Y2I1, Q9Y2I1-3, Q9Y2I1-4	3	5	0	3	5	100	0	Confident_x000D_	Nischarin (NISCH_HUMAN)	166.524	71.68	2.79	0.00161527					Related Proteins	Q9Y2I1-2	Q9Y2I1, Q9Y2I1-2	3	4	0	3	4	100	0	Confident_x000D_	Nischarin (NISCH_HUMAN)	166.524	71.68	1.13	0.00176211
Q9Y2I1	Nischarin (NISCH_HUMAN)	166.524	68.09	2.26	0.00161527					Related Proteins	Q9Y2I1-3, Q9Y2I1-4	Q9Y2I1, Q9Y2I1-3, Q9Y2I1-4	3	5	0	3	5	100	0	Confident_x000D_	Nischarin (NISCH_HUMAN)	166.524	71.68	2.79	0.00161527					Related Proteins	Q9Y2I1-2	Q9Y2I1, Q9Y2I1-2	3	4	0	3	4	100	0	Confident_x000D_	Nischarin (NISCH_HUMAN)	166.524	71.68	2.13	0.00220264
Q9Y2I1	Nischarin (NISCH_HUMAN)	166.524	68.09	0.8	0.000881057					Related Proteins	Q9Y2I1-2	Q9Y2I1, Q9Y2I1-2	1	1	0	1	1	100	0	Doubtful_x000D_	Nischarin (NISCH_HUMAN)	166.524	71.68	2.86	0.00132159					Related Proteins	Q9Y2I1-3, Q9Y2I1-4	Q9Y2I1, Q9Y2I1-3, Q9Y2I1-4	2	2	0	2	2	100	0	Confident_x000D_	Nischarin (NISCH_HUMAN)	166.524	71.68	1.13	0.00176211
Q9Y2I1	Nischarin (NISCH_HUMAN)	166.524	68.09	0.8	0.000881057					Related Proteins	Q9Y2I1-2	Q9Y2I1, Q9Y2I1-2	1	1	0	1	1	100	0	Doubtful_x000D_	Nischarin (NISCH_HUMAN)	166.524	71.68	2.86	0.00132159					Related Proteins	Q9Y2I1-3, Q9Y2I1-4	Q9Y2I1, Q9Y2I1-3, Q9Y2I1-4	2	2	0	2	2	100	0	Confident_x000D_	Nischarin (NISCH_HUMAN)	166.524	71.68	2.13	0.00220264
Q9Y2I1	Nischarin (NISCH_HUMAN)	166.524	68.09	0.8	0.000881057					Related Proteins	Q9Y2I1-2	Q9Y2I1, Q9Y2I1-2	1	1	0	1	1	100	0	Doubtful_x000D_	Nischarin (NISCH_HUMAN)	166.524	71.68	2.79	0.00161527					Related Proteins	Q9Y2I1-2	Q9Y2I1, Q9Y2I1-2	3	4	0	3	4	100	0	Confident_x000D_	Nischarin (NISCH_HUMAN)	166.524	71.68	1.13	0.00176211
Q9Y2I1	Nischarin (NISCH_HUMAN)	166.524	68.09	0.8	0.000881057					Related Proteins	Q9Y2I1-2	Q9Y2I1, Q9Y2I1-2	1	1	0	1	1	100	0	Doubtful_x000D_	Nischarin (NISCH_HUMAN)	166.524	71.68	2.79	0.00161527					Related Proteins	Q9Y2I1-2	Q9Y2I1, Q9Y2I1-2	3	4	0	3	4	100	0	Confident_x000D_	Nischarin (NISCH_HUMAN)	166.524	71.68	2.13	0.00220264
Q9BTY2	Plasma alpha-L-fucosidase (FUCO2_HUMAN)	54.0321	76.45	6	0.00980392					Single Protein		Q9BTY2	2	5	5	4	7	100	0	Confident_x000D_	Plasma alpha-L-fucosidase (FUCO2_HUMAN)	54.0321	76.45	6	0.0070028					Related Proteins	Q9BTY2-2	Q9BTY2, Q9BTY2-2	2	2	2	3	4	100	0	Confident_x000D_	Plasma alpha-L-fucosidase (FUCO2_HUMAN)	54.0321	76.45	10.71	0.00676937
P41227	N-alpha-acetyltransferase 10 (NAA10_HUMAN)	26.4419	100	5.11	0.00851064					Related Proteins	P41227-2	P41227, P41227-2	1	1	1	2	2	100	0	Doubtful_x000D_	N-alpha-acetyltransferase 10 (NAA10_HUMAN)	26.4419	100	6.38	0.012766					Related Proteins	P41227-2	P41227, P41227-2	2	2	2	4	4	100	0	Confident_x000D_	N-alpha-acetyltransferase 10 (NAA10_HUMAN)	26.4419	100	6.38	0.0106383
Q9H4G4	Golgi-associated plant pathogenesis-related protein 1 (GAPR1_HUMAN)	17.2075	100	19.48	0.0194805					Single Protein		Q9H4G4	2	2	2	4	4	100	0	Confident_x000D_	Golgi-associated plant pathogenesis-related protein 1 (GAPR1_HUMAN)	17.2075	100	16.88	0.025974					Single Protein		Q9H4G4	2	2	2	5	5	100	0	Confident_x000D_	Golgi-associated plant pathogenesis-related protein 1 (GAPR1_HUMAN)	17.2075	100	27.92	0.0183983
Q00341	Vigilin (VIGLN_HUMAN)	141.368	93.53	13.8	0.00403049					Related Proteins	Q00341-2	Q00341, Q00341-2	10	12	12	16	18	100	0	Confident_x000D_	Vigilin (VIGLN_HUMAN)	141.368	93.53	12.46	0.00473547					Related Proteins	Q00341-2	Q00341, Q00341-2	9	10	10	19	20	100	0	Confident_x000D_	Vigilin (VIGLN_HUMAN)	141.368	93.53	11.83	0.00388293
P51553	Isocitrate dehydrogenase [NAD] subunit gamma, mitochondrial (IDH3G_HUMAN)	42.7671	79.9	5.09	0.00318471					Related Proteins	P51553-2	P51553, P51553-2	1	2	2	2	2	100	0	Doubtful_x000D_	Isocitrate dehydrogenase [NAD] subunit gamma, mitochondrial (IDH3G_HUMAN)	42.7671	79.9	9.92	0.00477707	Oxidation of M(M59)	Oxidation of M(1)			Related Proteins	P51553-2	P51553, P51553-2	2	3	3	2	3	100	0	Doubtful_x000D_	Isocitrate dehydrogenase [NAD] subunit gamma, mitochondrial (IDH3G_HUMAN)	42.7671	79.9	16.79	0.00583864
Q9Y2H0	Disks large-associated protein 4 (DLGP4_HUMAN)	107.945	76.01	1.51	0.00123457					Related Proteins	Q9Y2H0-1, Q9Y2H0-3	Q9Y2H0, Q9Y2H0-1, Q9Y2H0-3	1	1	1	1	1	100	0	Doubtful_x000D_
Q9UKK3	Poly [ADP-ribose] polymerase 4 (PARP4_HUMAN)	192.472	70.42	1.16	0.000706714					Single Protein		Q9UKK3	1	3	3	1	3	100	0	Doubtful_x000D_
Q9BU89	Deoxyhypusine hydroxylase (DOHH_HUMAN)	32.8834	90.73	7.62	0.00827815					Single Protein		Q9BU89	2	2	2	3	3	100	0	Doubtful_x000D_
Q9UKK9	ADP-sugar pyrophosphatase (NUDT5_HUMAN)	24.3122	70.78	47.49	0.0295395					Single Protein		Q9UKK9	7	7	7	12	12	100	0	Confident_x000D_	ADP-sugar pyrophosphatase (NUDT5_HUMAN)	24.3122	83.11	42.92	0.0180926					Single Protein		Q9UKK9	7	7	7	9	9	100	0	Confident_x000D_	ADP-sugar pyrophosphatase (NUDT5_HUMAN)	24.3122	83.11	44.75	0.0187794
B0I1T2	Unconventional myosin-Ig (MYO1G_HUMAN)	116.369	90.57	5.4	0.0054386					Single Protein		B0I1T2	4	7	7	9	12	100	0	Confident_x000D_	Unconventional myosin-Ig (MYO1G_HUMAN)	116.369	90.57	6.09	0.00359649					Single Protein		B0I1T2	4	6	6	7	8	100	0	Confident_x000D_	Unconventional myosin-Ig (MYO1G_HUMAN)	116.369	90.57	8.84	0.00361404
Q9H4E7	Differentially expressed in FDCP 6 homolog (DEFI6_HUMAN)	73.8643	93.03	5.39	0.00397501					Single Protein		Q9H4E7	3	4	4	4	5	100	0	Confident_x000D_	Differentially expressed in FDCP 6 homolog (DEFI6_HUMAN)	73.8643	93.03	8.24	0.00440091	Oxidation of M(M137)	Oxidation of M(1)			Single Protein		Q9H4E7	4	4	4	5	5	100	0	Confident_x000D_
Q86VM9	Zinc finger CCCH domain-containing protein 18 (ZCH18_HUMAN)	106.315	87.72	7.14	0.00112526					Related Proteins	Q86VM9-2	Q86VM9, Q86VM9-2	4	4	0	6	6	100	0	Confident_x000D_	Zinc finger CCCH domain-containing protein 18 (ZCH18_HUMAN)	106.315	87.72	1.89	0.00115741					Related Proteins	Q86VM9-2	Q86VM9, Q86VM9-2	1	1	1	1	1	100	0	Doubtful_x000D_
O75822	Eukaryotic translation initiation factor 3 subunit J (EIF3J_HUMAN)	29.0445	100	26.74	0.01244					Related Proteins	O75822-3	O75822, O75822-3	4	7	0	9	10	100	0	Confident_x000D_	Eukaryotic translation initiation factor 3 subunit J (EIF3J_HUMAN)	29.0445	100	43.41	0.0208056					Related Proteins	O75822-3	O75822, O75822-3	8	8	8	15	15	100	0	Confident_x000D_	Eukaryotic translation initiation factor 3 subunit J (EIF3J_HUMAN)	29.0445	100	40.31	0.0207087
O75822	Eukaryotic translation initiation factor 3 subunit J (EIF3J_HUMAN)	29.0445	100	22.48	0.00856405					Related Proteins	O75822-2	O75822, O75822-2	4	6	0	7	8	91.8033	0	Confident_x000D_	Eukaryotic translation initiation factor 3 subunit J (EIF3J_HUMAN)	29.0445	100	43.41	0.0208056					Related Proteins	O75822-3	O75822, O75822-3	8	8	8	15	15	100	0	Confident_x000D_	Eukaryotic translation initiation factor 3 subunit J (EIF3J_HUMAN)	29.0445	100	40.31	0.0207087
P18754	Regulator of chromosome condensation (RCC1_HUMAN)	44.9405	67.46	11.64	0.00896057					Related Proteins	P18754-2	P18754, P18754-2	3	3	3	5	5	100	0	Confident_x000D_	Regulator of chromosome condensation (RCC1_HUMAN)	44.9405	67.46	19.24	0.00481631					Related Proteins	P18754-2	P18754, P18754-2	4	4	0	6	6	100	0	Confident_x000D_	Regulator of chromosome condensation (RCC1_HUMAN)	44.9405	67.46	18.76	0.00649642
Q9BZZ5	Apoptosis inhibitor 5 (API5_HUMAN)	58.9679	83.4	7.63	0.0030426					Related Proteins	Q9BZZ5-2, Q9BZZ5-3, Q9BZZ5-6	Q9BZZ5, Q9BZZ5-2, Q9BZZ5-3, Q9BZZ5-6	2	3	3	2	3	100	0	Confident_x000D_	Apoptosis inhibitor 5 (API5_HUMAN)	58.9679	88.55	2.48	0.0020284					Related Proteins	Q9BZZ5-2, Q9BZZ5-3, Q9BZZ5-6	Q9BZZ5, Q9BZZ5-2, Q9BZZ5-3, Q9BZZ5-6	1	2	2	2	2	100	0	Doubtful_x000D_	Apoptosis inhibitor 5 (API5_HUMAN)	58.9679	88.55	11.07	0.00371873
O95197-2	Isoform 2 of Reticulon-3 (RTN3_HUMAN)	110.584	71.47	4.74	0.00721261					Related Proteins	O95197, O95197-3, O95197-4, O95197-7	O95197, O95197-2, O95197-3, O95197-4, O95197-7	4	4	4	8	9	100	0	Confident_x000D_	Isoform 2 of Reticulon-3 (RTN3_HUMAN)	110.584	74.14	4.74	0.00754549					Related Proteins	O95197, O95197-3, O95197-4, O95197-7	O95197, O95197-2, O95197-3, O95197-4, O95197-7	3	3	3	8	8	100	0	Confident_x000D_	Isoform 2 of Reticulon-3 (RTN3_HUMAN)	110.584	74.14	4.74	0.0063249
P09382	Galectin-1 (LEG1_HUMAN)	14.7062	100	94.07	0.228024	Oxidation of M(M121)	Oxidation of M(1)			Single Protein		P09382	14	15	15	102	114	100	0	Confident_x000D_	Galectin-1 (LEG1_HUMAN)	14.7062	100	91.11	0.965858	Oxidation of M(M121)	Oxidation of M(1)			Single Protein		P09382	13	14	14	230	242	100	0	Confident_x000D_	Galectin-1 (LEG1_HUMAN)	14.7062	100	91.11	0.768624	Oxidation of M(M121)	Oxidation of M(1)
Q07812	Apoptosis regulator BAX (BAX_HUMAN)	21.1708	78.13	29.69	0.0246667					Related Proteins	Q07812-2, Q07812-5, Q07812-7, Q07812-8	Q07812, Q07812-2, Q07812-5, Q07812-7, Q07812-8	4	4	0	7	7	100	0	Confident_x000D_	Apoptosis regulator BAX (BAX_HUMAN)	21.1708	78.13	35.94	0.0224444					Related Proteins	Q07812-2, Q07812-5, Q07812-8	Q07812, Q07812-2, Q07812-5, Q07812-8	5	6	6	8	9	100	0	Confident_x000D_	Apoptosis regulator BAX (BAX_HUMAN)	21.1708	78.13	35.94	0.0252222
Q07812	Apoptosis regulator BAX (BAX_HUMAN)	21.1708	78.13	11.98	0.00888889					Related Proteins	Q07812-2, Q07812-4, Q07812-5, Q07812-8	Q07812, Q07812-2, Q07812-4, Q07812-5, Q07812-8	2	2	0	2	2	87.0968	0	Confident_x000D_	Apoptosis regulator BAX (BAX_HUMAN)	21.1708	78.13	35.94	0.0224444					Related Proteins	Q07812-2, Q07812-5, Q07812-8	Q07812, Q07812-2, Q07812-5, Q07812-8	5	6	6	8	9	100	0	Confident_x000D_	Apoptosis regulator BAX (BAX_HUMAN)	21.1708	78.13	35.94	0.0252222
Q5GLZ8	Probable E3 ubiquitin-protein ligase HERC4 (HERC4_HUMAN)	118.487	72.56	1.14	0.00235571					Related Proteins	Q5GLZ8-2, Q5GLZ8-3, Q5GLZ8-6	Q5GLZ8, Q5GLZ8-2, Q5GLZ8-3, Q5GLZ8-6	1	1	0	2	2	100	0	Doubtful_x000D_																					Probable E3 ubiquitin-protein ligase HERC4 (HERC4_HUMAN)	118.487	77.67	1.14	0.00117786
Q96CW1	AP-2 complex subunit mu (AP2M1_HUMAN)	49.623	86.9	12.87	0.00785441					Related Proteins	Q96CW1-2	Q96CW1, Q96CW1-2	4	4	4	6	6	100	0	Confident_x000D_	AP-2 complex subunit mu (AP2M1_HUMAN)	49.623	86.9	12.87	0.0126437					Related Proteins	Q96CW1-2	Q96CW1, Q96CW1-2	4	4	4	10	10	100	0	Confident_x000D_	AP-2 complex subunit mu (AP2M1_HUMAN)	49.623	86.9	12.87	0.010728
P58743	Prestin (S26A5_HUMAN)	81.2116	63.84	2.28	0.00188324					Related Proteins	P58743-2, P58743-5, P58743-6	P58743, P58743-2, P58743-5, P58743-6	1	1	1	1	1	92.1875	0	Doubtful_x000D_
P35637	RNA-binding protein FUS (FUS_HUMAN)	53.3938	53.61	15.78	0.024734	Oxidation of M(M464)	Oxidation of M(1)			Related Proteins	P35637-2	P35637, P35637-2	8	9	7	22	24	100	0	Confident_x000D_	RNA-binding protein FUS (FUS_HUMAN)	53.3938	53.61	15.97	0.0258574	Oxidation of M(M464)	Oxidation of M(1)			Related Proteins	P35637-2	P35637, P35637-2	9	9	7	25	25	100	0	Confident_x000D_	RNA-binding protein FUS (FUS_HUMAN)	53.3938	53.61	15.97	0.0285745	Oxidation of M(M464)	Oxidation of M(1)
Q9Y285	Phenylalanine--tRNA ligase alpha subunit (SYFA_HUMAN)	57.5275	80.51	9.84	0.0097032					Related Proteins	Q9Y285-2	Q9Y285, Q9Y285-2	4	5	5	8	9	100	0	Confident_x000D_	Phenylalanine--tRNA ligase alpha subunit (SYFA_HUMAN)	57.5275	80.51	9.84	0.011796					Related Proteins	Q9Y285-2	Q9Y285, Q9Y285-2	4	9	9	9	14	100	0	Confident_x000D_	Phenylalanine--tRNA ligase alpha subunit (SYFA_HUMAN)	57.5275	80.51	12.4	0.0104642
P61960	Ubiquitin-fold modifier 1 (UFM1_HUMAN)	9.11187	67.06	17.65	0.0235294					Single Protein		P61960	1	1	1	2	2	100	0	Doubtful_x000D_	Ubiquitin-fold modifier 1 (UFM1_HUMAN)	9.11187	67.06	50.59	0.0470588					Single Protein		P61960	2	2	2	5	5	100	0	Confident_x000D_	Ubiquitin-fold modifier 1 (UFM1_HUMAN)	9.11187	67.06	17.65	0.0235294
P61966	AP-1 complex subunit sigma-1A (AP1S1_HUMAN)	18.7206	100	10.13	0.0126582					Single Protein		P61966	1	1	1	2	2	100	0	Doubtful_x000D_	AP-1 complex subunit sigma-1A (AP1S1_HUMAN)	18.7206	100	10.13	0.0126582					Single Protein		P61966	1	1	1	2	2	100	0	Doubtful_x000D_	AP-1 complex subunit sigma-1A (AP1S1_HUMAN)	18.7206	100	10.13	0.0126582
P61964	WD repeat-containing protein 5 (WDR5_HUMAN)	36.5655	82.93	8.38	0.00748503					Single Protein		P61964	2	2	2	3	3	100	0	Confident_x000D_	WD repeat-containing protein 5 (WDR5_HUMAN)	36.5655	82.93	3.29	0.00299401					Single Protein		P61964	1	1	1	1	1	100	0	Doubtful_x000D_
P36957	Dihydrolipoyllysine-residue succinyltransferase component of 2-oxoglutarate dehydrogenase complex, mitochondrial (ODO2_HUMAN)	48.7245	82.78	31.57	0.0160878					Single Protein		P36957	9	11	11	22	24	100	0	Confident_x000D_	Dihydrolipoyllysine-residue succinyltransferase component of 2-oxoglutarate dehydrogenase complex, mitochondrial (ODO2_HUMAN)	48.7245	82.78	24.5	0.0187175					Single Protein		P36957	8	9	9	19	19	100	0	Confident_x000D_	Dihydrolipoyllysine-residue succinyltransferase component of 2-oxoglutarate dehydrogenase complex, mitochondrial (ODO2_HUMAN)	48.7245	82.78	38.41	0.0222436
Q9BUJ2	Heterogeneous nuclear ribonucleoprotein U-like protein 1 (HNRL1_HUMAN)	95.6793	72.31	26.99	0.00849957					Related Proteins	Q9BUJ2-2	Q9BUJ2, Q9BUJ2-2	16	17	17	29	30	100	0	Confident_x000D_	Heterogeneous nuclear ribonucleoprotein U-like protein 1 (HNRL1_HUMAN)	95.6793	72.31	23.36	0.00712453					Related Proteins	Q9BUJ2-2, Q9BUJ2-4	Q9BUJ2, Q9BUJ2-2, Q9BUJ2-4	13	14	14	22	24	100	0	Confident_x000D_	Heterogeneous nuclear ribonucleoprotein U-like protein 1 (HNRL1_HUMAN)	95.6793	72.31	24.07	0.00645571
P36954	DNA-directed RNA polymerase II subunit RPB9 (RPB9_HUMAN)	14.5136	100	18.4	0.016					Single Protein		P36954	1	2	2	2	3	100	0	Doubtful_x000D_	DNA-directed RNA polymerase II subunit RPB9 (RPB9_HUMAN)	14.5136	100	18.4	0.008					Single Protein		P36954	1	1	1	1	1	100	0	Doubtful_x000D_
P11908	Ribose-phosphate pyrophosphokinase 2 (PRPS2_HUMAN)	34.747	76.42	7.23	0.00490196					Related Proteins	P11908-2	P11908, P11908-2	2	2	1	2	2	100	0	Confident_x000D_	Ribose-phosphate pyrophosphokinase 2 (PRPS2_HUMAN)	34.747	76.42	5.03	0.00367647					Related Proteins	P11908-2, P21108, P60891, P60891-2	P11908, P11908-2, P21108, P60891, P60891-2	1	1	1	1	1	100	0	Doubtful_x000D_	Ribose-phosphate pyrophosphokinase 2 (PRPS2_HUMAN)	34.747	76.42	4.72	0.00367647
Q9NXV6	CDKN2A-interacting protein (CARF_HUMAN)	61.0879	88.79	6.38	0.00369004					Single Protein		Q9NXV6	2	2	2	3	3	100	0	Confident_x000D_	CDKN2A-interacting protein (CARF_HUMAN)	61.0879	93.45	5.17	0.00645756					Single Protein		Q9NXV6	2	2	2	4	4	100	0	Confident_x000D_	CDKN2A-interacting protein (CARF_HUMAN)	61.0879	93.45	5.17	0.00369004
P61970	Nuclear transport factor 2 (NTF2_HUMAN)	14.469	78.74	69.29	0.0747469					Single Protein		P61970	7	7	7	20	20	100	0	Confident_x000D_	Nuclear transport factor 2 (NTF2_HUMAN)	14.469	100	51.18	0.0602362					Single Protein		P61970	6	7	7	16	17	100	0	Confident_x000D_	Nuclear transport factor 2 (NTF2_HUMAN)	14.469	100	70.87	0.0520997
Q96AH8	Ras-related protein Rab-7b (RAB7B_HUMAN)	22.4966	100	8.04	0.00502513					Single Protein		Q96AH8	1	1	1	1	1	100	0	Doubtful_x000D_	Ras-related protein Rab-7b (RAB7B_HUMAN)	22.4966	100	8.04	0.0100503					Single Protein		Q96AH8	1	1	1	2	2	100	0	Doubtful_x000D_	Ras-related protein Rab-7b (RAB7B_HUMAN)	22.4966	100	8.04	0.0100503
P0C025	Nucleoside diphosphate-linked moiety X motif 17 (NUD17_HUMAN)	35.9008	66.16	2.74	0.00363636	Oxidation of M(M267)	Oxidation of M(1)			Single Protein		P0C025	1	1	1	1	1	87.3016	0	Doubtful_x000D_
O43852	Calumenin (CALU_HUMAN)	37.0835	90.79	10.48	0.00952381					Related Proteins	O43852-10, O43852-11, O43852-12, O43852-13, O43852-14, O43852-2, O43852-3, O43852-4, O43852-5, O43852-6, O43852-7, O43852-8, O43852-9	O43852, O43852-10, O43852-11, O43852-12, O43852-13, O43852-14, O43852-2, O43852-3, O43852-4, O43852-5, O43852-6, O43852-7, O43852-8, O43852-9	2	2	0	4	6	100	0	Confident_x000D_	Calumenin (CALU_HUMAN)	37.0835	90.79	4.13	0.0047619					Related Proteins	O43852-10, O43852-11, O43852-12, O43852-13, O43852-14, O43852-2, O43852-3, O43852-4, O43852-5, O43852-6, O43852-7, O43852-8, O43852-9	O43852, O43852-10, O43852-11, O43852-12, O43852-13, O43852-14, O43852-2, O43852-3, O43852-4, O43852-5, O43852-6, O43852-7, O43852-8, O43852-9	2	2	0	2	2	100	0	Confident_x000D_	Calumenin (CALU_HUMAN)	37.0835	90.79	3.81	0.0031746
O43852	Calumenin (CALU_HUMAN)	37.0835	90.79	10.48	0.00952381					Related Proteins	O43852-10, O43852-11, O43852-12, O43852-13, O43852-14, O43852-2, O43852-3, O43852-4, O43852-5, O43852-6, O43852-7, O43852-8, O43852-9	O43852, O43852-10, O43852-11, O43852-12, O43852-13, O43852-14, O43852-2, O43852-3, O43852-4, O43852-5, O43852-6, O43852-7, O43852-8, O43852-9	2	2	0	4	6	100	0	Confident_x000D_	Calumenin (CALU_HUMAN)	37.0835	90.79	4.13	0.0047619					Related Proteins	O43852-10, O43852-11, O43852-12, O43852-13, O43852-14, O43852-2, O43852-3, O43852-4, O43852-5, O43852-6, O43852-7, O43852-8, O43852-9	O43852, O43852-10, O43852-11, O43852-12, O43852-13, O43852-14, O43852-2, O43852-3, O43852-4, O43852-5, O43852-6, O43852-7, O43852-8, O43852-9	2	2	0	2	2	100	0	Confident_x000D_	Calumenin (CALU_HUMAN)	37.0835	90.79	8.89	0.00634921
O43852	Calumenin (CALU_HUMAN)	37.0835	90.79	10.48	0.00952381					Related Proteins	O43852-10, O43852-11, O43852-12, O43852-13, O43852-14, O43852-2, O43852-3, O43852-4, O43852-5, O43852-6, O43852-7, O43852-8, O43852-9	O43852, O43852-10, O43852-11, O43852-12, O43852-13, O43852-14, O43852-2, O43852-3, O43852-4, O43852-5, O43852-6, O43852-7, O43852-8, O43852-9	2	2	0	4	6	100	0	Confident_x000D_	Calumenin (CALU_HUMAN)	37.0835	90.79	4.13	0.0047619					Related Proteins	O43852-10, O43852-11, O43852-12, O43852-13, O43852-14, O43852-2, O43852-3, O43852-4, O43852-5, O43852-6, O43852-7, O43852-8, O43852-9	O43852, O43852-10, O43852-11, O43852-12, O43852-13, O43852-14, O43852-2, O43852-3, O43852-4, O43852-5, O43852-6, O43852-7, O43852-8, O43852-9	2	2	0	2	2	100	0	Confident_x000D_	Calumenin (CALU_HUMAN)	37.0835	90.79	16.83	0.0201058
O43852	Calumenin (CALU_HUMAN)	37.0835	90.79	10.48	0.00952381					Related Proteins	O43852-10, O43852-11, O43852-12, O43852-13, O43852-14, O43852-2, O43852-3, O43852-4, O43852-5, O43852-6, O43852-7, O43852-8, O43852-9	O43852, O43852-10, O43852-11, O43852-12, O43852-13, O43852-14, O43852-2, O43852-3, O43852-4, O43852-5, O43852-6, O43852-7, O43852-8, O43852-9	2	2	0	4	6	100	0	Confident_x000D_	Calumenin (CALU_HUMAN)	37.0835	90.79	8.89	0.00634921					Related Proteins	O43852-10, O43852-15, O43852-2, O43852-3, O43852-4, O43852-6	O43852, O43852-10, O43852-15, O43852-2, O43852-3, O43852-4, O43852-6	2	2	0	3	3	100	0	Confident_x000D_	Calumenin (CALU_HUMAN)	37.0835	90.79	3.81	0.0031746
O43852	Calumenin (CALU_HUMAN)	37.0835	90.79	10.48	0.00952381					Related Proteins	O43852-10, O43852-11, O43852-12, O43852-13, O43852-14, O43852-2, O43852-3, O43852-4, O43852-5, O43852-6, O43852-7, O43852-8, O43852-9	O43852, O43852-10, O43852-11, O43852-12, O43852-13, O43852-14, O43852-2, O43852-3, O43852-4, O43852-5, O43852-6, O43852-7, O43852-8, O43852-9	2	2	0	4	6	100	0	Confident_x000D_	Calumenin (CALU_HUMAN)	37.0835	90.79	8.89	0.00634921					Related Proteins	O43852-10, O43852-15, O43852-2, O43852-3, O43852-4, O43852-6	O43852, O43852-10, O43852-15, O43852-2, O43852-3, O43852-4, O43852-6	2	2	0	3	3	100	0	Confident_x000D_	Calumenin (CALU_HUMAN)	37.0835	90.79	8.89	0.00634921
O43852	Calumenin (CALU_HUMAN)	37.0835	90.79	10.48	0.00952381					Related Proteins	O43852-10, O43852-11, O43852-12, O43852-13, O43852-14, O43852-2, O43852-3, O43852-4, O43852-5, O43852-6, O43852-7, O43852-8, O43852-9	O43852, O43852-10, O43852-11, O43852-12, O43852-13, O43852-14, O43852-2, O43852-3, O43852-4, O43852-5, O43852-6, O43852-7, O43852-8, O43852-9	2	2	0	4	6	100	0	Confident_x000D_	Calumenin (CALU_HUMAN)	37.0835	90.79	8.89	0.00634921					Related Proteins	O43852-10, O43852-15, O43852-2, O43852-3, O43852-4, O43852-6	O43852, O43852-10, O43852-15, O43852-2, O43852-3, O43852-4, O43852-6	2	2	0	3	3	100	0	Confident_x000D_	Calumenin (CALU_HUMAN)	37.0835	90.79	16.83	0.0201058
O43852	Calumenin (CALU_HUMAN)	37.0835	90.79	10.48	0.00952381					Related Proteins	O43852-10, O43852-11, O43852-12, O43852-13, O43852-14, O43852-2, O43852-3, O43852-4, O43852-5, O43852-6, O43852-7, O43852-8, O43852-9	O43852, O43852-10, O43852-11, O43852-12, O43852-13, O43852-14, O43852-2, O43852-3, O43852-4, O43852-5, O43852-6, O43852-7, O43852-8, O43852-9	2	2	0	4	6	100	0	Confident_x000D_	Calumenin (CALU_HUMAN)	37.0835	90.79	16.83	0.0216931					Related Proteins	O43852-15, O43852-2, O43852-3, O43852-4, O43852-5, O43852-9	O43852, O43852-15, O43852-2, O43852-3, O43852-4, O43852-5, O43852-9	3	3	0	9	9	100	0	Confident_x000D_	Calumenin (CALU_HUMAN)	37.0835	90.79	3.81	0.0031746
O43852	Calumenin (CALU_HUMAN)	37.0835	90.79	10.48	0.00952381					Related Proteins	O43852-10, O43852-11, O43852-12, O43852-13, O43852-14, O43852-2, O43852-3, O43852-4, O43852-5, O43852-6, O43852-7, O43852-8, O43852-9	O43852, O43852-10, O43852-11, O43852-12, O43852-13, O43852-14, O43852-2, O43852-3, O43852-4, O43852-5, O43852-6, O43852-7, O43852-8, O43852-9	2	2	0	4	6	100	0	Confident_x000D_	Calumenin (CALU_HUMAN)	37.0835	90.79	16.83	0.0216931					Related Proteins	O43852-15, O43852-2, O43852-3, O43852-4, O43852-5, O43852-9	O43852, O43852-15, O43852-2, O43852-3, O43852-4, O43852-5, O43852-9	3	3	0	9	9	100	0	Confident_x000D_	Calumenin (CALU_HUMAN)	37.0835	90.79	8.89	0.00634921
O43852	Calumenin (CALU_HUMAN)	37.0835	90.79	10.48	0.00952381					Related Proteins	O43852-10, O43852-11, O43852-12, O43852-13, O43852-14, O43852-2, O43852-3, O43852-4, O43852-5, O43852-6, O43852-7, O43852-8, O43852-9	O43852, O43852-10, O43852-11, O43852-12, O43852-13, O43852-14, O43852-2, O43852-3, O43852-4, O43852-5, O43852-6, O43852-7, O43852-8, O43852-9	2	2	0	4	6	100	0	Confident_x000D_	Calumenin (CALU_HUMAN)	37.0835	90.79	16.83	0.0216931					Related Proteins	O43852-15, O43852-2, O43852-3, O43852-4, O43852-5, O43852-9	O43852, O43852-15, O43852-2, O43852-3, O43852-4, O43852-5, O43852-9	3	3	0	9	9	100	0	Confident_x000D_	Calumenin (CALU_HUMAN)	37.0835	90.79	16.83	0.0201058
O43852	Calumenin (CALU_HUMAN)	37.0835	90.79	13.02	0.010582					Related Proteins	O43852-10, O43852-15, O43852-2, O43852-3, O43852-4, O43852-6	O43852, O43852-10, O43852-15, O43852-2, O43852-3, O43852-4, O43852-6	3	3	0	5	5	100	0	Confident_x000D_	Calumenin (CALU_HUMAN)	37.0835	90.79	4.13	0.0047619					Related Proteins	O43852-10, O43852-11, O43852-12, O43852-13, O43852-14, O43852-2, O43852-3, O43852-4, O43852-5, O43852-6, O43852-7, O43852-8, O43852-9	O43852, O43852-10, O43852-11, O43852-12, O43852-13, O43852-14, O43852-2, O43852-3, O43852-4, O43852-5, O43852-6, O43852-7, O43852-8, O43852-9	2	2	0	2	2	100	0	Confident_x000D_	Calumenin (CALU_HUMAN)	37.0835	90.79	3.81	0.0031746
O43852	Calumenin (CALU_HUMAN)	37.0835	90.79	13.02	0.010582					Related Proteins	O43852-10, O43852-15, O43852-2, O43852-3, O43852-4, O43852-6	O43852, O43852-10, O43852-15, O43852-2, O43852-3, O43852-4, O43852-6	3	3	0	5	5	100	0	Confident_x000D_	Calumenin (CALU_HUMAN)	37.0835	90.79	4.13	0.0047619					Related Proteins	O43852-10, O43852-11, O43852-12, O43852-13, O43852-14, O43852-2, O43852-3, O43852-4, O43852-5, O43852-6, O43852-7, O43852-8, O43852-9	O43852, O43852-10, O43852-11, O43852-12, O43852-13, O43852-14, O43852-2, O43852-3, O43852-4, O43852-5, O43852-6, O43852-7, O43852-8, O43852-9	2	2	0	2	2	100	0	Confident_x000D_	Calumenin (CALU_HUMAN)	37.0835	90.79	8.89	0.00634921
O43852	Calumenin (CALU_HUMAN)	37.0835	90.79	13.02	0.010582					Related Proteins	O43852-10, O43852-15, O43852-2, O43852-3, O43852-4, O43852-6	O43852, O43852-10, O43852-15, O43852-2, O43852-3, O43852-4, O43852-6	3	3	0	5	5	100	0	Confident_x000D_	Calumenin (CALU_HUMAN)	37.0835	90.79	4.13	0.0047619					Related Proteins	O43852-10, O43852-11, O43852-12, O43852-13, O43852-14, O43852-2, O43852-3, O43852-4, O43852-5, O43852-6, O43852-7, O43852-8, O43852-9	O43852, O43852-10, O43852-11, O43852-12, O43852-13, O43852-14, O43852-2, O43852-3, O43852-4, O43852-5, O43852-6, O43852-7, O43852-8, O43852-9	2	2	0	2	2	100	0	Confident_x000D_	Calumenin (CALU_HUMAN)	37.0835	90.79	16.83	0.0201058
O43852	Calumenin (CALU_HUMAN)	37.0835	90.79	13.02	0.010582					Related Proteins	O43852-10, O43852-15, O43852-2, O43852-3, O43852-4, O43852-6	O43852, O43852-10, O43852-15, O43852-2, O43852-3, O43852-4, O43852-6	3	3	0	5	5	100	0	Confident_x000D_	Calumenin (CALU_HUMAN)	37.0835	90.79	8.89	0.00634921					Related Proteins	O43852-10, O43852-15, O43852-2, O43852-3, O43852-4, O43852-6	O43852, O43852-10, O43852-15, O43852-2, O43852-3, O43852-4, O43852-6	2	2	0	3	3	100	0	Confident_x000D_	Calumenin (CALU_HUMAN)	37.0835	90.79	3.81	0.0031746
O43852	Calumenin (CALU_HUMAN)	37.0835	90.79	13.02	0.010582					Related Proteins	O43852-10, O43852-15, O43852-2, O43852-3, O43852-4, O43852-6	O43852, O43852-10, O43852-15, O43852-2, O43852-3, O43852-4, O43852-6	3	3	0	5	5	100	0	Confident_x000D_	Calumenin (CALU_HUMAN)	37.0835	90.79	8.89	0.00634921					Related Proteins	O43852-10, O43852-15, O43852-2, O43852-3, O43852-4, O43852-6	O43852, O43852-10, O43852-15, O43852-2, O43852-3, O43852-4, O43852-6	2	2	0	3	3	100	0	Confident_x000D_	Calumenin (CALU_HUMAN)	37.0835	90.79	8.89	0.00634921
O43852	Calumenin (CALU_HUMAN)	37.0835	90.79	13.02	0.010582					Related Proteins	O43852-10, O43852-15, O43852-2, O43852-3, O43852-4, O43852-6	O43852, O43852-10, O43852-15, O43852-2, O43852-3, O43852-4, O43852-6	3	3	0	5	5	100	0	Confident_x000D_	Calumenin (CALU_HUMAN)	37.0835	90.79	8.89	0.00634921					Related Proteins	O43852-10, O43852-15, O43852-2, O43852-3, O43852-4, O43852-6	O43852, O43852-10, O43852-15, O43852-2, O43852-3, O43852-4, O43852-6	2	2	0	3	3	100	0	Confident_x000D_	Calumenin (CALU_HUMAN)	37.0835	90.79	16.83	0.0201058
O43852	Calumenin (CALU_HUMAN)	37.0835	90.79	13.02	0.010582					Related Proteins	O43852-10, O43852-15, O43852-2, O43852-3, O43852-4, O43852-6	O43852, O43852-10, O43852-15, O43852-2, O43852-3, O43852-4, O43852-6	3	3	0	5	5	100	0	Confident_x000D_	Calumenin (CALU_HUMAN)	37.0835	90.79	16.83	0.0216931					Related Proteins	O43852-15, O43852-2, O43852-3, O43852-4, O43852-5, O43852-9	O43852, O43852-15, O43852-2, O43852-3, O43852-4, O43852-5, O43852-9	3	3	0	9	9	100	0	Confident_x000D_	Calumenin (CALU_HUMAN)	37.0835	90.79	3.81	0.0031746
O43852	Calumenin (CALU_HUMAN)	37.0835	90.79	13.02	0.010582					Related Proteins	O43852-10, O43852-15, O43852-2, O43852-3, O43852-4, O43852-6	O43852, O43852-10, O43852-15, O43852-2, O43852-3, O43852-4, O43852-6	3	3	0	5	5	100	0	Confident_x000D_	Calumenin (CALU_HUMAN)	37.0835	90.79	16.83	0.0216931					Related Proteins	O43852-15, O43852-2, O43852-3, O43852-4, O43852-5, O43852-9	O43852, O43852-15, O43852-2, O43852-3, O43852-4, O43852-5, O43852-9	3	3	0	9	9	100	0	Confident_x000D_	Calumenin (CALU_HUMAN)	37.0835	90.79	8.89	0.00634921
O43852	Calumenin (CALU_HUMAN)	37.0835	90.79	13.02	0.010582					Related Proteins	O43852-10, O43852-15, O43852-2, O43852-3, O43852-4, O43852-6	O43852, O43852-10, O43852-15, O43852-2, O43852-3, O43852-4, O43852-6	3	3	0	5	5	100	0	Confident_x000D_	Calumenin (CALU_HUMAN)	37.0835	90.79	16.83	0.0216931					Related Proteins	O43852-15, O43852-2, O43852-3, O43852-4, O43852-5, O43852-9	O43852, O43852-15, O43852-2, O43852-3, O43852-4, O43852-5, O43852-9	3	3	0	9	9	100	0	Confident_x000D_	Calumenin (CALU_HUMAN)	37.0835	90.79	16.83	0.0201058
O43852	Calumenin (CALU_HUMAN)	37.0835	90.79	16.83	0.0142857					Related Proteins	O43852-15, O43852-2, O43852-3, O43852-4, O43852-5, O43852-9	O43852, O43852-15, O43852-2, O43852-3, O43852-4, O43852-5, O43852-9	4	4	0	9	9	100	0	Confident_x000D_	Calumenin (CALU_HUMAN)	37.0835	90.79	4.13	0.0047619					Related Proteins	O43852-10, O43852-11, O43852-12, O43852-13, O43852-14, O43852-2, O43852-3, O43852-4, O43852-5, O43852-6, O43852-7, O43852-8, O43852-9	O43852, O43852-10, O43852-11, O43852-12, O43852-13, O43852-14, O43852-2, O43852-3, O43852-4, O43852-5, O43852-6, O43852-7, O43852-8, O43852-9	2	2	0	2	2	100	0	Confident_x000D_	Calumenin (CALU_HUMAN)	37.0835	90.79	3.81	0.0031746
O43852	Calumenin (CALU_HUMAN)	37.0835	90.79	16.83	0.0142857					Related Proteins	O43852-15, O43852-2, O43852-3, O43852-4, O43852-5, O43852-9	O43852, O43852-15, O43852-2, O43852-3, O43852-4, O43852-5, O43852-9	4	4	0	9	9	100	0	Confident_x000D_	Calumenin (CALU_HUMAN)	37.0835	90.79	4.13	0.0047619					Related Proteins	O43852-10, O43852-11, O43852-12, O43852-13, O43852-14, O43852-2, O43852-3, O43852-4, O43852-5, O43852-6, O43852-7, O43852-8, O43852-9	O43852, O43852-10, O43852-11, O43852-12, O43852-13, O43852-14, O43852-2, O43852-3, O43852-4, O43852-5, O43852-6, O43852-7, O43852-8, O43852-9	2	2	0	2	2	100	0	Confident_x000D_	Calumenin (CALU_HUMAN)	37.0835	90.79	8.89	0.00634921
O43852	Calumenin (CALU_HUMAN)	37.0835	90.79	16.83	0.0142857					Related Proteins	O43852-15, O43852-2, O43852-3, O43852-4, O43852-5, O43852-9	O43852, O43852-15, O43852-2, O43852-3, O43852-4, O43852-5, O43852-9	4	4	0	9	9	100	0	Confident_x000D_	Calumenin (CALU_HUMAN)	37.0835	90.79	4.13	0.0047619					Related Proteins	O43852-10, O43852-11, O43852-12, O43852-13, O43852-14, O43852-2, O43852-3, O43852-4, O43852-5, O43852-6, O43852-7, O43852-8, O43852-9	O43852, O43852-10, O43852-11, O43852-12, O43852-13, O43852-14, O43852-2, O43852-3, O43852-4, O43852-5, O43852-6, O43852-7, O43852-8, O43852-9	2	2	0	2	2	100	0	Confident_x000D_	Calumenin (CALU_HUMAN)	37.0835	90.79	16.83	0.0201058
O43852	Calumenin (CALU_HUMAN)	37.0835	90.79	16.83	0.0142857					Related Proteins	O43852-15, O43852-2, O43852-3, O43852-4, O43852-5, O43852-9	O43852, O43852-15, O43852-2, O43852-3, O43852-4, O43852-5, O43852-9	4	4	0	9	9	100	0	Confident_x000D_	Calumenin (CALU_HUMAN)	37.0835	90.79	8.89	0.00634921					Related Proteins	O43852-10, O43852-15, O43852-2, O43852-3, O43852-4, O43852-6	O43852, O43852-10, O43852-15, O43852-2, O43852-3, O43852-4, O43852-6	2	2	0	3	3	100	0	Confident_x000D_	Calumenin (CALU_HUMAN)	37.0835	90.79	3.81	0.0031746
O43852	Calumenin (CALU_HUMAN)	37.0835	90.79	16.83	0.0142857					Related Proteins	O43852-15, O43852-2, O43852-3, O43852-4, O43852-5, O43852-9	O43852, O43852-15, O43852-2, O43852-3, O43852-4, O43852-5, O43852-9	4	4	0	9	9	100	0	Confident_x000D_	Calumenin (CALU_HUMAN)	37.0835	90.79	8.89	0.00634921					Related Proteins	O43852-10, O43852-15, O43852-2, O43852-3, O43852-4, O43852-6	O43852, O43852-10, O43852-15, O43852-2, O43852-3, O43852-4, O43852-6	2	2	0	3	3	100	0	Confident_x000D_	Calumenin (CALU_HUMAN)	37.0835	90.79	8.89	0.00634921
O43852	Calumenin (CALU_HUMAN)	37.0835	90.79	16.83	0.0142857					Related Proteins	O43852-15, O43852-2, O43852-3, O43852-4, O43852-5, O43852-9	O43852, O43852-15, O43852-2, O43852-3, O43852-4, O43852-5, O43852-9	4	4	0	9	9	100	0	Confident_x000D_	Calumenin (CALU_HUMAN)	37.0835	90.79	8.89	0.00634921					Related Proteins	O43852-10, O43852-15, O43852-2, O43852-3, O43852-4, O43852-6	O43852, O43852-10, O43852-15, O43852-2, O43852-3, O43852-4, O43852-6	2	2	0	3	3	100	0	Confident_x000D_	Calumenin (CALU_HUMAN)	37.0835	90.79	16.83	0.0201058
O43852	Calumenin (CALU_HUMAN)	37.0835	90.79	16.83	0.0142857					Related Proteins	O43852-15, O43852-2, O43852-3, O43852-4, O43852-5, O43852-9	O43852, O43852-15, O43852-2, O43852-3, O43852-4, O43852-5, O43852-9	4	4	0	9	9	100	0	Confident_x000D_	Calumenin (CALU_HUMAN)	37.0835	90.79	16.83	0.0216931					Related Proteins	O43852-15, O43852-2, O43852-3, O43852-4, O43852-5, O43852-9	O43852, O43852-15, O43852-2, O43852-3, O43852-4, O43852-5, O43852-9	3	3	0	9	9	100	0	Confident_x000D_	Calumenin (CALU_HUMAN)	37.0835	90.79	3.81	0.0031746
O43852	Calumenin (CALU_HUMAN)	37.0835	90.79	16.83	0.0142857					Related Proteins	O43852-15, O43852-2, O43852-3, O43852-4, O43852-5, O43852-9	O43852, O43852-15, O43852-2, O43852-3, O43852-4, O43852-5, O43852-9	4	4	0	9	9	100	0	Confident_x000D_	Calumenin (CALU_HUMAN)	37.0835	90.79	16.83	0.0216931					Related Proteins	O43852-15, O43852-2, O43852-3, O43852-4, O43852-5, O43852-9	O43852, O43852-15, O43852-2, O43852-3, O43852-4, O43852-5, O43852-9	3	3	0	9	9	100	0	Confident_x000D_	Calumenin (CALU_HUMAN)	37.0835	90.79	8.89	0.00634921
O43852	Calumenin (CALU_HUMAN)	37.0835	90.79	16.83	0.0142857					Related Proteins	O43852-15, O43852-2, O43852-3, O43852-4, O43852-5, O43852-9	O43852, O43852-15, O43852-2, O43852-3, O43852-4, O43852-5, O43852-9	4	4	0	9	9	100	0	Confident_x000D_	Calumenin (CALU_HUMAN)	37.0835	90.79	16.83	0.0216931					Related Proteins	O43852-15, O43852-2, O43852-3, O43852-4, O43852-5, O43852-9	O43852, O43852-15, O43852-2, O43852-3, O43852-4, O43852-5, O43852-9	3	3	0	9	9	100	0	Confident_x000D_	Calumenin (CALU_HUMAN)	37.0835	90.79	16.83	0.0201058
Q12792	Twinfilin-1 (TWF1_HUMAN)	40.2577	100	3.71	0.00285714					Related Proteins	Q12792-3	Q12792, Q12792-3	1	1	1	1	1	100	0	Doubtful_x000D_	Twinfilin-1 (TWF1_HUMAN)	40.2577	100	3.71	0.00285714					Related Proteins	Q12792-4	Q12792, Q12792-4	1	3	3	2	3	100	0	Doubtful_x000D_	Twinfilin-1 (TWF1_HUMAN)	40.2577	100	9.14	0.00428571
Q96RQ3	Methylcrotonoyl-CoA carboxylase subunit alpha, mitochondrial (MCCA_HUMAN)	80.4219	90.9	1.79	0.0014556					Single Protein		Q96RQ3	1	1	1	1	1	100	0	Doubtful_x000D_	Methylcrotonoyl-CoA carboxylase subunit alpha, mitochondrial (MCCA_HUMAN)	80.4219	90.9	8.14	0.00376031					Single Protein		Q96RQ3	4	4	4	5	5	100	0	Confident_x000D_	Methylcrotonoyl-CoA carboxylase subunit alpha, mitochondrial (MCCA_HUMAN)	80.4219	90.9	12.55	0.00453663
P61916	NPC intracellular cholesterol transporter 2 (NPC2_HUMAN)	16.5595	100	62.25	0.0576395	Oxidation of M(M79)	Oxidation of M(1)			Single Protein		P61916	8	8	8	32	32	100	0	Confident_x000D_	NPC intracellular cholesterol transporter 2 (NPC2_HUMAN)	16.5595	100	66.23	0.0730553	Oxidation of M(M79)	Oxidation of M(1)			Single Protein		P61916	10	10	10	41	42	100	0	Confident_x000D_	NPC intracellular cholesterol transporter 2 (NPC2_HUMAN)	16.5595	100	54.97	0.078942	Oxidation of M(M79)	Oxidation of M(1)
O00571	ATP-dependent RNA helicase DDX3X (DDX3X_HUMAN)	73.198	84.59	24.17	0.0107403					Related Proteins	O00571-2	O00571, O00571-2	12	15	4	24	28	100	0	Confident_x000D_	ATP-dependent RNA helicase DDX3X (DDX3X_HUMAN)	73.198	84.59	28.4	0.00958655					Related Proteins	O00571-2	O00571, O00571-2	14	17	6	29	31	100	0	Confident_x000D_	ATP-dependent RNA helicase DDX3X (DDX3X_HUMAN)	73.198	84.59	22.81	0.00949815
Q9BV40	Vesicle-associated membrane protein 8 (VAMP8_HUMAN)	11.431	100	31	0.0283333					Single Protein		Q9BV40	3	3	3	4	4	100	0	Confident_x000D_	Vesicle-associated membrane protein 8 (VAMP8_HUMAN)	11.431	100	31	0.0333333					Single Protein		Q9BV40	3	4	4	5	7	100	0	Confident_x000D_	Vesicle-associated membrane protein 8 (VAMP8_HUMAN)	11.431	100	33	0.0366667
P23229-2	Isoform Alpha-6X1A of Integrin alpha-6 (ITA6_HUMAN)	119.402	87.51	1.12	0.00100402					Related Proteins	P23229-4, P23229-6, P23229-7, P23229-9	P23229-2, P23229-4, P23229-6, P23229-7, P23229-9	1	1	1	1	1	100	0	Doubtful_x000D_
Q9BV44	THUMP domain-containing protein 3 (THUM3_HUMAN)	56.9668	77.71	1.97	0.00253807					Single Protein		Q9BV44	1	1	1	1	1	87.0968	0	Doubtful_x000D_	THUMP domain-containing protein 3 (THUM3_HUMAN)	56.9668	77.71	1.97	0.00253807					Single Protein		Q9BV44	1	1	1	1	1	86.9565	0	Doubtful_x000D_
Q9HB90	Ras-related GTP-binding protein C (RRAGC_HUMAN)	44.1958	73.43	3.51	0.00682594					Related Proteins	Q9NQL2	Q9HB90, Q9NQL2	1	2	2	2	3	100	0	Doubtful_x000D_	Ras-related GTP-binding protein C (RRAGC_HUMAN)	44.1958	73.43	3.01	0.00113766					Related Proteins	Q9NQL2	Q9HB90, Q9NQL2	1	2	0	1	3	100	0	Doubtful_x000D_
Q03154	Aminoacylase-1 (ACY1_HUMAN)	45.856	90.93	27.94	0.00969709					Related Proteins	Q03154-3, Q03154-4	Q03154, Q03154-3, Q03154-4	9	11	0	16	18	100	0	Confident_x000D_	Aminoacylase-1 (ACY1_HUMAN)	45.856	90.93	20.34	0.0116244					Related Proteins	Q03154-3, Q03154-4	Q03154, Q03154-3, Q03154-4	5	6	0	11	12	100	0	Confident_x000D_	Aminoacylase-1 (ACY1_HUMAN)	45.856	90.93	31.13	0.00694873
Q03154	Aminoacylase-1 (ACY1_HUMAN)	45.856	90.93	27.94	0.00969709					Related Proteins	Q03154-3, Q03154-4	Q03154, Q03154-3, Q03154-4	9	11	0	16	18	100	0	Confident_x000D_	Aminoacylase-1 (ACY1_HUMAN)	45.856	90.93	20.34	0.0116244					Related Proteins	Q03154-3, Q03154-4	Q03154, Q03154-3, Q03154-4	5	6	0	11	12	100	0	Confident_x000D_	Aminoacylase-1 (ACY1_HUMAN)	45.856	90.93	28.19	0.00599261
Q03154	Aminoacylase-1 (ACY1_HUMAN)	45.856	90.93	27.94	0.00969709					Related Proteins	Q03154-3, Q03154-4	Q03154, Q03154-3, Q03154-4	9	11	0	16	18	100	0	Confident_x000D_	Aminoacylase-1 (ACY1_HUMAN)	45.856	90.93	20.34	0.0116244					Related Proteins	Q03154-3, Q03154-4	Q03154, Q03154-3, Q03154-4	5	6	0	11	12	100	0	Confident_x000D_	Aminoacylase-1 (ACY1_HUMAN)	45.856	90.93	25.49	0.00868803
Q03154	Aminoacylase-1 (ACY1_HUMAN)	45.856	90.93	27.94	0.00969709					Related Proteins	Q03154-3, Q03154-4	Q03154, Q03154-3, Q03154-4	9	11	0	16	18	100	0	Confident_x000D_	Aminoacylase-1 (ACY1_HUMAN)	45.856	90.93	19.61	0.00892894					Related Proteins	Q03154-2, Q03154-3	Q03154, Q03154-2, Q03154-3	5	6	0	10	11	100	0	Confident_x000D_	Aminoacylase-1 (ACY1_HUMAN)	45.856	90.93	31.13	0.00694873
Q03154	Aminoacylase-1 (ACY1_HUMAN)	45.856	90.93	27.94	0.00969709					Related Proteins	Q03154-3, Q03154-4	Q03154, Q03154-3, Q03154-4	9	11	0	16	18	100	0	Confident_x000D_	Aminoacylase-1 (ACY1_HUMAN)	45.856	90.93	19.61	0.00892894					Related Proteins	Q03154-2, Q03154-3	Q03154, Q03154-2, Q03154-3	5	6	0	10	11	100	0	Confident_x000D_	Aminoacylase-1 (ACY1_HUMAN)	45.856	90.93	28.19	0.00599261
Q03154	Aminoacylase-1 (ACY1_HUMAN)	45.856	90.93	27.94	0.00969709					Related Proteins	Q03154-3, Q03154-4	Q03154, Q03154-3, Q03154-4	9	11	0	16	18	100	0	Confident_x000D_	Aminoacylase-1 (ACY1_HUMAN)	45.856	90.93	19.61	0.00892894					Related Proteins	Q03154-2, Q03154-3	Q03154, Q03154-2, Q03154-3	5	6	0	10	11	100	0	Confident_x000D_	Aminoacylase-1 (ACY1_HUMAN)	45.856	90.93	25.49	0.00868803
Q03154	Aminoacylase-1 (ACY1_HUMAN)	45.856	90.93	27.94	0.00969709					Related Proteins	Q03154-3, Q03154-4	Q03154, Q03154-3, Q03154-4	9	11	0	16	18	100	0	Confident_x000D_	Aminoacylase-1 (ACY1_HUMAN)	45.856	90.93	16.91	0.00892894					Related Proteins	Q03154-2, Q03154-4	Q03154, Q03154-2, Q03154-4	5	6	0	10	11	100	0	Confident_x000D_	Aminoacylase-1 (ACY1_HUMAN)	45.856	90.93	31.13	0.00694873
Q03154	Aminoacylase-1 (ACY1_HUMAN)	45.856	90.93	27.94	0.00969709					Related Proteins	Q03154-3, Q03154-4	Q03154, Q03154-3, Q03154-4	9	11	0	16	18	100	0	Confident_x000D_	Aminoacylase-1 (ACY1_HUMAN)	45.856	90.93	16.91	0.00892894					Related Proteins	Q03154-2, Q03154-4	Q03154, Q03154-2, Q03154-4	5	6	0	10	11	100	0	Confident_x000D_	Aminoacylase-1 (ACY1_HUMAN)	45.856	90.93	28.19	0.00599261
Q03154	Aminoacylase-1 (ACY1_HUMAN)	45.856	90.93	27.94	0.00969709					Related Proteins	Q03154-3, Q03154-4	Q03154, Q03154-3, Q03154-4	9	11	0	16	18	100	0	Confident_x000D_	Aminoacylase-1 (ACY1_HUMAN)	45.856	90.93	16.91	0.00892894					Related Proteins	Q03154-2, Q03154-4	Q03154, Q03154-2, Q03154-4	5	6	0	10	11	100	0	Confident_x000D_	Aminoacylase-1 (ACY1_HUMAN)	45.856	90.93	25.49	0.00868803
Q03154	Aminoacylase-1 (ACY1_HUMAN)	45.856	90.93	24.51	0.00853691					Related Proteins	Q03154-2, Q03154-3	Q03154, Q03154-2, Q03154-3	7	8	0	13	15	100	0	Confident_x000D_	Aminoacylase-1 (ACY1_HUMAN)	45.856	90.93	20.34	0.0116244					Related Proteins	Q03154-3, Q03154-4	Q03154, Q03154-3, Q03154-4	5	6	0	11	12	100	0	Confident_x000D_	Aminoacylase-1 (ACY1_HUMAN)	45.856	90.93	31.13	0.00694873
Q03154	Aminoacylase-1 (ACY1_HUMAN)	45.856	90.93	24.51	0.00853691					Related Proteins	Q03154-2, Q03154-3	Q03154, Q03154-2, Q03154-3	7	8	0	13	15	100	0	Confident_x000D_	Aminoacylase-1 (ACY1_HUMAN)	45.856	90.93	20.34	0.0116244					Related Proteins	Q03154-3, Q03154-4	Q03154, Q03154-3, Q03154-4	5	6	0	11	12	100	0	Confident_x000D_	Aminoacylase-1 (ACY1_HUMAN)	45.856	90.93	28.19	0.00599261
Q03154	Aminoacylase-1 (ACY1_HUMAN)	45.856	90.93	24.51	0.00853691					Related Proteins	Q03154-2, Q03154-3	Q03154, Q03154-2, Q03154-3	7	8	0	13	15	100	0	Confident_x000D_	Aminoacylase-1 (ACY1_HUMAN)	45.856	90.93	20.34	0.0116244					Related Proteins	Q03154-3, Q03154-4	Q03154, Q03154-3, Q03154-4	5	6	0	11	12	100	0	Confident_x000D_	Aminoacylase-1 (ACY1_HUMAN)	45.856	90.93	25.49	0.00868803
Q03154	Aminoacylase-1 (ACY1_HUMAN)	45.856	90.93	24.51	0.00853691					Related Proteins	Q03154-2, Q03154-3	Q03154, Q03154-2, Q03154-3	7	8	0	13	15	100	0	Confident_x000D_	Aminoacylase-1 (ACY1_HUMAN)	45.856	90.93	19.61	0.00892894					Related Proteins	Q03154-2, Q03154-3	Q03154, Q03154-2, Q03154-3	5	6	0	10	11	100	0	Confident_x000D_	Aminoacylase-1 (ACY1_HUMAN)	45.856	90.93	31.13	0.00694873
Q03154	Aminoacylase-1 (ACY1_HUMAN)	45.856	90.93	24.51	0.00853691					Related Proteins	Q03154-2, Q03154-3	Q03154, Q03154-2, Q03154-3	7	8	0	13	15	100	0	Confident_x000D_	Aminoacylase-1 (ACY1_HUMAN)	45.856	90.93	19.61	0.00892894					Related Proteins	Q03154-2, Q03154-3	Q03154, Q03154-2, Q03154-3	5	6	0	10	11	100	0	Confident_x000D_	Aminoacylase-1 (ACY1_HUMAN)	45.856	90.93	28.19	0.00599261
Q03154	Aminoacylase-1 (ACY1_HUMAN)	45.856	90.93	24.51	0.00853691					Related Proteins	Q03154-2, Q03154-3	Q03154, Q03154-2, Q03154-3	7	8	0	13	15	100	0	Confident_x000D_	Aminoacylase-1 (ACY1_HUMAN)	45.856	90.93	19.61	0.00892894					Related Proteins	Q03154-2, Q03154-3	Q03154, Q03154-2, Q03154-3	5	6	0	10	11	100	0	Confident_x000D_	Aminoacylase-1 (ACY1_HUMAN)	45.856	90.93	25.49	0.00868803
Q03154	Aminoacylase-1 (ACY1_HUMAN)	45.856	90.93	24.51	0.00853691					Related Proteins	Q03154-2, Q03154-3	Q03154, Q03154-2, Q03154-3	7	8	0	13	15	100	0	Confident_x000D_	Aminoacylase-1 (ACY1_HUMAN)	45.856	90.93	16.91	0.00892894					Related Proteins	Q03154-2, Q03154-4	Q03154, Q03154-2, Q03154-4	5	6	0	10	11	100	0	Confident_x000D_	Aminoacylase-1 (ACY1_HUMAN)	45.856	90.93	31.13	0.00694873
Q03154	Aminoacylase-1 (ACY1_HUMAN)	45.856	90.93	24.51	0.00853691					Related Proteins	Q03154-2, Q03154-3	Q03154, Q03154-2, Q03154-3	7	8	0	13	15	100	0	Confident_x000D_	Aminoacylase-1 (ACY1_HUMAN)	45.856	90.93	16.91	0.00892894					Related Proteins	Q03154-2, Q03154-4	Q03154, Q03154-2, Q03154-4	5	6	0	10	11	100	0	Confident_x000D_	Aminoacylase-1 (ACY1_HUMAN)	45.856	90.93	28.19	0.00599261
Q03154	Aminoacylase-1 (ACY1_HUMAN)	45.856	90.93	24.51	0.00853691					Related Proteins	Q03154-2, Q03154-3	Q03154, Q03154-2, Q03154-3	7	8	0	13	15	100	0	Confident_x000D_	Aminoacylase-1 (ACY1_HUMAN)	45.856	90.93	16.91	0.00892894					Related Proteins	Q03154-2, Q03154-4	Q03154, Q03154-2, Q03154-4	5	6	0	10	11	100	0	Confident_x000D_	Aminoacylase-1 (ACY1_HUMAN)	45.856	90.93	25.49	0.00868803
Q03154	Aminoacylase-1 (ACY1_HUMAN)	45.856	90.93	23.77	0.00682812					Related Proteins	Q03154-2, Q03154-4	Q03154, Q03154-2, Q03154-4	8	9	0	13	14	100	0	Confident_x000D_	Aminoacylase-1 (ACY1_HUMAN)	45.856	90.93	20.34	0.0116244					Related Proteins	Q03154-3, Q03154-4	Q03154, Q03154-3, Q03154-4	5	6	0	11	12	100	0	Confident_x000D_	Aminoacylase-1 (ACY1_HUMAN)	45.856	90.93	31.13	0.00694873
Q03154	Aminoacylase-1 (ACY1_HUMAN)	45.856	90.93	23.77	0.00682812					Related Proteins	Q03154-2, Q03154-4	Q03154, Q03154-2, Q03154-4	8	9	0	13	14	100	0	Confident_x000D_	Aminoacylase-1 (ACY1_HUMAN)	45.856	90.93	20.34	0.0116244					Related Proteins	Q03154-3, Q03154-4	Q03154, Q03154-3, Q03154-4	5	6	0	11	12	100	0	Confident_x000D_	Aminoacylase-1 (ACY1_HUMAN)	45.856	90.93	28.19	0.00599261
Q03154	Aminoacylase-1 (ACY1_HUMAN)	45.856	90.93	23.77	0.00682812					Related Proteins	Q03154-2, Q03154-4	Q03154, Q03154-2, Q03154-4	8	9	0	13	14	100	0	Confident_x000D_	Aminoacylase-1 (ACY1_HUMAN)	45.856	90.93	20.34	0.0116244					Related Proteins	Q03154-3, Q03154-4	Q03154, Q03154-3, Q03154-4	5	6	0	11	12	100	0	Confident_x000D_	Aminoacylase-1 (ACY1_HUMAN)	45.856	90.93	25.49	0.00868803
Q03154	Aminoacylase-1 (ACY1_HUMAN)	45.856	90.93	23.77	0.00682812					Related Proteins	Q03154-2, Q03154-4	Q03154, Q03154-2, Q03154-4	8	9	0	13	14	100	0	Confident_x000D_	Aminoacylase-1 (ACY1_HUMAN)	45.856	90.93	19.61	0.00892894					Related Proteins	Q03154-2, Q03154-3	Q03154, Q03154-2, Q03154-3	5	6	0	10	11	100	0	Confident_x000D_	Aminoacylase-1 (ACY1_HUMAN)	45.856	90.93	31.13	0.00694873
Q03154	Aminoacylase-1 (ACY1_HUMAN)	45.856	90.93	23.77	0.00682812					Related Proteins	Q03154-2, Q03154-4	Q03154, Q03154-2, Q03154-4	8	9	0	13	14	100	0	Confident_x000D_	Aminoacylase-1 (ACY1_HUMAN)	45.856	90.93	19.61	0.00892894					Related Proteins	Q03154-2, Q03154-3	Q03154, Q03154-2, Q03154-3	5	6	0	10	11	100	0	Confident_x000D_	Aminoacylase-1 (ACY1_HUMAN)	45.856	90.93	28.19	0.00599261
Q03154	Aminoacylase-1 (ACY1_HUMAN)	45.856	90.93	23.77	0.00682812					Related Proteins	Q03154-2, Q03154-4	Q03154, Q03154-2, Q03154-4	8	9	0	13	14	100	0	Confident_x000D_	Aminoacylase-1 (ACY1_HUMAN)	45.856	90.93	19.61	0.00892894					Related Proteins	Q03154-2, Q03154-3	Q03154, Q03154-2, Q03154-3	5	6	0	10	11	100	0	Confident_x000D_	Aminoacylase-1 (ACY1_HUMAN)	45.856	90.93	25.49	0.00868803
Q03154	Aminoacylase-1 (ACY1_HUMAN)	45.856	90.93	23.77	0.00682812					Related Proteins	Q03154-2, Q03154-4	Q03154, Q03154-2, Q03154-4	8	9	0	13	14	100	0	Confident_x000D_	Aminoacylase-1 (ACY1_HUMAN)	45.856	90.93	16.91	0.00892894					Related Proteins	Q03154-2, Q03154-4	Q03154, Q03154-2, Q03154-4	5	6	0	10	11	100	0	Confident_x000D_	Aminoacylase-1 (ACY1_HUMAN)	45.856	90.93	31.13	0.00694873
Q03154	Aminoacylase-1 (ACY1_HUMAN)	45.856	90.93	23.77	0.00682812					Related Proteins	Q03154-2, Q03154-4	Q03154, Q03154-2, Q03154-4	8	9	0	13	14	100	0	Confident_x000D_	Aminoacylase-1 (ACY1_HUMAN)	45.856	90.93	16.91	0.00892894					Related Proteins	Q03154-2, Q03154-4	Q03154, Q03154-2, Q03154-4	5	6	0	10	11	100	0	Confident_x000D_	Aminoacylase-1 (ACY1_HUMAN)	45.856	90.93	28.19	0.00599261
Q03154	Aminoacylase-1 (ACY1_HUMAN)	45.856	90.93	23.77	0.00682812					Related Proteins	Q03154-2, Q03154-4	Q03154, Q03154-2, Q03154-4	8	9	0	13	14	100	0	Confident_x000D_	Aminoacylase-1 (ACY1_HUMAN)	45.856	90.93	16.91	0.00892894					Related Proteins	Q03154-2, Q03154-4	Q03154, Q03154-2, Q03154-4	5	6	0	10	11	100	0	Confident_x000D_	Aminoacylase-1 (ACY1_HUMAN)	45.856	90.93	25.49	0.00868803
Q96RP9	Elongation factor G, mitochondrial (EFGM_HUMAN)	83.4184	82.82	5.46	0.00282486					Single Protein		Q96RP9	3	5	5	4	5	100	0	Confident_x000D_	Elongation factor G, mitochondrial (EFGM_HUMAN)	83.4184	86.42	6.92	0.00282486					Related Proteins	Q96RP9-2	Q96RP9, Q96RP9-2	3	4	4	3	4	100	0	Confident_x000D_	Elongation factor G, mitochondrial (EFGM_HUMAN)	83.4184	86.42	14.11	0.00454545
Q14677	Clathrin interactor 1 (EPN4_HUMAN)	68.2158	59.52	8.16	0.00761649					Related Proteins	Q14677-3	Q14677, Q14677-3	3	4	4	5	7	100	0	Confident_x000D_	Clathrin interactor 1 (EPN4_HUMAN)	68.2158	59.52	8	0.0062724					Related Proteins	Q14677-3	Q14677, Q14677-3	3	4	4	4	5	100	0	Confident_x000D_	Clathrin interactor 1 (EPN4_HUMAN)	68.2158	59.52	5.92	0.00403226
Q9H0R4	Haloacid dehalogenase-like hydrolase domain-containing protein 2 (HDHD2_HUMAN)	28.5179	88.8	11.2	0.00965251					Related Proteins	Q9H0R4-2	Q9H0R4, Q9H0R4-2	2	2	2	3	3	100	0	Confident_x000D_	Haloacid dehalogenase-like hydrolase domain-containing protein 2 (HDHD2_HUMAN)	28.5179	88.8	3.09	0.003861					Related Proteins	Q9H0R4-2	Q9H0R4, Q9H0R4-2	1	1	1	1	1	81.8182	0	Doubtful_x000D_	Haloacid dehalogenase-like hydrolase domain-containing protein 2 (HDHD2_HUMAN)	28.5179	88.8	3.09	0.00772201
P29218	Inositol monophosphatase 1 (IMPA1_HUMAN)	30.1692	79.42	21.3	0.0132576					Related Proteins	P29218-3	P29218, P29218-3	4	4	4	6	6	100	0	Confident_x000D_	Inositol monophosphatase 1 (IMPA1_HUMAN)	30.1692	79.42	17.33	0.0151515					Related Proteins	P29218-3	P29218, P29218-3	3	5	5	5	7	100	0	Confident_x000D_	Inositol monophosphatase 1 (IMPA1_HUMAN)	30.1692	79.42	14.08	0.0113636
Q86Y82	Syntaxin-12 (STX12_HUMAN)	31.6223	77.17	38.77	0.0164601					Single Protein		Q86Y82	6	7	7	10	11	100	0	Confident_x000D_	Syntaxin-12 (STX12_HUMAN)	31.6223	77.17	14.86	0.0158402					Single Protein		Q86Y82	3	5	5	5	7	100	0	Confident_x000D_	Syntaxin-12 (STX12_HUMAN)	31.6223	77.17	16.67	0.0165289
O75563	Src kinase-associated phosphoprotein 2 (SKAP2_HUMAN)	41.191	88.3	5.29	0.00788644					Single Protein		O75563	2	2	2	3	3	100	0	Confident_x000D_	Src kinase-associated phosphoprotein 2 (SKAP2_HUMAN)	41.191	88.3	7.8	0.00630915					Single Protein		O75563	2	2	2	3	3	100	0	Confident_x000D_
O60271	C-Jun-amino-terminal kinase-interacting protein 4 (JIP4_HUMAN)	146.115	81.3	8.18	0.0030881					Related Proteins	O60271-2, O60271-4, O60271-9	O60271, O60271-2, O60271-4, O60271-9	6	7	7	10	11	100	0	Confident_x000D_	C-Jun-amino-terminal kinase-interacting protein 4 (JIP4_HUMAN)	146.115	83.35	4.16	0.00196791					Related Proteins	O60271-2, O60271-4, O60271-9	O60271, O60271-2, O60271-4, O60271-9	3	5	5	4	6	100	0	Confident_x000D_	C-Jun-amino-terminal kinase-interacting protein 4 (JIP4_HUMAN)	146.115	83.35	7.57	0.00351196
O60493	Sorting nexin-3 (SNX3_HUMAN)	18.7508	82.1	4.94	0.0123457					Related Proteins	O60493-3, O60493-4	O60493, O60493-3, O60493-4	1	1	0	2	2	91.8033	0	Doubtful_x000D_	Sorting nexin-3 (SNX3_HUMAN)	18.7508	82.1	4.94	0.0123457					Related Proteins	O60493-3, O60493-4	O60493, O60493-3, O60493-4	1	1	0	2	2	81.8182	0	Doubtful_x000D_	Sorting nexin-3 (SNX3_HUMAN)	18.7508	82.1	4.94	0.0123457
O60493	Sorting nexin-3 (SNX3_HUMAN)	18.7508	82.1	4.94	0.0123457					Related Proteins	O60493-3, O60493-4	O60493, O60493-3, O60493-4	1	1	0	2	2	91.8033	0	Doubtful_x000D_	Sorting nexin-3 (SNX3_HUMAN)	18.7508	82.1	4.94	0.0123457					Related Proteins	O60493-3, O60493-4	O60493, O60493-3, O60493-4	1	1	0	2	2	81.8182	0	Doubtful_x000D_	Sorting nexin-3 (SNX3_HUMAN)	18.7508	82.1	37.65	0.0271752
O60493	Sorting nexin-3 (SNX3_HUMAN)	18.7508	82.1	4.94	0.0123457					Related Proteins	O60493-3, O60493-4	O60493, O60493-3, O60493-4	1	1	0	2	2	91.8033	0	Doubtful_x000D_	Sorting nexin-3 (SNX3_HUMAN)	18.7508	82.1	37.65	0.0328704					Related Proteins	O60493-2, O60493-4	O60493, O60493-2, O60493-4	7	8	0	13	14	100	0	Confident_x000D_	Sorting nexin-3 (SNX3_HUMAN)	18.7508	82.1	4.94	0.0123457
O60493	Sorting nexin-3 (SNX3_HUMAN)	18.7508	82.1	4.94	0.0123457					Related Proteins	O60493-3, O60493-4	O60493, O60493-3, O60493-4	1	1	0	2	2	91.8033	0	Doubtful_x000D_	Sorting nexin-3 (SNX3_HUMAN)	18.7508	82.1	37.65	0.0328704					Related Proteins	O60493-2, O60493-4	O60493, O60493-2, O60493-4	7	8	0	13	14	100	0	Confident_x000D_	Sorting nexin-3 (SNX3_HUMAN)	18.7508	82.1	37.65	0.0271752
O60493	Sorting nexin-3 (SNX3_HUMAN)	18.7508	82.1	38.27	0.032062					Related Proteins	O60493-2, O60493-4	O60493, O60493-2, O60493-4	8	8	0	13	13	100	0	Confident_x000D_	Sorting nexin-3 (SNX3_HUMAN)	18.7508	82.1	4.94	0.0123457					Related Proteins	O60493-3, O60493-4	O60493, O60493-3, O60493-4	1	1	0	2	2	81.8182	0	Doubtful_x000D_	Sorting nexin-3 (SNX3_HUMAN)	18.7508	82.1	4.94	0.0123457
O60493	Sorting nexin-3 (SNX3_HUMAN)	18.7508	82.1	38.27	0.032062					Related Proteins	O60493-2, O60493-4	O60493, O60493-2, O60493-4	8	8	0	13	13	100	0	Confident_x000D_	Sorting nexin-3 (SNX3_HUMAN)	18.7508	82.1	4.94	0.0123457					Related Proteins	O60493-3, O60493-4	O60493, O60493-3, O60493-4	1	1	0	2	2	81.8182	0	Doubtful_x000D_	Sorting nexin-3 (SNX3_HUMAN)	18.7508	82.1	37.65	0.0271752
O60493	Sorting nexin-3 (SNX3_HUMAN)	18.7508	82.1	38.27	0.032062					Related Proteins	O60493-2, O60493-4	O60493, O60493-2, O60493-4	8	8	0	13	13	100	0	Confident_x000D_	Sorting nexin-3 (SNX3_HUMAN)	18.7508	82.1	37.65	0.0328704					Related Proteins	O60493-2, O60493-4	O60493, O60493-2, O60493-4	7	8	0	13	14	100	0	Confident_x000D_	Sorting nexin-3 (SNX3_HUMAN)	18.7508	82.1	4.94	0.0123457
O60493	Sorting nexin-3 (SNX3_HUMAN)	18.7508	82.1	38.27	0.032062					Related Proteins	O60493-2, O60493-4	O60493, O60493-2, O60493-4	8	8	0	13	13	100	0	Confident_x000D_	Sorting nexin-3 (SNX3_HUMAN)	18.7508	82.1	37.65	0.0328704					Related Proteins	O60493-2, O60493-4	O60493, O60493-2, O60493-4	7	8	0	13	14	100	0	Confident_x000D_	Sorting nexin-3 (SNX3_HUMAN)	18.7508	82.1	37.65	0.0271752
Q9Y6N5	Sulfide:quinone oxidoreductase, mitochondrial (SQOR_HUMAN)	49.9289	100	13.33	0.00774074					Single Protein		Q9Y6N5	5	5	5	9	9	100	0	Confident_x000D_	Sulfide:quinone oxidoreductase, mitochondrial (SQOR_HUMAN)	49.9289	100	30	0.0148325					Single Protein		Q9Y6N5	10	12	12	22	24	100	0	Confident_x000D_	Sulfide:quinone oxidoreductase, mitochondrial (SQOR_HUMAN)	49.9289	100	52.89	0.0207136	Oxidation of M(M291)	Oxidation of M(1)
O60315	Zinc finger E-box-binding homeobox 2 (ZEB2_HUMAN)	136.361	74.55	0.99	0.000490196					Related Proteins	O60315-2, P37275, P37275-2, P37275-3, P37275-4, P37275-5	O60315, O60315-2, P37275, P37275-2, P37275-3, P37275-4, P37275-5	1	2	0	1	2	100	0	Doubtful_x000D_
Q9BV19	Uncharacterized protein C1orf50 (CA050_HUMAN)	21.863	69.35	16.08	0.00903614					Single Protein		Q9BV19	2	2	2	2	2	100	0	Doubtful_x000D_
Q92769	Histone deacetylase 2 (HDAC2_HUMAN)	55.3288	80.74	7.17	0.00314465					Related Proteins	Q92769-3	Q92769, Q92769-3	2	3	1	2	3	100	0	Confident_x000D_	Histone deacetylase 2 (HDAC2_HUMAN)	55.3288	80.74	14.96	0.00513252					Related Proteins	Q92769-3	Q92769, Q92769-3	5	6	4	5	8	100	0	Confident_x000D_	Histone deacetylase 2 (HDAC2_HUMAN)	55.3288	80.74	15.16	0.00513252
Q99627	COP9 signalosome complex subunit 8 (CSN8_HUMAN)	23.211	66.99	4.78	0.00588235					Related Proteins	Q99627-2	Q99627, Q99627-2	1	1	1	1	1	92.1875	0	Doubtful_x000D_	COP9 signalosome complex subunit 8 (CSN8_HUMAN)	23.211	66.99	10.05	0.00588235					Related Proteins	Q99627-2	Q99627, Q99627-2	1	1	1	1	1	100	0	Doubtful_x000D_
O14974	Protein phosphatase 1 regulatory subunit 12A (MYPT1_HUMAN)	115.211	77.38	1.65	0.00226757					Related Proteins	O14974-2, O14974-5	O14974, O14974-2, O14974-5	1	2	0	2	3	100	0	Doubtful_x000D_	Protein phosphatase 1 regulatory subunit 12A (MYPT1_HUMAN)	115.211	77.38	1.65	0.00113379					Related Proteins	O14974-2, O14974-5	O14974, O14974-2, O14974-5	1	2	0	1	3	100	0	Doubtful_x000D_
O14974	Protein phosphatase 1 regulatory subunit 12A (MYPT1_HUMAN)	115.211	77.38	1.65	0.00226757					Related Proteins	O14974-2, O14974-5	O14974, O14974-2, O14974-5	1	2	0	2	3	100	0	Doubtful_x000D_	Protein phosphatase 1 regulatory subunit 12A (MYPT1_HUMAN)	115.211	77.38	1.36	0.00113379					Related Proteins	O14974-2, O14974-3, O14974-4	O14974, O14974-2, O14974-3, O14974-4	1	3	0	1	4	86.9565	0	Doubtful_x000D_
Q9Y6G9	Cytoplasmic dynein 1 light intermediate chain 1 (DC1L1_HUMAN)	56.544	78.97	13.96	0.00804965					Single Protein		Q9Y6G9	5	5	5	7	7	100	0	Confident_x000D_	Cytoplasmic dynein 1 light intermediate chain 1 (DC1L1_HUMAN)	56.544	84.13	15.87	0.0103546					Single Protein		Q9Y6G9	5	5	5	9	9	100	0	Confident_x000D_	Cytoplasmic dynein 1 light intermediate chain 1 (DC1L1_HUMAN)	56.544	84.13	16.63	0.00911348
Q92572	AP-3 complex subunit sigma-1 (AP3S1_HUMAN)	21.7181	66.84	7.77	0.0155039					Single Protein		Q92572	1	3	3	2	4	100	0	Doubtful_x000D_	AP-3 complex subunit sigma-1 (AP3S1_HUMAN)	21.7181	66.84	7.77	0.00775194					Single Protein		Q92572	1	1	1	1	1	100	0	Doubtful_x000D_	AP-3 complex subunit sigma-1 (AP3S1_HUMAN)	21.7181	66.84	7.77	0.00775194
P60866	40S ribosomal protein S20 (RS20_HUMAN)	13.3643	100	22.69	0.0462185					Related Proteins	P60866-2	P60866, P60866-2	3	3	3	8	10	100	0	Confident_x000D_	40S ribosomal protein S20 (RS20_HUMAN)	13.3643	100	22.69	0.0602241					Related Proteins	P60866-2	P60866, P60866-2	3	3	3	11	11	100	0	Confident_x000D_	40S ribosomal protein S20 (RS20_HUMAN)	13.3643	100	25.21	0.0623249
Q16822	Phosphoenolpyruvate carboxykinase [GTP], mitochondrial (PCKGM_HUMAN)	70.6536	85	12.03	0.00873162					Related Proteins	Q16822-3	Q16822, Q16822-3	5	6	5	8	9	100	0	Confident_x000D_	Phosphoenolpyruvate carboxykinase [GTP], mitochondrial (PCKGM_HUMAN)	70.6536	85	9.22	0.00526961					Related Proteins	Q16822-2	Q16822, Q16822-2	3	4	0	6	6	100	0	Confident_x000D_	Phosphoenolpyruvate carboxykinase [GTP], mitochondrial (PCKGM_HUMAN)	70.6536	85	19.06	0.00667523
Q16822	Phosphoenolpyruvate carboxykinase [GTP], mitochondrial (PCKGM_HUMAN)	70.6536	85	12.03	0.00873162					Related Proteins	Q16822-3	Q16822, Q16822-3	5	6	5	8	9	100	0	Confident_x000D_	Phosphoenolpyruvate carboxykinase [GTP], mitochondrial (PCKGM_HUMAN)	70.6536	85	9.22	0.00526961					Related Proteins	Q16822-2	Q16822, Q16822-2	3	4	0	6	6	100	0	Confident_x000D_	Phosphoenolpyruvate carboxykinase [GTP], mitochondrial (PCKGM_HUMAN)	70.6536	85	31.72	0.0105616
Q16822	Phosphoenolpyruvate carboxykinase [GTP], mitochondrial (PCKGM_HUMAN)	70.6536	85	12.03	0.00873162					Related Proteins	Q16822-3	Q16822, Q16822-3	5	6	5	8	9	100	0	Confident_x000D_	Phosphoenolpyruvate carboxykinase [GTP], mitochondrial (PCKGM_HUMAN)	70.6536	85	20.47	0.0078125					Related Proteins	Q16822-3	Q16822, Q16822-3	8	8	0	12	12	100	0	Confident_x000D_	Phosphoenolpyruvate carboxykinase [GTP], mitochondrial (PCKGM_HUMAN)	70.6536	85	19.06	0.00667523
Q16822	Phosphoenolpyruvate carboxykinase [GTP], mitochondrial (PCKGM_HUMAN)	70.6536	85	12.03	0.00873162					Related Proteins	Q16822-3	Q16822, Q16822-3	5	6	5	8	9	100	0	Confident_x000D_	Phosphoenolpyruvate carboxykinase [GTP], mitochondrial (PCKGM_HUMAN)	70.6536	85	20.47	0.0078125					Related Proteins	Q16822-3	Q16822, Q16822-3	8	8	0	12	12	100	0	Confident_x000D_	Phosphoenolpyruvate carboxykinase [GTP], mitochondrial (PCKGM_HUMAN)	70.6536	85	31.72	0.0105616
O75533	Splicing factor 3B subunit 1 (SF3B1_HUMAN)	145.738	77.91	13.42	0.00484745					Single Protein		O75533	13	22	22	24	30	100	0	Confident_x000D_	Splicing factor 3B subunit 1 (SF3B1_HUMAN)	145.738	82.06	23.7	0.00564051					Single Protein		O75533	18	23	23	30	34	100	0	Confident_x000D_	Splicing factor 3B subunit 1 (SF3B1_HUMAN)	145.738	82.06	12.27	0.00577215
Q9UHB9	Signal recognition particle subunit SRP68 (SRP68_HUMAN)	70.6856	100	27.27	0.00880933					Related Proteins	Q9UHB9-4	Q9UHB9, Q9UHB9-4	11	12	12	20	21	100	0	Confident_x000D_	Signal recognition particle subunit SRP68 (SRP68_HUMAN)	70.6856	100	22.97	0.00898585					Related Proteins	Q9UHB9-4	Q9UHB9, Q9UHB9-4	9	9	9	20	20	100	0	Confident_x000D_	Signal recognition particle subunit SRP68 (SRP68_HUMAN)	70.6856	100	20.57	0.0096352
O75531	Barrier-to-autointegration factor (BAF_HUMAN)	10.052	100	26.97	0.0561798	Oxidation of M(M15)	Oxidation of M(1)			Single Protein		O75531	2	2	2	6	6	100	0	Confident_x000D_	Barrier-to-autointegration factor (BAF_HUMAN)	10.052	100	26.97	0.0449438					Single Protein		O75531	1	1	1	4	4	100	0	Doubtful_x000D_	Barrier-to-autointegration factor (BAF_HUMAN)	10.052	100	42.7	0.0617978
Q9BUF5	Tubulin beta-6 chain (TBB6_HUMAN)	49.825	65.7	71.08	0.0363685	Oxidation of M(M147, M164, M257, M299, M300, M330)	Oxidation of M(6)			Single Protein		Q9BUF5	31	33	11	99	102	100	0	Confident_x000D_	Tubulin beta-6 chain (TBB6_HUMAN)	49.825	71.75	62.78	0.0366023	Oxidation of M(M257, M299)	Oxidation of M(2)			Single Protein		Q9BUF5	27	29	11	92	93	100	0	Confident_x000D_	Tubulin beta-6 chain (TBB6_HUMAN)	49.825	71.75	62.78	0.0331047	Oxidation of M(M257, M267, M299)	Oxidation of M(3)
Q7Z4W1	L-xylulose reductase (DCXR_HUMAN)	25.8966	88.52	15.57	0.011612					Single Protein		Q7Z4W1	3	3	3	4	4	100	0	Confident_x000D_	L-xylulose reductase (DCXR_HUMAN)	25.8966	88.52	31.97	0.0131148					Single Protein		Q7Z4W1	5	6	6	8	9	100	0	Confident_x000D_	L-xylulose reductase (DCXR_HUMAN)	25.8966	88.52	16.39	0.0136612
Q86W42	THO complex subunit 6 homolog (THOC6_HUMAN)	37.511	100	7.33	0.00439883					Related Proteins	Q86W42-2, Q86W42-3	Q86W42, Q86W42-2, Q86W42-3	2	2	2	2	2	100	0	Confident_x000D_
O00203	AP-3 complex subunit beta-1 (AP3B1_HUMAN)	121.244	76.97	7.31	0.00476873					Related Proteins	O00203-3	O00203, O00203-3	7	8	7	10	11	100	0	Confident_x000D_	AP-3 complex subunit beta-1 (AP3B1_HUMAN)	121.244	76.97	4.02	0.00210245					Related Proteins	O00203-3	O00203, O00203-3	3	3	3	3	4	100	0	Confident_x000D_	AP-3 complex subunit beta-1 (AP3B1_HUMAN)	121.244	76.97	4.84	0.00449159
Q2TAL8	Glutamine-rich protein 1 (QRIC1_HUMAN)	86.3819	44.72	6.06	0.00490196					Single Protein		Q2TAL8	3	3	3	3	3	100	0	Confident_x000D_	Glutamine-rich protein 1 (QRIC1_HUMAN)	86.3819	48.2	1.03	0.0026738					Single Protein		Q2TAL8	1	1	1	1	1	86.3636	0	Doubtful_x000D_	Glutamine-rich protein 1 (QRIC1_HUMAN)	86.3819	48.2	3.35	0.0040107
Q01844	RNA-binding protein EWS (EWS_HUMAN)	68.4357	53.05	7.32	0.0126916					Related Proteins	Q01844-2, Q01844-3, Q01844-5, Q01844-6	Q01844, Q01844-2, Q01844-3, Q01844-5, Q01844-6	4	6	0	7	9	100	0	Confident_x000D_	RNA-binding protein EWS (EWS_HUMAN)	68.4357	53.05	10.98	0.00814176					Related Proteins	Q01844-3, Q01844-5, Q01844-6	Q01844, Q01844-3, Q01844-5, Q01844-6	4	6	0	6	8	100	0	Confident_x000D_	RNA-binding protein EWS (EWS_HUMAN)	68.4357	53.05	7.32	0.00957854
Q01844	RNA-binding protein EWS (EWS_HUMAN)	68.4357	53.05	7.32	0.0126916					Related Proteins	Q01844-2, Q01844-3, Q01844-5, Q01844-6	Q01844, Q01844-2, Q01844-3, Q01844-5, Q01844-6	4	6	0	7	9	100	0	Confident_x000D_	RNA-binding protein EWS (EWS_HUMAN)	68.4357	53.05	10.98	0.00814176					Related Proteins	Q01844-3, Q01844-5, Q01844-6	Q01844, Q01844-3, Q01844-5, Q01844-6	4	6	0	6	8	100	0	Confident_x000D_	RNA-binding protein EWS (EWS_HUMAN)	68.4357	53.05	3.66	0.00862069
Q01844	RNA-binding protein EWS (EWS_HUMAN)	68.4357	53.05	3.66	0.0114943					Related Proteins	Q01844-3, Q01844-4, Q01844-5, Q01844-6	Q01844, Q01844-3, Q01844-4, Q01844-5, Q01844-6	1	1	0	4	4	100	0	Doubtful_x000D_	RNA-binding protein EWS (EWS_HUMAN)	68.4357	53.05	10.98	0.00814176					Related Proteins	Q01844-3, Q01844-5, Q01844-6	Q01844, Q01844-3, Q01844-5, Q01844-6	4	6	0	6	8	100	0	Confident_x000D_	RNA-binding protein EWS (EWS_HUMAN)	68.4357	53.05	7.32	0.00957854
Q01844	RNA-binding protein EWS (EWS_HUMAN)	68.4357	53.05	3.66	0.0114943					Related Proteins	Q01844-3, Q01844-4, Q01844-5, Q01844-6	Q01844, Q01844-3, Q01844-4, Q01844-5, Q01844-6	1	1	0	4	4	100	0	Doubtful_x000D_	RNA-binding protein EWS (EWS_HUMAN)	68.4357	53.05	10.98	0.00814176					Related Proteins	Q01844-3, Q01844-5, Q01844-6	Q01844, Q01844-3, Q01844-5, Q01844-6	4	6	0	6	8	100	0	Confident_x000D_	RNA-binding protein EWS (EWS_HUMAN)	68.4357	53.05	3.66	0.00862069
P85037	Forkhead box protein K1 (FOXK1_HUMAN)	75.4106	58.94	2.18	0.00217391					Related Proteins	P85037-2	P85037, P85037-2	1	3	3	1	3	100	0	Doubtful_x000D_
Q13247	Serine/arginine-rich splicing factor 6 (SRSF6_HUMAN)	39.5634	100	16.86	0.0199797					Related Proteins	Q13247-3	Q13247, Q13247-3	5	5	2	16	16	100	0	Confident_x000D_	Serine/arginine-rich splicing factor 6 (SRSF6_HUMAN)	39.5634	100	16.86	0.0168965					Related Proteins	Q13247-3	Q13247, Q13247-3	6	7	3	14	16	100	0	Confident_x000D_	Serine/arginine-rich splicing factor 6 (SRSF6_HUMAN)	39.5634	100	16.86	0.0174649
Q8WXI9	Transcriptional repressor p66-beta (P66B_HUMAN)	65.22	87.69	6.07	0.0025641					Single Protein		Q8WXI9	2	2	1	2	2	100	0	Confident_x000D_	Transcriptional repressor p66-beta (P66B_HUMAN)	65.22	87.69	6.91	0.00288462	Oxidation of M(M4)	Oxidation of M(1)			Single Protein		Q8WXI9	2	3	3	2	3	100	0	Doubtful_x000D_
Q9UN86	Ras GTPase-activating protein-binding protein 2 (G3BP2_HUMAN)	54.0878	79.05	13.49	0.00770404					Related Proteins	Q9UN86-2	Q9UN86, Q9UN86-2	5	7	7	8	11	100	0	Confident_x000D_	Ras GTPase-activating protein-binding protein 2 (G3BP2_HUMAN)	54.0878	79.05	16.18	0.0142349					Related Proteins	Q9UN86-2	Q9UN86, Q9UN86-2	7	7	5	15	15	100	0	Confident_x000D_	Ras GTPase-activating protein-binding protein 2 (G3BP2_HUMAN)	54.0878	79.05	16.18	0.00904798
P00966	Argininosuccinate synthase (ASSY_HUMAN)	46.501	91.5	16.26	0.0187445					Single Protein		P00966	6	6	6	16	16	100	0	Confident_x000D_	Argininosuccinate synthase (ASSY_HUMAN)	46.501	91.5	27.43	0.0134089					Single Protein		P00966	9	10	10	17	17	100	0	Confident_x000D_	Argininosuccinate synthase (ASSY_HUMAN)	46.501	91.5	29.37	0.017834
Q07960	Rho GTPase-activating protein 1 (RHG01_HUMAN)	50.4042	100	26.65	0.0169794	Oxidation of M(M1)	Oxidation of M(1)			Single Protein		Q07960	9	10	10	17	18	100	0	Confident_x000D_	Rho GTPase-activating protein 1 (RHG01_HUMAN)	50.4042	100	25.74	0.0133854					Single Protein		Q07960	7	8	8	14	14	100	0	Confident_x000D_	Rho GTPase-activating protein 1 (RHG01_HUMAN)	50.4042	100	32.57	0.0131829	Oxidation of M(M1)	Oxidation of M(1)
Q07954	Prolow-density lipoprotein receptor-related protein 1 (LRP1_HUMAN)	504.276	83.43	8.93	0.00173201					Single Protein		Q07954	28	37	37	45	53	100	0	Confident_x000D_	Prolow-density lipoprotein receptor-related protein 1 (LRP1_HUMAN)	504.276	86.4	6.73	0.00227072					Single Protein		Q07954	21	28	26	34	40	100	0	Confident_x000D_	Prolow-density lipoprotein receptor-related protein 1 (LRP1_HUMAN)	504.276	86.4	7.55	0.00195106
Q07955	Serine/arginine-rich splicing factor 1 (SRSF1_HUMAN)	27.7278	100	44.35	0.0369241					Single Protein		Q07955	11	11	11	31	31	100	0	Confident_x000D_	Serine/arginine-rich splicing factor 1 (SRSF1_HUMAN)	27.7278	100	40.73	0.0308724					Single Protein		Q07955	10	10	10	27	27	100	0	Confident_x000D_	Serine/arginine-rich splicing factor 1 (SRSF1_HUMAN)	27.7278	100	44.35	0.0298661
Q92544	Transmembrane 9 superfamily member 4 (TM9S4_HUMAN)	74.4697	55.3	2.65	0.0026178					Single Protein		Q92544	1	2	2	1	2	100	0	Doubtful_x000D_	Transmembrane 9 superfamily member 4 (TM9S4_HUMAN)	74.4697	59.5	7.94	0.0047993					Single Protein		Q92544	3	3	3	3	3	100	0	Confident_x000D_	Transmembrane 9 superfamily member 4 (TM9S4_HUMAN)	74.4697	59.5	2.65	0.0026178
O75503	Ceroid-lipofuscinosis neuronal protein 5 (CLN5_HUMAN)	41.4696	100	6.42	0.0027933					Single Protein		O75503	1	1	1	1	1	100	0	Doubtful_x000D_	Ceroid-lipofuscinosis neuronal protein 5 (CLN5_HUMAN)	41.4696	100	6.42	0.00558659					Single Protein		O75503	1	3	3	2	4	100	0	Doubtful_x000D_
P35610	Sterol O-acyltransferase 1 (SOAT1_HUMAN)	64.6923	62.18	2.91	0.00251256					Single Protein		P35610	1	1	1	1	1	91.8033	0	Doubtful_x000D_	Sterol O-acyltransferase 1 (SOAT1_HUMAN)	64.6923	67.09	2.91	0.00753769					Single Protein		P35610	1	2	2	3	4	100	0	Doubtful_x000D_	Sterol O-acyltransferase 1 (SOAT1_HUMAN)	64.6923	67.09	2.91	0.00251256
P51452	Dual specificity protein phosphatase 3 (DUS3_HUMAN)	20.4653	81.08	23.24	0.0288889					Related Proteins	P51452-2	P51452, P51452-2	3	3	3	7	7	100	0	Confident_x000D_	Dual specificity protein phosphatase 3 (DUS3_HUMAN)	20.4653	81.08	44.32	0.0196667					Single Protein		P51452	6	6	6	7	7	100	0	Confident_x000D_	Dual specificity protein phosphatase 3 (DUS3_HUMAN)	20.4653	81.08	36.76	0.0254444
P08621	U1 small nuclear ribonucleoprotein 70 kDa (RU17_HUMAN)	51.5258	91.76	16.48	0.0115366					Related Proteins	P08621-2, P08621-3	P08621, P08621-2, P08621-3	7	7	0	11	11	100	0	Confident_x000D_	U1 small nuclear ribonucleoprotein 70 kDa (RU17_HUMAN)	51.5258	91.76	12.13	0.0112219					Related Proteins	P08621-2, P08621-3	P08621, P08621-2, P08621-3	4	6	0	11	11	100	0	Confident_x000D_	U1 small nuclear ribonucleoprotein 70 kDa (RU17_HUMAN)	51.5258	91.76	12.13	0.0110141
P08621	U1 small nuclear ribonucleoprotein 70 kDa (RU17_HUMAN)	51.5258	91.76	16.48	0.0115366					Related Proteins	P08621-2, P08621-3	P08621, P08621-2, P08621-3	7	7	0	11	11	100	0	Confident_x000D_	U1 small nuclear ribonucleoprotein 70 kDa (RU17_HUMAN)	51.5258	91.76	12.13	0.0112219					Related Proteins	P08621-2, P08621-3	P08621, P08621-2, P08621-3	4	6	0	11	11	100	0	Confident_x000D_	U1 small nuclear ribonucleoprotein 70 kDa (RU17_HUMAN)	51.5258	91.76	4.12	0.00498753
P08621	U1 small nuclear ribonucleoprotein 70 kDa (RU17_HUMAN)	51.5258	91.76	16.48	0.0115366					Related Proteins	P08621-2, P08621-3	P08621, P08621-2, P08621-3	7	7	0	11	11	100	0	Confident_x000D_	U1 small nuclear ribonucleoprotein 70 kDa (RU17_HUMAN)	51.5258	91.76	4.12	0.00498753					Related Proteins	P08621-2, P08621-4	P08621, P08621-2, P08621-4	1	1	0	2	2	100	0	Doubtful_x000D_	U1 small nuclear ribonucleoprotein 70 kDa (RU17_HUMAN)	51.5258	91.76	12.13	0.0110141
P08621	U1 small nuclear ribonucleoprotein 70 kDa (RU17_HUMAN)	51.5258	91.76	16.48	0.0115366					Related Proteins	P08621-2, P08621-3	P08621, P08621-2, P08621-3	7	7	0	11	11	100	0	Confident_x000D_	U1 small nuclear ribonucleoprotein 70 kDa (RU17_HUMAN)	51.5258	91.76	4.12	0.00498753					Related Proteins	P08621-2, P08621-4	P08621, P08621-2, P08621-4	1	1	0	2	2	100	0	Doubtful_x000D_	U1 small nuclear ribonucleoprotein 70 kDa (RU17_HUMAN)	51.5258	91.76	4.12	0.00498753
P08621	U1 small nuclear ribonucleoprotein 70 kDa (RU17_HUMAN)	51.5258	91.76	4.12	0.0074813					Related Proteins	P08621-2, P08621-4	P08621, P08621-2, P08621-4	1	1	0	3	3	100	0	Doubtful_x000D_	U1 small nuclear ribonucleoprotein 70 kDa (RU17_HUMAN)	51.5258	91.76	12.13	0.0112219					Related Proteins	P08621-2, P08621-3	P08621, P08621-2, P08621-3	4	6	0	11	11	100	0	Confident_x000D_	U1 small nuclear ribonucleoprotein 70 kDa (RU17_HUMAN)	51.5258	91.76	12.13	0.0110141
P08621	U1 small nuclear ribonucleoprotein 70 kDa (RU17_HUMAN)	51.5258	91.76	4.12	0.0074813					Related Proteins	P08621-2, P08621-4	P08621, P08621-2, P08621-4	1	1	0	3	3	100	0	Doubtful_x000D_	U1 small nuclear ribonucleoprotein 70 kDa (RU17_HUMAN)	51.5258	91.76	12.13	0.0112219					Related Proteins	P08621-2, P08621-3	P08621, P08621-2, P08621-3	4	6	0	11	11	100	0	Confident_x000D_	U1 small nuclear ribonucleoprotein 70 kDa (RU17_HUMAN)	51.5258	91.76	4.12	0.00498753
P08621	U1 small nuclear ribonucleoprotein 70 kDa (RU17_HUMAN)	51.5258	91.76	4.12	0.0074813					Related Proteins	P08621-2, P08621-4	P08621, P08621-2, P08621-4	1	1	0	3	3	100	0	Doubtful_x000D_	U1 small nuclear ribonucleoprotein 70 kDa (RU17_HUMAN)	51.5258	91.76	4.12	0.00498753					Related Proteins	P08621-2, P08621-4	P08621, P08621-2, P08621-4	1	1	0	2	2	100	0	Doubtful_x000D_	U1 small nuclear ribonucleoprotein 70 kDa (RU17_HUMAN)	51.5258	91.76	12.13	0.0110141
P08621	U1 small nuclear ribonucleoprotein 70 kDa (RU17_HUMAN)	51.5258	91.76	4.12	0.0074813					Related Proteins	P08621-2, P08621-4	P08621, P08621-2, P08621-4	1	1	0	3	3	100	0	Doubtful_x000D_	U1 small nuclear ribonucleoprotein 70 kDa (RU17_HUMAN)	51.5258	91.76	4.12	0.00498753					Related Proteins	P08621-2, P08621-4	P08621, P08621-2, P08621-4	1	1	0	2	2	100	0	Doubtful_x000D_	U1 small nuclear ribonucleoprotein 70 kDa (RU17_HUMAN)	51.5258	91.76	4.12	0.00498753
P06396	Gelsolin (GELS_HUMAN)	85.6442	74.04	49.49	0.0429175	Oxidation of M(M52, M310, M433, M439)	Oxidation of M(4)			Related Proteins	GELS_HUMAN	GELS_HUMAN, P06396	46	48	48	190	193	100	0	Confident_x000D_	Gelsolin (GELS_HUMAN)	85.6442	77.49	48.72	0.039005	Oxidation of M(M310, M433, M536)	Oxidation of M(3)			Related Proteins	GELS_HUMAN, P06396-2, P06396-3, P06396-4	GELS_HUMAN, P06396, P06396-2, P06396-3, P06396-4	42	42	42	187	189	100	0	Confident_x000D_	Gelsolin (GELS_HUMAN)	85.6442	77.49	54.6	0.0414773	Oxidation of M(M310, M439)	Oxidation of M(2)
Q96AG4	Leucine-rich repeat-containing protein 59 (LRC59_HUMAN)	34.9089	100	33.88	0.00953157					Single Protein		Q96AG4	7	7	7	8	10	100	0	Confident_x000D_	Leucine-rich repeat-containing protein 59 (LRC59_HUMAN)	34.9089	100	33.88	0.0215333					Single Protein		Q96AG4	8	8	8	18	19	100	0	Confident_x000D_	Leucine-rich repeat-containing protein 59 (LRC59_HUMAN)	34.9089	100	29.64	0.0231619
Q9NXG2	THUMP domain-containing protein 1 (THUM1_HUMAN)	39.2908	100	7.65	0.00424929					Single Protein		Q9NXG2	2	3	3	2	3	100	0	Confident_x000D_	THUMP domain-containing protein 1 (THUM1_HUMAN)	39.2908	100	7.08	0.00424929					Single Protein		Q9NXG2	2	2	2	2	2	100	0	Confident_x000D_	THUMP domain-containing protein 1 (THUM1_HUMAN)	39.2908	100	7.37	0.00424929
Q9Y6C9	Mitochondrial carrier homolog 2 (MTCH2_HUMAN)	33.3089	70.63	6.93	0.00934579					Single Protein		Q9Y6C9	1	2	2	2	3	100	0	Doubtful_x000D_	Mitochondrial carrier homolog 2 (MTCH2_HUMAN)	33.3089	70.63	17.82	0.0147975					Single Protein		Q9Y6C9	3	5	5	5	7	100	0	Confident_x000D_	Mitochondrial carrier homolog 2 (MTCH2_HUMAN)	33.3089	70.63	29.04	0.0186137
Q9UKY7	Protein CDV3 homolog (CDV3_HUMAN)	27.3184	77.91	35.27	0.0210687					Single Protein		Q9UKY7	7	8	8	14	15	100	0	Confident_x000D_	Protein CDV3 homolog (CDV3_HUMAN)	27.3184	88.37	34.88	0.015347					Single Protein		Q9UKY7	7	8	8	11	13	100	0	Confident_x000D_	Protein CDV3 homolog (CDV3_HUMAN)	27.3184	88.37	31.78	0.019832
P22307	Non-specific lipid-transfer protein (NLTP_HUMAN)	58.9556	75.69	37.48	0.0134037	Oxidation of M(M499)	Oxidation of M(1)			Single Protein		P22307	20	22	22	36	39	100	0	Confident_x000D_	Non-specific lipid-transfer protein (NLTP_HUMAN)	58.9556	75.69	21.57	0.0186275					Related Proteins	P22307-4, P22307-8	P22307, P22307-4, P22307-8	12	14	0	33	34	100	0	Confident_x000D_	Non-specific lipid-transfer protein (NLTP_HUMAN)	58.9556	75.69	16.64	0.0189671	Oxidation of M(M499)	Oxidation of M(1)
P22307	Non-specific lipid-transfer protein (NLTP_HUMAN)	58.9556	75.69	37.48	0.0134037	Oxidation of M(M499)	Oxidation of M(1)			Single Protein		P22307	20	22	22	36	39	100	0	Confident_x000D_	Non-specific lipid-transfer protein (NLTP_HUMAN)	58.9556	75.69	21.57	0.0186275					Related Proteins	P22307-4, P22307-8	P22307, P22307-4, P22307-8	12	14	0	33	34	100	0	Confident_x000D_	Non-specific lipid-transfer protein (NLTP_HUMAN)	58.9556	75.69	5.12	0.00677201
Q9HAT2	Sialate O-acetylesterase (SIAE_HUMAN)	58.2771	70.94	2.87	0.00204499					Related Proteins	Q9HAT2-2	Q9HAT2, Q9HAT2-2	1	2	2	1	2	87.6923	0	Doubtful_x000D_	Sialate O-acetylesterase (SIAE_HUMAN)	58.2771	70.94	2.1	0.00408998					Related Proteins	Q9HAT2-2	Q9HAT2, Q9HAT2-2	1	1	1	2	2	100	0	Doubtful_x000D_	Sialate O-acetylesterase (SIAE_HUMAN)	58.2771	70.94	2.1	0.00204499
P68104	Elongation factor 1-alpha 1 (EF1A1_HUMAN)	50.1091	77.92	46.1	0.07316	Oxidation of M(M102, M276, M404, M410)	Oxidation of M(4)			Related Proteins	P68104-2, Q5VTE0	P68104, P68104-2, Q5VTE0	26	28	21	151	155	100	0	Confident_x000D_	Elongation factor 1-alpha 1 (EF1A1_HUMAN)	50.1091	77.92	51.08	0.122529	Oxidation of M(M276, M404, M410)	Oxidation of M(3)			Related Proteins	P68104-2, Q5VTE0	P68104, P68104-2, Q5VTE0	32	33	26	291	299	100	0	Confident_x000D_	Elongation factor 1-alpha 1 (EF1A1_HUMAN)	50.1091	77.92	50.87	0.171105	Oxidation of M(M102, M276, M404, M410)	Oxidation of M(4)
Q7L5D6	Golgi to ER traffic protein 4 homolog (GET4_HUMAN)	36.481	69.42	4.59	0.00390625					Related Proteins	Q7L5D6-2	Q7L5D6, Q7L5D6-2	1	2	2	2	2	100	0	Doubtful_x000D_	Golgi to ER traffic protein 4 homolog (GET4_HUMAN)	36.481	69.42	7.65	0.00976562					Related Proteins	Q7L5D6-2	Q7L5D6, Q7L5D6-2	2	2	2	3	3	100	0	Doubtful_x000D_
P34897	Serine hydroxymethyltransferase, mitochondrial (GLYM_HUMAN)	55.9577	92.46	19.05	0.0123212					Related Proteins	P34897-2, P34897-3	P34897, P34897-2, P34897-3	7	8	7	13	14	100	0	Confident_x000D_	Serine hydroxymethyltransferase, mitochondrial (GLYM_HUMAN)	55.9577	92.46	22.42	0.00963451					Related Proteins	P34897-3	P34897, P34897-3	8	9	8	14	14	100	0	Confident_x000D_	Serine hydroxymethyltransferase, mitochondrial (GLYM_HUMAN)	55.9577	92.46	33.33	0.0131461
P12956	X-ray repair cross-complementing protein 6 (XRCC6_HUMAN)	69.7991	90.48	35.8	0.0107261					Single Protein		P12956	17	20	20	36	39	100	0	Confident_x000D_	X-ray repair cross-complementing protein 6 (XRCC6_HUMAN)	69.7991	90.48	49.43	0.0123074					Single Protein		P12956	24	24	24	56	57	100	0	Confident_x000D_	X-ray repair cross-complementing protein 6 (XRCC6_HUMAN)	69.7991	90.48	48.11	0.0135217
Q00722	1-phosphatidylinositol 4,5-bisphosphate phosphodiesterase beta-2 (PLCB2_HUMAN)	133.939	80.51	7.68	0.00306223					Related Proteins	Q00722-2, Q00722-3	Q00722, Q00722-2, Q00722-3	7	8	8	8	9	100	0	Confident_x000D_	1-phosphatidylinositol 4,5-bisphosphate phosphodiesterase beta-2 (PLCB2_HUMAN)	133.939	82.78	9.54	0.00396157					Related Proteins	Q00722-2, Q00722-3	Q00722, Q00722-2, Q00722-3	8	10	10	13	14	100	0	Confident_x000D_	1-phosphatidylinositol 4,5-bisphosphate phosphodiesterase beta-2 (PLCB2_HUMAN)	133.939	82.78	9.96	0.00312117
Q9Y6E2	Basic leucine zipper and W2 domain-containing protein 2 (BZW2_HUMAN)	48.132	93.08	2.15	0.00477327					Single Protein		Q9Y6E2	1	1	1	2	2	92.5373	0	Doubtful_x000D_
Q92597	Protein NDRG1 (NDRG1_HUMAN)	42.8077	59.14	15.48	0.0121602					Single Protein		Q92597	4	4	4	6	6	100	0	Confident_x000D_	Protein NDRG1 (NDRG1_HUMAN)	42.8077	59.14	8.63	0.00858369					Related Proteins	Q92597-2, Q92597-3	Q92597, Q92597-2, Q92597-3	2	2	2	3	3	100	0	Confident_x000D_	Protein NDRG1 (NDRG1_HUMAN)	42.8077	59.14	20.3	0.0112303
P53990	IST1 homolog (IST1_HUMAN)	39.7255	57.42	10.44	0.0111643					Related Proteins	P53990-2, P53990-3, P53990-4, P53990-5	P53990, P53990-2, P53990-3, P53990-4, P53990-5	3	3	0	4	4	100	0	Confident_x000D_	IST1 homolog (IST1_HUMAN)	39.7255	57.42	10.44	0.015949					Related Proteins	P53990-2, P53990-3, P53990-4, P53990-5	P53990, P53990-2, P53990-3, P53990-4, P53990-5	3	3	0	5	5	100	0	Confident_x000D_
P57721	Poly(rC)-binding protein 3 (PCBP3_HUMAN)	39.4403	72.24	15.36	0.0127237	Oxidation of M(M169)	Oxidation of M(1)			Related Proteins	P57721-4, P57721-5, Q15366-3, Q15366-4, Q15366-6, Q15366-7	P57721, P57721-4, P57721-5, Q15366-3, Q15366-4, Q15366-6, Q15366-7	5	5	0	15	15	100	0	Confident_x000D_	Poly(rC)-binding protein 3 (PCBP3_HUMAN)	39.4403	72.24	19.68	0.0147791					Related Proteins	P57721-4, P57721-5, Q15366-3, Q15366-4, Q15366-6, Q15366-7	P57721, P57721-4, P57721-5, Q15366-3, Q15366-4, Q15366-6, Q15366-7	6	6	0	17	18	100	0	Confident_x000D_	Poly(rC)-binding protein 3 (PCBP3_HUMAN)	39.4403	72.24	17.52	0.0128822	Oxidation of M(M169)	Oxidation of M(1)
Q7Z7H5	Transmembrane emp24 domain-containing protein 4 (TMED4_HUMAN)	25.9263	100	7.49	0.00881057					Related Proteins	Q7Z7H5-2, Q7Z7H5-3, Q9BVK6	Q7Z7H5, Q7Z7H5-2, Q7Z7H5-3, Q9BVK6	1	1	1	2	2	100	0	Doubtful_x000D_	Transmembrane emp24 domain-containing protein 4 (TMED4_HUMAN)	25.9263	100	12.33	0.00545416					Related Proteins	Q7Z7H5-2, Q7Z7H5-3	Q7Z7H5, Q7Z7H5-2, Q7Z7H5-3	2	2	0	6	6	100	0	Confident_x000D_
Q7KZF4	Staphylococcal nuclease domain-containing protein 1 (SND1_HUMAN)	101.934	93.41	37.91	0.0143948					Single Protein		Q7KZF4	25	27	27	54	60	100	0	Confident_x000D_	Staphylococcal nuclease domain-containing protein 1 (SND1_HUMAN)	101.934	93.41	42.64	0.00998809					Single Protein		Q7KZF4	27	29	29	51	53	100	0	Confident_x000D_	Staphylococcal nuclease domain-containing protein 1 (SND1_HUMAN)	101.934	93.41	38.35	0.011811
P15374	Ubiquitin carboxyl-terminal hydrolase isozyme L3 (UCHL3_HUMAN)	26.166	100	21.3	0.0130435					Single Protein		P15374	3	4	4	6	8	100	0	Confident_x000D_	Ubiquitin carboxyl-terminal hydrolase isozyme L3 (UCHL3_HUMAN)	26.166	100	30	0.0126812					Single Protein		P15374	4	5	5	6	7	100	0	Confident_x000D_	Ubiquitin carboxyl-terminal hydrolase isozyme L3 (UCHL3_HUMAN)	26.166	100	12.61	0.0130435
P10599	Thioredoxin (THIO_HUMAN)	11.7297	100	31.43	0.0668254	Oxidation of M(M74)	Oxidation of M(1)			Related Proteins	P10599-2, THIO_HUMAN	P10599, P10599-2, THIO_HUMAN	6	6	6	16	16	100	0	Confident_x000D_	Thioredoxin (THIO_HUMAN)	11.7297	100	54.29	0.0667158	Oxidation of M(M74)	Oxidation of M(1)			Related Proteins	P10599-2, THIO_HUMAN	P10599, P10599-2, THIO_HUMAN	9	9	9	18	18	100	0	Confident_x000D_	Thioredoxin (THIO_HUMAN)	11.7297	100	50.48	0.0472336	Oxidation of M(M74)	Oxidation of M(1)
Q9UK41	Vacuolar protein sorting-associated protein 28 homolog (VPS28_HUMAN)	25.4086	100	23.98	0.00942685					Single Protein		Q9UK41	4	4	4	4	4	100	0	Confident_x000D_	Vacuolar protein sorting-associated protein 28 homolog (VPS28_HUMAN)	25.4086	100	16.74	0.00678733					Single Protein		Q9UK41	2	2	2	2	2	100	0	Confident_x000D_
P27348	14-3-3 protein theta (1433T_HUMAN)	27.7468	100	66.53	0.0566698	Oxidation of M(M26, M160, M218)	Oxidation of M(3)			Single Protein		P27348	20	20	13	81	84	100	0	Confident_x000D_	14-3-3 protein theta (1433T_HUMAN)	27.7468	100	53.88	0.0398017	Oxidation of M(M160, M218)	Oxidation of M(2)			Single Protein		P27348	16	19	12	56	58	100	0	Confident_x000D_	14-3-3 protein theta (1433T_HUMAN)	27.7468	100	56.73	0.0427645	Oxidation of M(M218)	Oxidation of M(1)
Q9UK59	Lariat debranching enzyme (DBR1_HUMAN)	61.5163	72.06	5.15	0.00633413					Single Protein		Q9UK59	2	2	1	4	4	100	0	Confident_x000D_	Lariat debranching enzyme (DBR1_HUMAN)	61.5163	72.06	1.84	0.00712589					Related Proteins	Q9UK59-2	Q9UK59, Q9UK59-2	1	1	1	3	3	100	0	Doubtful_x000D_	Lariat debranching enzyme (DBR1_HUMAN)	61.5163	72.06	5.15	0.00475059
Q16666	Gamma-interferon-inducible protein 16 (IF16_HUMAN)	88.1994	85.61	5.73	0.00272817					Related Proteins	Q16666-2, Q16666-3	Q16666, Q16666-2, Q16666-3	3	5	5	3	6	100	0	Confident_x000D_	Gamma-interferon-inducible protein 16 (IF16_HUMAN)	88.1994	85.61	5.48	0.00570437					Related Proteins	Q16666-2, Q16666-3, Q16666-6	Q16666, Q16666-2, Q16666-3, Q16666-6	3	4	4	5	6	100	0	Confident_x000D_	Gamma-interferon-inducible protein 16 (IF16_HUMAN)	88.1994	85.61	2.17	0.00297619
Q9Y2E5	Epididymis-specific alpha-mannosidase (MA2B2_HUMAN)	113.908	64.12	2.97	0.0021398					Related Proteins	Q9Y2E5-2	Q9Y2E5, Q9Y2E5-2	2	4	4	2	4	100	0	Confident_x000D_	Epididymis-specific alpha-mannosidase (MA2B2_HUMAN)	113.908	69.47	2.97	0.0021398					Related Proteins	Q9Y2E5-2	Q9Y2E5, Q9Y2E5-2	2	2	2	2	2	100	0	Confident_x000D_
P40306	Proteasome subunit beta type-10 (PSB10_HUMAN)	28.9181	73.99	7.33	0.019802					Single Protein		P40306	1	1	1	4	5	100	0	Doubtful_x000D_	Proteasome subunit beta type-10 (PSB10_HUMAN)	28.9181	73.99	18.32	0.0313531					Single Protein		P40306	3	3	3	8	8	100	0	Confident_x000D_	Proteasome subunit beta type-10 (PSB10_HUMAN)	28.9181	73.99	11.36	0.0222772
P26010	Integrin beta-7 (ITB7_HUMAN)	86.8468	71.3	5.89	0.00358852					Single Protein		P26010	3	4	3	5	6	100	0	Confident_x000D_	Integrin beta-7 (ITB7_HUMAN)	86.8468	71.3	7.89	0.00398724					Single Protein		P26010	4	5	4	6	7	100	0	Confident_x000D_	Integrin beta-7 (ITB7_HUMAN)	86.8468	71.3	14.41	0.00692008
E9PAV3	Nascent polypeptide-associated complex subunit alpha, muscle-specific form (NACAM_HUMAN)	205.295	70.64	3.37	0.00201772					Related Proteins	E9PAV3-2, Q13765	E9PAV3, E9PAV3-2, Q13765	5	6	0	12	13	100	0	Confident_x000D_	Nascent polypeptide-associated complex subunit alpha, muscle-specific form (NACAM_HUMAN)	205.295	71.94	3.37	0.00152559	Oxidation of M(M2078)	Oxidation of M(1)			Related Proteins	E9PAV3-2, Q13765	E9PAV3, E9PAV3-2, Q13765	6	6	0	13	13	100	0	Confident_x000D_	Nascent polypeptide-associated complex subunit alpha, muscle-specific form (NACAM_HUMAN)	205.295	71.94	3.37	0.00175525
Q9Y587	AP-4 complex subunit sigma-1 (AP4S1_HUMAN)	16.9937	74.31	6.94	0.00934579					Single Protein		Q9Y587	1	1	1	1	1	100	0	Doubtful_x000D_
P31939	Bifunctional purine biosynthesis protein PURH (PUR9_HUMAN)	64.5753	100	51.86	0.0175554					Related Proteins	P31939-2	P31939, P31939-2	20	20	20	48	48	100	0	Confident_x000D_	Bifunctional purine biosynthesis protein PURH (PUR9_HUMAN)	64.5753	100	48.48	0.0237812					Related Proteins	P31939-2	P31939, P31939-2	19	19	19	48	48	100	0	Confident_x000D_	Bifunctional purine biosynthesis protein PURH (PUR9_HUMAN)	64.5753	100	36.99	0.0118089
P53618	Coatomer subunit beta (COPB_HUMAN)	107.074	82.58	32.74	0.0115118					Single Protein		P53618	23	25	25	55	57	100	0	Confident_x000D_	Coatomer subunit beta (COPB_HUMAN)	107.074	88.14	33.05	0.0130657					Single Protein		P53618	22	25	25	47	52	100	0	Confident_x000D_	Coatomer subunit beta (COPB_HUMAN)	107.074	88.14	33.89	0.0112982
O43175	D-3-phosphoglycerate dehydrogenase (SERA_HUMAN)	56.6144	67.92	41.65	0.0273344					Single Protein		O43175	16	17	16	41	42	100	0	Confident_x000D_	D-3-phosphoglycerate dehydrogenase (SERA_HUMAN)	56.6144	67.92	39.21	0.0166967					Single Protein		O43175	16	19	18	37	39	100	0	Confident_x000D_	D-3-phosphoglycerate dehydrogenase (SERA_HUMAN)	56.6144	67.92	39.21	0.0211716
Q9Y4Y9	U6 snRNA-associated Sm-like protein LSm5 (LSM5_HUMAN)	9.93113	67.03	46.15	0.0494505					Single Protein		Q9Y4Y9	2	2	2	6	7	100	0	Confident_x000D_	U6 snRNA-associated Sm-like protein LSm5 (LSM5_HUMAN)	9.93113	67.03	46.15	0.0769231					Single Protein		Q9Y4Y9	2	2	2	8	8	100	0	Confident_x000D_	U6 snRNA-associated Sm-like protein LSm5 (LSM5_HUMAN)	9.93113	67.03	46.15	0.0604396
P04222	HLA class I histocompatibility antigen, Cw-3 alpha chain (1C03_HUMAN)	40.8353	81.15	10.93	0.00825802					Related Proteins	P10319, P18464, P18465, P30464, P30484, P30487, P30488, P30490, P30491, P30495, P30498, P30685	P04222, P10319, P18464, P18465, P30464, P30484, P30487, P30488, P30490, P30491, P30495, P30498, P30685	3	3	0	5	5	100	0	Confident_x000D_	HLA class I histocompatibility antigen, Cw-3 alpha chain (1C03_HUMAN)	40.8353	81.15	10.93	0.00770526					Related Proteins	P10319, P18464, P18465, P30464, P30484, P30487, P30488, P30490, P30491, P30495, P30498, P30685	P04222, P10319, P18464, P18465, P30464, P30484, P30487, P30488, P30490, P30491, P30495, P30498, P30685	3	3	0	5	5	100	0	Confident_x000D_	HLA class I histocompatibility antigen, Cw-3 alpha chain (1C03_HUMAN)	40.8353	81.15	10.38	0.00255643
P04222	HLA class I histocompatibility antigen, Cw-3 alpha chain (1C03_HUMAN)	40.8353	81.15	10.93	0.00825802					Related Proteins	P10319, P18464, P18465, P30464, P30484, P30487, P30488, P30490, P30491, P30495, P30498, P30685	P04222, P10319, P18464, P18465, P30464, P30484, P30487, P30488, P30490, P30491, P30495, P30498, P30685	3	3	0	5	5	100	0	Confident_x000D_	HLA class I histocompatibility antigen, Cw-3 alpha chain (1C03_HUMAN)	40.8353	81.15	10.93	0.00770526					Related Proteins	P10319, P18464, P18465, P30464, P30484, P30487, P30488, P30490, P30491, P30495, P30498, P30685	P04222, P10319, P18464, P18465, P30464, P30484, P30487, P30488, P30490, P30491, P30495, P30498, P30685	3	3	0	5	5	100	0	Confident_x000D_	HLA class I histocompatibility antigen, Cw-3 alpha chain (1C03_HUMAN)	40.8353	81.15	10.93	0.0031176
P04222	HLA class I histocompatibility antigen, Cw-3 alpha chain (1C03_HUMAN)	40.8353	81.15	10.93	0.00825802					Related Proteins	P10319, P18464, P18465, P30464, P30484, P30487, P30488, P30490, P30491, P30495, P30498, P30685	P04222, P10319, P18464, P18465, P30464, P30484, P30487, P30488, P30490, P30491, P30495, P30498, P30685	3	3	0	5	5	100	0	Confident_x000D_	HLA class I histocompatibility antigen, Cw-3 alpha chain (1C03_HUMAN)	40.8353	81.15	10.93	0.00770526					Related Proteins	P10319, P18464, P18465, P30464, P30484, P30487, P30488, P30490, P30491, P30495, P30498, P30685	P04222, P10319, P18464, P18465, P30464, P30484, P30487, P30488, P30490, P30491, P30495, P30498, P30685	3	3	0	5	5	100	0	Confident_x000D_	HLA class I histocompatibility antigen, Cw-3 alpha chain (1C03_HUMAN)	40.8353	81.15	10.93	0.00416065
P04222	HLA class I histocompatibility antigen, Cw-3 alpha chain (1C03_HUMAN)	40.8353	81.15	10.93	0.00825802					Related Proteins	P10319, P18464, P18465, P30464, P30484, P30487, P30488, P30490, P30491, P30495, P30498, P30685	P04222, P10319, P18464, P18465, P30464, P30484, P30487, P30488, P30490, P30491, P30495, P30498, P30685	3	3	0	5	5	100	0	Confident_x000D_	HLA class I histocompatibility antigen, Cw-3 alpha chain (1C03_HUMAN)	40.8353	81.15	10.93	0.00770526					Related Proteins	P10319, P18464, P18465, P30464, P30484, P30487, P30488, P30490, P30491, P30495, P30498, P30685	P04222, P10319, P18464, P18465, P30464, P30484, P30487, P30488, P30490, P30491, P30495, P30498, P30685	3	3	0	5	5	100	0	Confident_x000D_	HLA class I histocompatibility antigen, Cw-3 alpha chain (1C03_HUMAN)	40.8353	81.15	15.57	0.00365609
P04222	HLA class I histocompatibility antigen, Cw-3 alpha chain (1C03_HUMAN)	40.8353	81.15	10.93	0.00825802					Related Proteins	P10319, P18464, P18465, P30464, P30484, P30487, P30488, P30490, P30491, P30495, P30498, P30685	P04222, P10319, P18464, P18465, P30464, P30484, P30487, P30488, P30490, P30491, P30495, P30498, P30685	3	3	0	5	5	100	0	Confident_x000D_	HLA class I histocompatibility antigen, Cw-3 alpha chain (1C03_HUMAN)	40.8353	81.15	10.93	0.00446368					Related Proteins	P10319, P18464, P30490, P30491, P30498, P30499, P30501, P30504, P30505, P30508, P30510, P30685, Q07000, Q29865, Q29963, Q95604, Q9TNN7	P04222, P10319, P18464, P30490, P30491, P30498, P30499, P30501, P30504, P30505, P30508, P30510, P30685, Q07000, Q29865, Q29963, Q95604, Q9TNN7	3	3	0	5	6	100	0	Confident_x000D_	HLA class I histocompatibility antigen, Cw-3 alpha chain (1C03_HUMAN)	40.8353	81.15	10.38	0.00255643
P04222	HLA class I histocompatibility antigen, Cw-3 alpha chain (1C03_HUMAN)	40.8353	81.15	10.93	0.00825802					Related Proteins	P10319, P18464, P18465, P30464, P30484, P30487, P30488, P30490, P30491, P30495, P30498, P30685	P04222, P10319, P18464, P18465, P30464, P30484, P30487, P30488, P30490, P30491, P30495, P30498, P30685	3	3	0	5	5	100	0	Confident_x000D_	HLA class I histocompatibility antigen, Cw-3 alpha chain (1C03_HUMAN)	40.8353	81.15	10.93	0.00446368					Related Proteins	P10319, P18464, P30490, P30491, P30498, P30499, P30501, P30504, P30505, P30508, P30510, P30685, Q07000, Q29865, Q29963, Q95604, Q9TNN7	P04222, P10319, P18464, P30490, P30491, P30498, P30499, P30501, P30504, P30505, P30508, P30510, P30685, Q07000, Q29865, Q29963, Q95604, Q9TNN7	3	3	0	5	6	100	0	Confident_x000D_	HLA class I histocompatibility antigen, Cw-3 alpha chain (1C03_HUMAN)	40.8353	81.15	10.93	0.0031176
P04222	HLA class I histocompatibility antigen, Cw-3 alpha chain (1C03_HUMAN)	40.8353	81.15	10.93	0.00825802					Related Proteins	P10319, P18464, P18465, P30464, P30484, P30487, P30488, P30490, P30491, P30495, P30498, P30685	P04222, P10319, P18464, P18465, P30464, P30484, P30487, P30488, P30490, P30491, P30495, P30498, P30685	3	3	0	5	5	100	0	Confident_x000D_	HLA class I histocompatibility antigen, Cw-3 alpha chain (1C03_HUMAN)	40.8353	81.15	10.93	0.00446368					Related Proteins	P10319, P18464, P30490, P30491, P30498, P30499, P30501, P30504, P30505, P30508, P30510, P30685, Q07000, Q29865, Q29963, Q95604, Q9TNN7	P04222, P10319, P18464, P30490, P30491, P30498, P30499, P30501, P30504, P30505, P30508, P30510, P30685, Q07000, Q29865, Q29963, Q95604, Q9TNN7	3	3	0	5	6	100	0	Confident_x000D_	HLA class I histocompatibility antigen, Cw-3 alpha chain (1C03_HUMAN)	40.8353	81.15	10.93	0.00416065
P04222	HLA class I histocompatibility antigen, Cw-3 alpha chain (1C03_HUMAN)	40.8353	81.15	10.93	0.00825802					Related Proteins	P10319, P18464, P18465, P30464, P30484, P30487, P30488, P30490, P30491, P30495, P30498, P30685	P04222, P10319, P18464, P18465, P30464, P30484, P30487, P30488, P30490, P30491, P30495, P30498, P30685	3	3	0	5	5	100	0	Confident_x000D_	HLA class I histocompatibility antigen, Cw-3 alpha chain (1C03_HUMAN)	40.8353	81.15	10.93	0.00446368					Related Proteins	P10319, P18464, P30490, P30491, P30498, P30499, P30501, P30504, P30505, P30508, P30510, P30685, Q07000, Q29865, Q29963, Q95604, Q9TNN7	P04222, P10319, P18464, P30490, P30491, P30498, P30499, P30501, P30504, P30505, P30508, P30510, P30685, Q07000, Q29865, Q29963, Q95604, Q9TNN7	3	3	0	5	6	100	0	Confident_x000D_	HLA class I histocompatibility antigen, Cw-3 alpha chain (1C03_HUMAN)	40.8353	81.15	15.57	0.00365609
P04222	HLA class I histocompatibility antigen, Cw-3 alpha chain (1C03_HUMAN)	40.8353	81.15	10.93	0.00825802					Related Proteins	P10319, P18464, P18465, P30464, P30484, P30487, P30488, P30490, P30491, P30495, P30498, P30685	P04222, P10319, P18464, P18465, P30464, P30484, P30487, P30488, P30490, P30491, P30495, P30498, P30685	3	3	0	5	5	100	0	Confident_x000D_	HLA class I histocompatibility antigen, Cw-3 alpha chain (1C03_HUMAN)	40.8353	81.15	15.57	0.00916406					Related Proteins	P30504, P30505, P30508, P30510, Q07000, Q29865, Q29960, Q29960-2, Q29963, Q95604, Q9TNN7	P04222, P30504, P30505, P30508, P30510, Q07000, Q29865, Q29960, Q29960-2, Q29963, Q95604, Q9TNN7	4	4	0	10	11	100	0	Confident_x000D_	HLA class I histocompatibility antigen, Cw-3 alpha chain (1C03_HUMAN)	40.8353	81.15	10.38	0.00255643
P04222	HLA class I histocompatibility antigen, Cw-3 alpha chain (1C03_HUMAN)	40.8353	81.15	10.93	0.00825802					Related Proteins	P10319, P18464, P18465, P30464, P30484, P30487, P30488, P30490, P30491, P30495, P30498, P30685	P04222, P10319, P18464, P18465, P30464, P30484, P30487, P30488, P30490, P30491, P30495, P30498, P30685	3	3	0	5	5	100	0	Confident_x000D_	HLA class I histocompatibility antigen, Cw-3 alpha chain (1C03_HUMAN)	40.8353	81.15	15.57	0.00916406					Related Proteins	P30504, P30505, P30508, P30510, Q07000, Q29865, Q29960, Q29960-2, Q29963, Q95604, Q9TNN7	P04222, P30504, P30505, P30508, P30510, Q07000, Q29865, Q29960, Q29960-2, Q29963, Q95604, Q9TNN7	4	4	0	10	11	100	0	Confident_x000D_	HLA class I histocompatibility antigen, Cw-3 alpha chain (1C03_HUMAN)	40.8353	81.15	10.93	0.0031176
P04222	HLA class I histocompatibility antigen, Cw-3 alpha chain (1C03_HUMAN)	40.8353	81.15	10.93	0.00825802					Related Proteins	P10319, P18464, P18465, P30464, P30484, P30487, P30488, P30490, P30491, P30495, P30498, P30685	P04222, P10319, P18464, P18465, P30464, P30484, P30487, P30488, P30490, P30491, P30495, P30498, P30685	3	3	0	5	5	100	0	Confident_x000D_	HLA class I histocompatibility antigen, Cw-3 alpha chain (1C03_HUMAN)	40.8353	81.15	15.57	0.00916406					Related Proteins	P30504, P30505, P30508, P30510, Q07000, Q29865, Q29960, Q29960-2, Q29963, Q95604, Q9TNN7	P04222, P30504, P30505, P30508, P30510, Q07000, Q29865, Q29960, Q29960-2, Q29963, Q95604, Q9TNN7	4	4	0	10	11	100	0	Confident_x000D_	HLA class I histocompatibility antigen, Cw-3 alpha chain (1C03_HUMAN)	40.8353	81.15	10.93	0.00416065
P04222	HLA class I histocompatibility antigen, Cw-3 alpha chain (1C03_HUMAN)	40.8353	81.15	10.93	0.00825802					Related Proteins	P10319, P18464, P18465, P30464, P30484, P30487, P30488, P30490, P30491, P30495, P30498, P30685	P04222, P10319, P18464, P18465, P30464, P30484, P30487, P30488, P30490, P30491, P30495, P30498, P30685	3	3	0	5	5	100	0	Confident_x000D_	HLA class I histocompatibility antigen, Cw-3 alpha chain (1C03_HUMAN)	40.8353	81.15	15.57	0.00916406					Related Proteins	P30504, P30505, P30508, P30510, Q07000, Q29865, Q29960, Q29960-2, Q29963, Q95604, Q9TNN7	P04222, P30504, P30505, P30508, P30510, Q07000, Q29865, Q29960, Q29960-2, Q29963, Q95604, Q9TNN7	4	4	0	10	11	100	0	Confident_x000D_	HLA class I histocompatibility antigen, Cw-3 alpha chain (1C03_HUMAN)	40.8353	81.15	15.57	0.00365609
P04222	HLA class I histocompatibility antigen, Cw-3 alpha chain (1C03_HUMAN)	40.8353	81.15	15.57	0.00557159					Related Proteins	P30504, P30505, P30508, P30510, Q07000, Q29865, Q29960, Q29960-2, Q29963, Q95604, Q9TNN7	P04222, P30504, P30505, P30508, P30510, Q07000, Q29865, Q29960, Q29960-2, Q29963, Q95604, Q9TNN7	4	4	0	8	9	91.8033	0	Confident_x000D_	HLA class I histocompatibility antigen, Cw-3 alpha chain (1C03_HUMAN)	40.8353	81.15	10.93	0.00770526					Related Proteins	P10319, P18464, P18465, P30464, P30484, P30487, P30488, P30490, P30491, P30495, P30498, P30685	P04222, P10319, P18464, P18465, P30464, P30484, P30487, P30488, P30490, P30491, P30495, P30498, P30685	3	3	0	5	5	100	0	Confident_x000D_	HLA class I histocompatibility antigen, Cw-3 alpha chain (1C03_HUMAN)	40.8353	81.15	10.38	0.00255643
P04222	HLA class I histocompatibility antigen, Cw-3 alpha chain (1C03_HUMAN)	40.8353	81.15	15.57	0.00557159					Related Proteins	P30504, P30505, P30508, P30510, Q07000, Q29865, Q29960, Q29960-2, Q29963, Q95604, Q9TNN7	P04222, P30504, P30505, P30508, P30510, Q07000, Q29865, Q29960, Q29960-2, Q29963, Q95604, Q9TNN7	4	4	0	8	9	91.8033	0	Confident_x000D_	HLA class I histocompatibility antigen, Cw-3 alpha chain (1C03_HUMAN)	40.8353	81.15	10.93	0.00770526					Related Proteins	P10319, P18464, P18465, P30464, P30484, P30487, P30488, P30490, P30491, P30495, P30498, P30685	P04222, P10319, P18464, P18465, P30464, P30484, P30487, P30488, P30490, P30491, P30495, P30498, P30685	3	3	0	5	5	100	0	Confident_x000D_	HLA class I histocompatibility antigen, Cw-3 alpha chain (1C03_HUMAN)	40.8353	81.15	10.93	0.0031176
P04222	HLA class I histocompatibility antigen, Cw-3 alpha chain (1C03_HUMAN)	40.8353	81.15	15.57	0.00557159					Related Proteins	P30504, P30505, P30508, P30510, Q07000, Q29865, Q29960, Q29960-2, Q29963, Q95604, Q9TNN7	P04222, P30504, P30505, P30508, P30510, Q07000, Q29865, Q29960, Q29960-2, Q29963, Q95604, Q9TNN7	4	4	0	8	9	91.8033	0	Confident_x000D_	HLA class I histocompatibility antigen, Cw-3 alpha chain (1C03_HUMAN)	40.8353	81.15	10.93	0.00770526					Related Proteins	P10319, P18464, P18465, P30464, P30484, P30487, P30488, P30490, P30491, P30495, P30498, P30685	P04222, P10319, P18464, P18465, P30464, P30484, P30487, P30488, P30490, P30491, P30495, P30498, P30685	3	3	0	5	5	100	0	Confident_x000D_	HLA class I histocompatibility antigen, Cw-3 alpha chain (1C03_HUMAN)	40.8353	81.15	10.93	0.00416065
P04222	HLA class I histocompatibility antigen, Cw-3 alpha chain (1C03_HUMAN)	40.8353	81.15	15.57	0.00557159					Related Proteins	P30504, P30505, P30508, P30510, Q07000, Q29865, Q29960, Q29960-2, Q29963, Q95604, Q9TNN7	P04222, P30504, P30505, P30508, P30510, Q07000, Q29865, Q29960, Q29960-2, Q29963, Q95604, Q9TNN7	4	4	0	8	9	91.8033	0	Confident_x000D_	HLA class I histocompatibility antigen, Cw-3 alpha chain (1C03_HUMAN)	40.8353	81.15	10.93	0.00770526					Related Proteins	P10319, P18464, P18465, P30464, P30484, P30487, P30488, P30490, P30491, P30495, P30498, P30685	P04222, P10319, P18464, P18465, P30464, P30484, P30487, P30488, P30490, P30491, P30495, P30498, P30685	3	3	0	5	5	100	0	Confident_x000D_	HLA class I histocompatibility antigen, Cw-3 alpha chain (1C03_HUMAN)	40.8353	81.15	15.57	0.00365609
P04222	HLA class I histocompatibility antigen, Cw-3 alpha chain (1C03_HUMAN)	40.8353	81.15	15.57	0.00557159					Related Proteins	P30504, P30505, P30508, P30510, Q07000, Q29865, Q29960, Q29960-2, Q29963, Q95604, Q9TNN7	P04222, P30504, P30505, P30508, P30510, Q07000, Q29865, Q29960, Q29960-2, Q29963, Q95604, Q9TNN7	4	4	0	8	9	91.8033	0	Confident_x000D_	HLA class I histocompatibility antigen, Cw-3 alpha chain (1C03_HUMAN)	40.8353	81.15	10.93	0.00446368					Related Proteins	P10319, P18464, P30490, P30491, P30498, P30499, P30501, P30504, P30505, P30508, P30510, P30685, Q07000, Q29865, Q29963, Q95604, Q9TNN7	P04222, P10319, P18464, P30490, P30491, P30498, P30499, P30501, P30504, P30505, P30508, P30510, P30685, Q07000, Q29865, Q29963, Q95604, Q9TNN7	3	3	0	5	6	100	0	Confident_x000D_	HLA class I histocompatibility antigen, Cw-3 alpha chain (1C03_HUMAN)	40.8353	81.15	10.38	0.00255643
P04222	HLA class I histocompatibility antigen, Cw-3 alpha chain (1C03_HUMAN)	40.8353	81.15	15.57	0.00557159					Related Proteins	P30504, P30505, P30508, P30510, Q07000, Q29865, Q29960, Q29960-2, Q29963, Q95604, Q9TNN7	P04222, P30504, P30505, P30508, P30510, Q07000, Q29865, Q29960, Q29960-2, Q29963, Q95604, Q9TNN7	4	4	0	8	9	91.8033	0	Confident_x000D_	HLA class I histocompatibility antigen, Cw-3 alpha chain (1C03_HUMAN)	40.8353	81.15	10.93	0.00446368					Related Proteins	P10319, P18464, P30490, P30491, P30498, P30499, P30501, P30504, P30505, P30508, P30510, P30685, Q07000, Q29865, Q29963, Q95604, Q9TNN7	P04222, P10319, P18464, P30490, P30491, P30498, P30499, P30501, P30504, P30505, P30508, P30510, P30685, Q07000, Q29865, Q29963, Q95604, Q9TNN7	3	3	0	5	6	100	0	Confident_x000D_	HLA class I histocompatibility antigen, Cw-3 alpha chain (1C03_HUMAN)	40.8353	81.15	10.93	0.0031176
P04222	HLA class I histocompatibility antigen, Cw-3 alpha chain (1C03_HUMAN)	40.8353	81.15	15.57	0.00557159					Related Proteins	P30504, P30505, P30508, P30510, Q07000, Q29865, Q29960, Q29960-2, Q29963, Q95604, Q9TNN7	P04222, P30504, P30505, P30508, P30510, Q07000, Q29865, Q29960, Q29960-2, Q29963, Q95604, Q9TNN7	4	4	0	8	9	91.8033	0	Confident_x000D_	HLA class I histocompatibility antigen, Cw-3 alpha chain (1C03_HUMAN)	40.8353	81.15	10.93	0.00446368					Related Proteins	P10319, P18464, P30490, P30491, P30498, P30499, P30501, P30504, P30505, P30508, P30510, P30685, Q07000, Q29865, Q29963, Q95604, Q9TNN7	P04222, P10319, P18464, P30490, P30491, P30498, P30499, P30501, P30504, P30505, P30508, P30510, P30685, Q07000, Q29865, Q29963, Q95604, Q9TNN7	3	3	0	5	6	100	0	Confident_x000D_	HLA class I histocompatibility antigen, Cw-3 alpha chain (1C03_HUMAN)	40.8353	81.15	10.93	0.00416065
P04222	HLA class I histocompatibility antigen, Cw-3 alpha chain (1C03_HUMAN)	40.8353	81.15	15.57	0.00557159					Related Proteins	P30504, P30505, P30508, P30510, Q07000, Q29865, Q29960, Q29960-2, Q29963, Q95604, Q9TNN7	P04222, P30504, P30505, P30508, P30510, Q07000, Q29865, Q29960, Q29960-2, Q29963, Q95604, Q9TNN7	4	4	0	8	9	91.8033	0	Confident_x000D_	HLA class I histocompatibility antigen, Cw-3 alpha chain (1C03_HUMAN)	40.8353	81.15	10.93	0.00446368					Related Proteins	P10319, P18464, P30490, P30491, P30498, P30499, P30501, P30504, P30505, P30508, P30510, P30685, Q07000, Q29865, Q29963, Q95604, Q9TNN7	P04222, P10319, P18464, P30490, P30491, P30498, P30499, P30501, P30504, P30505, P30508, P30510, P30685, Q07000, Q29865, Q29963, Q95604, Q9TNN7	3	3	0	5	6	100	0	Confident_x000D_	HLA class I histocompatibility antigen, Cw-3 alpha chain (1C03_HUMAN)	40.8353	81.15	15.57	0.00365609
P04222	HLA class I histocompatibility antigen, Cw-3 alpha chain (1C03_HUMAN)	40.8353	81.15	15.57	0.00557159					Related Proteins	P30504, P30505, P30508, P30510, Q07000, Q29865, Q29960, Q29960-2, Q29963, Q95604, Q9TNN7	P04222, P30504, P30505, P30508, P30510, Q07000, Q29865, Q29960, Q29960-2, Q29963, Q95604, Q9TNN7	4	4	0	8	9	91.8033	0	Confident_x000D_	HLA class I histocompatibility antigen, Cw-3 alpha chain (1C03_HUMAN)	40.8353	81.15	15.57	0.00916406					Related Proteins	P30504, P30505, P30508, P30510, Q07000, Q29865, Q29960, Q29960-2, Q29963, Q95604, Q9TNN7	P04222, P30504, P30505, P30508, P30510, Q07000, Q29865, Q29960, Q29960-2, Q29963, Q95604, Q9TNN7	4	4	0	10	11	100	0	Confident_x000D_	HLA class I histocompatibility antigen, Cw-3 alpha chain (1C03_HUMAN)	40.8353	81.15	10.38	0.00255643
P04222	HLA class I histocompatibility antigen, Cw-3 alpha chain (1C03_HUMAN)	40.8353	81.15	15.57	0.00557159					Related Proteins	P30504, P30505, P30508, P30510, Q07000, Q29865, Q29960, Q29960-2, Q29963, Q95604, Q9TNN7	P04222, P30504, P30505, P30508, P30510, Q07000, Q29865, Q29960, Q29960-2, Q29963, Q95604, Q9TNN7	4	4	0	8	9	91.8033	0	Confident_x000D_	HLA class I histocompatibility antigen, Cw-3 alpha chain (1C03_HUMAN)	40.8353	81.15	15.57	0.00916406					Related Proteins	P30504, P30505, P30508, P30510, Q07000, Q29865, Q29960, Q29960-2, Q29963, Q95604, Q9TNN7	P04222, P30504, P30505, P30508, P30510, Q07000, Q29865, Q29960, Q29960-2, Q29963, Q95604, Q9TNN7	4	4	0	10	11	100	0	Confident_x000D_	HLA class I histocompatibility antigen, Cw-3 alpha chain (1C03_HUMAN)	40.8353	81.15	10.93	0.0031176
P04222	HLA class I histocompatibility antigen, Cw-3 alpha chain (1C03_HUMAN)	40.8353	81.15	15.57	0.00557159					Related Proteins	P30504, P30505, P30508, P30510, Q07000, Q29865, Q29960, Q29960-2, Q29963, Q95604, Q9TNN7	P04222, P30504, P30505, P30508, P30510, Q07000, Q29865, Q29960, Q29960-2, Q29963, Q95604, Q9TNN7	4	4	0	8	9	91.8033	0	Confident_x000D_	HLA class I histocompatibility antigen, Cw-3 alpha chain (1C03_HUMAN)	40.8353	81.15	15.57	0.00916406					Related Proteins	P30504, P30505, P30508, P30510, Q07000, Q29865, Q29960, Q29960-2, Q29963, Q95604, Q9TNN7	P04222, P30504, P30505, P30508, P30510, Q07000, Q29865, Q29960, Q29960-2, Q29963, Q95604, Q9TNN7	4	4	0	10	11	100	0	Confident_x000D_	HLA class I histocompatibility antigen, Cw-3 alpha chain (1C03_HUMAN)	40.8353	81.15	10.93	0.00416065
P04222	HLA class I histocompatibility antigen, Cw-3 alpha chain (1C03_HUMAN)	40.8353	81.15	15.57	0.00557159					Related Proteins	P30504, P30505, P30508, P30510, Q07000, Q29865, Q29960, Q29960-2, Q29963, Q95604, Q9TNN7	P04222, P30504, P30505, P30508, P30510, Q07000, Q29865, Q29960, Q29960-2, Q29963, Q95604, Q9TNN7	4	4	0	8	9	91.8033	0	Confident_x000D_	HLA class I histocompatibility antigen, Cw-3 alpha chain (1C03_HUMAN)	40.8353	81.15	15.57	0.00916406					Related Proteins	P30504, P30505, P30508, P30510, Q07000, Q29865, Q29960, Q29960-2, Q29963, Q95604, Q9TNN7	P04222, P30504, P30505, P30508, P30510, Q07000, Q29865, Q29960, Q29960-2, Q29963, Q95604, Q9TNN7	4	4	0	10	11	100	0	Confident_x000D_	HLA class I histocompatibility antigen, Cw-3 alpha chain (1C03_HUMAN)	40.8353	81.15	15.57	0.00365609
O75306	NADH dehydrogenase [ubiquinone] iron-sulfur protein 2, mitochondrial (NDUS2_HUMAN)	52.5117	93.95	4.97	0.00323974					Related Proteins	O75306-2	O75306, O75306-2	2	3	3	2	3	99.825	0	Doubtful_x000D_																					NADH dehydrogenase [ubiquinone] iron-sulfur protein 2, mitochondrial (NDUS2_HUMAN)	52.5117	93.95	9.5	0.00611951
P26038	Moesin (MOES_HUMAN)	67.7778	94.63	48.53	0.0186288	Oxidation of M(M305, M451, M543, M549)	Oxidation of M(4)			Single Protein		P26038	34	36	24	76	78	100	0	Confident_x000D_	Moesin (MOES_HUMAN)	67.7778	94.63	51.13	0.0302165	Oxidation of M(M305, M451)	Oxidation of M(2)			Single Protein		P26038	33	34	25	97	99	100	0	Confident_x000D_	Moesin (MOES_HUMAN)	67.7778	94.63	59.79	0.0261266	Oxidation of M(M305, M451)	Oxidation of M(2)
Q9Y4Z0	U6 snRNA-associated Sm-like protein LSm4 (LSM4_HUMAN)	15.3399	100	11.51	0.00719424					Single Protein		Q9Y4Z0	1	1	1	1	2	100	0	Doubtful_x000D_	U6 snRNA-associated Sm-like protein LSm4 (LSM4_HUMAN)	15.3399	100	17.27	0.0251799					Single Protein		Q9Y4Z0	2	2	2	5	5	100	0	Doubtful_x000D_	U6 snRNA-associated Sm-like protein LSm4 (LSM4_HUMAN)	15.3399	100	17.27	0.0215827
P49748	Very long-chain specific acyl-CoA dehydrogenase, mitochondrial (ACADV_HUMAN)	70.3454	94.81	31.6	0.0087698					Related Proteins	P49748-3	P49748, P49748-3	13	15	15	21	24	100	0	Confident_x000D_	Very long-chain specific acyl-CoA dehydrogenase, mitochondrial (ACADV_HUMAN)	70.3454	94.81	39.69	0.00832478					Related Proteins	P49748-3	P49748, P49748-3	17	20	20	29	31	100	0	Confident_x000D_	Very long-chain specific acyl-CoA dehydrogenase, mitochondrial (ACADV_HUMAN)	70.3454	94.81	47.79	0.00954309
P53634	Dipeptidyl peptidase 1 (CATC_HUMAN)	51.8203	72.79	22.46	0.0185279					Single Protein		P53634	6	7	7	16	17	100	0	Confident_x000D_	Dipeptidyl peptidase 1 (CATC_HUMAN)	51.8203	78.62	25.49	0.0295081					Single Protein		P53634	7	9	9	23	25	100	0	Confident_x000D_	Dipeptidyl peptidase 1 (CATC_HUMAN)	51.8203	78.62	24.19	0.0205825
Q9Y6K9	NF-kappa-B essential modulator (NEMO_HUMAN)	48.1674	93.32	7.16	0.00357995					Related Proteins	Q9Y6K9-2, Q9Y6K9-3	Q9Y6K9, Q9Y6K9-2, Q9Y6K9-3	2	2	2	2	2	100	0	Doubtful_x000D_
Q32MZ4	Leucine-rich repeat flightless-interacting protein 1 (LRRF1_HUMAN)	89.1987	75.25	26.73	0.00864815					Related Proteins	Q32MZ4-2, Q32MZ4-3	Q32MZ4, Q32MZ4-2, Q32MZ4-3	15	19	0	26	30	100	0	Confident_x000D_
P40616	ADP-ribosylation factor-like protein 1 (ARL1_HUMAN)	20.4044	100	6.08	0.0110497					Related Proteins	P40616-2	P40616, P40616-2	1	1	1	2	2	90.4762	0	Doubtful_x000D_	ADP-ribosylation factor-like protein 1 (ARL1_HUMAN)	20.4044	100	16.57	0.00828729					Related Proteins	P40616-2	P40616, P40616-2	2	2	2	2	2	100	0	Confident_x000D_	ADP-ribosylation factor-like protein 1 (ARL1_HUMAN)	20.4044	100	16.57	0.00828729
P04632	Calpain small subunit 1 (CPNS1_HUMAN)	28.2977	69.78	28.73	0.0325653	Oxidation of M(M1)	Oxidation of M(1)			Single Protein		P04632	6	7	7	15	16	100	0	Confident_x000D_	Calpain small subunit 1 (CPNS1_HUMAN)	28.2977	69.78	24.63	0.0257296					Single Protein		P04632	4	5	5	14	15	100	0	Confident_x000D_	Calpain small subunit 1 (CPNS1_HUMAN)	28.2977	69.78	30.22	0.0327957	Oxidation of M(M1)	Oxidation of M(1)
Q7Z3E5	LisH domain-containing protein ARMC9 (ARMC9_HUMAN)	91.761	88.39	6.23	0.00365691					Single Protein		Q7Z3E5	4	7	7	6	9	100	0	Confident_x000D_	LisH domain-containing protein ARMC9 (ARMC9_HUMAN)	91.761	88.39	3.67	0.00332447					Single Protein		Q7Z3E5	2	5	5	3	6	100	0	Confident_x000D_	LisH domain-containing protein ARMC9 (ARMC9_HUMAN)	91.761	88.39	10.15	0.00609486
Q01650	Large neutral amino acids transporter small subunit 1 (LAT1_HUMAN)	54.9743	52.86	3.55	0.00307692					Single Protein		Q01650	1	1	1	1	1	87.0968	0	Doubtful_x000D_
Q9UBC2	Epidermal growth factor receptor substrate 15-like 1 (EP15R_HUMAN)	94.197	89	7.64	0.00473509					Related Proteins	Q9UBC2-2, Q9UBC2-3, Q9UBC2-4	Q9UBC2, Q9UBC2-2, Q9UBC2-3, Q9UBC2-4	5	5	5	7	7	100	0	Confident_x000D_	Epidermal growth factor receptor substrate 15-like 1 (EP15R_HUMAN)	94.197	89	6.71	0.00385899					Related Proteins	Q9UBC2-2, Q9UBC2-3	Q9UBC2, Q9UBC2-2, Q9UBC2-3	4	6	6	5	7	100	0	Confident_x000D_
P55210	Caspase-7 (CASP7_HUMAN)	34.2548	90.76	3.3	0.00330033					Related Proteins	P55210-3, P55210-4	P55210, P55210-3, P55210-4	1	1	1	1	1	82.5397	0	Doubtful_x000D_
O75351	Vacuolar protein sorting-associated protein 4B (VPS4B_HUMAN)	49.2715	84.91	1.8	0.00265252					Related Proteins	Q9UN37	O75351, Q9UN37	1	1	0	2	2	90.3226	0	Doubtful_x000D_	Vacuolar protein sorting-associated protein 4B (VPS4B_HUMAN)	49.2715	84.91	11.71	0.00804598					Single Protein		O75351	4	6	3	6	7	100	0	Confident_x000D_	Vacuolar protein sorting-associated protein 4B (VPS4B_HUMAN)	49.2715	84.91	7.21	0.00530504
P33176	Kinesin-1 heavy chain (KINH_HUMAN)	109.617	100	24.09	0.00604177					Single Protein		P33176	16	17	14	25	29	100	0	Confident_x000D_	Kinesin-1 heavy chain (KINH_HUMAN)	109.617	100	28.25	0.00636214					Single Protein		P33176	20	22	18	30	32	100	0	Confident_x000D_	Kinesin-1 heavy chain (KINH_HUMAN)	109.617	100	23.68	0.00506907
Q9UJ68	Mitochondrial peptide methionine sulfoxide reductase (MSRA_HUMAN)	26.1157	100	14.89	0.0106383					Related Proteins	Q9UJ68-3, Q9UJ68-5	Q9UJ68, Q9UJ68-3, Q9UJ68-5	2	3	3	3	4	100	0	Confident_x000D_	Mitochondrial peptide methionine sulfoxide reductase (MSRA_HUMAN)	26.1157	100	14.89	0.00425532					Related Proteins	Q9UJ68-2, Q9UJ68-3, Q9UJ68-4, Q9UJ68-5	Q9UJ68, Q9UJ68-2, Q9UJ68-3, Q9UJ68-4, Q9UJ68-5	2	2	0	3	3	100	0	Confident_x000D_	Mitochondrial peptide methionine sulfoxide reductase (MSRA_HUMAN)	26.1157	100	14.89	0.0106383
Q9H6Z4	Ran-binding protein 3 (RANB3_HUMAN)	60.1732	68.61	11.29	0.0152099					Related Proteins	Q9H6Z4-2, Q9H6Z4-3	Q9H6Z4, Q9H6Z4-2, Q9H6Z4-3	4	4	4	9	10	100	0	Confident_x000D_	Ran-binding protein 3 (RANB3_HUMAN)	60.1732	68.61	5.29	0.00642674					Related Proteins	Q9H6Z4-2, Q9H6Z4-3	Q9H6Z4, Q9H6Z4-2, Q9H6Z4-3	2	2	2	3	3	100	0	Confident_x000D_	Ran-binding protein 3 (RANB3_HUMAN)	60.1732	68.61	5.29	0.00642674
Q9BT23	LIM domain-containing protein 2 (LIMD2_HUMAN)	14.0609	100	13.39	0.00787402					Single Protein		Q9BT23	1	2	2	1	3	100	0	Doubtful_x000D_	LIM domain-containing protein 2 (LIMD2_HUMAN)	14.0609	100	13.39	0.00787402					Single Protein		Q9BT23	1	1	1	1	1	100	0	Doubtful_x000D_	LIM domain-containing protein 2 (LIMD2_HUMAN)	14.0609	100	13.39	0.015748
O43143	Pre-mRNA-splicing factor ATP-dependent RNA helicase DHX15 (DHX15_HUMAN)	90.8752	78.74	6.67	0.00292603					Single Protein		O43143	4	6	6	4	6	100	0	Confident_x000D_	Pre-mRNA-splicing factor ATP-dependent RNA helicase DHX15 (DHX15_HUMAN)	90.8752	82.14	7.8	0.00409644					Single Protein		O43143	4	6	6	6	8	100	0	Confident_x000D_	Pre-mRNA-splicing factor ATP-dependent RNA helicase DHX15 (DHX15_HUMAN)	90.8752	82.14	5.03	0.0039794
Q04637	Eukaryotic translation initiation factor 4 gamma 1 (IF4G1_HUMAN)	175.382	67.85	11.07	0.00461377					Related Proteins	Q04637-3, Q04637-4, Q04637-5, Q04637-6, Q04637-7, Q04637-8, Q04637-9	Q04637, Q04637-3, Q04637-4, Q04637-5, Q04637-6, Q04637-7, Q04637-8, Q04637-9	13	15	13	22	24	100	0	Confident_x000D_																					Eukaryotic translation initiation factor 4 gamma 1 (IF4G1_HUMAN)	175.382	67.85	15.01	0.00508898
P04062	Glucosylceramidase (GLCM_HUMAN)	59.6782	76.12	19.59	0.0107307					Related Proteins	P04062-2, P04062-4	P04062, P04062-2, P04062-4	8	10	10	13	15	100	0	Confident_x000D_	Glucosylceramidase (GLCM_HUMAN)	59.6782	81.16	24.63	0.0106313					Related Proteins	P04062-2, P04062-4	P04062, P04062-2, P04062-4	9	9	9	17	17	100	0	Confident_x000D_	Glucosylceramidase (GLCM_HUMAN)	59.6782	81.16	24.63	0.00980478
P54920	Alpha-soluble NSF attachment protein (SNAA_HUMAN)	33.2113	100	61.36	0.026017					Single Protein		P54920	13	14	14	29	31	100	0	Confident_x000D_	Alpha-soluble NSF attachment protein (SNAA_HUMAN)	33.2113	100	68.47	0.0256417					Single Protein		P54920	15	15	15	31	31	100	0	Confident_x000D_	Alpha-soluble NSF attachment protein (SNAA_HUMAN)	33.2113	100	70.51	0.024772
P17931	Galectin-3 (LEG3_HUMAN)	26.1361	48.8	30	0.0422912					Single Protein		P17931	7	8	8	16	17	100	0	Confident_x000D_	Galectin-3 (LEG3_HUMAN)	26.1361	48.8	30	0.10929					Single Protein		P17931	6	6	6	27	28	100	0	Confident_x000D_	Galectin-3 (LEG3_HUMAN)	26.1361	48.8	30	0.0714481
Q96AE4	Far upstream element-binding protein 1 (FUBP1_HUMAN)	67.5185	69.41	23.91	0.0217562					Related Proteins	Q96AE4-2	Q96AE4, Q96AE4-2	13	13	12	32	32	100	0	Confident_x000D_	Far upstream element-binding protein 1 (FUBP1_HUMAN)	67.5185	69.41	26.86	0.0142053	Oxidation of M(M424)	Oxidation of M(1)			Single Protein		Q96AE4	16	16	14	31	32	100	0	Confident_x000D_	Far upstream element-binding protein 1 (FUBP1_HUMAN)	67.5185	69.41	24.38	0.0155899
P01889	HLA class I histocompatibility antigen, B-7 alpha chain (1B07_HUMAN)	40.4349	90.06	6.63	0.00138844					Related Proteins	P03989, P04222, P10319, P10321, P18463, P18464, P18465, P30460, P30462, P30464, P30466, P30475, P30480, P30484, P30486, P30490, P30491, P30492, P30493, P30495, P30498, P30499, P30501, P30504, P30505, P30508, P30510, P30685, Q07000, Q29718, Q29836, Q29865, Q29940, Q29960, Q29960-2, Q29963, Q31610, Q31612, Q95365, Q95604, Q9TNN7	P01889, P03989, P04222, P10319, P10321, P18463, P18464, P18465, P30460, P30462, P30464, P30466, P30475, P30480, P30484, P30486, P30490, P30491, P30492, P30493, P30495, P30498, P30499, P30501, P30504, P30505, P30508, P30510, P30685, Q07000, Q29718, Q29836, Q29865, Q29940, Q29960, Q29960-2, Q29963, Q31610, Q31612, Q95365, Q95604, Q9TNN7	2	2	0	3	4	100	0	Confident_x000D_	HLA class I histocompatibility antigen, B-7 alpha chain (1B07_HUMAN)	40.4349	90.06	8.01	0.00322086					Related Proteins	P01891, P03989, P10316, P16190, P18462, P18463, P18464, P30450, P30453, P30457, P30460, P30461, P30462, P30464, P30466, P30475, P30479, P30480, P30481, P30483, P30484, P30485, P30486, P30487, P30488, P30490, P30491, P30493, P30495, P30498, P30685, Q04826, Q29718, Q29836, Q29940, Q31610, Q31612, Q95365	P01889, P01891, P03989, P10316, P16190, P18462, P18463, P18464, P30450, P30453, P30457, P30460, P30461, P30462, P30464, P30466, P30475, P30479, P30480, P30481, P30483, P30484, P30485, P30486, P30487, P30488, P30490, P30491, P30493, P30495, P30498, P30685, Q04826, Q29718, Q29836, Q29940, Q31610, Q31612, Q95365	2	2	0	3	3	100	0	Confident_x000D_	HLA class I histocompatibility antigen, B-7 alpha chain (1B07_HUMAN)	40.4349	90.06	8.01	0.00219106
P01889	HLA class I histocompatibility antigen, B-7 alpha chain (1B07_HUMAN)	40.4349	90.06	6.63	0.00138844					Related Proteins	P03989, P04222, P10319, P10321, P18463, P18464, P18465, P30460, P30462, P30464, P30466, P30475, P30480, P30484, P30486, P30490, P30491, P30492, P30493, P30495, P30498, P30499, P30501, P30504, P30505, P30508, P30510, P30685, Q07000, Q29718, Q29836, Q29865, Q29940, Q29960, Q29960-2, Q29963, Q31610, Q31612, Q95365, Q95604, Q9TNN7	P01889, P03989, P04222, P10319, P10321, P18463, P18464, P18465, P30460, P30462, P30464, P30466, P30475, P30480, P30484, P30486, P30490, P30491, P30492, P30493, P30495, P30498, P30499, P30501, P30504, P30505, P30508, P30510, P30685, Q07000, Q29718, Q29836, Q29865, Q29940, Q29960, Q29960-2, Q29963, Q31610, Q31612, Q95365, Q95604, Q9TNN7	2	2	0	3	4	100	0	Confident_x000D_	HLA class I histocompatibility antigen, B-7 alpha chain (1B07_HUMAN)	40.4349	90.06	8.01	0.00322086					Related Proteins	P01891, P03989, P10316, P16190, P18462, P18463, P18464, P30450, P30453, P30457, P30460, P30461, P30462, P30464, P30466, P30475, P30479, P30480, P30481, P30483, P30484, P30485, P30486, P30487, P30488, P30490, P30491, P30493, P30495, P30498, P30685, Q04826, Q29718, Q29836, Q29940, Q31610, Q31612, Q95365	P01889, P01891, P03989, P10316, P16190, P18462, P18463, P18464, P30450, P30453, P30457, P30460, P30461, P30462, P30464, P30466, P30475, P30479, P30480, P30481, P30483, P30484, P30485, P30486, P30487, P30488, P30490, P30491, P30493, P30495, P30498, P30685, Q04826, Q29718, Q29836, Q29940, Q31610, Q31612, Q95365	2	2	0	3	3	100	0	Confident_x000D_	HLA class I histocompatibility antigen, B-7 alpha chain (1B07_HUMAN)	40.4349	90.06	5.52	0.00244004
P01889	HLA class I histocompatibility antigen, B-7 alpha chain (1B07_HUMAN)	40.4349	90.06	6.63	0.00138844					Related Proteins	P03989, P04222, P10319, P10321, P18463, P18464, P18465, P30460, P30462, P30464, P30466, P30475, P30480, P30484, P30486, P30490, P30491, P30492, P30493, P30495, P30498, P30499, P30501, P30504, P30505, P30508, P30510, P30685, Q07000, Q29718, Q29836, Q29865, Q29940, Q29960, Q29960-2, Q29963, Q31610, Q31612, Q95365, Q95604, Q9TNN7	P01889, P03989, P04222, P10319, P10321, P18463, P18464, P18465, P30460, P30462, P30464, P30466, P30475, P30480, P30484, P30486, P30490, P30491, P30492, P30493, P30495, P30498, P30499, P30501, P30504, P30505, P30508, P30510, P30685, Q07000, Q29718, Q29836, Q29865, Q29940, Q29960, Q29960-2, Q29963, Q31610, Q31612, Q95365, Q95604, Q9TNN7	2	2	0	3	4	100	0	Confident_x000D_	HLA class I histocompatibility antigen, B-7 alpha chain (1B07_HUMAN)	40.4349	90.06	8.01	0.00322086					Related Proteins	P01891, P03989, P10316, P16190, P18462, P18463, P18464, P30450, P30453, P30457, P30460, P30461, P30462, P30464, P30466, P30475, P30479, P30480, P30481, P30483, P30484, P30485, P30486, P30487, P30488, P30490, P30491, P30493, P30495, P30498, P30685, Q04826, Q29718, Q29836, Q29940, Q31610, Q31612, Q95365	P01889, P01891, P03989, P10316, P16190, P18462, P18463, P18464, P30450, P30453, P30457, P30460, P30461, P30462, P30464, P30466, P30475, P30479, P30480, P30481, P30483, P30484, P30485, P30486, P30487, P30488, P30490, P30491, P30493, P30495, P30498, P30685, Q04826, Q29718, Q29836, Q29940, Q31610, Q31612, Q95365	2	2	0	3	3	100	0	Confident_x000D_	HLA class I histocompatibility antigen, B-7 alpha chain (1B07_HUMAN)	40.4349	90.06	7.18	0.00322893
P01889	HLA class I histocompatibility antigen, B-7 alpha chain (1B07_HUMAN)	40.4349	90.06	6.63	0.00138844					Related Proteins	P03989, P04222, P10319, P10321, P18463, P18464, P18465, P30460, P30462, P30464, P30466, P30475, P30480, P30484, P30486, P30490, P30491, P30492, P30493, P30495, P30498, P30499, P30501, P30504, P30505, P30508, P30510, P30685, Q07000, Q29718, Q29836, Q29865, Q29940, Q29960, Q29960-2, Q29963, Q31610, Q31612, Q95365, Q95604, Q9TNN7	P01889, P03989, P04222, P10319, P10321, P18463, P18464, P18465, P30460, P30462, P30464, P30466, P30475, P30480, P30484, P30486, P30490, P30491, P30492, P30493, P30495, P30498, P30499, P30501, P30504, P30505, P30508, P30510, P30685, Q07000, Q29718, Q29836, Q29865, Q29940, Q29960, Q29960-2, Q29963, Q31610, Q31612, Q95365, Q95604, Q9TNN7	2	2	0	3	4	100	0	Confident_x000D_	HLA class I histocompatibility antigen, B-7 alpha chain (1B07_HUMAN)	40.4349	90.06	5.52	0.00116857					Related Proteins	P03989, P10319, P18463, P18464, P18465, P30460, P30461, P30462, P30464, P30466, P30475, P30479, P30480, P30481, P30483, P30484, P30485, P30486, P30487, P30488, P30490, P30491, P30492, P30493, P30495, P30498, P30685, Q04826, Q29718, Q29836, Q29940, Q31610, Q95365	P01889, P03989, P10319, P18463, P18464, P18465, P30460, P30461, P30462, P30464, P30466, P30475, P30479, P30480, P30481, P30483, P30484, P30485, P30486, P30487, P30488, P30490, P30491, P30492, P30493, P30495, P30498, P30685, Q04826, Q29718, Q29836, Q29940, Q31610, Q95365	2	2	0	2	2	100	0	Confident_x000D_	HLA class I histocompatibility antigen, B-7 alpha chain (1B07_HUMAN)	40.4349	90.06	8.01	0.00219106
P01889	HLA class I histocompatibility antigen, B-7 alpha chain (1B07_HUMAN)	40.4349	90.06	6.63	0.00138844					Related Proteins	P03989, P04222, P10319, P10321, P18463, P18464, P18465, P30460, P30462, P30464, P30466, P30475, P30480, P30484, P30486, P30490, P30491, P30492, P30493, P30495, P30498, P30499, P30501, P30504, P30505, P30508, P30510, P30685, Q07000, Q29718, Q29836, Q29865, Q29940, Q29960, Q29960-2, Q29963, Q31610, Q31612, Q95365, Q95604, Q9TNN7	P01889, P03989, P04222, P10319, P10321, P18463, P18464, P18465, P30460, P30462, P30464, P30466, P30475, P30480, P30484, P30486, P30490, P30491, P30492, P30493, P30495, P30498, P30499, P30501, P30504, P30505, P30508, P30510, P30685, Q07000, Q29718, Q29836, Q29865, Q29940, Q29960, Q29960-2, Q29963, Q31610, Q31612, Q95365, Q95604, Q9TNN7	2	2	0	3	4	100	0	Confident_x000D_	HLA class I histocompatibility antigen, B-7 alpha chain (1B07_HUMAN)	40.4349	90.06	5.52	0.00116857					Related Proteins	P03989, P10319, P18463, P18464, P18465, P30460, P30461, P30462, P30464, P30466, P30475, P30479, P30480, P30481, P30483, P30484, P30485, P30486, P30487, P30488, P30490, P30491, P30492, P30493, P30495, P30498, P30685, Q04826, Q29718, Q29836, Q29940, Q31610, Q95365	P01889, P03989, P10319, P18463, P18464, P18465, P30460, P30461, P30462, P30464, P30466, P30475, P30479, P30480, P30481, P30483, P30484, P30485, P30486, P30487, P30488, P30490, P30491, P30492, P30493, P30495, P30498, P30685, Q04826, Q29718, Q29836, Q29940, Q31610, Q95365	2	2	0	2	2	100	0	Confident_x000D_	HLA class I histocompatibility antigen, B-7 alpha chain (1B07_HUMAN)	40.4349	90.06	5.52	0.00244004
P01889	HLA class I histocompatibility antigen, B-7 alpha chain (1B07_HUMAN)	40.4349	90.06	6.63	0.00138844					Related Proteins	P03989, P04222, P10319, P10321, P18463, P18464, P18465, P30460, P30462, P30464, P30466, P30475, P30480, P30484, P30486, P30490, P30491, P30492, P30493, P30495, P30498, P30499, P30501, P30504, P30505, P30508, P30510, P30685, Q07000, Q29718, Q29836, Q29865, Q29940, Q29960, Q29960-2, Q29963, Q31610, Q31612, Q95365, Q95604, Q9TNN7	P01889, P03989, P04222, P10319, P10321, P18463, P18464, P18465, P30460, P30462, P30464, P30466, P30475, P30480, P30484, P30486, P30490, P30491, P30492, P30493, P30495, P30498, P30499, P30501, P30504, P30505, P30508, P30510, P30685, Q07000, Q29718, Q29836, Q29865, Q29940, Q29960, Q29960-2, Q29963, Q31610, Q31612, Q95365, Q95604, Q9TNN7	2	2	0	3	4	100	0	Confident_x000D_	HLA class I histocompatibility antigen, B-7 alpha chain (1B07_HUMAN)	40.4349	90.06	5.52	0.00116857					Related Proteins	P03989, P10319, P18463, P18464, P18465, P30460, P30461, P30462, P30464, P30466, P30475, P30479, P30480, P30481, P30483, P30484, P30485, P30486, P30487, P30488, P30490, P30491, P30492, P30493, P30495, P30498, P30685, Q04826, Q29718, Q29836, Q29940, Q31610, Q95365	P01889, P03989, P10319, P18463, P18464, P18465, P30460, P30461, P30462, P30464, P30466, P30475, P30479, P30480, P30481, P30483, P30484, P30485, P30486, P30487, P30488, P30490, P30491, P30492, P30493, P30495, P30498, P30685, Q04826, Q29718, Q29836, Q29940, Q31610, Q95365	2	2	0	2	2	100	0	Confident_x000D_	HLA class I histocompatibility antigen, B-7 alpha chain (1B07_HUMAN)	40.4349	90.06	7.18	0.00322893
P01889	HLA class I histocompatibility antigen, B-7 alpha chain (1B07_HUMAN)	40.4349	90.06	6.63	0.00138844					Related Proteins	P03989, P04222, P10319, P10321, P18463, P18464, P18465, P30460, P30462, P30464, P30466, P30475, P30480, P30484, P30486, P30490, P30491, P30492, P30493, P30495, P30498, P30499, P30501, P30504, P30505, P30508, P30510, P30685, Q07000, Q29718, Q29836, Q29865, Q29940, Q29960, Q29960-2, Q29963, Q31610, Q31612, Q95365, Q95604, Q9TNN7	P01889, P03989, P04222, P10319, P10321, P18463, P18464, P18465, P30460, P30462, P30464, P30466, P30475, P30480, P30484, P30486, P30490, P30491, P30492, P30493, P30495, P30498, P30499, P30501, P30504, P30505, P30508, P30510, P30685, Q07000, Q29718, Q29836, Q29865, Q29940, Q29960, Q29960-2, Q29963, Q31610, Q31612, Q95365, Q95604, Q9TNN7	2	2	0	3	4	100	0	Confident_x000D_	HLA class I histocompatibility antigen, B-7 alpha chain (1B07_HUMAN)	40.4349	90.06	7.18	0.00168712					Related Proteins	P03989, P04222, P10314, P13746, P13746-2, P18462, P18464, P18465, P30443, P30450, P30453, P30455, P30456, P30457, P30459, P30460, P30462, P30464, P30466, P30475, P30479, P30480, P30481, P30484, P30486, P30490, P30498, Q04826, Q29836, Q31610, Q95365	P01889, P03989, P04222, P10314, P13746, P13746-2, P18462, P18464, P18465, P30443, P30450, P30453, P30455, P30456, P30457, P30459, P30460, P30462, P30464, P30466, P30475, P30479, P30480, P30481, P30484, P30486, P30490, P30498, Q04826, Q29836, Q31610, Q95365	2	2	0	2	2	100	0	Confident_x000D_	HLA class I histocompatibility antigen, B-7 alpha chain (1B07_HUMAN)	40.4349	90.06	8.01	0.00219106
P01889	HLA class I histocompatibility antigen, B-7 alpha chain (1B07_HUMAN)	40.4349	90.06	6.63	0.00138844					Related Proteins	P03989, P04222, P10319, P10321, P18463, P18464, P18465, P30460, P30462, P30464, P30466, P30475, P30480, P30484, P30486, P30490, P30491, P30492, P30493, P30495, P30498, P30499, P30501, P30504, P30505, P30508, P30510, P30685, Q07000, Q29718, Q29836, Q29865, Q29940, Q29960, Q29960-2, Q29963, Q31610, Q31612, Q95365, Q95604, Q9TNN7	P01889, P03989, P04222, P10319, P10321, P18463, P18464, P18465, P30460, P30462, P30464, P30466, P30475, P30480, P30484, P30486, P30490, P30491, P30492, P30493, P30495, P30498, P30499, P30501, P30504, P30505, P30508, P30510, P30685, Q07000, Q29718, Q29836, Q29865, Q29940, Q29960, Q29960-2, Q29963, Q31610, Q31612, Q95365, Q95604, Q9TNN7	2	2	0	3	4	100	0	Confident_x000D_	HLA class I histocompatibility antigen, B-7 alpha chain (1B07_HUMAN)	40.4349	90.06	7.18	0.00168712					Related Proteins	P03989, P04222, P10314, P13746, P13746-2, P18462, P18464, P18465, P30443, P30450, P30453, P30455, P30456, P30457, P30459, P30460, P30462, P30464, P30466, P30475, P30479, P30480, P30481, P30484, P30486, P30490, P30498, Q04826, Q29836, Q31610, Q95365	P01889, P03989, P04222, P10314, P13746, P13746-2, P18462, P18464, P18465, P30443, P30450, P30453, P30455, P30456, P30457, P30459, P30460, P30462, P30464, P30466, P30475, P30479, P30480, P30481, P30484, P30486, P30490, P30498, Q04826, Q29836, Q31610, Q95365	2	2	0	2	2	100	0	Confident_x000D_	HLA class I histocompatibility antigen, B-7 alpha chain (1B07_HUMAN)	40.4349	90.06	5.52	0.00244004
P01889	HLA class I histocompatibility antigen, B-7 alpha chain (1B07_HUMAN)	40.4349	90.06	6.63	0.00138844					Related Proteins	P03989, P04222, P10319, P10321, P18463, P18464, P18465, P30460, P30462, P30464, P30466, P30475, P30480, P30484, P30486, P30490, P30491, P30492, P30493, P30495, P30498, P30499, P30501, P30504, P30505, P30508, P30510, P30685, Q07000, Q29718, Q29836, Q29865, Q29940, Q29960, Q29960-2, Q29963, Q31610, Q31612, Q95365, Q95604, Q9TNN7	P01889, P03989, P04222, P10319, P10321, P18463, P18464, P18465, P30460, P30462, P30464, P30466, P30475, P30480, P30484, P30486, P30490, P30491, P30492, P30493, P30495, P30498, P30499, P30501, P30504, P30505, P30508, P30510, P30685, Q07000, Q29718, Q29836, Q29865, Q29940, Q29960, Q29960-2, Q29963, Q31610, Q31612, Q95365, Q95604, Q9TNN7	2	2	0	3	4	100	0	Confident_x000D_	HLA class I histocompatibility antigen, B-7 alpha chain (1B07_HUMAN)	40.4349	90.06	7.18	0.00168712					Related Proteins	P03989, P04222, P10314, P13746, P13746-2, P18462, P18464, P18465, P30443, P30450, P30453, P30455, P30456, P30457, P30459, P30460, P30462, P30464, P30466, P30475, P30479, P30480, P30481, P30484, P30486, P30490, P30498, Q04826, Q29836, Q31610, Q95365	P01889, P03989, P04222, P10314, P13746, P13746-2, P18462, P18464, P18465, P30443, P30450, P30453, P30455, P30456, P30457, P30459, P30460, P30462, P30464, P30466, P30475, P30479, P30480, P30481, P30484, P30486, P30490, P30498, Q04826, Q29836, Q31610, Q95365	2	2	0	2	2	100	0	Confident_x000D_	HLA class I histocompatibility antigen, B-7 alpha chain (1B07_HUMAN)	40.4349	90.06	7.18	0.00322893
P01889	HLA class I histocompatibility antigen, B-7 alpha chain (1B07_HUMAN)	40.4349	90.06	5.52	0.00324792					Related Proteins	P03989, P10319, P18463, P18464, P18465, P30460, P30461, P30462, P30464, P30466, P30475, P30479, P30480, P30481, P30483, P30484, P30485, P30486, P30487, P30488, P30490, P30491, P30492, P30493, P30495, P30498, P30685, Q04826, Q29718, Q29836, Q29940, Q31610, Q95365	P01889, P03989, P10319, P18463, P18464, P18465, P30460, P30461, P30462, P30464, P30466, P30475, P30479, P30480, P30481, P30483, P30484, P30485, P30486, P30487, P30488, P30490, P30491, P30492, P30493, P30495, P30498, P30685, Q04826, Q29718, Q29836, Q29940, Q31610, Q95365	2	2	0	4	5	100	0	Confident_x000D_	HLA class I histocompatibility antigen, B-7 alpha chain (1B07_HUMAN)	40.4349	90.06	8.01	0.00322086					Related Proteins	P01891, P03989, P10316, P16190, P18462, P18463, P18464, P30450, P30453, P30457, P30460, P30461, P30462, P30464, P30466, P30475, P30479, P30480, P30481, P30483, P30484, P30485, P30486, P30487, P30488, P30490, P30491, P30493, P30495, P30498, P30685, Q04826, Q29718, Q29836, Q29940, Q31610, Q31612, Q95365	P01889, P01891, P03989, P10316, P16190, P18462, P18463, P18464, P30450, P30453, P30457, P30460, P30461, P30462, P30464, P30466, P30475, P30479, P30480, P30481, P30483, P30484, P30485, P30486, P30487, P30488, P30490, P30491, P30493, P30495, P30498, P30685, Q04826, Q29718, Q29836, Q29940, Q31610, Q31612, Q95365	2	2	0	3	3	100	0	Confident_x000D_	HLA class I histocompatibility antigen, B-7 alpha chain (1B07_HUMAN)	40.4349	90.06	8.01	0.00219106
P01889	HLA class I histocompatibility antigen, B-7 alpha chain (1B07_HUMAN)	40.4349	90.06	5.52	0.00324792					Related Proteins	P03989, P10319, P18463, P18464, P18465, P30460, P30461, P30462, P30464, P30466, P30475, P30479, P30480, P30481, P30483, P30484, P30485, P30486, P30487, P30488, P30490, P30491, P30492, P30493, P30495, P30498, P30685, Q04826, Q29718, Q29836, Q29940, Q31610, Q95365	P01889, P03989, P10319, P18463, P18464, P18465, P30460, P30461, P30462, P30464, P30466, P30475, P30479, P30480, P30481, P30483, P30484, P30485, P30486, P30487, P30488, P30490, P30491, P30492, P30493, P30495, P30498, P30685, Q04826, Q29718, Q29836, Q29940, Q31610, Q95365	2	2	0	4	5	100	0	Confident_x000D_	HLA class I histocompatibility antigen, B-7 alpha chain (1B07_HUMAN)	40.4349	90.06	8.01	0.00322086					Related Proteins	P01891, P03989, P10316, P16190, P18462, P18463, P18464, P30450, P30453, P30457, P30460, P30461, P30462, P30464, P30466, P30475, P30479, P30480, P30481, P30483, P30484, P30485, P30486, P30487, P30488, P30490, P30491, P30493, P30495, P30498, P30685, Q04826, Q29718, Q29836, Q29940, Q31610, Q31612, Q95365	P01889, P01891, P03989, P10316, P16190, P18462, P18463, P18464, P30450, P30453, P30457, P30460, P30461, P30462, P30464, P30466, P30475, P30479, P30480, P30481, P30483, P30484, P30485, P30486, P30487, P30488, P30490, P30491, P30493, P30495, P30498, P30685, Q04826, Q29718, Q29836, Q29940, Q31610, Q31612, Q95365	2	2	0	3	3	100	0	Confident_x000D_	HLA class I histocompatibility antigen, B-7 alpha chain (1B07_HUMAN)	40.4349	90.06	5.52	0.00244004
P01889	HLA class I histocompatibility antigen, B-7 alpha chain (1B07_HUMAN)	40.4349	90.06	5.52	0.00324792					Related Proteins	P03989, P10319, P18463, P18464, P18465, P30460, P30461, P30462, P30464, P30466, P30475, P30479, P30480, P30481, P30483, P30484, P30485, P30486, P30487, P30488, P30490, P30491, P30492, P30493, P30495, P30498, P30685, Q04826, Q29718, Q29836, Q29940, Q31610, Q95365	P01889, P03989, P10319, P18463, P18464, P18465, P30460, P30461, P30462, P30464, P30466, P30475, P30479, P30480, P30481, P30483, P30484, P30485, P30486, P30487, P30488, P30490, P30491, P30492, P30493, P30495, P30498, P30685, Q04826, Q29718, Q29836, Q29940, Q31610, Q95365	2	2	0	4	5	100	0	Confident_x000D_	HLA class I histocompatibility antigen, B-7 alpha chain (1B07_HUMAN)	40.4349	90.06	8.01	0.00322086					Related Proteins	P01891, P03989, P10316, P16190, P18462, P18463, P18464, P30450, P30453, P30457, P30460, P30461, P30462, P30464, P30466, P30475, P30479, P30480, P30481, P30483, P30484, P30485, P30486, P30487, P30488, P30490, P30491, P30493, P30495, P30498, P30685, Q04826, Q29718, Q29836, Q29940, Q31610, Q31612, Q95365	P01889, P01891, P03989, P10316, P16190, P18462, P18463, P18464, P30450, P30453, P30457, P30460, P30461, P30462, P30464, P30466, P30475, P30479, P30480, P30481, P30483, P30484, P30485, P30486, P30487, P30488, P30490, P30491, P30493, P30495, P30498, P30685, Q04826, Q29718, Q29836, Q29940, Q31610, Q31612, Q95365	2	2	0	3	3	100	0	Confident_x000D_	HLA class I histocompatibility antigen, B-7 alpha chain (1B07_HUMAN)	40.4349	90.06	7.18	0.00322893
P01889	HLA class I histocompatibility antigen, B-7 alpha chain (1B07_HUMAN)	40.4349	90.06	5.52	0.00324792					Related Proteins	P03989, P10319, P18463, P18464, P18465, P30460, P30461, P30462, P30464, P30466, P30475, P30479, P30480, P30481, P30483, P30484, P30485, P30486, P30487, P30488, P30490, P30491, P30492, P30493, P30495, P30498, P30685, Q04826, Q29718, Q29836, Q29940, Q31610, Q95365	P01889, P03989, P10319, P18463, P18464, P18465, P30460, P30461, P30462, P30464, P30466, P30475, P30479, P30480, P30481, P30483, P30484, P30485, P30486, P30487, P30488, P30490, P30491, P30492, P30493, P30495, P30498, P30685, Q04826, Q29718, Q29836, Q29940, Q31610, Q95365	2	2	0	4	5	100	0	Confident_x000D_	HLA class I histocompatibility antigen, B-7 alpha chain (1B07_HUMAN)	40.4349	90.06	5.52	0.00116857					Related Proteins	P03989, P10319, P18463, P18464, P18465, P30460, P30461, P30462, P30464, P30466, P30475, P30479, P30480, P30481, P30483, P30484, P30485, P30486, P30487, P30488, P30490, P30491, P30492, P30493, P30495, P30498, P30685, Q04826, Q29718, Q29836, Q29940, Q31610, Q95365	P01889, P03989, P10319, P18463, P18464, P18465, P30460, P30461, P30462, P30464, P30466, P30475, P30479, P30480, P30481, P30483, P30484, P30485, P30486, P30487, P30488, P30490, P30491, P30492, P30493, P30495, P30498, P30685, Q04826, Q29718, Q29836, Q29940, Q31610, Q95365	2	2	0	2	2	100	0	Confident_x000D_	HLA class I histocompatibility antigen, B-7 alpha chain (1B07_HUMAN)	40.4349	90.06	8.01	0.00219106
P01889	HLA class I histocompatibility antigen, B-7 alpha chain (1B07_HUMAN)	40.4349	90.06	5.52	0.00324792					Related Proteins	P03989, P10319, P18463, P18464, P18465, P30460, P30461, P30462, P30464, P30466, P30475, P30479, P30480, P30481, P30483, P30484, P30485, P30486, P30487, P30488, P30490, P30491, P30492, P30493, P30495, P30498, P30685, Q04826, Q29718, Q29836, Q29940, Q31610, Q95365	P01889, P03989, P10319, P18463, P18464, P18465, P30460, P30461, P30462, P30464, P30466, P30475, P30479, P30480, P30481, P30483, P30484, P30485, P30486, P30487, P30488, P30490, P30491, P30492, P30493, P30495, P30498, P30685, Q04826, Q29718, Q29836, Q29940, Q31610, Q95365	2	2	0	4	5	100	0	Confident_x000D_	HLA class I histocompatibility antigen, B-7 alpha chain (1B07_HUMAN)	40.4349	90.06	5.52	0.00116857					Related Proteins	P03989, P10319, P18463, P18464, P18465, P30460, P30461, P30462, P30464, P30466, P30475, P30479, P30480, P30481, P30483, P30484, P30485, P30486, P30487, P30488, P30490, P30491, P30492, P30493, P30495, P30498, P30685, Q04826, Q29718, Q29836, Q29940, Q31610, Q95365	P01889, P03989, P10319, P18463, P18464, P18465, P30460, P30461, P30462, P30464, P30466, P30475, P30479, P30480, P30481, P30483, P30484, P30485, P30486, P30487, P30488, P30490, P30491, P30492, P30493, P30495, P30498, P30685, Q04826, Q29718, Q29836, Q29940, Q31610, Q95365	2	2	0	2	2	100	0	Confident_x000D_	HLA class I histocompatibility antigen, B-7 alpha chain (1B07_HUMAN)	40.4349	90.06	5.52	0.00244004
P01889	HLA class I histocompatibility antigen, B-7 alpha chain (1B07_HUMAN)	40.4349	90.06	5.52	0.00324792					Related Proteins	P03989, P10319, P18463, P18464, P18465, P30460, P30461, P30462, P30464, P30466, P30475, P30479, P30480, P30481, P30483, P30484, P30485, P30486, P30487, P30488, P30490, P30491, P30492, P30493, P30495, P30498, P30685, Q04826, Q29718, Q29836, Q29940, Q31610, Q95365	P01889, P03989, P10319, P18463, P18464, P18465, P30460, P30461, P30462, P30464, P30466, P30475, P30479, P30480, P30481, P30483, P30484, P30485, P30486, P30487, P30488, P30490, P30491, P30492, P30493, P30495, P30498, P30685, Q04826, Q29718, Q29836, Q29940, Q31610, Q95365	2	2	0	4	5	100	0	Confident_x000D_	HLA class I histocompatibility antigen, B-7 alpha chain (1B07_HUMAN)	40.4349	90.06	5.52	0.00116857					Related Proteins	P03989, P10319, P18463, P18464, P18465, P30460, P30461, P30462, P30464, P30466, P30475, P30479, P30480, P30481, P30483, P30484, P30485, P30486, P30487, P30488, P30490, P30491, P30492, P30493, P30495, P30498, P30685, Q04826, Q29718, Q29836, Q29940, Q31610, Q95365	P01889, P03989, P10319, P18463, P18464, P18465, P30460, P30461, P30462, P30464, P30466, P30475, P30479, P30480, P30481, P30483, P30484, P30485, P30486, P30487, P30488, P30490, P30491, P30492, P30493, P30495, P30498, P30685, Q04826, Q29718, Q29836, Q29940, Q31610, Q95365	2	2	0	2	2	100	0	Confident_x000D_	HLA class I histocompatibility antigen, B-7 alpha chain (1B07_HUMAN)	40.4349	90.06	7.18	0.00322893
P01889	HLA class I histocompatibility antigen, B-7 alpha chain (1B07_HUMAN)	40.4349	90.06	5.52	0.00324792					Related Proteins	P03989, P10319, P18463, P18464, P18465, P30460, P30461, P30462, P30464, P30466, P30475, P30479, P30480, P30481, P30483, P30484, P30485, P30486, P30487, P30488, P30490, P30491, P30492, P30493, P30495, P30498, P30685, Q04826, Q29718, Q29836, Q29940, Q31610, Q95365	P01889, P03989, P10319, P18463, P18464, P18465, P30460, P30461, P30462, P30464, P30466, P30475, P30479, P30480, P30481, P30483, P30484, P30485, P30486, P30487, P30488, P30490, P30491, P30492, P30493, P30495, P30498, P30685, Q04826, Q29718, Q29836, Q29940, Q31610, Q95365	2	2	0	4	5	100	0	Confident_x000D_	HLA class I histocompatibility antigen, B-7 alpha chain (1B07_HUMAN)	40.4349	90.06	7.18	0.00168712					Related Proteins	P03989, P04222, P10314, P13746, P13746-2, P18462, P18464, P18465, P30443, P30450, P30453, P30455, P30456, P30457, P30459, P30460, P30462, P30464, P30466, P30475, P30479, P30480, P30481, P30484, P30486, P30490, P30498, Q04826, Q29836, Q31610, Q95365	P01889, P03989, P04222, P10314, P13746, P13746-2, P18462, P18464, P18465, P30443, P30450, P30453, P30455, P30456, P30457, P30459, P30460, P30462, P30464, P30466, P30475, P30479, P30480, P30481, P30484, P30486, P30490, P30498, Q04826, Q29836, Q31610, Q95365	2	2	0	2	2	100	0	Confident_x000D_	HLA class I histocompatibility antigen, B-7 alpha chain (1B07_HUMAN)	40.4349	90.06	8.01	0.00219106
P01889	HLA class I histocompatibility antigen, B-7 alpha chain (1B07_HUMAN)	40.4349	90.06	5.52	0.00324792					Related Proteins	P03989, P10319, P18463, P18464, P18465, P30460, P30461, P30462, P30464, P30466, P30475, P30479, P30480, P30481, P30483, P30484, P30485, P30486, P30487, P30488, P30490, P30491, P30492, P30493, P30495, P30498, P30685, Q04826, Q29718, Q29836, Q29940, Q31610, Q95365	P01889, P03989, P10319, P18463, P18464, P18465, P30460, P30461, P30462, P30464, P30466, P30475, P30479, P30480, P30481, P30483, P30484, P30485, P30486, P30487, P30488, P30490, P30491, P30492, P30493, P30495, P30498, P30685, Q04826, Q29718, Q29836, Q29940, Q31610, Q95365	2	2	0	4	5	100	0	Confident_x000D_	HLA class I histocompatibility antigen, B-7 alpha chain (1B07_HUMAN)	40.4349	90.06	7.18	0.00168712					Related Proteins	P03989, P04222, P10314, P13746, P13746-2, P18462, P18464, P18465, P30443, P30450, P30453, P30455, P30456, P30457, P30459, P30460, P30462, P30464, P30466, P30475, P30479, P30480, P30481, P30484, P30486, P30490, P30498, Q04826, Q29836, Q31610, Q95365	P01889, P03989, P04222, P10314, P13746, P13746-2, P18462, P18464, P18465, P30443, P30450, P30453, P30455, P30456, P30457, P30459, P30460, P30462, P30464, P30466, P30475, P30479, P30480, P30481, P30484, P30486, P30490, P30498, Q04826, Q29836, Q31610, Q95365	2	2	0	2	2	100	0	Confident_x000D_	HLA class I histocompatibility antigen, B-7 alpha chain (1B07_HUMAN)	40.4349	90.06	5.52	0.00244004
P01889	HLA class I histocompatibility antigen, B-7 alpha chain (1B07_HUMAN)	40.4349	90.06	5.52	0.00324792					Related Proteins	P03989, P10319, P18463, P18464, P18465, P30460, P30461, P30462, P30464, P30466, P30475, P30479, P30480, P30481, P30483, P30484, P30485, P30486, P30487, P30488, P30490, P30491, P30492, P30493, P30495, P30498, P30685, Q04826, Q29718, Q29836, Q29940, Q31610, Q95365	P01889, P03989, P10319, P18463, P18464, P18465, P30460, P30461, P30462, P30464, P30466, P30475, P30479, P30480, P30481, P30483, P30484, P30485, P30486, P30487, P30488, P30490, P30491, P30492, P30493, P30495, P30498, P30685, Q04826, Q29718, Q29836, Q29940, Q31610, Q95365	2	2	0	4	5	100	0	Confident_x000D_	HLA class I histocompatibility antigen, B-7 alpha chain (1B07_HUMAN)	40.4349	90.06	7.18	0.00168712					Related Proteins	P03989, P04222, P10314, P13746, P13746-2, P18462, P18464, P18465, P30443, P30450, P30453, P30455, P30456, P30457, P30459, P30460, P30462, P30464, P30466, P30475, P30479, P30480, P30481, P30484, P30486, P30490, P30498, Q04826, Q29836, Q31610, Q95365	P01889, P03989, P04222, P10314, P13746, P13746-2, P18462, P18464, P18465, P30443, P30450, P30453, P30455, P30456, P30457, P30459, P30460, P30462, P30464, P30466, P30475, P30479, P30480, P30481, P30484, P30486, P30490, P30498, Q04826, Q29836, Q31610, Q95365	2	2	0	2	2	100	0	Confident_x000D_	HLA class I histocompatibility antigen, B-7 alpha chain (1B07_HUMAN)	40.4349	90.06	7.18	0.00322893
P17987	T-complex protein 1 subunit alpha (TCPA_HUMAN)	60.3056	89.03	58.27	0.0191767					Single Protein		P17987	26	28	27	56	59	100	0	Confident_x000D_	T-complex protein 1 subunit alpha (TCPA_HUMAN)	60.3056	93.88	59.35	0.0215448					Single Protein		P17987	24	25	24	60	65	100	0	Confident_x000D_	T-complex protein 1 subunit alpha (TCPA_HUMAN)	60.3056	93.88	60.07	0.0177097
P04424	Argininosuccinate lyase (ARLY_HUMAN)	51.6253	79.74	4.31	0.0027027					Related Proteins	P04424-2	P04424, P04424-2	1	1	1	1	1	100	0	Doubtful_x000D_	Argininosuccinate lyase (ARLY_HUMAN)	51.6253	79.74	4.31	0.0027027					Related Proteins	P04424-2	P04424, P04424-2	1	2	2	2	2	100	0	Doubtful_x000D_	Argininosuccinate lyase (ARLY_HUMAN)	51.6253	79.74	4.31	0.00540541
P29966	Myristoylated alanine-rich C-kinase substrate (MARCS_HUMAN)	31.5359	57.23	29.22	0.0302256					Single Protein		P29966	7	7	7	18	18	100	0	Confident_x000D_	Myristoylated alanine-rich C-kinase substrate (MARCS_HUMAN)	31.5359	57.23	25.9	0.0588346					Single Protein		P29966	7	7	7	28	28	100	0	Confident_x000D_	Myristoylated alanine-rich C-kinase substrate (MARCS_HUMAN)	31.5359	57.23	28.61	0.0279825
Q9UJU6	Drebrin-like protein (DBNL_HUMAN)	48.1776	76.51	22.56	0.0146403	Oxidation of M(M268)	Oxidation of M(1)			Related Proteins	Q9UJU6-5	Q9UJU6, Q9UJU6-5	8	11	0	15	20	100	0	Confident_x000D_	Drebrin-like protein (DBNL_HUMAN)	48.1776	76.51	20	0.0157042					Related Proteins	Q9UJU6-5	Q9UJU6, Q9UJU6-5	6	7	0	15	17	100	0	Confident_x000D_	Drebrin-like protein (DBNL_HUMAN)	48.1776	76.51	20	0.0138467
Q9UJU6	Drebrin-like protein (DBNL_HUMAN)	48.1776	76.51	22.56	0.0146403	Oxidation of M(M268)	Oxidation of M(1)			Related Proteins	Q9UJU6-5	Q9UJU6, Q9UJU6-5	8	11	0	15	20	100	0	Confident_x000D_	Drebrin-like protein (DBNL_HUMAN)	48.1776	76.51	20	0.0157042					Related Proteins	Q9UJU6-5	Q9UJU6, Q9UJU6-5	6	7	0	15	17	100	0	Confident_x000D_	Drebrin-like protein (DBNL_HUMAN)	48.1776	76.51	25.12	0.0127632
Q9UJU6	Drebrin-like protein (DBNL_HUMAN)	48.1776	76.51	22.56	0.0146403	Oxidation of M(M268)	Oxidation of M(1)			Related Proteins	Q9UJU6-5	Q9UJU6, Q9UJU6-5	8	11	0	15	20	100	0	Confident_x000D_	Drebrin-like protein (DBNL_HUMAN)	48.1776	76.51	31.16	0.0174772					Related Proteins	Q9UJU6-2, Q9UJU6-3, Q9UJU6-6	Q9UJU6, Q9UJU6-2, Q9UJU6-3, Q9UJU6-6	9	10	0	20	22	100	0	Confident_x000D_	Drebrin-like protein (DBNL_HUMAN)	48.1776	76.51	20	0.0138467
Q9UJU6	Drebrin-like protein (DBNL_HUMAN)	48.1776	76.51	22.56	0.0146403	Oxidation of M(M268)	Oxidation of M(1)			Related Proteins	Q9UJU6-5	Q9UJU6, Q9UJU6-5	8	11	0	15	20	100	0	Confident_x000D_	Drebrin-like protein (DBNL_HUMAN)	48.1776	76.51	31.16	0.0174772					Related Proteins	Q9UJU6-2, Q9UJU6-3, Q9UJU6-6	Q9UJU6, Q9UJU6-2, Q9UJU6-3, Q9UJU6-6	9	10	0	20	22	100	0	Confident_x000D_	Drebrin-like protein (DBNL_HUMAN)	48.1776	76.51	25.12	0.0127632
Q9UJU6	Drebrin-like protein (DBNL_HUMAN)	48.1776	76.51	27.91	0.0171057	Oxidation of M(M268)	Oxidation of M(1)			Related Proteins	Q9UJU6-2, Q9UJU6-3, Q9UJU6-6	Q9UJU6, Q9UJU6-2, Q9UJU6-3, Q9UJU6-6	9	12	0	19	24	100	0	Confident_x000D_	Drebrin-like protein (DBNL_HUMAN)	48.1776	76.51	20	0.0157042					Related Proteins	Q9UJU6-5	Q9UJU6, Q9UJU6-5	6	7	0	15	17	100	0	Confident_x000D_	Drebrin-like protein (DBNL_HUMAN)	48.1776	76.51	20	0.0138467
Q9UJU6	Drebrin-like protein (DBNL_HUMAN)	48.1776	76.51	27.91	0.0171057	Oxidation of M(M268)	Oxidation of M(1)			Related Proteins	Q9UJU6-2, Q9UJU6-3, Q9UJU6-6	Q9UJU6, Q9UJU6-2, Q9UJU6-3, Q9UJU6-6	9	12	0	19	24	100	0	Confident_x000D_	Drebrin-like protein (DBNL_HUMAN)	48.1776	76.51	20	0.0157042					Related Proteins	Q9UJU6-5	Q9UJU6, Q9UJU6-5	6	7	0	15	17	100	0	Confident_x000D_	Drebrin-like protein (DBNL_HUMAN)	48.1776	76.51	25.12	0.0127632
Q9UJU6	Drebrin-like protein (DBNL_HUMAN)	48.1776	76.51	27.91	0.0171057	Oxidation of M(M268)	Oxidation of M(1)			Related Proteins	Q9UJU6-2, Q9UJU6-3, Q9UJU6-6	Q9UJU6, Q9UJU6-2, Q9UJU6-3, Q9UJU6-6	9	12	0	19	24	100	0	Confident_x000D_	Drebrin-like protein (DBNL_HUMAN)	48.1776	76.51	31.16	0.0174772					Related Proteins	Q9UJU6-2, Q9UJU6-3, Q9UJU6-6	Q9UJU6, Q9UJU6-2, Q9UJU6-3, Q9UJU6-6	9	10	0	20	22	100	0	Confident_x000D_	Drebrin-like protein (DBNL_HUMAN)	48.1776	76.51	20	0.0138467
Q9UJU6	Drebrin-like protein (DBNL_HUMAN)	48.1776	76.51	27.91	0.0171057	Oxidation of M(M268)	Oxidation of M(1)			Related Proteins	Q9UJU6-2, Q9UJU6-3, Q9UJU6-6	Q9UJU6, Q9UJU6-2, Q9UJU6-3, Q9UJU6-6	9	12	0	19	24	100	0	Confident_x000D_	Drebrin-like protein (DBNL_HUMAN)	48.1776	76.51	31.16	0.0174772					Related Proteins	Q9UJU6-2, Q9UJU6-3, Q9UJU6-6	Q9UJU6, Q9UJU6-2, Q9UJU6-3, Q9UJU6-6	9	10	0	20	22	100	0	Confident_x000D_	Drebrin-like protein (DBNL_HUMAN)	48.1776	76.51	25.12	0.0127632
P12955	Xaa-Pro dipeptidase (PEPD_HUMAN)	54.5129	70.99	20.28	0.0118493					Related Proteins	P12955-3	P12955, P12955-3	8	9	9	13	14	100	0	Confident_x000D_	Xaa-Pro dipeptidase (PEPD_HUMAN)	54.5129	70.99	11.16	0.0102941					Related Proteins	P12955-3	P12955, P12955-3	5	6	6	9	10	100	0	Confident_x000D_	Xaa-Pro dipeptidase (PEPD_HUMAN)	54.5129	70.99	13.79	0.0100899
Q02978	Mitochondrial 2-oxoglutarate/malate carrier protein (M2OM_HUMAN)	34.0399	87.9	5.1	0.00724638					Related Proteins	Q02978-2	Q02978, Q02978-2	1	1	1	2	2	100	0	Doubtful_x000D_	Mitochondrial 2-oxoglutarate/malate carrier protein (M2OM_HUMAN)	34.0399	87.9	5.1	0.00724638					Related Proteins	Q02978-2	Q02978, Q02978-2	1	1	1	2	2	100	0	Doubtful_x000D_	Mitochondrial 2-oxoglutarate/malate carrier protein (M2OM_HUMAN)	34.0399	87.9	20.06	0.0154589
P59998	Actin-related protein 2/3 complex subunit 4 (ARPC4_HUMAN)	19.6543	100	36.31	0.03125					Related Proteins	P59998-2, P59998-3	P59998, P59998-2, P59998-3	5	7	0	12	14	100	0	Confident_x000D_	Actin-related protein 2/3 complex subunit 4 (ARPC4_HUMAN)	19.6543	100	36.31	0.0386905					Related Proteins	P59998-2, P59998-3	P59998, P59998-2, P59998-3	5	5	0	14	14	100	0	Confident_x000D_	Actin-related protein 2/3 complex subunit 4 (ARPC4_HUMAN)	19.6543	100	36.31	0.0396825
P59998	Actin-related protein 2/3 complex subunit 4 (ARPC4_HUMAN)	19.6543	100	36.31	0.03125					Related Proteins	P59998-2, P59998-3	P59998, P59998-2, P59998-3	5	7	0	12	14	100	0	Confident_x000D_	Actin-related protein 2/3 complex subunit 4 (ARPC4_HUMAN)	19.6543	100	36.31	0.0386905					Related Proteins	P59998-2, P59998-3	P59998, P59998-2, P59998-3	5	5	0	14	14	100	0	Confident_x000D_	Actin-related protein 2/3 complex subunit 4 (ARPC4_HUMAN)	19.6543	100	9.52	0.0178571
P59998	Actin-related protein 2/3 complex subunit 4 (ARPC4_HUMAN)	19.6543	100	36.31	0.03125					Related Proteins	P59998-2, P59998-3	P59998, P59998-2, P59998-3	5	7	0	12	14	100	0	Confident_x000D_	Actin-related protein 2/3 complex subunit 4 (ARPC4_HUMAN)	19.6543	100	9.52	0.0178571					Related Proteins	P59998-3, P59998-4	P59998, P59998-3, P59998-4	2	2	0	5	5	81.8182	0	Confident_x000D_	Actin-related protein 2/3 complex subunit 4 (ARPC4_HUMAN)	19.6543	100	36.31	0.0396825
P59998	Actin-related protein 2/3 complex subunit 4 (ARPC4_HUMAN)	19.6543	100	36.31	0.03125					Related Proteins	P59998-2, P59998-3	P59998, P59998-2, P59998-3	5	7	0	12	14	100	0	Confident_x000D_	Actin-related protein 2/3 complex subunit 4 (ARPC4_HUMAN)	19.6543	100	9.52	0.0178571					Related Proteins	P59998-3, P59998-4	P59998, P59998-3, P59998-4	2	2	0	5	5	81.8182	0	Confident_x000D_	Actin-related protein 2/3 complex subunit 4 (ARPC4_HUMAN)	19.6543	100	9.52	0.0178571
P59998	Actin-related protein 2/3 complex subunit 4 (ARPC4_HUMAN)	19.6543	100	9.52	0.0178571					Related Proteins	P59998-3, P59998-4	P59998, P59998-3, P59998-4	2	2	0	5	5	91.9355	0	Confident_x000D_	Actin-related protein 2/3 complex subunit 4 (ARPC4_HUMAN)	19.6543	100	36.31	0.0386905					Related Proteins	P59998-2, P59998-3	P59998, P59998-2, P59998-3	5	5	0	14	14	100	0	Confident_x000D_	Actin-related protein 2/3 complex subunit 4 (ARPC4_HUMAN)	19.6543	100	36.31	0.0396825
P59998	Actin-related protein 2/3 complex subunit 4 (ARPC4_HUMAN)	19.6543	100	9.52	0.0178571					Related Proteins	P59998-3, P59998-4	P59998, P59998-3, P59998-4	2	2	0	5	5	91.9355	0	Confident_x000D_	Actin-related protein 2/3 complex subunit 4 (ARPC4_HUMAN)	19.6543	100	36.31	0.0386905					Related Proteins	P59998-2, P59998-3	P59998, P59998-2, P59998-3	5	5	0	14	14	100	0	Confident_x000D_	Actin-related protein 2/3 complex subunit 4 (ARPC4_HUMAN)	19.6543	100	9.52	0.0178571
P59998	Actin-related protein 2/3 complex subunit 4 (ARPC4_HUMAN)	19.6543	100	9.52	0.0178571					Related Proteins	P59998-3, P59998-4	P59998, P59998-3, P59998-4	2	2	0	5	5	91.9355	0	Confident_x000D_	Actin-related protein 2/3 complex subunit 4 (ARPC4_HUMAN)	19.6543	100	9.52	0.0178571					Related Proteins	P59998-3, P59998-4	P59998, P59998-3, P59998-4	2	2	0	5	5	81.8182	0	Confident_x000D_	Actin-related protein 2/3 complex subunit 4 (ARPC4_HUMAN)	19.6543	100	36.31	0.0396825
P59998	Actin-related protein 2/3 complex subunit 4 (ARPC4_HUMAN)	19.6543	100	9.52	0.0178571					Related Proteins	P59998-3, P59998-4	P59998, P59998-3, P59998-4	2	2	0	5	5	91.9355	0	Confident_x000D_	Actin-related protein 2/3 complex subunit 4 (ARPC4_HUMAN)	19.6543	100	9.52	0.0178571					Related Proteins	P59998-3, P59998-4	P59998, P59998-3, P59998-4	2	2	0	5	5	81.8182	0	Confident_x000D_	Actin-related protein 2/3 complex subunit 4 (ARPC4_HUMAN)	19.6543	100	9.52	0.0178571
Q8TBX8	Phosphatidylinositol 5-phosphate 4-kinase type-2 gamma (PI42C_HUMAN)	47.2701	76.72	10.21	0.0052531					Related Proteins	Q8TBX8-3	Q8TBX8, Q8TBX8-3	3	4	4	3	4	100	0	Confident_x000D_	Phosphatidylinositol 5-phosphate 4-kinase type-2 gamma (PI42C_HUMAN)	47.2701	82.9	2.38	0.00143266					Related Proteins	Q8TBX8-2, Q8TBX8-3	Q8TBX8, Q8TBX8-2, Q8TBX8-3	1	2	0	1	2	86.9565	0	Doubtful_x000D_	Phosphatidylinositol 5-phosphate 4-kinase type-2 gamma (PI42C_HUMAN)	47.2701	82.9	12.59	0.00596944	Oxidation of M(M243)	Oxidation of M(1)
P15311	Ezrin (EZRI_HUMAN)	69.3697	91.64	36.86	0.0179454	Oxidation of M(M305, M558)	Oxidation of M(2)			Single Protein		P15311	23	24	12	54	58	100	0	Confident_x000D_	Ezrin (EZRI_HUMAN)	69.3697	91.64	37.88	0.0190546	Oxidation of M(M305, M558)	Oxidation of M(2)			Single Protein		P15311	23	28	19	62	67	100	0	Confident_x000D_	Ezrin (EZRI_HUMAN)	69.3697	91.64	37.88	0.0147616	Oxidation of M(M305, M558)	Oxidation of M(2)
O60861	Growth arrest-specific protein 7 (GAS7_HUMAN)	54.3372	87.82	7.98	0.00315126					Related Proteins	O60861-1, O60861-4	O60861, O60861-1, O60861-4	2	6	6	3	6	100	0	Confident_x000D_
Q13492	Phosphatidylinositol-binding clathrin assembly protein (PICAL_HUMAN)	70.71	62.27	11.2	0.00688992					Related Proteins	Q13492-2, Q13492-3, Q13492-4, Q13492-5	Q13492, Q13492-2, Q13492-3, Q13492-4, Q13492-5	5	5	5	7	7	100	0	Confident_x000D_	Phosphatidylinositol-binding clathrin assembly protein (PICAL_HUMAN)	70.71	66.41	13.19	0.0082756					Related Proteins	Q13492-2, Q13492-3, Q13492-5	Q13492, Q13492-2, Q13492-3, Q13492-5	5	5	4	8	8	100	0	Confident_x000D_	Phosphatidylinositol-binding clathrin assembly protein (PICAL_HUMAN)	70.71	66.41	4.91	0.00230947
Q9H2U1	ATP-dependent RNA helicase DHX36 (DHX36_HUMAN)	114.688	87.1	3.17	0.00220751					Related Proteins	Q9H2U1-2, Q9H2U1-3	Q9H2U1, Q9H2U1-2, Q9H2U1-3	2	4	4	3	5	100	0	Confident_x000D_	ATP-dependent RNA helicase DHX36 (DHX36_HUMAN)	114.688	87.1	1.39	0.00220751					Related Proteins	Q9H2U1-2, Q9H2U1-3	Q9H2U1, Q9H2U1-2, Q9H2U1-3	1	3	3	2	4	100	0	Doubtful_x000D_	ATP-dependent RNA helicase DHX36 (DHX36_HUMAN)	114.688	87.1	1.39	0.00110375
P17980	26S proteasome regulatory subunit 6A (PRS6A_HUMAN)	49.1725	92.48	41.23	0.0193029					Single Protein		P17980	12	12	12	27	27	100	0	Confident_x000D_	26S proteasome regulatory subunit 6A (PRS6A_HUMAN)	49.1725	92.48	30.3	0.0231859					Single Protein		P17980	9	9	9	24	24	100	0	Confident_x000D_	26S proteasome regulatory subunit 6A (PRS6A_HUMAN)	49.1725	92.48	33.71	0.0202684
P01892	HLA class I histocompatibility antigen, A-2 alpha chain (1A02_HUMAN)	40.8962	90.14	8.77	0.00438197					Related Proteins	P04439, P10314, P30443, P30455, P30459, P30499, Q09160	P01892, P04439, P10314, P30443, P30455, P30459, P30499, Q09160	3	3	0	7	7	91.8033	0	Confident_x000D_	HLA class I histocompatibility antigen, A-2 alpha chain (1A02_HUMAN)	40.8962	90.14	8.77	0.00788022					Related Proteins	P04439, P10314, P30443, P30455, P30459, P30499, Q09160	P01892, P04439, P10314, P30443, P30455, P30459, P30499, Q09160	3	3	0	8	8	95.6522	0	Confident_x000D_	HLA class I histocompatibility antigen, A-2 alpha chain (1A02_HUMAN)	40.8962	90.14	8.77	0.00837169
P01892	HLA class I histocompatibility antigen, A-2 alpha chain (1A02_HUMAN)	40.8962	90.14	8.77	0.00438197					Related Proteins	P04439, P10314, P30443, P30455, P30459, P30499, Q09160	P01892, P04439, P10314, P30443, P30455, P30459, P30499, Q09160	3	3	0	7	7	91.8033	0	Confident_x000D_	HLA class I histocompatibility antigen, A-2 alpha chain (1A02_HUMAN)	40.8962	90.14	8.77	0.00788022					Related Proteins	P04439, P10314, P30443, P30455, P30459, P30499, Q09160	P01892, P04439, P10314, P30443, P30455, P30459, P30499, Q09160	3	3	0	8	8	95.6522	0	Confident_x000D_	HLA class I histocompatibility antigen, A-2 alpha chain (1A02_HUMAN)	40.8962	90.14	15.62	0.00771789
P01892	HLA class I histocompatibility antigen, A-2 alpha chain (1A02_HUMAN)	40.8962	90.14	8.77	0.00438197					Related Proteins	P04439, P10314, P30443, P30455, P30459, P30499, Q09160	P01892, P04439, P10314, P30443, P30455, P30459, P30499, Q09160	3	3	0	7	7	91.8033	0	Confident_x000D_	HLA class I histocompatibility antigen, A-2 alpha chain (1A02_HUMAN)	40.8962	90.14	8.77	0.00788022					Related Proteins	P04439, P10314, P30443, P30455, P30459, P30499, Q09160	P01892, P04439, P10314, P30443, P30455, P30459, P30499, Q09160	3	3	0	8	8	95.6522	0	Confident_x000D_	HLA class I histocompatibility antigen, A-2 alpha chain (1A02_HUMAN)	40.8962	90.14	40	0.0113467
P01892	HLA class I histocompatibility antigen, A-2 alpha chain (1A02_HUMAN)	40.8962	90.14	8.77	0.00438197					Related Proteins	P04439, P10314, P30443, P30455, P30459, P30499, Q09160	P01892, P04439, P10314, P30443, P30455, P30459, P30499, Q09160	3	3	0	7	7	91.8033	0	Confident_x000D_	HLA class I histocompatibility antigen, A-2 alpha chain (1A02_HUMAN)	40.8962	90.14	15.62	0.00738694					Related Proteins	P10319, P18465	P01892, P10319, P18465	4	4	0	8	8	100	0	Confident_x000D_	HLA class I histocompatibility antigen, A-2 alpha chain (1A02_HUMAN)	40.8962	90.14	8.77	0.00837169
P01892	HLA class I histocompatibility antigen, A-2 alpha chain (1A02_HUMAN)	40.8962	90.14	8.77	0.00438197					Related Proteins	P04439, P10314, P30443, P30455, P30459, P30499, Q09160	P01892, P04439, P10314, P30443, P30455, P30459, P30499, Q09160	3	3	0	7	7	91.8033	0	Confident_x000D_	HLA class I histocompatibility antigen, A-2 alpha chain (1A02_HUMAN)	40.8962	90.14	15.62	0.00738694					Related Proteins	P10319, P18465	P01892, P10319, P18465	4	4	0	8	8	100	0	Confident_x000D_	HLA class I histocompatibility antigen, A-2 alpha chain (1A02_HUMAN)	40.8962	90.14	15.62	0.00771789
P01892	HLA class I histocompatibility antigen, A-2 alpha chain (1A02_HUMAN)	40.8962	90.14	8.77	0.00438197					Related Proteins	P04439, P10314, P30443, P30455, P30459, P30499, Q09160	P01892, P04439, P10314, P30443, P30455, P30459, P30499, Q09160	3	3	0	7	7	91.8033	0	Confident_x000D_	HLA class I histocompatibility antigen, A-2 alpha chain (1A02_HUMAN)	40.8962	90.14	15.62	0.00738694					Related Proteins	P10319, P18465	P01892, P10319, P18465	4	4	0	8	8	100	0	Confident_x000D_	HLA class I histocompatibility antigen, A-2 alpha chain (1A02_HUMAN)	40.8962	90.14	40	0.0113467
P01892	HLA class I histocompatibility antigen, A-2 alpha chain (1A02_HUMAN)	40.8962	90.14	8.77	0.00438197					Related Proteins	P04439, P10314, P30443, P30455, P30459, P30499, Q09160	P01892, P04439, P10314, P30443, P30455, P30459, P30499, Q09160	3	3	0	7	7	91.8033	0	Confident_x000D_	HLA class I histocompatibility antigen, A-2 alpha chain (1A02_HUMAN)	40.8962	90.14	34.25	0.00905421					Related Proteins	P10316	P01892, P10316	9	10	0	22	23	100	0	Confident_x000D_	HLA class I histocompatibility antigen, A-2 alpha chain (1A02_HUMAN)	40.8962	90.14	8.77	0.00837169
P01892	HLA class I histocompatibility antigen, A-2 alpha chain (1A02_HUMAN)	40.8962	90.14	8.77	0.00438197					Related Proteins	P04439, P10314, P30443, P30455, P30459, P30499, Q09160	P01892, P04439, P10314, P30443, P30455, P30459, P30499, Q09160	3	3	0	7	7	91.8033	0	Confident_x000D_	HLA class I histocompatibility antigen, A-2 alpha chain (1A02_HUMAN)	40.8962	90.14	34.25	0.00905421					Related Proteins	P10316	P01892, P10316	9	10	0	22	23	100	0	Confident_x000D_	HLA class I histocompatibility antigen, A-2 alpha chain (1A02_HUMAN)	40.8962	90.14	15.62	0.00771789
P01892	HLA class I histocompatibility antigen, A-2 alpha chain (1A02_HUMAN)	40.8962	90.14	8.77	0.00438197					Related Proteins	P04439, P10314, P30443, P30455, P30459, P30499, Q09160	P01892, P04439, P10314, P30443, P30455, P30459, P30499, Q09160	3	3	0	7	7	91.8033	0	Confident_x000D_	HLA class I histocompatibility antigen, A-2 alpha chain (1A02_HUMAN)	40.8962	90.14	34.25	0.00905421					Related Proteins	P10316	P01892, P10316	9	10	0	22	23	100	0	Confident_x000D_	HLA class I histocompatibility antigen, A-2 alpha chain (1A02_HUMAN)	40.8962	90.14	40	0.0113467
P01892	HLA class I histocompatibility antigen, A-2 alpha chain (1A02_HUMAN)	40.8962	90.14	12.6	0.00492112					Related Proteins	P10319, P18465	P01892, P10319, P18465	3	3	0	6	6	100	0	Confident_x000D_	HLA class I histocompatibility antigen, A-2 alpha chain (1A02_HUMAN)	40.8962	90.14	8.77	0.00788022					Related Proteins	P04439, P10314, P30443, P30455, P30459, P30499, Q09160	P01892, P04439, P10314, P30443, P30455, P30459, P30499, Q09160	3	3	0	8	8	95.6522	0	Confident_x000D_	HLA class I histocompatibility antigen, A-2 alpha chain (1A02_HUMAN)	40.8962	90.14	8.77	0.00837169
P01892	HLA class I histocompatibility antigen, A-2 alpha chain (1A02_HUMAN)	40.8962	90.14	12.6	0.00492112					Related Proteins	P10319, P18465	P01892, P10319, P18465	3	3	0	6	6	100	0	Confident_x000D_	HLA class I histocompatibility antigen, A-2 alpha chain (1A02_HUMAN)	40.8962	90.14	8.77	0.00788022					Related Proteins	P04439, P10314, P30443, P30455, P30459, P30499, Q09160	P01892, P04439, P10314, P30443, P30455, P30459, P30499, Q09160	3	3	0	8	8	95.6522	0	Confident_x000D_	HLA class I histocompatibility antigen, A-2 alpha chain (1A02_HUMAN)	40.8962	90.14	15.62	0.00771789
P01892	HLA class I histocompatibility antigen, A-2 alpha chain (1A02_HUMAN)	40.8962	90.14	12.6	0.00492112					Related Proteins	P10319, P18465	P01892, P10319, P18465	3	3	0	6	6	100	0	Confident_x000D_	HLA class I histocompatibility antigen, A-2 alpha chain (1A02_HUMAN)	40.8962	90.14	8.77	0.00788022					Related Proteins	P04439, P10314, P30443, P30455, P30459, P30499, Q09160	P01892, P04439, P10314, P30443, P30455, P30459, P30499, Q09160	3	3	0	8	8	95.6522	0	Confident_x000D_	HLA class I histocompatibility antigen, A-2 alpha chain (1A02_HUMAN)	40.8962	90.14	40	0.0113467
P01892	HLA class I histocompatibility antigen, A-2 alpha chain (1A02_HUMAN)	40.8962	90.14	12.6	0.00492112					Related Proteins	P10319, P18465	P01892, P10319, P18465	3	3	0	6	6	100	0	Confident_x000D_	HLA class I histocompatibility antigen, A-2 alpha chain (1A02_HUMAN)	40.8962	90.14	15.62	0.00738694					Related Proteins	P10319, P18465	P01892, P10319, P18465	4	4	0	8	8	100	0	Confident_x000D_	HLA class I histocompatibility antigen, A-2 alpha chain (1A02_HUMAN)	40.8962	90.14	8.77	0.00837169
P01892	HLA class I histocompatibility antigen, A-2 alpha chain (1A02_HUMAN)	40.8962	90.14	12.6	0.00492112					Related Proteins	P10319, P18465	P01892, P10319, P18465	3	3	0	6	6	100	0	Confident_x000D_	HLA class I histocompatibility antigen, A-2 alpha chain (1A02_HUMAN)	40.8962	90.14	15.62	0.00738694					Related Proteins	P10319, P18465	P01892, P10319, P18465	4	4	0	8	8	100	0	Confident_x000D_	HLA class I histocompatibility antigen, A-2 alpha chain (1A02_HUMAN)	40.8962	90.14	15.62	0.00771789
P01892	HLA class I histocompatibility antigen, A-2 alpha chain (1A02_HUMAN)	40.8962	90.14	12.6	0.00492112					Related Proteins	P10319, P18465	P01892, P10319, P18465	3	3	0	6	6	100	0	Confident_x000D_	HLA class I histocompatibility antigen, A-2 alpha chain (1A02_HUMAN)	40.8962	90.14	15.62	0.00738694					Related Proteins	P10319, P18465	P01892, P10319, P18465	4	4	0	8	8	100	0	Confident_x000D_	HLA class I histocompatibility antigen, A-2 alpha chain (1A02_HUMAN)	40.8962	90.14	40	0.0113467
P01892	HLA class I histocompatibility antigen, A-2 alpha chain (1A02_HUMAN)	40.8962	90.14	12.6	0.00492112					Related Proteins	P10319, P18465	P01892, P10319, P18465	3	3	0	6	6	100	0	Confident_x000D_	HLA class I histocompatibility antigen, A-2 alpha chain (1A02_HUMAN)	40.8962	90.14	34.25	0.00905421					Related Proteins	P10316	P01892, P10316	9	10	0	22	23	100	0	Confident_x000D_	HLA class I histocompatibility antigen, A-2 alpha chain (1A02_HUMAN)	40.8962	90.14	8.77	0.00837169
P01892	HLA class I histocompatibility antigen, A-2 alpha chain (1A02_HUMAN)	40.8962	90.14	12.6	0.00492112					Related Proteins	P10319, P18465	P01892, P10319, P18465	3	3	0	6	6	100	0	Confident_x000D_	HLA class I histocompatibility antigen, A-2 alpha chain (1A02_HUMAN)	40.8962	90.14	34.25	0.00905421					Related Proteins	P10316	P01892, P10316	9	10	0	22	23	100	0	Confident_x000D_	HLA class I histocompatibility antigen, A-2 alpha chain (1A02_HUMAN)	40.8962	90.14	15.62	0.00771789
P01892	HLA class I histocompatibility antigen, A-2 alpha chain (1A02_HUMAN)	40.8962	90.14	12.6	0.00492112					Related Proteins	P10319, P18465	P01892, P10319, P18465	3	3	0	6	6	100	0	Confident_x000D_	HLA class I histocompatibility antigen, A-2 alpha chain (1A02_HUMAN)	40.8962	90.14	34.25	0.00905421					Related Proteins	P10316	P01892, P10316	9	10	0	22	23	100	0	Confident_x000D_	HLA class I histocompatibility antigen, A-2 alpha chain (1A02_HUMAN)	40.8962	90.14	40	0.0113467
P01892	HLA class I histocompatibility antigen, A-2 alpha chain (1A02_HUMAN)	40.8962	90.14	27.12	0.00719871					Related Proteins	P10316	P01892, P10316	8	8	0	15	16	100	0	Confident_x000D_	HLA class I histocompatibility antigen, A-2 alpha chain (1A02_HUMAN)	40.8962	90.14	8.77	0.00788022					Related Proteins	P04439, P10314, P30443, P30455, P30459, P30499, Q09160	P01892, P04439, P10314, P30443, P30455, P30459, P30499, Q09160	3	3	0	8	8	95.6522	0	Confident_x000D_	HLA class I histocompatibility antigen, A-2 alpha chain (1A02_HUMAN)	40.8962	90.14	8.77	0.00837169
P01892	HLA class I histocompatibility antigen, A-2 alpha chain (1A02_HUMAN)	40.8962	90.14	27.12	0.00719871					Related Proteins	P10316	P01892, P10316	8	8	0	15	16	100	0	Confident_x000D_	HLA class I histocompatibility antigen, A-2 alpha chain (1A02_HUMAN)	40.8962	90.14	8.77	0.00788022					Related Proteins	P04439, P10314, P30443, P30455, P30459, P30499, Q09160	P01892, P04439, P10314, P30443, P30455, P30459, P30499, Q09160	3	3	0	8	8	95.6522	0	Confident_x000D_	HLA class I histocompatibility antigen, A-2 alpha chain (1A02_HUMAN)	40.8962	90.14	15.62	0.00771789
P01892	HLA class I histocompatibility antigen, A-2 alpha chain (1A02_HUMAN)	40.8962	90.14	27.12	0.00719871					Related Proteins	P10316	P01892, P10316	8	8	0	15	16	100	0	Confident_x000D_	HLA class I histocompatibility antigen, A-2 alpha chain (1A02_HUMAN)	40.8962	90.14	8.77	0.00788022					Related Proteins	P04439, P10314, P30443, P30455, P30459, P30499, Q09160	P01892, P04439, P10314, P30443, P30455, P30459, P30499, Q09160	3	3	0	8	8	95.6522	0	Confident_x000D_	HLA class I histocompatibility antigen, A-2 alpha chain (1A02_HUMAN)	40.8962	90.14	40	0.0113467
P01892	HLA class I histocompatibility antigen, A-2 alpha chain (1A02_HUMAN)	40.8962	90.14	27.12	0.00719871					Related Proteins	P10316	P01892, P10316	8	8	0	15	16	100	0	Confident_x000D_	HLA class I histocompatibility antigen, A-2 alpha chain (1A02_HUMAN)	40.8962	90.14	15.62	0.00738694					Related Proteins	P10319, P18465	P01892, P10319, P18465	4	4	0	8	8	100	0	Confident_x000D_	HLA class I histocompatibility antigen, A-2 alpha chain (1A02_HUMAN)	40.8962	90.14	8.77	0.00837169
P01892	HLA class I histocompatibility antigen, A-2 alpha chain (1A02_HUMAN)	40.8962	90.14	27.12	0.00719871					Related Proteins	P10316	P01892, P10316	8	8	0	15	16	100	0	Confident_x000D_	HLA class I histocompatibility antigen, A-2 alpha chain (1A02_HUMAN)	40.8962	90.14	15.62	0.00738694					Related Proteins	P10319, P18465	P01892, P10319, P18465	4	4	0	8	8	100	0	Confident_x000D_	HLA class I histocompatibility antigen, A-2 alpha chain (1A02_HUMAN)	40.8962	90.14	15.62	0.00771789
P01892	HLA class I histocompatibility antigen, A-2 alpha chain (1A02_HUMAN)	40.8962	90.14	27.12	0.00719871					Related Proteins	P10316	P01892, P10316	8	8	0	15	16	100	0	Confident_x000D_	HLA class I histocompatibility antigen, A-2 alpha chain (1A02_HUMAN)	40.8962	90.14	15.62	0.00738694					Related Proteins	P10319, P18465	P01892, P10319, P18465	4	4	0	8	8	100	0	Confident_x000D_	HLA class I histocompatibility antigen, A-2 alpha chain (1A02_HUMAN)	40.8962	90.14	40	0.0113467
P01892	HLA class I histocompatibility antigen, A-2 alpha chain (1A02_HUMAN)	40.8962	90.14	27.12	0.00719871					Related Proteins	P10316	P01892, P10316	8	8	0	15	16	100	0	Confident_x000D_	HLA class I histocompatibility antigen, A-2 alpha chain (1A02_HUMAN)	40.8962	90.14	34.25	0.00905421					Related Proteins	P10316	P01892, P10316	9	10	0	22	23	100	0	Confident_x000D_	HLA class I histocompatibility antigen, A-2 alpha chain (1A02_HUMAN)	40.8962	90.14	8.77	0.00837169
P01892	HLA class I histocompatibility antigen, A-2 alpha chain (1A02_HUMAN)	40.8962	90.14	27.12	0.00719871					Related Proteins	P10316	P01892, P10316	8	8	0	15	16	100	0	Confident_x000D_	HLA class I histocompatibility antigen, A-2 alpha chain (1A02_HUMAN)	40.8962	90.14	34.25	0.00905421					Related Proteins	P10316	P01892, P10316	9	10	0	22	23	100	0	Confident_x000D_	HLA class I histocompatibility antigen, A-2 alpha chain (1A02_HUMAN)	40.8962	90.14	15.62	0.00771789
P01892	HLA class I histocompatibility antigen, A-2 alpha chain (1A02_HUMAN)	40.8962	90.14	27.12	0.00719871					Related Proteins	P10316	P01892, P10316	8	8	0	15	16	100	0	Confident_x000D_	HLA class I histocompatibility antigen, A-2 alpha chain (1A02_HUMAN)	40.8962	90.14	34.25	0.00905421					Related Proteins	P10316	P01892, P10316	9	10	0	22	23	100	0	Confident_x000D_	HLA class I histocompatibility antigen, A-2 alpha chain (1A02_HUMAN)	40.8962	90.14	40	0.0113467
Q9Y5M8	Signal recognition particle receptor subunit beta (SRPRB_HUMAN)	29.6838	89.67	8.86	0.00553506					Single Protein		Q9Y5M8	2	2	2	2	2	100	0	Confident_x000D_	Signal recognition particle receptor subunit beta (SRPRB_HUMAN)	29.6838	89.67	12.18	0.00553506					Single Protein		Q9Y5M8	2	2	2	2	2	100	0	Confident_x000D_	Signal recognition particle receptor subunit beta (SRPRB_HUMAN)	29.6838	89.67	19.93	0.0107626
Q96T23	Remodeling and spacing factor 1 (RSF1_HUMAN)	163.72	93.13	1.46	0.000745156					Related Proteins	Q96T23-2, Q96T23-3	Q96T23, Q96T23-2, Q96T23-3	1	3	3	1	3	100	0	Doubtful_x000D_																					Remodeling and spacing factor 1 (RSF1_HUMAN)	163.72	93.13	1.46	0.000745156
P23786	Carnitine O-palmitoyltransferase 2, mitochondrial (CPT2_HUMAN)	73.7304	90.12	7.45	0.00646431					Single Protein		P23786	3	3	3	5	5	100	0	Confident_x000D_	Carnitine O-palmitoyltransferase 2, mitochondrial (CPT2_HUMAN)	73.7304	90.12	16.26	0.0083775					Single Protein		P23786	8	9	9	14	14	100	0	Confident_x000D_	Carnitine O-palmitoyltransferase 2, mitochondrial (CPT2_HUMAN)	73.7304	90.12	25.53	0.00959811
Q9NQW7	Xaa-Pro aminopeptidase 1 (XPP1_HUMAN)	69.8732	70.79	25.68	0.0108156					Related Proteins	Q9NQW7-3	Q9NQW7, Q9NQW7-3	11	11	11	19	19	100	0	Confident_x000D_	Xaa-Pro aminopeptidase 1 (XPP1_HUMAN)	69.8732	75.12	13.8	0.00690112					Related Proteins	Q9NQW7-3	Q9NQW7, Q9NQW7-3	6	7	0	12	13	100	0	Confident_x000D_	Xaa-Pro aminopeptidase 1 (XPP1_HUMAN)	69.8732	75.12	20.39	0.00673772
Q96QK1	Vacuolar protein sorting-associated protein 35 (VPS35_HUMAN)	91.6489	79.52	28.27	0.0157179					Single Protein		Q96QK1	17	17	17	39	41	100	0	Confident_x000D_	Vacuolar protein sorting-associated protein 35 (VPS35_HUMAN)	91.6489	79.52	27.51	0.0105082					Single Protein		Q96QK1	18	19	19	32	37	100	0	Confident_x000D_	Vacuolar protein sorting-associated protein 35 (VPS35_HUMAN)	91.6489	79.52	18.47	0.0142517
P47755	F-actin-capping protein subunit alpha-2 (CAZA2_HUMAN)	32.9286	100	62.59	0.0226593					Single Protein		P47755	12	13	11	26	27	100	0	Confident_x000D_	F-actin-capping protein subunit alpha-2 (CAZA2_HUMAN)	32.9286	100	57.69	0.0241342					Single Protein		P47755	10	10	8	25	25	100	0	Confident_x000D_	F-actin-capping protein subunit alpha-2 (CAZA2_HUMAN)	32.9286	100	64.69	0.0180042
Q6DKJ4	Nucleoredoxin (NXN_HUMAN)	48.3616	78.39	2.53	0.0025					Single Protein		Q6DKJ4	1	2	2	1	2	100	0	Doubtful_x000D_	Nucleoredoxin (NXN_HUMAN)	48.3616	78.39	2.53	0.0025					Single Protein		Q6DKJ4	1	1	1	1	1	77.2727	0	Doubtful_x000D_	Nucleoredoxin (NXN_HUMAN)	48.3616	78.39	2.53	0.0025
P07108	Acyl-CoA-binding protein (ACBP_HUMAN)	10.038	100	62.07	0.0716475	Oxidation of M(M47)	Oxidation of M(1)			Related Proteins	P07108-2, P07108-3, P07108-4, P07108-5	P07108, P07108-2, P07108-3, P07108-4, P07108-5	6	7	7	17	21	100	0	Confident_x000D_	Acyl-CoA-binding protein (ACBP_HUMAN)	10.038	100	62.07	0.111303					Related Proteins	P07108-2, P07108-3, P07108-4, P07108-5	P07108, P07108-2, P07108-3, P07108-4, P07108-5	5	5	5	17	18	100	0	Confident_x000D_	Acyl-CoA-binding protein (ACBP_HUMAN)	10.038	100	62.07	0.0701149
P07108	Acyl-CoA-binding protein (ACBP_HUMAN)	10.038	100	62.07	0.0716475	Oxidation of M(M47)	Oxidation of M(1)			Related Proteins	P07108-2, P07108-3, P07108-4, P07108-5	P07108, P07108-2, P07108-3, P07108-4, P07108-5	6	7	7	17	21	100	0	Confident_x000D_	Acyl-CoA-binding protein (ACBP_HUMAN)	10.038	100	62.07	0.111303					Related Proteins	P07108-2, P07108-3, P07108-4, P07108-5	P07108, P07108-2, P07108-3, P07108-4, P07108-5	5	5	5	17	18	100	0	Confident_x000D_	Acyl-CoA-binding protein (ACBP_HUMAN)	10.038	100	36.78	0.0431034
P06493	Cyclin-dependent kinase 1 (CDK1_HUMAN)	34.0739	100	11.45	0.00841751					Related Proteins	P06493-2	P06493, P06493-2	2	2	2	3	3	100	0	Doubtful_x000D_	Cyclin-dependent kinase 1 (CDK1_HUMAN)	34.0739	100	4.71	0.003367					Related Proteins	P06493-2	P06493, P06493-2	1	1	1	1	1	100	0	Doubtful_x000D_	Cyclin-dependent kinase 1 (CDK1_HUMAN)	34.0739	100	11.45	0.00673401
P54819	Adenylate kinase 2, mitochondrial (KAD2_HUMAN)	26.4608	100	35.15	0.0116889					Related Proteins	P54819-2, P54819-3, P54819-4, P54819-6	P54819, P54819-2, P54819-3, P54819-4, P54819-6	8	8	0	22	23	100	0	Confident_x000D_	Adenylate kinase 2, mitochondrial (KAD2_HUMAN)	26.4608	100	35.15	0.0230611					Related Proteins	P54819-2, P54819-3, P54819-4, P54819-6	P54819, P54819-2, P54819-3, P54819-4, P54819-6	7	8	0	28	29	100	0	Confident_x000D_	Adenylate kinase 2, mitochondrial (KAD2_HUMAN)	26.4608	100	35.15	0.0190112
P54819	Adenylate kinase 2, mitochondrial (KAD2_HUMAN)	26.4608	100	35.15	0.0116889					Related Proteins	P54819-2, P54819-3, P54819-4, P54819-6	P54819, P54819-2, P54819-3, P54819-4, P54819-6	8	8	0	22	23	100	0	Confident_x000D_	Adenylate kinase 2, mitochondrial (KAD2_HUMAN)	26.4608	100	35.15	0.0230611					Related Proteins	P54819-2, P54819-3, P54819-4, P54819-6	P54819, P54819-2, P54819-3, P54819-4, P54819-6	7	8	0	28	29	100	0	Confident_x000D_	Adenylate kinase 2, mitochondrial (KAD2_HUMAN)	26.4608	100	44.77	0.0199376
P54819	Adenylate kinase 2, mitochondrial (KAD2_HUMAN)	26.4608	100	35.15	0.0116889					Related Proteins	P54819-2, P54819-3, P54819-4, P54819-6	P54819, P54819-2, P54819-3, P54819-4, P54819-6	8	8	0	22	23	100	0	Confident_x000D_	Adenylate kinase 2, mitochondrial (KAD2_HUMAN)	26.4608	100	35.15	0.0230611					Related Proteins	P54819-2, P54819-3, P54819-4, P54819-6	P54819, P54819-2, P54819-3, P54819-4, P54819-6	7	8	0	28	29	100	0	Confident_x000D_	Adenylate kinase 2, mitochondrial (KAD2_HUMAN)	26.4608	100	48.54	0.0345068
P54819	Adenylate kinase 2, mitochondrial (KAD2_HUMAN)	26.4608	100	35.15	0.0116889					Related Proteins	P54819-2, P54819-3, P54819-4, P54819-6	P54819, P54819-2, P54819-3, P54819-4, P54819-6	8	8	0	22	23	100	0	Confident_x000D_	Adenylate kinase 2, mitochondrial (KAD2_HUMAN)	26.4608	100	44.77	0.0177293					Related Proteins	P54819-2, P54819-5, P54819-6	P54819, P54819-2, P54819-5, P54819-6	8	9	0	28	29	100	0	Confident_x000D_	Adenylate kinase 2, mitochondrial (KAD2_HUMAN)	26.4608	100	35.15	0.0190112
P54819	Adenylate kinase 2, mitochondrial (KAD2_HUMAN)	26.4608	100	35.15	0.0116889					Related Proteins	P54819-2, P54819-3, P54819-4, P54819-6	P54819, P54819-2, P54819-3, P54819-4, P54819-6	8	8	0	22	23	100	0	Confident_x000D_	Adenylate kinase 2, mitochondrial (KAD2_HUMAN)	26.4608	100	44.77	0.0177293					Related Proteins	P54819-2, P54819-5, P54819-6	P54819, P54819-2, P54819-5, P54819-6	8	9	0	28	29	100	0	Confident_x000D_	Adenylate kinase 2, mitochondrial (KAD2_HUMAN)	26.4608	100	44.77	0.0199376
P54819	Adenylate kinase 2, mitochondrial (KAD2_HUMAN)	26.4608	100	35.15	0.0116889					Related Proteins	P54819-2, P54819-3, P54819-4, P54819-6	P54819, P54819-2, P54819-3, P54819-4, P54819-6	8	8	0	22	23	100	0	Confident_x000D_	Adenylate kinase 2, mitochondrial (KAD2_HUMAN)	26.4608	100	44.77	0.0177293					Related Proteins	P54819-2, P54819-5, P54819-6	P54819, P54819-2, P54819-5, P54819-6	8	9	0	28	29	100	0	Confident_x000D_	Adenylate kinase 2, mitochondrial (KAD2_HUMAN)	26.4608	100	48.54	0.0345068
P54819	Adenylate kinase 2, mitochondrial (KAD2_HUMAN)	26.4608	100	35.15	0.0116889					Related Proteins	P54819-2, P54819-3, P54819-4, P54819-6	P54819, P54819-2, P54819-3, P54819-4, P54819-6	8	8	0	22	23	100	0	Confident_x000D_	Adenylate kinase 2, mitochondrial (KAD2_HUMAN)	26.4608	100	44.77	0.0415338					Related Proteins	P54819-2, P54819-3, P54819-5	P54819, P54819-2, P54819-3, P54819-5	11	12	0	40	41	100	0	Confident_x000D_	Adenylate kinase 2, mitochondrial (KAD2_HUMAN)	26.4608	100	35.15	0.0190112
P54819	Adenylate kinase 2, mitochondrial (KAD2_HUMAN)	26.4608	100	35.15	0.0116889					Related Proteins	P54819-2, P54819-3, P54819-4, P54819-6	P54819, P54819-2, P54819-3, P54819-4, P54819-6	8	8	0	22	23	100	0	Confident_x000D_	Adenylate kinase 2, mitochondrial (KAD2_HUMAN)	26.4608	100	44.77	0.0415338					Related Proteins	P54819-2, P54819-3, P54819-5	P54819, P54819-2, P54819-3, P54819-5	11	12	0	40	41	100	0	Confident_x000D_	Adenylate kinase 2, mitochondrial (KAD2_HUMAN)	26.4608	100	44.77	0.0199376
P54819	Adenylate kinase 2, mitochondrial (KAD2_HUMAN)	26.4608	100	35.15	0.0116889					Related Proteins	P54819-2, P54819-3, P54819-4, P54819-6	P54819, P54819-2, P54819-3, P54819-4, P54819-6	8	8	0	22	23	100	0	Confident_x000D_	Adenylate kinase 2, mitochondrial (KAD2_HUMAN)	26.4608	100	44.77	0.0415338					Related Proteins	P54819-2, P54819-3, P54819-5	P54819, P54819-2, P54819-3, P54819-5	11	12	0	40	41	100	0	Confident_x000D_	Adenylate kinase 2, mitochondrial (KAD2_HUMAN)	26.4608	100	48.54	0.0345068
P54819	Adenylate kinase 2, mitochondrial (KAD2_HUMAN)	26.4608	100	44.77	0.0130387					Related Proteins	P54819-2, P54819-5, P54819-6	P54819, P54819-2, P54819-5, P54819-6	9	9	0	23	24	100	0	Confident_x000D_	Adenylate kinase 2, mitochondrial (KAD2_HUMAN)	26.4608	100	35.15	0.0230611					Related Proteins	P54819-2, P54819-3, P54819-4, P54819-6	P54819, P54819-2, P54819-3, P54819-4, P54819-6	7	8	0	28	29	100	0	Confident_x000D_	Adenylate kinase 2, mitochondrial (KAD2_HUMAN)	26.4608	100	35.15	0.0190112
P54819	Adenylate kinase 2, mitochondrial (KAD2_HUMAN)	26.4608	100	44.77	0.0130387					Related Proteins	P54819-2, P54819-5, P54819-6	P54819, P54819-2, P54819-5, P54819-6	9	9	0	23	24	100	0	Confident_x000D_	Adenylate kinase 2, mitochondrial (KAD2_HUMAN)	26.4608	100	35.15	0.0230611					Related Proteins	P54819-2, P54819-3, P54819-4, P54819-6	P54819, P54819-2, P54819-3, P54819-4, P54819-6	7	8	0	28	29	100	0	Confident_x000D_	Adenylate kinase 2, mitochondrial (KAD2_HUMAN)	26.4608	100	44.77	0.0199376
P54819	Adenylate kinase 2, mitochondrial (KAD2_HUMAN)	26.4608	100	44.77	0.0130387					Related Proteins	P54819-2, P54819-5, P54819-6	P54819, P54819-2, P54819-5, P54819-6	9	9	0	23	24	100	0	Confident_x000D_	Adenylate kinase 2, mitochondrial (KAD2_HUMAN)	26.4608	100	35.15	0.0230611					Related Proteins	P54819-2, P54819-3, P54819-4, P54819-6	P54819, P54819-2, P54819-3, P54819-4, P54819-6	7	8	0	28	29	100	0	Confident_x000D_	Adenylate kinase 2, mitochondrial (KAD2_HUMAN)	26.4608	100	48.54	0.0345068
P54819	Adenylate kinase 2, mitochondrial (KAD2_HUMAN)	26.4608	100	44.77	0.0130387					Related Proteins	P54819-2, P54819-5, P54819-6	P54819, P54819-2, P54819-5, P54819-6	9	9	0	23	24	100	0	Confident_x000D_	Adenylate kinase 2, mitochondrial (KAD2_HUMAN)	26.4608	100	44.77	0.0177293					Related Proteins	P54819-2, P54819-5, P54819-6	P54819, P54819-2, P54819-5, P54819-6	8	9	0	28	29	100	0	Confident_x000D_	Adenylate kinase 2, mitochondrial (KAD2_HUMAN)	26.4608	100	35.15	0.0190112
P54819	Adenylate kinase 2, mitochondrial (KAD2_HUMAN)	26.4608	100	44.77	0.0130387					Related Proteins	P54819-2, P54819-5, P54819-6	P54819, P54819-2, P54819-5, P54819-6	9	9	0	23	24	100	0	Confident_x000D_	Adenylate kinase 2, mitochondrial (KAD2_HUMAN)	26.4608	100	44.77	0.0177293					Related Proteins	P54819-2, P54819-5, P54819-6	P54819, P54819-2, P54819-5, P54819-6	8	9	0	28	29	100	0	Confident_x000D_	Adenylate kinase 2, mitochondrial (KAD2_HUMAN)	26.4608	100	44.77	0.0199376
P54819	Adenylate kinase 2, mitochondrial (KAD2_HUMAN)	26.4608	100	44.77	0.0130387					Related Proteins	P54819-2, P54819-5, P54819-6	P54819, P54819-2, P54819-5, P54819-6	9	9	0	23	24	100	0	Confident_x000D_	Adenylate kinase 2, mitochondrial (KAD2_HUMAN)	26.4608	100	44.77	0.0177293					Related Proteins	P54819-2, P54819-5, P54819-6	P54819, P54819-2, P54819-5, P54819-6	8	9	0	28	29	100	0	Confident_x000D_	Adenylate kinase 2, mitochondrial (KAD2_HUMAN)	26.4608	100	48.54	0.0345068
P54819	Adenylate kinase 2, mitochondrial (KAD2_HUMAN)	26.4608	100	44.77	0.0130387					Related Proteins	P54819-2, P54819-5, P54819-6	P54819, P54819-2, P54819-5, P54819-6	9	9	0	23	24	100	0	Confident_x000D_	Adenylate kinase 2, mitochondrial (KAD2_HUMAN)	26.4608	100	44.77	0.0415338					Related Proteins	P54819-2, P54819-3, P54819-5	P54819, P54819-2, P54819-3, P54819-5	11	12	0	40	41	100	0	Confident_x000D_	Adenylate kinase 2, mitochondrial (KAD2_HUMAN)	26.4608	100	35.15	0.0190112
P54819	Adenylate kinase 2, mitochondrial (KAD2_HUMAN)	26.4608	100	44.77	0.0130387					Related Proteins	P54819-2, P54819-5, P54819-6	P54819, P54819-2, P54819-5, P54819-6	9	9	0	23	24	100	0	Confident_x000D_	Adenylate kinase 2, mitochondrial (KAD2_HUMAN)	26.4608	100	44.77	0.0415338					Related Proteins	P54819-2, P54819-3, P54819-5	P54819, P54819-2, P54819-3, P54819-5	11	12	0	40	41	100	0	Confident_x000D_	Adenylate kinase 2, mitochondrial (KAD2_HUMAN)	26.4608	100	44.77	0.0199376
P54819	Adenylate kinase 2, mitochondrial (KAD2_HUMAN)	26.4608	100	44.77	0.0130387					Related Proteins	P54819-2, P54819-5, P54819-6	P54819, P54819-2, P54819-5, P54819-6	9	9	0	23	24	100	0	Confident_x000D_	Adenylate kinase 2, mitochondrial (KAD2_HUMAN)	26.4608	100	44.77	0.0415338					Related Proteins	P54819-2, P54819-3, P54819-5	P54819, P54819-2, P54819-3, P54819-5	11	12	0	40	41	100	0	Confident_x000D_	Adenylate kinase 2, mitochondrial (KAD2_HUMAN)	26.4608	100	48.54	0.0345068
P54819	Adenylate kinase 2, mitochondrial (KAD2_HUMAN)	26.4608	100	44.77	0.0392535					Related Proteins	P54819-2, P54819-3, P54819-5	P54819, P54819-2, P54819-3, P54819-5	12	12	0	35	36	100	0	Confident_x000D_	Adenylate kinase 2, mitochondrial (KAD2_HUMAN)	26.4608	100	35.15	0.0230611					Related Proteins	P54819-2, P54819-3, P54819-4, P54819-6	P54819, P54819-2, P54819-3, P54819-4, P54819-6	7	8	0	28	29	100	0	Confident_x000D_	Adenylate kinase 2, mitochondrial (KAD2_HUMAN)	26.4608	100	35.15	0.0190112
P54819	Adenylate kinase 2, mitochondrial (KAD2_HUMAN)	26.4608	100	44.77	0.0392535					Related Proteins	P54819-2, P54819-3, P54819-5	P54819, P54819-2, P54819-3, P54819-5	12	12	0	35	36	100	0	Confident_x000D_	Adenylate kinase 2, mitochondrial (KAD2_HUMAN)	26.4608	100	35.15	0.0230611					Related Proteins	P54819-2, P54819-3, P54819-4, P54819-6	P54819, P54819-2, P54819-3, P54819-4, P54819-6	7	8	0	28	29	100	0	Confident_x000D_	Adenylate kinase 2, mitochondrial (KAD2_HUMAN)	26.4608	100	44.77	0.0199376
P54819	Adenylate kinase 2, mitochondrial (KAD2_HUMAN)	26.4608	100	44.77	0.0392535					Related Proteins	P54819-2, P54819-3, P54819-5	P54819, P54819-2, P54819-3, P54819-5	12	12	0	35	36	100	0	Confident_x000D_	Adenylate kinase 2, mitochondrial (KAD2_HUMAN)	26.4608	100	35.15	0.0230611					Related Proteins	P54819-2, P54819-3, P54819-4, P54819-6	P54819, P54819-2, P54819-3, P54819-4, P54819-6	7	8	0	28	29	100	0	Confident_x000D_	Adenylate kinase 2, mitochondrial (KAD2_HUMAN)	26.4608	100	48.54	0.0345068
P54819	Adenylate kinase 2, mitochondrial (KAD2_HUMAN)	26.4608	100	44.77	0.0392535					Related Proteins	P54819-2, P54819-3, P54819-5	P54819, P54819-2, P54819-3, P54819-5	12	12	0	35	36	100	0	Confident_x000D_	Adenylate kinase 2, mitochondrial (KAD2_HUMAN)	26.4608	100	44.77	0.0177293					Related Proteins	P54819-2, P54819-5, P54819-6	P54819, P54819-2, P54819-5, P54819-6	8	9	0	28	29	100	0	Confident_x000D_	Adenylate kinase 2, mitochondrial (KAD2_HUMAN)	26.4608	100	35.15	0.0190112
P54819	Adenylate kinase 2, mitochondrial (KAD2_HUMAN)	26.4608	100	44.77	0.0392535					Related Proteins	P54819-2, P54819-3, P54819-5	P54819, P54819-2, P54819-3, P54819-5	12	12	0	35	36	100	0	Confident_x000D_	Adenylate kinase 2, mitochondrial (KAD2_HUMAN)	26.4608	100	44.77	0.0177293					Related Proteins	P54819-2, P54819-5, P54819-6	P54819, P54819-2, P54819-5, P54819-6	8	9	0	28	29	100	0	Confident_x000D_	Adenylate kinase 2, mitochondrial (KAD2_HUMAN)	26.4608	100	44.77	0.0199376
P54819	Adenylate kinase 2, mitochondrial (KAD2_HUMAN)	26.4608	100	44.77	0.0392535					Related Proteins	P54819-2, P54819-3, P54819-5	P54819, P54819-2, P54819-3, P54819-5	12	12	0	35	36	100	0	Confident_x000D_	Adenylate kinase 2, mitochondrial (KAD2_HUMAN)	26.4608	100	44.77	0.0177293					Related Proteins	P54819-2, P54819-5, P54819-6	P54819, P54819-2, P54819-5, P54819-6	8	9	0	28	29	100	0	Confident_x000D_	Adenylate kinase 2, mitochondrial (KAD2_HUMAN)	26.4608	100	48.54	0.0345068
P54819	Adenylate kinase 2, mitochondrial (KAD2_HUMAN)	26.4608	100	44.77	0.0392535					Related Proteins	P54819-2, P54819-3, P54819-5	P54819, P54819-2, P54819-3, P54819-5	12	12	0	35	36	100	0	Confident_x000D_	Adenylate kinase 2, mitochondrial (KAD2_HUMAN)	26.4608	100	44.77	0.0415338					Related Proteins	P54819-2, P54819-3, P54819-5	P54819, P54819-2, P54819-3, P54819-5	11	12	0	40	41	100	0	Confident_x000D_	Adenylate kinase 2, mitochondrial (KAD2_HUMAN)	26.4608	100	35.15	0.0190112
P54819	Adenylate kinase 2, mitochondrial (KAD2_HUMAN)	26.4608	100	44.77	0.0392535					Related Proteins	P54819-2, P54819-3, P54819-5	P54819, P54819-2, P54819-3, P54819-5	12	12	0	35	36	100	0	Confident_x000D_	Adenylate kinase 2, mitochondrial (KAD2_HUMAN)	26.4608	100	44.77	0.0415338					Related Proteins	P54819-2, P54819-3, P54819-5	P54819, P54819-2, P54819-3, P54819-5	11	12	0	40	41	100	0	Confident_x000D_	Adenylate kinase 2, mitochondrial (KAD2_HUMAN)	26.4608	100	44.77	0.0199376
P54819	Adenylate kinase 2, mitochondrial (KAD2_HUMAN)	26.4608	100	44.77	0.0392535					Related Proteins	P54819-2, P54819-3, P54819-5	P54819, P54819-2, P54819-3, P54819-5	12	12	0	35	36	100	0	Confident_x000D_	Adenylate kinase 2, mitochondrial (KAD2_HUMAN)	26.4608	100	44.77	0.0415338					Related Proteins	P54819-2, P54819-3, P54819-5	P54819, P54819-2, P54819-3, P54819-5	11	12	0	40	41	100	0	Confident_x000D_	Adenylate kinase 2, mitochondrial (KAD2_HUMAN)	26.4608	100	48.54	0.0345068
Q9UKF6	Cleavage and polyadenylation specificity factor subunit 3 (CPSF3_HUMAN)	77.4361	82.31	5.99	0.0044405					Single Protein		Q9UKF6	2	4	4	3	5	100	0	Confident_x000D_	Cleavage and polyadenylation specificity factor subunit 3 (CPSF3_HUMAN)	77.4361	82.31	3.65	0.0026643					Single Protein		Q9UKF6	2	5	5	2	5	100	0	Confident_x000D_	Cleavage and polyadenylation specificity factor subunit 3 (CPSF3_HUMAN)	77.4361	82.31	2.34	0.0017762
Q9NX40	OCIA domain-containing protein 1 (OCAD1_HUMAN)	27.6088	75.51	11.84	0.00810811					Single Protein		Q9NX40	2	2	2	2	3	100	0	Confident_x000D_	OCIA domain-containing protein 1 (OCAD1_HUMAN)	27.6088	75.51	16.73	0.0198198					Single Protein		Q9NX40	3	4	4	6	7	100	0	Confident_x000D_	OCIA domain-containing protein 1 (OCAD1_HUMAN)	27.6088	75.51	22.04	0.0220721
P35754	Glutaredoxin-1 (GLRX1_HUMAN)	11.7682	72.64	30.19	0.0283019					Single Protein		P35754	2	2	2	4	4	100	0	Confident_x000D_	Glutaredoxin-1 (GLRX1_HUMAN)	11.7682	72.64	38.68	0.0361635					Single Protein		P35754	4	4	4	7	7	100	0	Confident_x000D_	Glutaredoxin-1 (GLRX1_HUMAN)	11.7682	72.64	37.74	0.0314465
Q9H3Y8	Pancreatic progenitor cell differentiation and proliferation factor (PPDPF_HUMAN)	11.7695	47.37	14.04	0.0121951					Single Protein		Q9H3Y8	1	1	1	1	1	92.5373	0	Doubtful_x000D_
Q96SQ9	Cytochrome P450 2S1 (CP2S1_HUMAN)	55.7812	83.33	1.79	0.00198413					Related Proteins	Q96SQ9-2	Q96SQ9, Q96SQ9-2	1	1	1	1	1	87.0968	0	Doubtful_x000D_																					Cytochrome P450 2S1 (CP2S1_HUMAN)	55.7812	88.49	1.79	0.00396825
P00338	L-lactate dehydrogenase A chain (LDHA_HUMAN)	36.6654	89.46	7.83	0.003367					Related Proteins	P00338-2, P00338-3, P00338-5, Q9BYZ2	P00338, P00338-2, P00338-3, P00338-5, Q9BYZ2	2	2	0	3	3	93.4426	0	Confident_x000D_	L-lactate dehydrogenase A chain (LDHA_HUMAN)	36.6654	89.46	35.24	0.0189815					Related Proteins	P00338-3, P00338-4	P00338, P00338-3, P00338-4	9	10	0	19	20	100	0	Confident_x000D_	L-lactate dehydrogenase A chain (LDHA_HUMAN)	36.6654	89.46	7.83	0.003367
P00338	L-lactate dehydrogenase A chain (LDHA_HUMAN)	36.6654	89.46	7.83	0.003367					Related Proteins	P00338-2, P00338-3, P00338-5, Q9BYZ2	P00338, P00338-2, P00338-3, P00338-5, Q9BYZ2	2	2	0	3	3	93.4426	0	Confident_x000D_	L-lactate dehydrogenase A chain (LDHA_HUMAN)	36.6654	89.46	35.24	0.0189815					Related Proteins	P00338-3, P00338-4	P00338, P00338-3, P00338-4	9	10	0	19	20	100	0	Confident_x000D_	L-lactate dehydrogenase A chain (LDHA_HUMAN)	36.6654	89.46	38.86	0.0211665
P00338	L-lactate dehydrogenase A chain (LDHA_HUMAN)	36.6654	89.46	7.83	0.003367					Related Proteins	P00338-2, P00338-3, P00338-5, Q9BYZ2	P00338, P00338-2, P00338-3, P00338-5, Q9BYZ2	2	2	0	3	3	93.4426	0	Confident_x000D_	L-lactate dehydrogenase A chain (LDHA_HUMAN)	36.6654	89.46	35.24	0.0189815					Related Proteins	P00338-3, P00338-4	P00338, P00338-3, P00338-4	9	10	0	19	20	100	0	Confident_x000D_	L-lactate dehydrogenase A chain (LDHA_HUMAN)	36.6654	89.46	30.72	0.0147332
P00338	L-lactate dehydrogenase A chain (LDHA_HUMAN)	36.6654	89.46	7.83	0.003367					Related Proteins	P00338-2, P00338-3, P00338-5, Q9BYZ2	P00338, P00338-2, P00338-3, P00338-5, Q9BYZ2	2	2	0	3	3	93.4426	0	Confident_x000D_	L-lactate dehydrogenase A chain (LDHA_HUMAN)	36.6654	89.46	30.12	0.0176801					Related Proteins	P00338-2, P00338-3, P00338-5	P00338, P00338-2, P00338-3, P00338-5	8	8	0	17	17	100	0	Confident_x000D_	L-lactate dehydrogenase A chain (LDHA_HUMAN)	36.6654	89.46	7.83	0.003367
P00338	L-lactate dehydrogenase A chain (LDHA_HUMAN)	36.6654	89.46	7.83	0.003367					Related Proteins	P00338-2, P00338-3, P00338-5, Q9BYZ2	P00338, P00338-2, P00338-3, P00338-5, Q9BYZ2	2	2	0	3	3	93.4426	0	Confident_x000D_	L-lactate dehydrogenase A chain (LDHA_HUMAN)	36.6654	89.46	30.12	0.0176801					Related Proteins	P00338-2, P00338-3, P00338-5	P00338, P00338-2, P00338-3, P00338-5	8	8	0	17	17	100	0	Confident_x000D_	L-lactate dehydrogenase A chain (LDHA_HUMAN)	36.6654	89.46	38.86	0.0211665
P00338	L-lactate dehydrogenase A chain (LDHA_HUMAN)	36.6654	89.46	7.83	0.003367					Related Proteins	P00338-2, P00338-3, P00338-5, Q9BYZ2	P00338, P00338-2, P00338-3, P00338-5, Q9BYZ2	2	2	0	3	3	93.4426	0	Confident_x000D_	L-lactate dehydrogenase A chain (LDHA_HUMAN)	36.6654	89.46	30.12	0.0176801					Related Proteins	P00338-2, P00338-3, P00338-5	P00338, P00338-2, P00338-3, P00338-5	8	8	0	17	17	100	0	Confident_x000D_	L-lactate dehydrogenase A chain (LDHA_HUMAN)	36.6654	89.46	30.72	0.0147332
P00338	L-lactate dehydrogenase A chain (LDHA_HUMAN)	36.6654	89.46	33.43	0.0188688					Related Proteins	P00338-3, P00338-4	P00338, P00338-3, P00338-4	9	9	0	19	20	100	0	Confident_x000D_	L-lactate dehydrogenase A chain (LDHA_HUMAN)	36.6654	89.46	35.24	0.0189815					Related Proteins	P00338-3, P00338-4	P00338, P00338-3, P00338-4	9	10	0	19	20	100	0	Confident_x000D_	L-lactate dehydrogenase A chain (LDHA_HUMAN)	36.6654	89.46	7.83	0.003367
P00338	L-lactate dehydrogenase A chain (LDHA_HUMAN)	36.6654	89.46	33.43	0.0188688					Related Proteins	P00338-3, P00338-4	P00338, P00338-3, P00338-4	9	9	0	19	20	100	0	Confident_x000D_	L-lactate dehydrogenase A chain (LDHA_HUMAN)	36.6654	89.46	35.24	0.0189815					Related Proteins	P00338-3, P00338-4	P00338, P00338-3, P00338-4	9	10	0	19	20	100	0	Confident_x000D_	L-lactate dehydrogenase A chain (LDHA_HUMAN)	36.6654	89.46	38.86	0.0211665
P00338	L-lactate dehydrogenase A chain (LDHA_HUMAN)	36.6654	89.46	33.43	0.0188688					Related Proteins	P00338-3, P00338-4	P00338, P00338-3, P00338-4	9	9	0	19	20	100	0	Confident_x000D_	L-lactate dehydrogenase A chain (LDHA_HUMAN)	36.6654	89.46	35.24	0.0189815					Related Proteins	P00338-3, P00338-4	P00338, P00338-3, P00338-4	9	10	0	19	20	100	0	Confident_x000D_	L-lactate dehydrogenase A chain (LDHA_HUMAN)	36.6654	89.46	30.72	0.0147332
P00338	L-lactate dehydrogenase A chain (LDHA_HUMAN)	36.6654	89.46	33.43	0.0188688					Related Proteins	P00338-3, P00338-4	P00338, P00338-3, P00338-4	9	9	0	19	20	100	0	Confident_x000D_	L-lactate dehydrogenase A chain (LDHA_HUMAN)	36.6654	89.46	30.12	0.0176801					Related Proteins	P00338-2, P00338-3, P00338-5	P00338, P00338-2, P00338-3, P00338-5	8	8	0	17	17	100	0	Confident_x000D_	L-lactate dehydrogenase A chain (LDHA_HUMAN)	36.6654	89.46	7.83	0.003367
P00338	L-lactate dehydrogenase A chain (LDHA_HUMAN)	36.6654	89.46	33.43	0.0188688					Related Proteins	P00338-3, P00338-4	P00338, P00338-3, P00338-4	9	9	0	19	20	100	0	Confident_x000D_	L-lactate dehydrogenase A chain (LDHA_HUMAN)	36.6654	89.46	30.12	0.0176801					Related Proteins	P00338-2, P00338-3, P00338-5	P00338, P00338-2, P00338-3, P00338-5	8	8	0	17	17	100	0	Confident_x000D_	L-lactate dehydrogenase A chain (LDHA_HUMAN)	36.6654	89.46	38.86	0.0211665
P00338	L-lactate dehydrogenase A chain (LDHA_HUMAN)	36.6654	89.46	33.43	0.0188688					Related Proteins	P00338-3, P00338-4	P00338, P00338-3, P00338-4	9	9	0	19	20	100	0	Confident_x000D_	L-lactate dehydrogenase A chain (LDHA_HUMAN)	36.6654	89.46	30.12	0.0176801					Related Proteins	P00338-2, P00338-3, P00338-5	P00338, P00338-2, P00338-3, P00338-5	8	8	0	17	17	100	0	Confident_x000D_	L-lactate dehydrogenase A chain (LDHA_HUMAN)	36.6654	89.46	30.72	0.0147332
P00338	L-lactate dehydrogenase A chain (LDHA_HUMAN)	36.6654	89.46	25.3	0.0129953					Related Proteins	P00338-2, P00338-3, P00338-5	P00338, P00338-2, P00338-3, P00338-5	7	7	0	14	15	90.4762	0	Confident_x000D_	L-lactate dehydrogenase A chain (LDHA_HUMAN)	36.6654	89.46	35.24	0.0189815					Related Proteins	P00338-3, P00338-4	P00338, P00338-3, P00338-4	9	10	0	19	20	100	0	Confident_x000D_	L-lactate dehydrogenase A chain (LDHA_HUMAN)	36.6654	89.46	7.83	0.003367
P00338	L-lactate dehydrogenase A chain (LDHA_HUMAN)	36.6654	89.46	25.3	0.0129953					Related Proteins	P00338-2, P00338-3, P00338-5	P00338, P00338-2, P00338-3, P00338-5	7	7	0	14	15	90.4762	0	Confident_x000D_	L-lactate dehydrogenase A chain (LDHA_HUMAN)	36.6654	89.46	35.24	0.0189815					Related Proteins	P00338-3, P00338-4	P00338, P00338-3, P00338-4	9	10	0	19	20	100	0	Confident_x000D_	L-lactate dehydrogenase A chain (LDHA_HUMAN)	36.6654	89.46	38.86	0.0211665
P00338	L-lactate dehydrogenase A chain (LDHA_HUMAN)	36.6654	89.46	25.3	0.0129953					Related Proteins	P00338-2, P00338-3, P00338-5	P00338, P00338-2, P00338-3, P00338-5	7	7	0	14	15	90.4762	0	Confident_x000D_	L-lactate dehydrogenase A chain (LDHA_HUMAN)	36.6654	89.46	35.24	0.0189815					Related Proteins	P00338-3, P00338-4	P00338, P00338-3, P00338-4	9	10	0	19	20	100	0	Confident_x000D_	L-lactate dehydrogenase A chain (LDHA_HUMAN)	36.6654	89.46	30.72	0.0147332
P00338	L-lactate dehydrogenase A chain (LDHA_HUMAN)	36.6654	89.46	25.3	0.0129953					Related Proteins	P00338-2, P00338-3, P00338-5	P00338, P00338-2, P00338-3, P00338-5	7	7	0	14	15	90.4762	0	Confident_x000D_	L-lactate dehydrogenase A chain (LDHA_HUMAN)	36.6654	89.46	30.12	0.0176801					Related Proteins	P00338-2, P00338-3, P00338-5	P00338, P00338-2, P00338-3, P00338-5	8	8	0	17	17	100	0	Confident_x000D_	L-lactate dehydrogenase A chain (LDHA_HUMAN)	36.6654	89.46	7.83	0.003367
P00338	L-lactate dehydrogenase A chain (LDHA_HUMAN)	36.6654	89.46	25.3	0.0129953					Related Proteins	P00338-2, P00338-3, P00338-5	P00338, P00338-2, P00338-3, P00338-5	7	7	0	14	15	90.4762	0	Confident_x000D_	L-lactate dehydrogenase A chain (LDHA_HUMAN)	36.6654	89.46	30.12	0.0176801					Related Proteins	P00338-2, P00338-3, P00338-5	P00338, P00338-2, P00338-3, P00338-5	8	8	0	17	17	100	0	Confident_x000D_	L-lactate dehydrogenase A chain (LDHA_HUMAN)	36.6654	89.46	38.86	0.0211665
P00338	L-lactate dehydrogenase A chain (LDHA_HUMAN)	36.6654	89.46	25.3	0.0129953					Related Proteins	P00338-2, P00338-3, P00338-5	P00338, P00338-2, P00338-3, P00338-5	7	7	0	14	15	90.4762	0	Confident_x000D_	L-lactate dehydrogenase A chain (LDHA_HUMAN)	36.6654	89.46	30.12	0.0176801					Related Proteins	P00338-2, P00338-3, P00338-5	P00338, P00338-2, P00338-3, P00338-5	8	8	0	17	17	100	0	Confident_x000D_	L-lactate dehydrogenase A chain (LDHA_HUMAN)	36.6654	89.46	30.72	0.0147332
Q9NX46	Poly(ADP-ribose) glycohydrolase ARH3 (ARHL2_HUMAN)	38.9222	66.39	4.41	0.0037037					Single Protein		Q9NX46	1	2	2	1	2	100	0	Doubtful_x000D_																					Poly(ADP-ribose) glycohydrolase ARH3 (ARHL2_HUMAN)	38.9222	66.39	8.54	0.00555556
Q1KMD3	Heterogeneous nuclear ribonucleoprotein U-like protein 2 (HNRL2_HUMAN)	85.0522	86.08	26.37	0.00744769					Single Protein		Q1KMD3	14	16	16	19	25	100	0	Confident_x000D_	Heterogeneous nuclear ribonucleoprotein U-like protein 2 (HNRL2_HUMAN)	85.0522	86.08	25.3	0.00719969					Single Protein		Q1KMD3	12	13	13	18	19	100	0	Confident_x000D_	Heterogeneous nuclear ribonucleoprotein U-like protein 2 (HNRL2_HUMAN)	85.0522	86.08	20.08	0.00756375
Q9Y613	FH1/FH2 domain-containing protein 1 (FHOD1_HUMAN)	126.473	73.02	1.29	0.00100806					Single Protein		Q9Y613	1	2	2	1	2	100	0	Doubtful_x000D_	FH1/FH2 domain-containing protein 1 (FHOD1_HUMAN)	126.473	73.02	1.29	0.00100806					Single Protein		Q9Y613	1	1	1	1	1	91.3043	0	Doubtful_x000D_
Q9UKG1	DCC-interacting protein 13-alpha (DP13A_HUMAN)	79.6136	81.1	6.91	0.00620708					Single Protein		Q9UKG1	4	4	4	7	7	100	0	Confident_x000D_	DCC-interacting protein 13-alpha (DP13A_HUMAN)	79.6136	81.1	10.3	0.00330164					Single Protein		Q9UKG1	4	6	6	5	6	100	0	Confident_x000D_	DCC-interacting protein 13-alpha (DP13A_HUMAN)	79.6136	81.1	2.4	0.00158479
P42331	Rho GTPase-activating protein 25 (RHG25_HUMAN)	73.3888	86.36	1.71	0.00162866					Related Proteins	P42331-2, P42331-3, P42331-4, P42331-5, P42331-6	P42331, P42331-2, P42331-3, P42331-4, P42331-5, P42331-6	1	1	1	1	1	91.8033	0	Doubtful_x000D_
Q9Y617	Phosphoserine aminotransferase (SERC_HUMAN)	40.3968	82.7	7.84	0.011477					Single Protein		Q9Y617	3	5	5	6	8	100	0	Confident_x000D_	Phosphoserine aminotransferase (SERC_HUMAN)	40.3968	82.7	13.51	0.0105788					Single Protein		Q9Y617	5	6	6	8	8	100	0	Confident_x000D_	Phosphoserine aminotransferase (SERC_HUMAN)	40.3968	82.7	8.38	0.00748503
P78344	Eukaryotic translation initiation factor 4 gamma 2 (IF4G2_HUMAN)	102.297	86.55	14.77	0.0064829					Related Proteins	P78344-2	P78344, P78344-2	9	13	13	15	20	100	0	Confident_x000D_	Eukaryotic translation initiation factor 4 gamma 2 (IF4G2_HUMAN)	102.297	89.53	21.61	0.00668979					Related Proteins	P78344-2	P78344, P78344-2	15	15	15	23	23	100	0	Confident_x000D_	Eukaryotic translation initiation factor 4 gamma 2 (IF4G2_HUMAN)	102.297	89.53	14	0.00662179
Q9NX55	Huntingtin-interacting protein K (HYPK_HUMAN)	14.6564	100	13.18	0.0155039					Single Protein		Q9NX55	1	2	2	2	3	100	0	Doubtful_x000D_
Q9NX58	Cell growth-regulating nucleolar protein (LYAR_HUMAN)	43.5879	100	3.43	0.00263852					Single Protein		Q9NX58	1	1	1	1	1	100	0	Doubtful_x000D_
P09486	SPARC (SPRC_HUMAN)	34.6097	58.09	9.57	0.0170732					Single Protein		P09486	2	3	3	4	5	100	0	Confident_x000D_	SPARC (SPRC_HUMAN)	34.6097	58.09	15.84	0.0138211					Single Protein		P09486	3	3	3	4	4	100	0	Confident_x000D_	SPARC (SPRC_HUMAN)	34.6097	58.09	9.24	0.0170732
P17096	High mobility group protein HMG-I/HMG-Y (HMGA1_HUMAN)	11.6691	100	43.93	0.122226					Related Proteins	P17096-3	P17096, P17096-3	7	7	3	31	32	100	0	Confident_x000D_	High mobility group protein HMG-I/HMG-Y (HMGA1_HUMAN)	11.6691	100	43.93	0.176558					Related Proteins	P17096-3	P17096, P17096-3	7	8	4	36	37	100	0	Confident_x000D_	High mobility group protein HMG-I/HMG-Y (HMGA1_HUMAN)	11.6691	100	43.93	0.195149
P17900	Ganglioside GM2 activator (SAP3_HUMAN)	20.8247	65.8	33.68	0.0356955					Single Protein		P17900	6	6	6	10	10	100	0	Confident_x000D_	Ganglioside GM2 activator (SAP3_HUMAN)	20.8247	65.8	33.68	0.0401575					Single Protein		P17900	6	6	6	13	13	100	0	Confident_x000D_	Ganglioside GM2 activator (SAP3_HUMAN)	20.8247	65.8	33.68	0.0396325
P50750	Cyclin-dependent kinase 9 (CDK9_HUMAN)	42.7502	89.52	5.65	0.00650651					Related Proteins	P50750-2	P50750, P50750-2	2	2	1	4	4	100	0	Confident_x000D_	Cyclin-dependent kinase 9 (CDK9_HUMAN)	42.7502	89.52	5.65	0.00700701					Related Proteins	P50750-2	P50750, P50750-2	2	2	1	4	5	100	0	Confident_x000D_	Cyclin-dependent kinase 9 (CDK9_HUMAN)	42.7502	89.52	5.65	0.00686401
P60709	Actin, cytoplasmic 1 (ACTB_HUMAN)	41.7097	76.8	81.07	0.248345	Oxidation of M(M16, M44, M47, M153, M190, M227, M269, M283, M305, M325)	Oxidation of M(10)			Single Protein		P60709	91	91	3	1334	1359	100	0	Confident_x000D_	Actin, cytoplasmic 1 (ACTB_HUMAN)	41.7097	76.8	79.73	0.430665	Oxidation of M(M16, M44, M47, M153, M190, M227, M269, M283, M305, M325)	Oxidation of M(10)			Single Protein		P60709	87	89	3	1557	1596	100	0	Confident_x000D_	Actin, cytoplasmic 1 (ACTB_HUMAN)	41.7097	76.8	84.53	0.309554	Oxidation of M(M16, M44, M47, M153, M190, M227, M269, M283, M305, M313, M325)	Oxidation of M(11)
O75122	CLIP-associating protein 2 (CLAP2_HUMAN)	140.976	94.59	2.32	0.000499201					Related Proteins	O75122-3, Q7Z460, Q7Z460-2, Q7Z460-3, Q7Z460-4, Q7Z460-5	O75122, O75122-3, Q7Z460, Q7Z460-2, Q7Z460-3, Q7Z460-4, Q7Z460-5	2	2	0	3	3	100	0	Confident_x000D_	CLIP-associating protein 2 (CLAP2_HUMAN)	140.976	94.59	2.32	0.000399361					Related Proteins	O75122-3, Q7Z460, Q7Z460-2, Q7Z460-3, Q7Z460-4, Q7Z460-5	O75122, O75122-3, Q7Z460, Q7Z460-2, Q7Z460-3, Q7Z460-4, Q7Z460-5	2	2	0	3	3	100	0	Confident_x000D_
O75695	Protein XRP2 (XRP2_HUMAN)	39.6155	65.14	2.86	0.0077821					Single Protein		O75695	1	2	2	2	3	100	0	Doubtful_x000D_	Protein XRP2 (XRP2_HUMAN)	39.6155	65.14	2.86	0.00389105					Single Protein		O75695	1	1	1	1	1	100	0	Doubtful_x000D_
Q9NT62	Ubiquitin-like-conjugating enzyme ATG3 (ATG3_HUMAN)	35.8415	64.33	14.33	0.0185644					Related Proteins	Q9NT62-2	Q9NT62, Q9NT62-2	4	5	5	7	8	100	0	Confident_x000D_	Ubiquitin-like-conjugating enzyme ATG3 (ATG3_HUMAN)	35.8415	64.33	16.24	0.00928807					Single Protein		Q9NT62	4	6	1	5	8	100	0	Confident_x000D_	Ubiquitin-like-conjugating enzyme ATG3 (ATG3_HUMAN)	35.8415	64.33	11.15	0.0140264
P00167	Cytochrome b5 (CYB5_HUMAN)	15.3205	74.63	25.37	0.015					Related Proteins	CYB5_HUMAN, P00167-2, P00167-3	CYB5_HUMAN, P00167, P00167-2, P00167-3	2	2	2	2	3	100	0	Confident_x000D_	Cytochrome b5 (CYB5_HUMAN)	15.3205	74.63	15.67	0.03					Related Proteins	CYB5_HUMAN, P00167-2, P00167-3	CYB5_HUMAN, P00167, P00167-2, P00167-3	1	1	1	3	3	100	0	Doubtful_x000D_	Cytochrome b5 (CYB5_HUMAN)	15.3205	74.63	15.67	0.01
P18615	Negative elongation factor E (NELFE_HUMAN)	43.2137	100	5.26	0.00263158					Related Proteins	P18615-3	P18615, P18615-3	1	1	1	1	1	100	0	Doubtful_x000D_
Q9Y5J7	Mitochondrial import inner membrane translocase subunit Tim9 (TIM9_HUMAN)	10.3711	100	12.36	0.0224719					Single Protein		Q9Y5J7	1	2	2	2	3	100	0	Doubtful_x000D_	Mitochondrial import inner membrane translocase subunit Tim9 (TIM9_HUMAN)	10.3711	100	12.36	0.011236					Single Protein		Q9Y5J7	1	1	1	1	1	100	0	Doubtful_x000D_	Mitochondrial import inner membrane translocase subunit Tim9 (TIM9_HUMAN)	10.3711	100	12.36	0.011236
P46459	Vesicle-fusing ATPase (NSF_HUMAN)	82.5421	91.26	35.35	0.00975985					Single Protein		P46459	22	23	23	40	41	100	0	Confident_x000D_	Vesicle-fusing ATPase (NSF_HUMAN)	82.5421	94.89	31.72	0.0140933					Single Protein		P46459	21	22	22	48	50	100	0	Confident_x000D_	Vesicle-fusing ATPase (NSF_HUMAN)	82.5421	94.89	32.93	0.0107167
Q9Y5K6	CD2-associated protein (CD2AP_HUMAN)	71.4073	92.8	1.56	0.00337268					Single Protein		Q9Y5K6	1	3	3	3	4	99.825	0	Doubtful_x000D_	CD2-associated protein (CD2AP_HUMAN)	71.4073	92.8	1.56	0.00168634					Single Protein		Q9Y5K6	1	2	2	1	2	100	0	Doubtful_x000D_
O75683	Surfeit locus protein 6 (SURF6_HUMAN)	41.4256	91.41	3.32	0.0030303					Single Protein		O75683	1	1	1	1	1	100	0	Doubtful_x000D_
Q9Y5K8	V-type proton ATPase subunit D (VATD_HUMAN)	28.2453	88.66	15.79	0.0101215					Single Protein		Q9Y5K8	2	2	2	3	3	100	0	Confident_x000D_	V-type proton ATPase subunit D (VATD_HUMAN)	28.2453	88.66	15.79	0.0101215					Single Protein		Q9Y5K8	2	2	2	3	3	100	0	Confident_x000D_	V-type proton ATPase subunit D (VATD_HUMAN)	28.2453	88.66	9.31	0.00809717
Q9UNF0	Protein kinase C and casein kinase substrate in neurons protein 2 (PACN2_HUMAN)	55.7039	84.16	38.68	0.0149959					Related Proteins	Q9UNF0-2	Q9UNF0, Q9UNF0-2	15	15	15	24	24	100	0	Confident_x000D_	Protein kinase C and casein kinase substrate in neurons protein 2 (PACN2_HUMAN)	55.7039	84.16	33.13	0.00708119					Related Proteins	Q9UNF0-2	Q9UNF0, Q9UNF0-2	13	15	0	25	27	100	0	Confident_x000D_	Protein kinase C and casein kinase substrate in neurons protein 2 (PACN2_HUMAN)	55.7039	84.16	38.68	0.0141905
Q86X55	Histone-arginine methyltransferase CARM1 (CARM1_HUMAN)	65.8114	50.66	2.14	0.00253165					Single Protein		Q86X55	1	3	3	1	3	100	0	Doubtful_x000D_
Q13404	Ubiquitin-conjugating enzyme E2 variant 1 (UB2V1_HUMAN)	16.4843	100	17.01	0.0170068					Related Proteins	Q13404-1, Q13404-2, Q13404-6, Q13404-7	Q13404, Q13404-1, Q13404-2, Q13404-6, Q13404-7	2	3	3	3	4	100	0	Confident_x000D_	Ubiquitin-conjugating enzyme E2 variant 1 (UB2V1_HUMAN)	16.4843	100	17.01	0.0170068					Related Proteins	Q13404-1, Q13404-2, Q13404-6, Q13404-7	Q13404, Q13404-1, Q13404-2, Q13404-6, Q13404-7	2	2	0	3	3	99.9563	0	Confident_x000D_	Ubiquitin-conjugating enzyme E2 variant 1 (UB2V1_HUMAN)	16.4843	100	17.01	0.0204082
Q13404	Ubiquitin-conjugating enzyme E2 variant 1 (UB2V1_HUMAN)	16.4843	100	17.01	0.0170068					Related Proteins	Q13404-1, Q13404-2, Q13404-6, Q13404-7	Q13404, Q13404-1, Q13404-2, Q13404-6, Q13404-7	2	3	3	3	4	100	0	Confident_x000D_	Ubiquitin-conjugating enzyme E2 variant 1 (UB2V1_HUMAN)	16.4843	100	17.01	0.0170068					Related Proteins	Q13404-1, Q13404-2, Q13404-6, Q13404-7	Q13404, Q13404-1, Q13404-2, Q13404-6, Q13404-7	2	2	0	3	3	99.9563	0	Confident_x000D_	Ubiquitin-conjugating enzyme E2 variant 1 (UB2V1_HUMAN)	16.4843	100	13.61	0.0238095
Q13404	Ubiquitin-conjugating enzyme E2 variant 1 (UB2V1_HUMAN)	16.4843	100	17.01	0.0170068					Related Proteins	Q13404-1, Q13404-2, Q13404-6, Q13404-7	Q13404, Q13404-1, Q13404-2, Q13404-6, Q13404-7	2	3	3	3	4	100	0	Confident_x000D_	Ubiquitin-conjugating enzyme E2 variant 1 (UB2V1_HUMAN)	16.4843	100	21.77	0.0126984					Related Proteins	Q13404-8	Q13404, Q13404-8	3	3	0	4	4	100	0	Confident_x000D_	Ubiquitin-conjugating enzyme E2 variant 1 (UB2V1_HUMAN)	16.4843	100	17.01	0.0204082
Q13404	Ubiquitin-conjugating enzyme E2 variant 1 (UB2V1_HUMAN)	16.4843	100	17.01	0.0170068					Related Proteins	Q13404-1, Q13404-2, Q13404-6, Q13404-7	Q13404, Q13404-1, Q13404-2, Q13404-6, Q13404-7	2	3	3	3	4	100	0	Confident_x000D_	Ubiquitin-conjugating enzyme E2 variant 1 (UB2V1_HUMAN)	16.4843	100	21.77	0.0126984					Related Proteins	Q13404-8	Q13404, Q13404-8	3	3	0	4	4	100	0	Confident_x000D_	Ubiquitin-conjugating enzyme E2 variant 1 (UB2V1_HUMAN)	16.4843	100	13.61	0.0238095
Q5JTD0	Tight junction-associated protein 1 (TJAP1_HUMAN)	61.7834	78.64	2.51	0.00213675					Related Proteins	Q5JTD0-2, Q5JTD0-4	Q5JTD0, Q5JTD0-2, Q5JTD0-4	1	2	2	1	3	100	0	Doubtful_x000D_
Q01658	Protein Dr1 (NC2B_HUMAN)	19.4317	73.3	13.64	0.0155039					Single Protein		Q01658	1	1	1	2	2	100	0	Doubtful_x000D_	Protein Dr1 (NC2B_HUMAN)	19.4317	73.3	13.64	0.0155039					Single Protein		Q01658	1	1	1	2	2	100	0	Doubtful_x000D_	Protein Dr1 (NC2B_HUMAN)	19.4317	73.3	13.64	0.0155039
P13674	Prolyl 4-hydroxylase subunit alpha-1 (P4HA1_HUMAN)	61.011	81.65	5.24	0.00537634					Related Proteins	P13674-2, P13674-3	P13674, P13674-2, P13674-3	2	2	2	3	3	100	0	Confident_x000D_	Prolyl 4-hydroxylase subunit alpha-1 (P4HA1_HUMAN)	61.011	81.65	2.62	0.00430108					Related Proteins	P13674-2, P13674-3	P13674, P13674-2, P13674-3	1	2	2	2	3	100	0	Doubtful_x000D_	Prolyl 4-hydroxylase subunit alpha-1 (P4HA1_HUMAN)	61.011	81.65	4.68	0.00322581
Q13636	Ras-related protein Rab-31 (RAB31_HUMAN)	21.5549	100	24.74	0.0158935					Single Protein		Q13636	4	4	4	5	5	100	0	Confident_x000D_	Ras-related protein Rab-31 (RAB31_HUMAN)	21.5549	100	18.04	0.00773196					Single Protein		Q13636	2	3	3	2	3	100	0	Confident_x000D_	Ras-related protein Rab-31 (RAB31_HUMAN)	21.5549	100	20.62	0.0197595
P52272	Heterogeneous nuclear ribonucleoprotein M (HNRPM_HUMAN)	77.4643	86.44	44.79	0.021332	Oxidation of M(M18, M486)	Oxidation of M(2)			Single Protein		P52272	26	35	35	73	83	100	0	Confident_x000D_	Heterogeneous nuclear ribonucleoprotein M (HNRPM_HUMAN)	77.4643	86.44	47.53	0.0182017					Related Proteins	P52272-2	P52272, P52272-2	26	26	26	72	74	100	0	Confident_x000D_	Heterogeneous nuclear ribonucleoprotein M (HNRPM_HUMAN)	77.4643	86.44	48.49	0.0160903
O75663	TIP41-like protein (TIPRL_HUMAN)	31.4237	100	24.26	0.0088848					Single Protein		O75663	4	6	6	5	7	100	0	Confident_x000D_	TIP41-like protein (TIPRL_HUMAN)	31.4237	100	19.85	0.0116422					Single Protein		O75663	3	3	3	6	6	100	0	Confident_x000D_	TIP41-like protein (TIPRL_HUMAN)	31.4237	100	23.9	0.015625
Q9H444	Charged multivesicular body protein 4b (CHM4B_HUMAN)	24.9346	87.95	15.63	0.0178571					Single Protein		Q9H444	3	3	3	7	8	100	0	Confident_x000D_	Charged multivesicular body protein 4b (CHM4B_HUMAN)	24.9346	100	27.23	0.0261905					Single Protein		Q9H444	5	5	5	11	11	100	0	Confident_x000D_	Charged multivesicular body protein 4b (CHM4B_HUMAN)	24.9346	100	22.77	0.0241815
Q9H3S7	Tyrosine-protein phosphatase non-receptor type 23 (PTN23_HUMAN)	178.861	66.99	1.28	0.00206441					Single Protein		Q9H3S7	2	3	3	3	4	100	0	Confident_x000D_	Tyrosine-protein phosphatase non-receptor type 23 (PTN23_HUMAN)	178.861	68.64	4.4	0.00271126					Single Protein		Q9H3S7	5	6	6	7	8	100	0	Confident_x000D_	Tyrosine-protein phosphatase non-receptor type 23 (PTN23_HUMAN)	178.861	68.64	3.24	0.0015139
Q9ULR0	Pre-mRNA-splicing factor ISY1 homolog (ISY1_HUMAN)	32.9719	90.18	4.91	0.00350877					Related Proteins	Q9ULR0-1, Q9ULR0-2	Q9ULR0, Q9ULR0-1, Q9ULR0-2	1	1	1	1	1	100	0	Doubtful_x000D_
Q8NBK3	Formylglycine-generating enzyme (SUMF1_HUMAN)	40.5305	70.32	9.09	0.00506971					Related Proteins	Q8NBK3-2, Q8NBK3-4, Q8NBK3-5	Q8NBK3, Q8NBK3-2, Q8NBK3-4, Q8NBK3-5	2	3	1	2	3	100	0	Confident_x000D_
Q05209	Tyrosine-protein phosphatase non-receptor type 12 (PTN12_HUMAN)	88.0514	80.38	8.08	0.00339419					Single Protein		Q05209	4	4	4	5	5	100	0	Confident_x000D_	Tyrosine-protein phosphatase non-receptor type 12 (PTN12_HUMAN)	88.0514	80.38	3.85	0.00351124					Single Protein		Q05209	2	4	4	3	5	100	0	Confident_x000D_	Tyrosine-protein phosphatase non-receptor type 12 (PTN12_HUMAN)	88.0514	80.38	5.13	0.00468165
O15400	Syntaxin-7 (STX7_HUMAN)	29.7973	86.21	20.69	0.0155556					Related Proteins	O15400-2	O15400, O15400-2	3	5	5	6	8	100	0	Confident_x000D_	Syntaxin-7 (STX7_HUMAN)	29.7973	86.21	15.71	0.017037					Related Proteins	O15400-2	O15400, O15400-2	3	3	3	5	5	100	0	Confident_x000D_	Syntaxin-7 (STX7_HUMAN)	29.7973	86.21	14.94	0.00814815
Q9BXK5	Bcl-2-like protein 13 (B2L13_HUMAN)	52.6906	70.1	4.54	0.00407609					Related Proteins	Q9BXK5-4	Q9BXK5, Q9BXK5-4	2	2	0	2	2	93.0556	0	Doubtful_x000D_																					Bcl-2-like protein 13 (B2L13_HUMAN)	52.6906	70.1	2.89	0.00543478
Q9BXK5	Bcl-2-like protein 13 (B2L13_HUMAN)	52.6906	70.1	4.54	0.00407609					Related Proteins	Q9BXK5-4	Q9BXK5, Q9BXK5-4	2	2	0	2	2	93.0556	0	Doubtful_x000D_																					Bcl-2-like protein 13 (B2L13_HUMAN)	52.6906	70.1	4.95	0.00679348
Q9BXK5	Bcl-2-like protein 13 (B2L13_HUMAN)	52.6906	70.1	4.95	0.00407609					Related Proteins	Q9BXK5-2	Q9BXK5, Q9BXK5-2	2	2	0	2	2	100	0	Confident_x000D_																					Bcl-2-like protein 13 (B2L13_HUMAN)	52.6906	70.1	2.89	0.00543478
Q9BXK5	Bcl-2-like protein 13 (B2L13_HUMAN)	52.6906	70.1	4.95	0.00407609					Related Proteins	Q9BXK5-2	Q9BXK5, Q9BXK5-2	2	2	0	2	2	100	0	Confident_x000D_																					Bcl-2-like protein 13 (B2L13_HUMAN)	52.6906	70.1	4.95	0.00679348
Q9UMX0	Ubiquilin-1 (UBQL1_HUMAN)	62.4794	36.5	7.81	0.0120999					Related Proteins	Q9UMX0-2	Q9UMX0, Q9UMX0-2	3	4	0	6	7	100	0	Confident_x000D_	Ubiquilin-1 (UBQL1_HUMAN)	62.4794	36.5	5.26	0.0057377					Related Proteins	Q9UMX0-2	Q9UMX0, Q9UMX0-2	2	3	0	3	4	100	0	Confident_x000D_	Ubiquilin-1 (UBQL1_HUMAN)	62.4794	36.5	2.55	0.00409836
Q9UMX0	Ubiquilin-1 (UBQL1_HUMAN)	62.4794	36.5	6.62	0.0057377					Related Proteins	Q9UMX0-3	Q9UMX0, Q9UMX0-3	2	3	0	3	4	100	0	Confident_x000D_	Ubiquilin-1 (UBQL1_HUMAN)	62.4794	36.5	5.26	0.0057377					Related Proteins	Q9UMX0-2	Q9UMX0, Q9UMX0-2	2	3	0	3	4	100	0	Confident_x000D_	Ubiquilin-1 (UBQL1_HUMAN)	62.4794	36.5	2.55	0.00409836
Q14974	Importin subunit beta-1 (IMB1_HUMAN)	97.108	71.35	39.61	0.0224553	Oxidation of M(M1, M842)	Oxidation of M(2)			Single Protein		Q14974	27	27	27	78	80	100	0	Confident_x000D_	Importin subunit beta-1 (IMB1_HUMAN)	97.108	71.35	44.52	0.0218552					Single Protein		Q14974	27	28	28	80	83	100	0	Confident_x000D_	Importin subunit beta-1 (IMB1_HUMAN)	97.108	71.35	44.06	0.0201146	Oxidation of M(M1)	Oxidation of M(1)
Q13643	Four and a half LIM domains protein 3 (FHL3_HUMAN)	31.1706	63.57	7.14	0.00485437					Single Protein		Q13643	1	1	1	1	1	100	0	Doubtful_x000D_
P09417	Dihydropteridine reductase (DHPR_HUMAN)	25.773	88.93	22.54	0.0150273					Single Protein		P09417	3	4	4	6	8	100	0	Confident_x000D_	Dihydropteridine reductase (DHPR_HUMAN)	25.773	100	21.72	0.00956284					Related Proteins	P09417-2	P09417, P09417-2	3	5	5	5	10	100	0	Confident_x000D_	Dihydropteridine reductase (DHPR_HUMAN)	25.773	100	26.23	0.0129781
Q7Z3T8	Zinc finger FYVE domain-containing protein 16 (ZFY16_HUMAN)	168.797	66.47	1.36	0.00190114					Single Protein		Q7Z3T8	1	4	4	2	5	100	0	Doubtful_x000D_	Zinc finger FYVE domain-containing protein 16 (ZFY16_HUMAN)	168.797	66.47	0.84	0.00095057					Single Protein		Q7Z3T8	1	3	3	1	3	100	0	Doubtful_x000D_
P61204	ADP-ribosylation factor 3 (ARF3_HUMAN)	20.5877	85.08	29.83	0.0243453	Oxidation of M(M134)	Oxidation of M(1)			Related Proteins	P61204-2	P61204, P61204-2	6	6	0	18	18	100	0	Confident_x000D_	ADP-ribosylation factor 3 (ARF3_HUMAN)	20.5877	100	29.83	0.0279774	Oxidation of M(M134)	Oxidation of M(1)			Related Proteins	P61204-2	P61204, P61204-2	7	7	0	20	20	100	0	Confident_x000D_	ADP-ribosylation factor 3 (ARF3_HUMAN)	20.5877	100	29.83	0.0198043	Oxidation of M(M134)	Oxidation of M(1)
P61204	ADP-ribosylation factor 3 (ARF3_HUMAN)	20.5877	85.08	29.83	0.0243453	Oxidation of M(M134)	Oxidation of M(1)			Related Proteins	P61204-2	P61204, P61204-2	6	6	0	18	18	100	0	Confident_x000D_	ADP-ribosylation factor 3 (ARF3_HUMAN)	20.5877	100	29.83	0.0279774	Oxidation of M(M134)	Oxidation of M(1)			Related Proteins	P61204-2	P61204, P61204-2	7	7	0	20	20	100	0	Confident_x000D_	ADP-ribosylation factor 3 (ARF3_HUMAN)	20.5877	100	43.65	0.0177821	Oxidation of M(M134)	Oxidation of M(1)
P61204	ADP-ribosylation factor 3 (ARF3_HUMAN)	20.5877	85.08	29.83	0.0243453	Oxidation of M(M134)	Oxidation of M(1)			Related Proteins	P61204-2	P61204, P61204-2	6	6	0	18	18	100	0	Confident_x000D_	ADP-ribosylation factor 3 (ARF3_HUMAN)	20.5877	100	43.65	0.0359921	Oxidation of M(M134)	Oxidation of M(1)			Related Proteins	P84077	P61204, P84077	8	8	0	29	29	100	0	Confident_x000D_	ADP-ribosylation factor 3 (ARF3_HUMAN)	20.5877	100	29.83	0.0198043	Oxidation of M(M134)	Oxidation of M(1)
P61204	ADP-ribosylation factor 3 (ARF3_HUMAN)	20.5877	85.08	29.83	0.0243453	Oxidation of M(M134)	Oxidation of M(1)			Related Proteins	P61204-2	P61204, P61204-2	6	6	0	18	18	100	0	Confident_x000D_	ADP-ribosylation factor 3 (ARF3_HUMAN)	20.5877	100	43.65	0.0359921	Oxidation of M(M134)	Oxidation of M(1)			Related Proteins	P84077	P61204, P84077	8	8	0	29	29	100	0	Confident_x000D_	ADP-ribosylation factor 3 (ARF3_HUMAN)	20.5877	100	43.65	0.0177821	Oxidation of M(M134)	Oxidation of M(1)
P61204	ADP-ribosylation factor 3 (ARF3_HUMAN)	20.5877	85.08	43.65	0.0314951	Oxidation of M(M134)	Oxidation of M(1)			Related Proteins	P84077	P61204, P84077	7	7	0	24	24	100	0	Confident_x000D_	ADP-ribosylation factor 3 (ARF3_HUMAN)	20.5877	100	29.83	0.0279774	Oxidation of M(M134)	Oxidation of M(1)			Related Proteins	P61204-2	P61204, P61204-2	7	7	0	20	20	100	0	Confident_x000D_	ADP-ribosylation factor 3 (ARF3_HUMAN)	20.5877	100	29.83	0.0198043	Oxidation of M(M134)	Oxidation of M(1)
P61204	ADP-ribosylation factor 3 (ARF3_HUMAN)	20.5877	85.08	43.65	0.0314951	Oxidation of M(M134)	Oxidation of M(1)			Related Proteins	P84077	P61204, P84077	7	7	0	24	24	100	0	Confident_x000D_	ADP-ribosylation factor 3 (ARF3_HUMAN)	20.5877	100	29.83	0.0279774	Oxidation of M(M134)	Oxidation of M(1)			Related Proteins	P61204-2	P61204, P61204-2	7	7	0	20	20	100	0	Confident_x000D_	ADP-ribosylation factor 3 (ARF3_HUMAN)	20.5877	100	43.65	0.0177821	Oxidation of M(M134)	Oxidation of M(1)
P61204	ADP-ribosylation factor 3 (ARF3_HUMAN)	20.5877	85.08	43.65	0.0314951	Oxidation of M(M134)	Oxidation of M(1)			Related Proteins	P84077	P61204, P84077	7	7	0	24	24	100	0	Confident_x000D_	ADP-ribosylation factor 3 (ARF3_HUMAN)	20.5877	100	43.65	0.0359921	Oxidation of M(M134)	Oxidation of M(1)			Related Proteins	P84077	P61204, P84077	8	8	0	29	29	100	0	Confident_x000D_	ADP-ribosylation factor 3 (ARF3_HUMAN)	20.5877	100	29.83	0.0198043	Oxidation of M(M134)	Oxidation of M(1)
P61204	ADP-ribosylation factor 3 (ARF3_HUMAN)	20.5877	85.08	43.65	0.0314951	Oxidation of M(M134)	Oxidation of M(1)			Related Proteins	P84077	P61204, P84077	7	7	0	24	24	100	0	Confident_x000D_	ADP-ribosylation factor 3 (ARF3_HUMAN)	20.5877	100	43.65	0.0359921	Oxidation of M(M134)	Oxidation of M(1)			Related Proteins	P84077	P61204, P84077	8	8	0	29	29	100	0	Confident_x000D_	ADP-ribosylation factor 3 (ARF3_HUMAN)	20.5877	100	43.65	0.0177821	Oxidation of M(M134)	Oxidation of M(1)
P52292	Importin subunit alpha-1 (IMA1_HUMAN)	57.8259	67.11	10.02	0.0047993					Single Protein		P52292	3	4	4	3	4	100	0	Confident_x000D_	Importin subunit alpha-1 (IMA1_HUMAN)	57.8259	72.21	10.02	0.0126527					Single Protein		P52292	3	4	4	7	8	100	0	Confident_x000D_	Importin subunit alpha-1 (IMA1_HUMAN)	57.8259	72.21	10.02	0.0069808
O75643	U5 small nuclear ribonucleoprotein 200 kDa helicase (U520_HUMAN)	244.353	86.47	16.15	0.00260024					Single Protein		O75643	24	25	25	36	39	100	0	Confident_x000D_	U5 small nuclear ribonucleoprotein 200 kDa helicase (U520_HUMAN)	244.353	87.73	11.75	0.0027493					Single Protein		O75643	18	19	19	28	28	100	0	Confident_x000D_	U5 small nuclear ribonucleoprotein 200 kDa helicase (U520_HUMAN)	244.353	87.73	12.59	0.00415348
P52294	Importin subunit alpha-5 (IMA5_HUMAN)	60.1835	62.64	7.99	0.00593472					Single Protein		P52294	3	4	3	4	5	100	0	Confident_x000D_																					Importin subunit alpha-5 (IMA5_HUMAN)	60.1835	62.64	5.95	0.0049456
P25325	3-mercaptopyruvate sulfurtransferase (THTM_HUMAN)	33.1576	90.91	9.09	0.00673401					Related Proteins	P25325-2	P25325, P25325-2	1	1	1	2	2	100	0	Doubtful_x000D_																					3-mercaptopyruvate sulfurtransferase (THTM_HUMAN)	33.1576	100	9.09	0.003367
P02545-2	Isoform C of Prelamin-A/C (LMNA_HUMAN)	65.0956	100	62.76	0.0258518	Oxidation of M(M352, M464, M540)	Oxidation of M(3)			Single Protein		P02545-2	43	43	1	138	140	100	0	Confident_x000D_	Isoform C of Prelamin-A/C (LMNA_HUMAN)	65.0956	100	65.73	0.0299601					Single Protein		P02545-2	41	41	1	137	140	100	0	Confident_x000D_	Isoform C of Prelamin-A/C (LMNA_HUMAN)	65.0956	100	64.51	0.028751	Oxidation of M(M352)	Oxidation of M(1)
Q15170-2	Isoform 2 of Transcription elongation factor A protein-like 1 (TCAL1_HUMAN)	18.6292	77.36	7.55	0.00813008					Single Protein		Q15170-2	1	1	1	1	1	85.9375	0	Doubtful_x000D_
P11717	Cation-independent mannose-6-phosphate receptor (MPRI_HUMAN)	274.199	81.93	34.04	0.00620899					Single Protein		P11717	55	63	63	119	130	100	0	Confident_x000D_	Cation-independent mannose-6-phosphate receptor (MPRI_HUMAN)	274.199	85.19	31.43	0.00608532					Single Protein		P11717	53	55	55	113	120	100	0	Confident_x000D_	Cation-independent mannose-6-phosphate receptor (MPRI_HUMAN)	274.199	85.19	34.24	0.00525754
O94776	Metastasis-associated protein MTA2 (MTA2_HUMAN)	74.9757	100	10.03	0.00336826					Single Protein		O94776	5	6	5	5	6	100	0	Confident_x000D_	Metastasis-associated protein MTA2 (MTA2_HUMAN)	74.9757	100	1.65	0.00149701					Single Protein		O94776	1	3	3	2	3	86.6667	0	Doubtful_x000D_	Metastasis-associated protein MTA2 (MTA2_HUMAN)	74.9757	100	6.29	0.00274451
Q9H3P7	Golgi resident protein GCP60 (GCP60_HUMAN)	60.556	76.7	19.89	0.00892995					Single Protein		Q9H3P7	6	6	6	10	10	100	0	Confident_x000D_	Golgi resident protein GCP60 (GCP60_HUMAN)	60.556	76.7	16.48	0.00950731					Single Protein		Q9H3P7	5	5	5	8	9	100	0	Confident_x000D_	Golgi resident protein GCP60 (GCP60_HUMAN)	60.556	76.7	16.48	0.00977675
P48426	Phosphatidylinositol 5-phosphate 4-kinase type-2 alpha (PI42A_HUMAN)	46.1955	77.34	10.84	0.0124735					Related Proteins	P48426-2	P48426, P48426-2	4	5	5	7	8	100	0	Confident_x000D_	Phosphatidylinositol 5-phosphate 4-kinase type-2 alpha (PI42A_HUMAN)	46.1955	77.34	17.49	0.0132166					Related Proteins	P48426-2	P48426, P48426-2	6	6	6	10	10	100	0	Confident_x000D_	Phosphatidylinositol 5-phosphate 4-kinase type-2 alpha (PI42A_HUMAN)	46.1955	77.34	12.81	0.0145966
Q9UJV9	Probable ATP-dependent RNA helicase DDX41 (DDX41_HUMAN)	69.793	100	2.41	0.00160772					Single Protein		Q9UJV9	1	2	2	1	2	95.082	0	Doubtful_x000D_
Q9NUL5	Repressor of yield of DENV protein (RYDEN_HUMAN)	33.0892	87.29	11.34	0.00590551					Related Proteins	Q9NUL5-2	Q9NUL5, Q9NUL5-2	2	2	2	2	2	100	0	Confident_x000D_	Repressor of yield of DENV protein (RYDEN_HUMAN)	33.0892	87.29	6.19	0.00393701					Related Proteins	Q9NUL5-3, Q9NUL5-4	Q9NUL5, Q9NUL5-3, Q9NUL5-4	1	2	2	1	2	100	0	Doubtful_x000D_
P11766	Alcohol dehydrogenase class-3 (ADHX_HUMAN)	39.6984	88.24	33.16	0.0217376					Single Protein		P11766	9	10	10	22	23	100	0	Confident_x000D_	Alcohol dehydrogenase class-3 (ADHX_HUMAN)	39.6984	88.24	33.16	0.01595					Single Protein		P11766	9	9	9	16	16	100	0	Confident_x000D_	Alcohol dehydrogenase class-3 (ADHX_HUMAN)	39.6984	88.24	35.29	0.0205207
Q8TCT9	Minor histocompatibility antigen H13 (HM13_HUMAN)	41.4615	54.64	3.18	0.00344828					Related Proteins	Q8TCT9-2, Q8TCT9-4, Q8TCT9-5	Q8TCT9, Q8TCT9-2, Q8TCT9-4, Q8TCT9-5	1	1	1	1	1	84.127	0	Doubtful_x000D_	Minor histocompatibility antigen H13 (HM13_HUMAN)	41.4615	61.8	9.55	0.00862069					Related Proteins	Q8TCT9-5	Q8TCT9, Q8TCT9-5	2	2	2	4	4	100	0	Confident_x000D_	Minor histocompatibility antigen H13 (HM13_HUMAN)	41.4615	61.8	9.55	0.012069
Q14980	Nuclear mitotic apparatus protein 1 (NUMA1_HUMAN)	238.115	95.65	1.42	0.000852411					Related Proteins	Q14980-2, Q14980-5	Q14980, Q14980-2, Q14980-5	2	4	0	4	6	100	0	Confident_x000D_	Nuclear mitotic apparatus protein 1 (NUMA1_HUMAN)	238.115	95.65	1.7	0.000974184					Related Proteins	Q14980-2, Q14980-5	Q14980, Q14980-2, Q14980-5	2	3	0	4	6	100	0	Confident_x000D_	Nuclear mitotic apparatus protein 1 (NUMA1_HUMAN)	238.115	95.65	1.51	0.00121773
Q14980	Nuclear mitotic apparatus protein 1 (NUMA1_HUMAN)	238.115	95.65	1.42	0.000852411					Related Proteins	Q14980-2, Q14980-5	Q14980, Q14980-2, Q14980-5	2	4	0	4	6	100	0	Confident_x000D_	Nuclear mitotic apparatus protein 1 (NUMA1_HUMAN)	238.115	95.65	2.7	0.00134762					Related Proteins	Q14980-2, Q14980-3, Q14980-4	Q14980, Q14980-2, Q14980-3, Q14980-4	4	5	0	7	8	100	0	Confident_x000D_	Nuclear mitotic apparatus protein 1 (NUMA1_HUMAN)	238.115	95.65	1.51	0.00121773
Q14980	Nuclear mitotic apparatus protein 1 (NUMA1_HUMAN)	238.115	95.65	2.03	0.000817619					Related Proteins	Q14980-2, Q14980-3, Q14980-4	Q14980, Q14980-2, Q14980-3, Q14980-4	3	6	0	6	9	100	0	Confident_x000D_	Nuclear mitotic apparatus protein 1 (NUMA1_HUMAN)	238.115	95.65	1.7	0.000974184					Related Proteins	Q14980-2, Q14980-5	Q14980, Q14980-2, Q14980-5	2	3	0	4	6	100	0	Confident_x000D_	Nuclear mitotic apparatus protein 1 (NUMA1_HUMAN)	238.115	95.65	1.51	0.00121773
Q14980	Nuclear mitotic apparatus protein 1 (NUMA1_HUMAN)	238.115	95.65	2.03	0.000817619					Related Proteins	Q14980-2, Q14980-3, Q14980-4	Q14980, Q14980-2, Q14980-3, Q14980-4	3	6	0	6	9	100	0	Confident_x000D_	Nuclear mitotic apparatus protein 1 (NUMA1_HUMAN)	238.115	95.65	2.7	0.00134762					Related Proteins	Q14980-2, Q14980-3, Q14980-4	Q14980, Q14980-2, Q14980-3, Q14980-4	4	5	0	7	8	100	0	Confident_x000D_	Nuclear mitotic apparatus protein 1 (NUMA1_HUMAN)	238.115	95.65	1.51	0.00121773
A0AV96	RNA-binding protein 47 (RBM47_HUMAN)	64.0582	70.32	10.12	0.00547316					Related Proteins	A0AV96-2	A0AV96, A0AV96-2	4	5	5	5	6	100	0	Confident_x000D_	RNA-binding protein 47 (RBM47_HUMAN)	64.0582	74.87	8.43	0.0049435					Related Proteins	A0AV96-2	A0AV96, A0AV96-2	3	4	4	4	5	100	0	Confident_x000D_	RNA-binding protein 47 (RBM47_HUMAN)	64.0582	74.87	6.07	0.00529661
Q9Y5A9	YTH domain-containing family protein 2 (YTHD2_HUMAN)	62.2957	54.58	6.22	0.0101156					Single Protein		Q9Y5A9	3	3	3	6	6	100	0	Confident_x000D_	YTH domain-containing family protein 2 (YTHD2_HUMAN)	62.2957	54.58	2.25	0.00289017					Related Proteins	Q9Y5A9-2	Q9Y5A9, Q9Y5A9-2	1	1	1	1	1	100	0	Doubtful_x000D_	YTH domain-containing family protein 2 (YTHD2_HUMAN)	62.2957	54.58	4.32	0.00722543
Q92499	ATP-dependent RNA helicase DDX1 (DDX1_HUMAN)	82.3798	88.51	12.57	0.00679389					Single Protein		Q92499	6	9	9	10	13	100	0	Confident_x000D_	ATP-dependent RNA helicase DDX1 (DDX1_HUMAN)	82.3798	88.51	6.49	0.0048855					Related Proteins	Q92499-3	Q92499, Q92499-3	3	4	0	6	7	100	0	Confident_x000D_	ATP-dependent RNA helicase DDX1 (DDX1_HUMAN)	82.3798	88.51	11.22	0.00552163
O75629	Protein CREG1 (CREG1_HUMAN)	24.0593	75.91	9.55	0.011976					Single Protein		O75629	1	1	1	2	3	100	0	Doubtful_x000D_	Protein CREG1 (CREG1_HUMAN)	24.0593	75.91	15	0.0209581					Single Protein		O75629	2	2	2	4	4	100	0	Confident_x000D_	Protein CREG1 (CREG1_HUMAN)	24.0593	75.91	9.55	0.011976
Q9Y5B0	RNA polymerase II subunit A C-terminal domain phosphatase (CTDP1_HUMAN)	104.335	83.04	3.23	0.00169875					Single Protein		Q9Y5B0	2	3	3	2	4	100	0	Confident_x000D_																					RNA polymerase II subunit A C-terminal domain phosphatase (CTDP1_HUMAN)	104.335	85.85	1.35	0.0011325
P08134	Rho-related GTP-binding protein RhoC (RHOC_HUMAN)	21.9923	85.49	52.33	0.015832					Single Protein		P08134	8	8	1	14	18	84.6154	0	Confident_x000D_																					Rho-related GTP-binding protein RhoC (RHOC_HUMAN)	21.9923	85.49	58.55	0.0273761
P08133	Annexin A6 (ANXA6_HUMAN)	75.8256	95.39	42.2	0.0162152					Single Protein		P08133	23	25	24	50	54	100	0	Confident_x000D_	Annexin A6 (ANXA6_HUMAN)	75.8256	95.39	45.77	0.0238239					Single Protein		P08133	24	24	24	60	60	100	0	Confident_x000D_	Annexin A6 (ANXA6_HUMAN)	75.8256	95.39	40.71	0.017091
Q9Y5B9	FACT complex subunit SPT16 (SP16H_HUMAN)	119.838	87.39	9.46	0.00478718					Single Protein		Q9Y5B9	8	10	10	13	15	100	0	Confident_x000D_	FACT complex subunit SPT16 (SP16H_HUMAN)	119.838	89.97	9.07	0.00469872					Single Protein		Q9Y5B9	7	7	7	10	10	100	0	Confident_x000D_	FACT complex subunit SPT16 (SP16H_HUMAN)	119.838	89.97	14.33	0.00425391
P09467	Fructose-1,6-bisphosphatase 1 (F16P1_HUMAN)	36.8188	79.59	26.63	0.0264871					Single Protein		P09467	6	7	7	15	16	100	0	Confident_x000D_	Fructose-1,6-bisphosphatase 1 (F16P1_HUMAN)	36.8188	79.59	18.34	0.0236813					Single Protein		P09467	5	8	8	13	16	100	0	Confident_x000D_	Fructose-1,6-bisphosphatase 1 (F16P1_HUMAN)	36.8188	79.59	33.14	0.0228716
P09429	High mobility group protein B1 (HMGB1_HUMAN)	24.8782	85.58	51.16	0.0391244	Oxidation of M(M13, M132)	Oxidation of M(2)			Single Protein		P09429	14	14	7	40	42	100	0	Confident_x000D_	High mobility group protein B1 (HMGB1_HUMAN)	24.8782	85.58	48.84	0.0636127	Oxidation of M(M132)	Oxidation of M(1)			Single Protein		P09429	15	15	11	42	44	100	0	Confident_x000D_	High mobility group protein B1 (HMGB1_HUMAN)	24.8782	85.58	48.37	0.050448
P53582	Methionine aminopeptidase 1 (MAP11_HUMAN)	43.1872	92.23	17.62	0.00669257					Single Protein		P53582	4	4	4	5	5	100	0	Confident_x000D_	Methionine aminopeptidase 1 (MAP11_HUMAN)	43.1872	92.23	9.84	0.00561313					Single Protein		P53582	3	3	3	4	4	100	0	Confident_x000D_	Methionine aminopeptidase 1 (MAP11_HUMAN)	43.1872	92.23	3.11	0.00259067
P10412	Histone H1.4 (H14_HUMAN)	21.852	100	31.05	0.0208407					Single Protein		P10412	8	8	1	19	19	100	0	Confident_x000D_	Histone H1.4 (H14_HUMAN)	21.852	100	30.59	0.0316301					Single Protein		P10412	10	10	3	29	29	100	0	Confident_x000D_	Histone H1.4 (H14_HUMAN)	21.852	100	35.62	0.0317804
O95466	Formin-like protein 1 (FMNL1_HUMAN)	121.777	77.27	12.82	0.00625437					Related Proteins	O95466-2, O95466-3	O95466, O95466-2, O95466-3	11	15	0	18	23	100	0	Confident_x000D_																					Formin-like protein 1 (FMNL1_HUMAN)	121.777	77.27	10.82	0.00552278
O75607	Nucleoplasmin-3 (NPM3_HUMAN)	19.3314	79.78	8.99	0.0211268					Single Protein		O75607	1	1	1	3	3	100	0	Doubtful_x000D_	Nucleoplasmin-3 (NPM3_HUMAN)	19.3314	79.78	8.99	0.0140845					Single Protein		O75607	1	1	1	2	2	100	0	Doubtful_x000D_	Nucleoplasmin-3 (NPM3_HUMAN)	19.3314	79.78	8.99	0.0140845
P53597	Succinate--CoA ligase [ADP/GDP-forming] subunit alpha, mitochondrial (SUCA_HUMAN)	36.2268	66.47	7.23	0.0152174					Single Protein		P53597	2	2	2	4	4	100	0	Confident_x000D_	Succinate--CoA ligase [ADP/GDP-forming] subunit alpha, mitochondrial (SUCA_HUMAN)	36.2268	66.47	8.96	0.0152174					Single Protein		P53597	2	2	2	4	4	100	0	Doubtful_x000D_	Succinate--CoA ligase [ADP/GDP-forming] subunit alpha, mitochondrial (SUCA_HUMAN)	36.2268	66.47	11.56	0.0166667
Q16401	26S proteasome non-ATPase regulatory subunit 5 (PSMD5_HUMAN)	56.1604	81.35	18.06	0.00953901					Related Proteins	Q16401-2	Q16401, Q16401-2	6	6	6	10	11	100	0	Confident_x000D_	26S proteasome non-ATPase regulatory subunit 5 (PSMD5_HUMAN)	56.1604	81.35	11.51	0.0115248					Related Proteins	Q16401-2	Q16401, Q16401-2	4	4	4	9	9	100	0	Confident_x000D_	26S proteasome non-ATPase regulatory subunit 5 (PSMD5_HUMAN)	56.1604	81.35	4.37	0.00531915
Q7Z478	ATP-dependent RNA helicase DHX29 (DHX29_HUMAN)	155.139	89.77	1.1	0.000796178					Single Protein		Q7Z478	1	1	1	1	1	100	0	Doubtful_x000D_
Q9BWS9	Chitinase domain-containing protein 1 (CHID1_HUMAN)	44.9123	91.09	3.05	0.00558659					Related Proteins	Q9BWS9-2, Q9BWS9-3	Q9BWS9, Q9BWS9-2, Q9BWS9-3	1	1	1	2	2	100	0	Doubtful_x000D_	Chitinase domain-containing protein 1 (CHID1_HUMAN)	44.9123	91.09	3.05	0.00139665					Related Proteins	Q9BWS9-2, Q9BWS9-3	Q9BWS9, Q9BWS9-2, Q9BWS9-3	1	3	0	1	3	100	0	Doubtful_x000D_	Chitinase domain-containing protein 1 (CHID1_HUMAN)	44.9123	91.09	7.89	0.00651769
Q7Z2K6	Endoplasmic reticulum metallopeptidase 1 (ERMP1_HUMAN)	100.167	60.07	1.55	0.0034965					Single Protein		Q7Z2K6	1	1	1	2	2	100	0	Doubtful_x000D_	Endoplasmic reticulum metallopeptidase 1 (ERMP1_HUMAN)	100.167	60.07	4.98	0.00553613					Single Protein		Q7Z2K6	3	3	3	5	5	100	0	Confident_x000D_	Endoplasmic reticulum metallopeptidase 1 (ERMP1_HUMAN)	100.167	60.07	4.2	0.00582751
P35236	Tyrosine-protein phosphatase non-receptor type 7 (PTN7_HUMAN)	40.5036	73.89	20.83	0.00948718					Related Proteins	P35236-2, P35236-3	P35236, P35236-2, P35236-3	4	5	5	5	6	100	0	Confident_x000D_	Tyrosine-protein phosphatase non-receptor type 7 (PTN7_HUMAN)	40.5036	73.89	20	0.0105128					Related Proteins	P35236-2, P35236-3	P35236, P35236-2, P35236-3	4	4	4	6	6	100	0	Confident_x000D_
Q9BRZ2	E3 ubiquitin-protein ligase TRIM56 (TRI56_HUMAN)	81.4365	87.68	1.85	0.00139276					Single Protein		Q9BRZ2	1	1	1	1	1	79.0323	0	Doubtful_x000D_
P07339	Cathepsin D (CATD_HUMAN)	44.5236	73.79	54.61	0.0683151	Oxidation of M(M201, M219, M246, M301, M326)	Oxidation of M(5)			Related Proteins	CATD_HUMAN	CATD_HUMAN, P07339	26	27	27	134	137	100	0	Confident_x000D_	Cathepsin D (CATD_HUMAN)	44.5236	73.79	57.77	0.100916	Oxidation of M(M201, M219, M246, M301, M326)	Oxidation of M(5)			Related Proteins	CATD_HUMAN	CATD_HUMAN, P07339	27	29	29	155	158	100	0	Confident_x000D_	Cathepsin D (CATD_HUMAN)	44.5236	73.79	57.77	0.0789888	Oxidation of M(M201, M219, M246, M301, M326)	Oxidation of M(5)
Q9UIQ6	Leucyl-cystinyl aminopeptidase (LCAP_HUMAN)	117.274	84	1.85	0.00105485					Single Protein		Q9UIQ6	1	2	2	1	2	100	0	Doubtful_x000D_	Leucyl-cystinyl aminopeptidase (LCAP_HUMAN)	117.274	86.63	5.07	0.0019339					Single Protein		Q9UIQ6	3	5	5	3	5	100	0	Confident_x000D_	Leucyl-cystinyl aminopeptidase (LCAP_HUMAN)	117.274	86.63	1.85	0.00105485
Q05048	Cleavage stimulation factor subunit 1 (CSTF1_HUMAN)	48.3267	82.13	3.71	0.00564972					Single Protein		Q05048	1	2	2	2	3	100	0	Doubtful_x000D_																					Cleavage stimulation factor subunit 1 (CSTF1_HUMAN)	48.3267	82.13	3.71	0.00282486
Q9NP72	Ras-related protein Rab-18 (RAB18_HUMAN)	22.9626	100	24.76	0.0101133					Related Proteins	Q9NP72-2	Q9NP72, Q9NP72-2	4	4	4	4	4	100	0	Confident_x000D_	Ras-related protein Rab-18 (RAB18_HUMAN)	22.9626	100	17.48	0.0113269					Related Proteins	Q9NP72-2	Q9NP72, Q9NP72-2	3	5	5	4	6	100	0	Confident_x000D_	Ras-related protein Rab-18 (RAB18_HUMAN)	22.9626	100	19.9	0.012945
P67936	Tropomyosin alpha-4 chain (TPM4_HUMAN)	28.5045	100	50	0.0242084					Single Protein		P67936	14	14	10	26	27	100	0	Confident_x000D_	Tropomyosin alpha-4 chain (TPM4_HUMAN)	28.5045	100	52.42	0.0331776					Single Protein		P67936	15	15	10	37	38	100	0	Confident_x000D_	Tropomyosin alpha-4 chain (TPM4_HUMAN)	28.5045	100	37.1	0.0250717
Q9HD26	Golgi-associated PDZ and coiled-coil motif-containing protein (GOPC_HUMAN)	50.4888	86.8	5.41	0.00232019					Related Proteins	Q9HD26-2	Q9HD26, Q9HD26-2	1	1	1	1	1	100	0	Doubtful_x000D_
Q96P70	Importin-9 (IPO9_HUMAN)	115.889	56.87	3.17	0.00221239					Single Protein		Q96P70	2	2	2	2	2	100	0	Confident_x000D_	Importin-9 (IPO9_HUMAN)	115.889	56.87	1.73	0.00147493					Single Protein		Q96P70	1	2	2	1	2	100	0	Doubtful_x000D_	Importin-9 (IPO9_HUMAN)	115.889	56.87	2.5	0.00221239
Q86UX7	Fermitin family homolog 3 (URP2_HUMAN)	75.905	87.11	52.32	0.0170759					Related Proteins	Q86UX7-2	Q86UX7, Q86UX7-2	27	27	27	73	75	100	0	Confident_x000D_	Fermitin family homolog 3 (URP2_HUMAN)	75.905	91.15	59.37	0.0255788					Related Proteins	Q86UX7-2	Q86UX7, Q86UX7-2	29	30	30	87	89	100	0	Confident_x000D_	Fermitin family homolog 3 (URP2_HUMAN)	75.905	91.15	56.07	0.0214913
Q9NVA2	Septin-11 (SEP11_HUMAN)	49.3672	89.51	26.34	0.0113045					Single Protein		Q9NVA2	9	10	4	18	19	100	0	Confident_x000D_	Septin-11 (SEP11_HUMAN)	49.3672	89.51	26.34	0.0128364					Single Protein		Q9NVA2	9	9	4	19	19	100	0	Confident_x000D_	Septin-11 (SEP11_HUMAN)	49.3672	89.51	26.81	0.0143934
P31943	Heterogeneous nuclear ribonucleoprotein H (HNRH1_HUMAN)	49.1984	83.3	55.23	0.0276328					Single Protein		P31943	18	20	13	63	65	100	0	Confident_x000D_	Heterogeneous nuclear ribonucleoprotein H (HNRH1_HUMAN)	49.1984	83.3	53.23	0.0355832					Single Protein		P31943	17	18	11	60	62	100	0	Confident_x000D_	Heterogeneous nuclear ribonucleoprotein H (HNRH1_HUMAN)	49.1984	83.3	50.78	0.0250219	Oxidation of M(M271)	Oxidation of M(1)
P17655	Calpain-2 catalytic subunit (CAN2_HUMAN)	79.9448	78.29	26.43	0.00805155					Single Protein		P17655	11	12	12	17	19	100	0	Confident_x000D_	Calpain-2 catalytic subunit (CAN2_HUMAN)	79.9448	78.29	25.43	0.0088164					Single Protein		P17655	9	9	9	16	16	100	0	Confident_x000D_	Calpain-2 catalytic subunit (CAN2_HUMAN)	79.9448	78.29	16.57	0.00666667
Q9Y2Q3	Glutathione S-transferase kappa 1 (GSTK1_HUMAN)	25.4803	100	18.14	0.0120944					Related Proteins	Q9Y2Q3-2, Q9Y2Q3-4	Q9Y2Q3, Q9Y2Q3-2, Q9Y2Q3-4	3	3	0	5	5	100	0	Confident_x000D_	Glutathione S-transferase kappa 1 (GSTK1_HUMAN)	25.4803	100	13.27	0.0176991					Related Proteins	Q9Y2Q3-2, Q9Y2Q3-4	Q9Y2Q3, Q9Y2Q3-2, Q9Y2Q3-4	2	2	0	6	6	100	0	Confident_x000D_	Glutathione S-transferase kappa 1 (GSTK1_HUMAN)	25.4803	100	18.14	0.0165192
Q9Y2Q3	Glutathione S-transferase kappa 1 (GSTK1_HUMAN)	25.4803	100	18.14	0.0120944					Related Proteins	Q9Y2Q3-2, Q9Y2Q3-4	Q9Y2Q3, Q9Y2Q3-2, Q9Y2Q3-4	3	3	0	5	5	100	0	Confident_x000D_	Glutathione S-transferase kappa 1 (GSTK1_HUMAN)	25.4803	100	13.27	0.0176991					Related Proteins	Q9Y2Q3-2, Q9Y2Q3-4	Q9Y2Q3, Q9Y2Q3-2, Q9Y2Q3-4	2	2	0	6	6	100	0	Confident_x000D_	Glutathione S-transferase kappa 1 (GSTK1_HUMAN)	25.4803	100	20.35	0.0114307
Q9Y2Q3	Glutathione S-transferase kappa 1 (GSTK1_HUMAN)	25.4803	100	18.14	0.0120944					Related Proteins	Q9Y2Q3-2, Q9Y2Q3-4	Q9Y2Q3, Q9Y2Q3-2, Q9Y2Q3-4	3	3	0	5	5	100	0	Confident_x000D_	Glutathione S-transferase kappa 1 (GSTK1_HUMAN)	25.4803	100	10.18	0.0176991					Related Proteins	Q9Y2Q3-2, Q9Y2Q3-3	Q9Y2Q3, Q9Y2Q3-2, Q9Y2Q3-3	2	2	0	6	6	99.9564	0	Confident_x000D_	Glutathione S-transferase kappa 1 (GSTK1_HUMAN)	25.4803	100	18.14	0.0165192
Q9Y2Q3	Glutathione S-transferase kappa 1 (GSTK1_HUMAN)	25.4803	100	18.14	0.0120944					Related Proteins	Q9Y2Q3-2, Q9Y2Q3-4	Q9Y2Q3, Q9Y2Q3-2, Q9Y2Q3-4	3	3	0	5	5	100	0	Confident_x000D_	Glutathione S-transferase kappa 1 (GSTK1_HUMAN)	25.4803	100	10.18	0.0176991					Related Proteins	Q9Y2Q3-2, Q9Y2Q3-3	Q9Y2Q3, Q9Y2Q3-2, Q9Y2Q3-3	2	2	0	6	6	99.9564	0	Confident_x000D_	Glutathione S-transferase kappa 1 (GSTK1_HUMAN)	25.4803	100	20.35	0.0114307
Q9Y2Q3	Glutathione S-transferase kappa 1 (GSTK1_HUMAN)	25.4803	100	15.04	0.0120944					Related Proteins	Q9Y2Q3-2, Q9Y2Q3-3	Q9Y2Q3, Q9Y2Q3-2, Q9Y2Q3-3	3	3	0	5	5	91.8033	0	Confident_x000D_	Glutathione S-transferase kappa 1 (GSTK1_HUMAN)	25.4803	100	13.27	0.0176991					Related Proteins	Q9Y2Q3-2, Q9Y2Q3-4	Q9Y2Q3, Q9Y2Q3-2, Q9Y2Q3-4	2	2	0	6	6	100	0	Confident_x000D_	Glutathione S-transferase kappa 1 (GSTK1_HUMAN)	25.4803	100	18.14	0.0165192
Q9Y2Q3	Glutathione S-transferase kappa 1 (GSTK1_HUMAN)	25.4803	100	15.04	0.0120944					Related Proteins	Q9Y2Q3-2, Q9Y2Q3-3	Q9Y2Q3, Q9Y2Q3-2, Q9Y2Q3-3	3	3	0	5	5	91.8033	0	Confident_x000D_	Glutathione S-transferase kappa 1 (GSTK1_HUMAN)	25.4803	100	13.27	0.0176991					Related Proteins	Q9Y2Q3-2, Q9Y2Q3-4	Q9Y2Q3, Q9Y2Q3-2, Q9Y2Q3-4	2	2	0	6	6	100	0	Confident_x000D_	Glutathione S-transferase kappa 1 (GSTK1_HUMAN)	25.4803	100	20.35	0.0114307
Q9Y2Q3	Glutathione S-transferase kappa 1 (GSTK1_HUMAN)	25.4803	100	15.04	0.0120944					Related Proteins	Q9Y2Q3-2, Q9Y2Q3-3	Q9Y2Q3, Q9Y2Q3-2, Q9Y2Q3-3	3	3	0	5	5	91.8033	0	Confident_x000D_	Glutathione S-transferase kappa 1 (GSTK1_HUMAN)	25.4803	100	10.18	0.0176991					Related Proteins	Q9Y2Q3-2, Q9Y2Q3-3	Q9Y2Q3, Q9Y2Q3-2, Q9Y2Q3-3	2	2	0	6	6	99.9564	0	Confident_x000D_	Glutathione S-transferase kappa 1 (GSTK1_HUMAN)	25.4803	100	18.14	0.0165192
Q9Y2Q3	Glutathione S-transferase kappa 1 (GSTK1_HUMAN)	25.4803	100	15.04	0.0120944					Related Proteins	Q9Y2Q3-2, Q9Y2Q3-3	Q9Y2Q3, Q9Y2Q3-2, Q9Y2Q3-3	3	3	0	5	5	91.8033	0	Confident_x000D_	Glutathione S-transferase kappa 1 (GSTK1_HUMAN)	25.4803	100	10.18	0.0176991					Related Proteins	Q9Y2Q3-2, Q9Y2Q3-3	Q9Y2Q3, Q9Y2Q3-2, Q9Y2Q3-3	2	2	0	6	6	99.9564	0	Confident_x000D_	Glutathione S-transferase kappa 1 (GSTK1_HUMAN)	25.4803	100	20.35	0.0114307
P31949	Protein S100-A11 (S10AB_HUMAN)	11.7328	70.48	60.95	0.454977	Oxidation of M(M43)	Oxidation of M(1)			Single Protein		P31949	12	12	12	86	94	100	0	Confident_x000D_	Protein S100-A11 (S10AB_HUMAN)	11.7328	70.48	57.14	0.865498	Oxidation of M(M43)	Oxidation of M(1)			Single Protein		P31949	10	10	10	123	131	100	0	Confident_x000D_	Protein S100-A11 (S10AB_HUMAN)	11.7328	70.48	57.14	1.32785	Oxidation of M(M43)	Oxidation of M(1)
Q9Y3U8	60S ribosomal protein L36 (RL36_HUMAN)	12.2459	100	30.48	0.0630159	Oxidation of M(M7)	Oxidation of M(1)			Single Protein		Q9Y3U8	6	6	6	14	14	100	0	Confident_x000D_	60S ribosomal protein L36 (RL36_HUMAN)	12.2459	100	30.48	0.0503175					Single Protein		Q9Y3U8	5	5	5	9	9	100	0	Confident_x000D_	60S ribosomal protein L36 (RL36_HUMAN)	12.2459	100	30.48	0.0507937
Q5H9R7	Serine/threonine-protein phosphatase 6 regulatory subunit 3 (PP6R3_HUMAN)	97.6076	76.29	1.6	0.0015015					Related Proteins	Q5H9R7-2, Q5H9R7-5	Q5H9R7, Q5H9R7-2, Q5H9R7-5	1	2	2	1	2	100	0	Doubtful_x000D_	Serine/threonine-protein phosphatase 6 regulatory subunit 3 (PP6R3_HUMAN)	97.6076	76.29	3.09	0.00187688					Related Proteins	Q5H9R7-2, Q5H9R7-4, Q5H9R7-5, Q5H9R7-6	Q5H9R7, Q5H9R7-2, Q5H9R7-4, Q5H9R7-5, Q5H9R7-6	2	2	1	2	2	100	0	Doubtful_x000D_
Q9H2M9	Rab3 GTPase-activating protein non-catalytic subunit (RBGPR_HUMAN)	155.886	69.06	5.81	0.00221719					Single Protein		Q9H2M9	6	8	8	6	9	100	0	Confident_x000D_	Rab3 GTPase-activating protein non-catalytic subunit (RBGPR_HUMAN)	155.886	71	5.1	0.00342383					Single Protein		Q9H2M9	5	6	6	7	9	100	0	Confident_x000D_	Rab3 GTPase-activating protein non-catalytic subunit (RBGPR_HUMAN)	155.886	71	1.58	0.00180995
Q16775	Hydroxyacylglutathione hydrolase, mitochondrial (GLO2_HUMAN)	33.7843	100	6.82	0.00162338					Related Proteins	Q16775-2	Q16775, Q16775-2	2	4	4	3	5	100	0	Doubtful_x000D_	Hydroxyacylglutathione hydrolase, mitochondrial (GLO2_HUMAN)	33.7843	100	18.83	0.00849567					Related Proteins	Q16775-2	Q16775, Q16775-2	5	5	5	6	8	100	0	Confident_x000D_
P39019	40S ribosomal protein S19 (RS19_HUMAN)	16.0505	100	42.76	0.0382923					Single Protein		P39019	7	7	7	14	14	100	0	Confident_x000D_	40S ribosomal protein S19 (RS19_HUMAN)	16.0505	100	42.76	0.0357471					Single Protein		P39019	6	6	6	15	15	100	0	Confident_x000D_	40S ribosomal protein S19 (RS19_HUMAN)	16.0505	100	48.28	0.0336782
Q9HCN8	Stromal cell-derived factor 2-like protein 1 (SDF2L_HUMAN)	23.5837	84.16	9.05	0.00537634					Single Protein		Q9HCN8	1	1	1	1	1	100	0	Doubtful_x000D_	Stromal cell-derived factor 2-like protein 1 (SDF2L_HUMAN)	23.5837	84.16	9.05	0.0107527					Single Protein		Q9HCN8	1	1	1	2	2	100	0	Doubtful_x000D_	Stromal cell-derived factor 2-like protein 1 (SDF2L_HUMAN)	23.5837	84.16	9.05	0.0107527
P39023	60S ribosomal protein L3 (RL3_HUMAN)	46.0798	93.3	30.27	0.0319204					Single Protein		P39023	11	11	11	39	39	100	0	Confident_x000D_	60S ribosomal protein L3 (RL3_HUMAN)	46.0798	100	28.29	0.0376265					Single Protein		P39023	9	9	9	35	35	100	0	Confident_x000D_	60S ribosomal protein L3 (RL3_HUMAN)	46.0798	100	28.04	0.0295167
O00267	Transcription elongation factor SPT5 (SPT5H_HUMAN)	120.925	74.43	8.37	0.0060571					Related Proteins	O00267-2	O00267, O00267-2	6	10	10	13	16	100	0	Confident_x000D_	Transcription elongation factor SPT5 (SPT5H_HUMAN)	120.925	76.91	6.07	0.00395448					Related Proteins	O00267-2	O00267, O00267-2	4	4	4	6	6	100	0	Confident_x000D_	Transcription elongation factor SPT5 (SPT5H_HUMAN)	120.925	76.91	5.43	0.00414738
Q9H7D7	WD repeat-containing protein 26 (WDR26_HUMAN)	72.0787	71.56	3.03	0.00422833					Related Proteins	Q9H7D7-2	Q9H7D7, Q9H7D7-2	1	2	2	2	3	100	0	Doubtful_x000D_																					WD repeat-containing protein 26 (WDR26_HUMAN)	72.0787	71.56	5.75	0.00317125
Q9H2K8	Serine/threonine-protein kinase TAO3 (TAOK3_HUMAN)	105.34	78.29	1.45	0.00136612					Single Protein		Q9H2K8	1	1	1	1	1	100	0	Doubtful_x000D_	Serine/threonine-protein kinase TAO3 (TAOK3_HUMAN)	105.34	78.29	1.45	0.00136612					Single Protein		Q9H2K8	1	1	1	1	1	100	0	Doubtful_x000D_
Q9BTT0	Acidic leucine-rich nuclear phosphoprotein 32 family member E (AN32E_HUMAN)	30.6738	45.15	23.13	0.0493409					Related Proteins	Q9BTT0-3	Q9BTT0, Q9BTT0-3	6	6	6	18	18	100	0	Confident_x000D_	Acidic leucine-rich nuclear phosphoprotein 32 family member E (AN32E_HUMAN)	30.6738	45.15	23.13	0.0361582					Related Proteins	Q9BTT0-3	Q9BTT0, Q9BTT0-3	6	6	6	16	16	100	0	Confident_x000D_	Acidic leucine-rich nuclear phosphoprotein 32 family member E (AN32E_HUMAN)	30.6738	45.15	23.13	0.0369115
P46926	Glucosamine-6-phosphate isomerase 1 (GNPI1_HUMAN)	32.6476	79.58	5.88	0.0017301					Related Proteins	P46926-2, Q8TDQ7, Q8TDQ7-2, Q8TDQ7-3	P46926, P46926-2, Q8TDQ7, Q8TDQ7-2, Q8TDQ7-3	1	1	0	1	1	100	0	Doubtful_x000D_	Glucosamine-6-phosphate isomerase 1 (GNPI1_HUMAN)	32.6476	79.58	5.88	0.00346021					Related Proteins	P46926-2, Q8TDQ7, Q8TDQ7-2, Q8TDQ7-3	P46926, P46926-2, Q8TDQ7, Q8TDQ7-2, Q8TDQ7-3	1	1	1	1	1	100	0	Doubtful_x000D_
Q06323	Proteasome activator complex subunit 1 (PSME1_HUMAN)	28.705	100	61.85	0.0361081					Single Protein		Q06323	13	17	17	33	38	100	0	Confident_x000D_	Proteasome activator complex subunit 1 (PSME1_HUMAN)	28.705	100	63.05	0.0539704					Single Protein		Q06323	16	18	18	51	53	100	0	Confident_x000D_	Proteasome activator complex subunit 1 (PSME1_HUMAN)	28.705	100	63.05	0.0272071
Q9Y490	Talin-1 (TLN1_HUMAN)	269.599	77.17	59.11	0.00715224	Oxidation of M(M468, M822, M1387, M1734, M2399, M2494)	Oxidation of M(6)	Oxidation of M (M113-{M101 M111 M113})	Oxidation of M (1)	Single Protein		Q9Y490	109	111	102	298	303	100	0	Confident_x000D_	Talin-1 (TLN1_HUMAN)	269.599	79.3	56.28	0.0105943	Oxidation of M(M1734, M2399, M2494)	Oxidation of M(3)			Single Protein		Q9Y490	102	105	96	288	295	100	0	Confident_x000D_	Talin-1 (TLN1_HUMAN)	269.599	79.3	55.49	0.00651491	Oxidation of M(M822, M2399)	Oxidation of M(2)
Q92734	Protein TFG (TFG_HUMAN)	43.4212	60.75	24	0.022085					Related Proteins	Q92734-2, Q92734-3, Q92734-4	Q92734, Q92734-2, Q92734-3, Q92734-4	5	5	5	10	10	100	0	Confident_x000D_	Protein TFG (TFG_HUMAN)	43.4212	60.75	19.25	0.0150892					Related Proteins	Q92734-2, Q92734-3, Q92734-4	Q92734, Q92734-2, Q92734-3, Q92734-4	4	5	5	7	8	100	0	Confident_x000D_	Protein TFG (TFG_HUMAN)	43.4212	60.75	25.5	0.0104644
Q9H2J4	Phosducin-like protein 3 (PDCL3_HUMAN)	27.5971	100	4.18	0.0041841					Single Protein		Q9H2J4	1	1	1	1	1	100	0	Doubtful_x000D_
Q9BX67	Junctional adhesion molecule C (JAM3_HUMAN)	34.9978	87.42	3.23	0.00369004					Related Proteins	Q9BX67-2	Q9BX67, Q9BX67-2	1	1	1	1	1	92.5373	0	Doubtful_x000D_	Junctional adhesion molecule C (JAM3_HUMAN)	34.9978	87.42	3.23	0.00738007					Related Proteins	Q9BX67-2	Q9BX67, Q9BX67-2	1	1	1	2	2	95.6522	0	Doubtful_x000D_
O60888	Protein CutA (CUTA_HUMAN)	19.1041	46.93	25.7	0.0347722					Related Proteins	O60888-2, O60888-3	O60888, O60888-2, O60888-3	3	3	3	6	6	100	0	Confident_x000D_	Protein CutA (CUTA_HUMAN)	19.1041	62.01	17.88	0.0359712					Related Proteins	O60888-2, O60888-3	O60888, O60888-2, O60888-3	2	2	2	6	6	100	0	Confident_x000D_	Protein CutA (CUTA_HUMAN)	19.1041	62.01	17.88	0.0161871
P36969	Phospholipid hydroperoxide glutathione peroxidase (GPX4_HUMAN)	22.161	100	15.23	0.0126904					Related Proteins	P36969-2	P36969, P36969-2	2	3	3	3	4	100	0	Confident_x000D_	Phospholipid hydroperoxide glutathione peroxidase (GPX4_HUMAN)	22.161	100	5.58	0.00507614					Related Proteins	P36969-2	P36969, P36969-2	1	1	1	1	1	100	0	Doubtful_x000D_	Phospholipid hydroperoxide glutathione peroxidase (GPX4_HUMAN)	22.161	100	5.58	0.00507614
Q86V81	THO complex subunit 4 (THOC4_HUMAN)	26.8716	100	26.07	0.0175838					Single Protein		Q86V81	7	7	7	14	15	100	0	Confident_x000D_	THO complex subunit 4 (THOC4_HUMAN)	26.8716	100	26.07	0.0284464					Single Protein		Q86V81	8	9	9	19	21	100	0	Confident_x000D_	THO complex subunit 4 (THOC4_HUMAN)	26.8716	100	27.24	0.0157032
Q03013	Glutathione S-transferase Mu 4 (GSTM4_HUMAN)	25.5448	100	4.59	0.00917431					Related Proteins	Q03013-3	Q03013, Q03013-3	1	2	0	2	3	100	0	Doubtful_x000D_	Glutathione S-transferase Mu 4 (GSTM4_HUMAN)	25.5448	100	4.59	0.00917431					Related Proteins	Q03013-2, Q03013-3	Q03013, Q03013-2, Q03013-3	1	2	0	2	3	100	0	Doubtful_x000D_
Q9NUU7	ATP-dependent RNA helicase DDX19A (DD19A_HUMAN)	53.9408	94.35	11.3	0.00400976					Single Protein		Q9NUU7	4	8	2	5	8	100	0	Confident_x000D_																					ATP-dependent RNA helicase DDX19A (DD19A_HUMAN)	53.9408	100	2.3	0.0041841
P49023	Paxillin (PAXI_HUMAN)	64.4639	72.93	5.92	0.00436681					Related Proteins	P49023-2, P49023-3	P49023, P49023-2, P49023-3	2	2	2	3	3	100	0	Confident_x000D_	Paxillin (PAXI_HUMAN)	64.4639	77.5	5.08	0.00436681					Related Proteins	P49023-2, P49023-3	P49023, P49023-2, P49023-3	2	7	7	5	8	100	0	Confident_x000D_	Paxillin (PAXI_HUMAN)	64.4639	77.5	2.88	0.00436681
P80303	Nucleobindin-2 (NUCB2_HUMAN)	50.1914	93.57	10.24	0.00634921	Oxidation of M(M302)	Oxidation of M(1)			Related Proteins	P80303-2	P80303, P80303-2	3	3	3	5	5	100	0	Confident_x000D_	Nucleobindin-2 (NUCB2_HUMAN)	50.1914	100	4.76	0.00595238					Related Proteins	P80303-2	P80303, P80303-2	2	2	2	3	3	100	0	Confident_x000D_	Nucleobindin-2 (NUCB2_HUMAN)	50.1914	100	2.14	0.0047619
Q9BS26	Endoplasmic reticulum resident protein 44 (ERP44_HUMAN)	46.9414	74.14	27.59	0.0352523					Single Protein		Q9BS26	9	9	9	28	28	100	0	Confident_x000D_	Endoplasmic reticulum resident protein 44 (ERP44_HUMAN)	46.9414	74.14	30.54	0.0279201					Single Protein		Q9BS26	8	8	8	22	23	100	0	Confident_x000D_	Endoplasmic reticulum resident protein 44 (ERP44_HUMAN)	46.9414	74.14	34.98	0.0233512
Q01518	Adenylyl cyclase-associated protein 1 (CAP1_HUMAN)	51.8687	91.79	68.21	0.155145	Oxidation of M(M27, M75, M146, M157, M162, M437)	Oxidation of M(6)			Single Protein		Q01518	53	55	55	344	360	100	0	Confident_x000D_	Adenylyl cyclase-associated protein 1 (CAP1_HUMAN)	51.8687	91.79	77.05	0.2686	Oxidation of M(M27, M75, M146, M157, M162, M437)	Oxidation of M(6)			Single Protein		Q01518	57	61	61	510	535	100	0	Confident_x000D_	Adenylyl cyclase-associated protein 1 (CAP1_HUMAN)	51.8687	91.79	80.84	0.293942	Oxidation of M(M27, M146, M157, M162, M437)	Oxidation of M(5)
P60468	Protein transport protein Sec61 subunit beta (SC61B_HUMAN)	9.9681	100	37.5	0.0295139					Single Protein		P60468	3	3	3	4	4	100	0	Confident_x000D_	Protein transport protein Sec61 subunit beta (SC61B_HUMAN)	9.9681	100	37.5	0.0277778					Single Protein		P60468	3	4	4	5	8	100	0	Confident_x000D_	Protein transport protein Sec61 subunit beta (SC61B_HUMAN)	9.9681	100	37.5	0.0416667
Q9H257	Caspase recruitment domain-containing protein 9 (CARD9_HUMAN)	62.2019	100	2.05	0.00186567					Related Proteins	Q9H257-2, Q9H257-3	Q9H257, Q9H257-2, Q9H257-3	1	1	1	1	1	100	0	Doubtful_x000D_
Q6P1N0	Coiled-coil and C2 domain-containing protein 1A (C2D1A_HUMAN)	103.998	87.38	1.16	0.00120337					Related Proteins	Q6P1N0-2	Q6P1N0, Q6P1N0-2	1	2	2	1	2	100	0	Doubtful_x000D_
P83111	Serine beta-lactamase-like protein LACTB, mitochondrial (LACTB_HUMAN)	60.655	86.84	13.89	0.00884211					Single Protein		P83111	6	9	9	9	12	100	0	Confident_x000D_	Serine beta-lactamase-like protein LACTB, mitochondrial (LACTB_HUMAN)	60.655	86.84	17.55	0.00826566					Single Protein		P83111	7	7	7	11	12	100	0	Confident_x000D_	Serine beta-lactamase-like protein LACTB, mitochondrial (LACTB_HUMAN)	60.655	86.84	7.86	0.00666667
Q9NQ29	Putative RNA-binding protein Luc7-like 1 (LUC7L_HUMAN)	43.7013	100	12.13	0.00649467					Related Proteins	Q9NQ29-2, Q9NQ29-3	Q9NQ29, Q9NQ29-2, Q9NQ29-3	4	4	1	7	7	100	0	Confident_x000D_
Q8TDJ6	DmX-like protein 2 (DMXL2_HUMAN)	339.427	70.39	1.22	0.000665484					Related Proteins	Q8TDJ6-3	Q8TDJ6, Q8TDJ6-3	2	3	3	2	3	100	0	Confident_x000D_																					DmX-like protein 2 (DMXL2_HUMAN)	339.427	70.39	0.69	0.000443656
P31930	Cytochrome b-c1 complex subunit 1, mitochondrial (QCR1_HUMAN)	52.6124	81.88	32.08	0.0135099					Single Protein		P31930	8	9	9	15	16	100	0	Confident_x000D_	Cytochrome b-c1 complex subunit 1, mitochondrial (QCR1_HUMAN)	52.6124	81.88	41.67	0.017388					Single Protein		P31930	11	12	12	22	24	100	0	Confident_x000D_	Cytochrome b-c1 complex subunit 1, mitochondrial (QCR1_HUMAN)	52.6124	81.88	46.04	0.0314279
P31937	3-hydroxyisobutyrate dehydrogenase, mitochondrial (3HIDH_HUMAN)	35.3058	77.38	9.23	0.00961538					Single Protein		P31937	2	2	2	3	3	100	0	Confident_x000D_	3-hydroxyisobutyrate dehydrogenase, mitochondrial (3HIDH_HUMAN)	35.3058	77.38	5.65	0.00384615					Single Protein		P31937	1	2	2	1	2	86.6667	0	Doubtful_x000D_	3-hydroxyisobutyrate dehydrogenase, mitochondrial (3HIDH_HUMAN)	35.3058	77.38	19.05	0.00801282
Q9UNP9-2	Isoform B of Peptidyl-prolyl cis-trans isomerase E (PPIE_HUMAN)	33.0644	81.42	41.89	0.0125492	Oxidation of M(M236)	Oxidation of M(1)			Single Protein		Q9UNP9-2	9	10	0	15	16	90.3226	0	Confident_x000D_
Q9NUQ9	Protein FAM49B (FA49B_HUMAN)	36.7246	91.67	43.83	0.0210685					Single Protein		Q9NUQ9	9	10	8	21	23	100	0	Confident_x000D_	Protein FAM49B (FA49B_HUMAN)	36.7246	100	43.21	0.0189545					Single Protein		Q9NUQ9	9	10	10	19	20	100	0	Confident_x000D_	Protein FAM49B (FA49B_HUMAN)	36.7246	100	48.15	0.019921
Q02818	Nucleobindin-1 (NUCB1_HUMAN)	53.8463	100	19.96	0.0102546					Single Protein		Q02818	8	9	9	13	15	100	0	Confident_x000D_	Nucleobindin-1 (NUCB1_HUMAN)	53.8463	100	19.31	0.00743208					Single Protein		Q02818	7	7	7	9	9	100	0	Confident_x000D_	Nucleobindin-1 (NUCB1_HUMAN)	53.8463	100	13.23	0.0087491
Q99798	Aconitate hydratase, mitochondrial (ACON_HUMAN)	85.3719	83.46	40	0.0108293					Single Protein		Q99798	22	23	23	40	43	100	0	Confident_x000D_	Aconitate hydratase, mitochondrial (ACON_HUMAN)	85.3719	86.92	32.31	0.0141397					Single Protein		Q99798	18	22	22	39	44	100	0	Confident_x000D_	Aconitate hydratase, mitochondrial (ACON_HUMAN)	85.3719	86.92	45.64	0.0161429
P61758	Prefoldin subunit 3 (PFD3_HUMAN)	22.6434	100	12.69	0.0126904					Single Protein		P61758	2	4	4	3	5	100	0	Confident_x000D_	Prefoldin subunit 3 (PFD3_HUMAN)	22.6434	100	23.35	0.0109983					Single Protein		P61758	3	3	3	4	4	100	0	Confident_x000D_	Prefoldin subunit 3 (PFD3_HUMAN)	22.6434	100	6.09	0.0101523
Q9HCD5	Nuclear receptor coactivator 5 (NCOA5_HUMAN)	65.4965	80.83	2.76	0.00213675					Single Protein		Q9HCD5	1	2	2	1	2	92.1875	0	Doubtful_x000D_	Nuclear receptor coactivator 5 (NCOA5_HUMAN)	65.4965	80.83	1.73	0.00213675					Single Protein		Q9HCD5	1	2	2	1	2	87.5	0	Doubtful_x000D_	Nuclear receptor coactivator 5 (NCOA5_HUMAN)	65.4965	80.83	1.73	0.00213675
Q96HR8	H/ACA ribonucleoprotein complex non-core subunit NAF1 (NAF1_HUMAN)	53.6831	45.95	3.04	0.00392157					Related Proteins	Q96HR8-2	Q96HR8, Q96HR8-2	1	1	1	1	1	100	0	Doubtful_x000D_	H/ACA ribonucleoprotein complex non-core subunit NAF1 (NAF1_HUMAN)	53.6831	45.95	3.04	0.00392157					Related Proteins	Q96HR8-2	Q96HR8, Q96HR8-2	1	1	1	1	1	100	0	Doubtful_x000D_	H/ACA ribonucleoprotein complex non-core subunit NAF1 (NAF1_HUMAN)	53.6831	45.95	3.04	0.00392157
Q9BXP5	Serrate RNA effector molecule homolog (SRRT_HUMAN)	100.604	83.33	15.53	0.00644663					Related Proteins	Q9BXP5-2, Q9BXP5-3, Q9BXP5-4, Q9BXP5-5	Q9BXP5, Q9BXP5-2, Q9BXP5-3, Q9BXP5-4, Q9BXP5-5	12	13	13	16	20	100	0	Confident_x000D_	Serrate RNA effector molecule homolog (SRRT_HUMAN)	100.604	83.33	16.1	0.00481378					Related Proteins	Q9BXP5-2, Q9BXP5-3, Q9BXP5-4, Q9BXP5-5	Q9BXP5, Q9BXP5-2, Q9BXP5-3, Q9BXP5-4, Q9BXP5-5	12	14	14	17	20	100	0	Confident_x000D_	Serrate RNA effector molecule homolog (SRRT_HUMAN)	100.604	83.33	9.82	0.00575292
P09622	Dihydrolipoyl dehydrogenase, mitochondrial (DLDH_HUMAN)	54.143	79.37	31.04	0.0151913					Related Proteins	P09622-3	P09622, P09622-3	10	11	0	25	26	100	0	Confident_x000D_	Dihydrolipoyl dehydrogenase, mitochondrial (DLDH_HUMAN)	54.143	79.37	28.09	0.0202469					Related Proteins	P09622-3	P09622, P09622-3	9	9	0	28	28	100	0	Confident_x000D_	Dihydrolipoyl dehydrogenase, mitochondrial (DLDH_HUMAN)	54.143	79.37	34.77	0.017011
P09622	Dihydrolipoyl dehydrogenase, mitochondrial (DLDH_HUMAN)	54.143	79.37	31.04	0.0151913					Related Proteins	P09622-3	P09622, P09622-3	10	11	0	25	26	100	0	Confident_x000D_	Dihydrolipoyl dehydrogenase, mitochondrial (DLDH_HUMAN)	54.143	79.37	28.09	0.0202469					Related Proteins	P09622-3	P09622, P09622-3	9	9	0	28	28	100	0	Confident_x000D_	Dihydrolipoyl dehydrogenase, mitochondrial (DLDH_HUMAN)	54.143	79.37	30.65	0.0120605
P09622	Dihydrolipoyl dehydrogenase, mitochondrial (DLDH_HUMAN)	54.143	79.37	31.04	0.0151913					Related Proteins	P09622-3	P09622, P09622-3	10	11	0	25	26	100	0	Confident_x000D_	Dihydrolipoyl dehydrogenase, mitochondrial (DLDH_HUMAN)	54.143	79.37	22.2	0.014494					Related Proteins	P09622-2	P09622, P09622-2	8	8	0	24	24	100	0	Confident_x000D_	Dihydrolipoyl dehydrogenase, mitochondrial (DLDH_HUMAN)	54.143	79.37	34.77	0.017011
P09622	Dihydrolipoyl dehydrogenase, mitochondrial (DLDH_HUMAN)	54.143	79.37	31.04	0.0151913					Related Proteins	P09622-3	P09622, P09622-3	10	11	0	25	26	100	0	Confident_x000D_	Dihydrolipoyl dehydrogenase, mitochondrial (DLDH_HUMAN)	54.143	79.37	22.2	0.014494					Related Proteins	P09622-2	P09622, P09622-2	8	8	0	24	24	100	0	Confident_x000D_	Dihydrolipoyl dehydrogenase, mitochondrial (DLDH_HUMAN)	54.143	79.37	30.65	0.0120605
P09622	Dihydrolipoyl dehydrogenase, mitochondrial (DLDH_HUMAN)	54.143	79.37	25.15	0.013584					Related Proteins	P09622-2	P09622, P09622-2	9	10	0	23	24	100	0	Confident_x000D_	Dihydrolipoyl dehydrogenase, mitochondrial (DLDH_HUMAN)	54.143	79.37	28.09	0.0202469					Related Proteins	P09622-3	P09622, P09622-3	9	9	0	28	28	100	0	Confident_x000D_	Dihydrolipoyl dehydrogenase, mitochondrial (DLDH_HUMAN)	54.143	79.37	34.77	0.017011
P09622	Dihydrolipoyl dehydrogenase, mitochondrial (DLDH_HUMAN)	54.143	79.37	25.15	0.013584					Related Proteins	P09622-2	P09622, P09622-2	9	10	0	23	24	100	0	Confident_x000D_	Dihydrolipoyl dehydrogenase, mitochondrial (DLDH_HUMAN)	54.143	79.37	28.09	0.0202469					Related Proteins	P09622-3	P09622, P09622-3	9	9	0	28	28	100	0	Confident_x000D_	Dihydrolipoyl dehydrogenase, mitochondrial (DLDH_HUMAN)	54.143	79.37	30.65	0.0120605
P09622	Dihydrolipoyl dehydrogenase, mitochondrial (DLDH_HUMAN)	54.143	79.37	25.15	0.013584					Related Proteins	P09622-2	P09622, P09622-2	9	10	0	23	24	100	0	Confident_x000D_	Dihydrolipoyl dehydrogenase, mitochondrial (DLDH_HUMAN)	54.143	79.37	22.2	0.014494					Related Proteins	P09622-2	P09622, P09622-2	8	8	0	24	24	100	0	Confident_x000D_	Dihydrolipoyl dehydrogenase, mitochondrial (DLDH_HUMAN)	54.143	79.37	34.77	0.017011
P09622	Dihydrolipoyl dehydrogenase, mitochondrial (DLDH_HUMAN)	54.143	79.37	25.15	0.013584					Related Proteins	P09622-2	P09622, P09622-2	9	10	0	23	24	100	0	Confident_x000D_	Dihydrolipoyl dehydrogenase, mitochondrial (DLDH_HUMAN)	54.143	79.37	22.2	0.014494					Related Proteins	P09622-2	P09622, P09622-2	8	8	0	24	24	100	0	Confident_x000D_	Dihydrolipoyl dehydrogenase, mitochondrial (DLDH_HUMAN)	54.143	79.37	30.65	0.0120605
Q5VTL8	Pre-mRNA-splicing factor 38B (PR38B_HUMAN)	64.4292	93.59	2.56	0.00195695					Single Protein		Q5VTL8	1	1	1	1	1	100	0	Doubtful_x000D_
P29590	Protein PML (PML_HUMAN)	97.4889	78.8	5.78	0.00407674					Related Proteins	P29590-11, P29590-12, P29590-13, P29590-2, P29590-3, P29590-4, P29590-5, P29590-8, P29590-9	P29590, P29590-11, P29590-12, P29590-13, P29590-2, P29590-3, P29590-4, P29590-5, P29590-8, P29590-9	4	4	4	6	6	100	0	Confident_x000D_	Protein PML (PML_HUMAN)	97.4889	78.8	5.44	0.00383693					Related Proteins	P29590-11, P29590-12, P29590-5	P29590, P29590-11, P29590-12, P29590-5	3	3	3	5	5	100	0	Confident_x000D_	Protein PML (PML_HUMAN)	97.4889	78.8	1.36	0.00143885
Q15833	Syntaxin-binding protein 2 (STXB2_HUMAN)	66.4105	89.88	18.21	0.00773107					Related Proteins	Q15833-2, Q15833-3	Q15833, Q15833-2, Q15833-3	8	9	9	12	14	100	0	Confident_x000D_	Syntaxin-binding protein 2 (STXB2_HUMAN)	66.4105	89.88	8.6	0.00730748					Related Proteins	Q15833-2, Q15833-3	Q15833, Q15833-2, Q15833-3	4	7	7	9	12	100	0	Confident_x000D_	Syntaxin-binding protein 2 (STXB2_HUMAN)	66.4105	89.88	14.67	0.00483418
Q9NV56	MRG/MORF4L-binding protein (MRGBP_HUMAN)	22.403	70.59	6.37	0.00581395					Single Protein		Q9NV56	1	1	1	1	1	100	0	Doubtful_x000D_	MRG/MORF4L-binding protein (MRGBP_HUMAN)	22.403	70.59	6.37	0.00581395					Single Protein		Q9NV56	1	1	1	1	1	100	0	Doubtful_x000D_
Q6RW13	Type-1 angiotensin II receptor-associated protein (ATRAP_HUMAN)	17.4079	56.6	13.84	0.00833333					Related Proteins	Q6RW13-2	Q6RW13, Q6RW13-2	1	1	1	1	1	100	0	Doubtful_x000D_																					Type-1 angiotensin II receptor-associated protein (ATRAP_HUMAN)	17.4079	56.6	13.84	0.00833333
Q8NB37	Glutamine amidotransferase-like class 1 domain-containing protein 1 (GALD1_HUMAN)	23.2826	81.82	4.55	0.00555556					Related Proteins	Q8NB37-2, Q8NB37-3	Q8NB37, Q8NB37-2, Q8NB37-3	1	1	1	1	1	85.9375	0	Doubtful_x000D_	Glutamine amidotransferase-like class 1 domain-containing protein 1 (GALD1_HUMAN)	23.2826	81.82	4.55	0.00555556					Related Proteins	Q8NB37-2, Q8NB37-3	Q8NB37, Q8NB37-2, Q8NB37-3	1	1	1	1	1	81.8182	0	Doubtful_x000D_	Glutamine amidotransferase-like class 1 domain-containing protein 1 (GALD1_HUMAN)	23.2826	81.82	4.55	0.0111111
Q8N7H5	RNA polymerase II-associated factor 1 homolog (PAF1_HUMAN)	59.9391	93.6	2.64	0.00402414					Related Proteins	Q8N7H5-3	Q8N7H5, Q8N7H5-3	1	1	0	2	2	100	0	Doubtful_x000D_																					RNA polymerase II-associated factor 1 homolog (PAF1_HUMAN)	59.9391	93.6	2.64	0.00402414
Q9UMR2-2	Isoform 2 of ATP-dependent RNA helicase DDX19B (DD19B_HUMAN)	50.458	100	8.26	0.00342262					Related Proteins	Q9UMR2, Q9UMR2-4	Q9UMR2, Q9UMR2-2, Q9UMR2-4	3	6	1	4	6	100	0	Confident_x000D_
Q15185	Prostaglandin E synthase 3 (TEBP_HUMAN)	18.6854	79.38	24.38	0.0492126					Related Proteins	Q15185-3, Q15185-4	Q15185, Q15185-3, Q15185-4	3	4	0	9	10	100	0	Confident_x000D_	Prostaglandin E synthase 3 (TEBP_HUMAN)	18.6854	79.38	18.75	0.0551181					Related Proteins	Q15185-3, Q15185-4	Q15185, Q15185-3, Q15185-4	2	2	0	9	9	100	0	Confident_x000D_	Prostaglandin E synthase 3 (TEBP_HUMAN)	18.6854	79.38	18.75	0.0551181
Q15185	Prostaglandin E synthase 3 (TEBP_HUMAN)	18.6854	79.38	24.38	0.0492126					Related Proteins	Q15185-3, Q15185-4	Q15185, Q15185-3, Q15185-4	3	4	0	9	10	100	0	Confident_x000D_	Prostaglandin E synthase 3 (TEBP_HUMAN)	18.6854	79.38	18.75	0.0551181					Related Proteins	Q15185-3, Q15185-4	Q15185, Q15185-3, Q15185-4	2	2	0	9	9	100	0	Confident_x000D_	Prostaglandin E synthase 3 (TEBP_HUMAN)	18.6854	79.38	15.63	0.023622
Q15185	Prostaglandin E synthase 3 (TEBP_HUMAN)	18.6854	79.38	24.38	0.0492126					Related Proteins	Q15185-3, Q15185-4	Q15185, Q15185-3, Q15185-4	3	4	0	9	10	100	0	Confident_x000D_	Prostaglandin E synthase 3 (TEBP_HUMAN)	18.6854	79.38	15.63	0.023622					Related Proteins	Q15185-2, Q15185-4	Q15185, Q15185-2, Q15185-4	2	2	0	5	5	100	0	Confident_x000D_	Prostaglandin E synthase 3 (TEBP_HUMAN)	18.6854	79.38	18.75	0.0551181
Q15185	Prostaglandin E synthase 3 (TEBP_HUMAN)	18.6854	79.38	24.38	0.0492126					Related Proteins	Q15185-3, Q15185-4	Q15185, Q15185-3, Q15185-4	3	4	0	9	10	100	0	Confident_x000D_	Prostaglandin E synthase 3 (TEBP_HUMAN)	18.6854	79.38	15.63	0.023622					Related Proteins	Q15185-2, Q15185-4	Q15185, Q15185-2, Q15185-4	2	2	0	5	5	100	0	Confident_x000D_	Prostaglandin E synthase 3 (TEBP_HUMAN)	18.6854	79.38	15.63	0.023622
Q15185	Prostaglandin E synthase 3 (TEBP_HUMAN)	18.6854	79.38	15.63	0.023622					Related Proteins	Q15185-2, Q15185-4	Q15185, Q15185-2, Q15185-4	2	3	0	5	6	100	0	Confident_x000D_	Prostaglandin E synthase 3 (TEBP_HUMAN)	18.6854	79.38	18.75	0.0551181					Related Proteins	Q15185-3, Q15185-4	Q15185, Q15185-3, Q15185-4	2	2	0	9	9	100	0	Confident_x000D_	Prostaglandin E synthase 3 (TEBP_HUMAN)	18.6854	79.38	18.75	0.0551181
Q15185	Prostaglandin E synthase 3 (TEBP_HUMAN)	18.6854	79.38	15.63	0.023622					Related Proteins	Q15185-2, Q15185-4	Q15185, Q15185-2, Q15185-4	2	3	0	5	6	100	0	Confident_x000D_	Prostaglandin E synthase 3 (TEBP_HUMAN)	18.6854	79.38	18.75	0.0551181					Related Proteins	Q15185-3, Q15185-4	Q15185, Q15185-3, Q15185-4	2	2	0	9	9	100	0	Confident_x000D_	Prostaglandin E synthase 3 (TEBP_HUMAN)	18.6854	79.38	15.63	0.023622
Q15185	Prostaglandin E synthase 3 (TEBP_HUMAN)	18.6854	79.38	15.63	0.023622					Related Proteins	Q15185-2, Q15185-4	Q15185, Q15185-2, Q15185-4	2	3	0	5	6	100	0	Confident_x000D_	Prostaglandin E synthase 3 (TEBP_HUMAN)	18.6854	79.38	15.63	0.023622					Related Proteins	Q15185-2, Q15185-4	Q15185, Q15185-2, Q15185-4	2	2	0	5	5	100	0	Confident_x000D_	Prostaglandin E synthase 3 (TEBP_HUMAN)	18.6854	79.38	18.75	0.0551181
Q15185	Prostaglandin E synthase 3 (TEBP_HUMAN)	18.6854	79.38	15.63	0.023622					Related Proteins	Q15185-2, Q15185-4	Q15185, Q15185-2, Q15185-4	2	3	0	5	6	100	0	Confident_x000D_	Prostaglandin E synthase 3 (TEBP_HUMAN)	18.6854	79.38	15.63	0.023622					Related Proteins	Q15185-2, Q15185-4	Q15185, Q15185-2, Q15185-4	2	2	0	5	5	100	0	Confident_x000D_	Prostaglandin E synthase 3 (TEBP_HUMAN)	18.6854	79.38	15.63	0.023622
O75390	Citrate synthase, mitochondrial (CISY_HUMAN)	51.6795	57.73	13.95	0.0164994					Single Protein		O75390	6	6	6	13	14	100	0	Confident_x000D_	Citrate synthase, mitochondrial (CISY_HUMAN)	51.6795	57.73	30.04	0.0328278					Single Protein		O75390	12	13	13	31	33	100	0	Confident_x000D_	Citrate synthase, mitochondrial (CISY_HUMAN)	51.6795	57.73	31.76	0.0294219
P40763	Signal transducer and activator of transcription 3 (STAT3_HUMAN)	88.0114	86.1	13.12	0.00402798					Related Proteins	P40763-2, P40763-3	P40763, P40763-2, P40763-3	6	7	7	7	8	100	0	Confident_x000D_	Signal transducer and activator of transcription 3 (STAT3_HUMAN)	88.0114	86.1	13.25	0.00419682					Related Proteins	P40763-3	P40763, P40763-3	6	7	7	8	9	100	0	Confident_x000D_	Signal transducer and activator of transcription 3 (STAT3_HUMAN)	88.0114	86.1	11.43	0.00402798
P09132	Signal recognition particle 19 kDa protein (SRP19_HUMAN)	16.1454	100	36.81	0.021412					Single Protein		P09132	4	4	4	5	5	100	0	Confident_x000D_	Signal recognition particle 19 kDa protein (SRP19_HUMAN)	16.1454	100	27.78	0.0138889					Single Protein		P09132	2	3	3	3	5	100	0	Confident_x000D_	Signal recognition particle 19 kDa protein (SRP19_HUMAN)	16.1454	100	17.36	0.00694444
Q99805	Transmembrane 9 superfamily member 2 (TM9S2_HUMAN)	75.7255	58.22	4.37	0.00362319					Single Protein		Q99805	2	2	2	2	2	100	0	Confident_x000D_
P24752	Acetyl-CoA acetyltransferase, mitochondrial (THIL_HUMAN)	45.1706	78.92	23.89	0.0145886					Single Protein		P24752	5	5	5	10	10	100	0	Confident_x000D_	Acetyl-CoA acetyltransferase, mitochondrial (THIL_HUMAN)	45.1706	85.25	25.76	0.012341					Single Protein		P24752	6	8	8	11	14	100	0	Confident_x000D_	Acetyl-CoA acetyltransferase, mitochondrial (THIL_HUMAN)	45.1706	85.25	23.89	0.012553
Q5SSJ5	Heterochromatin protein 1-binding protein 3 (HP1B3_HUMAN)	61.1693	94.03	2.35	0.00384615					Related Proteins	Q5SSJ5-5	Q5SSJ5, Q5SSJ5-5	1	2	0	2	4	100	0	Doubtful_x000D_	Heterochromatin protein 1-binding protein 3 (HP1B3_HUMAN)	61.1693	94.03	5.06	0.00384615					Related Proteins	Q5SSJ5-5	Q5SSJ5, Q5SSJ5-5	2	2	0	3	3	100	0	Confident_x000D_	Heterochromatin protein 1-binding protein 3 (HP1B3_HUMAN)	61.1693	94.03	2.35	0.00384615
Q5SSJ5	Heterochromatin protein 1-binding protein 3 (HP1B3_HUMAN)	61.1693	94.03	2.35	0.00384615					Related Proteins	Q5SSJ5-5	Q5SSJ5, Q5SSJ5-5	1	2	0	2	4	100	0	Doubtful_x000D_	Heterochromatin protein 1-binding protein 3 (HP1B3_HUMAN)	61.1693	94.03	5.06	0.00384615					Related Proteins	Q5SSJ5-5	Q5SSJ5, Q5SSJ5-5	2	2	0	3	3	100	0	Confident_x000D_	Heterochromatin protein 1-binding protein 3 (HP1B3_HUMAN)	61.1693	94.03	18.44	0.00947344
Q5SSJ5	Heterochromatin protein 1-binding protein 3 (HP1B3_HUMAN)	61.1693	94.03	2.35	0.00384615					Related Proteins	Q5SSJ5-5	Q5SSJ5, Q5SSJ5-5	1	2	0	2	4	100	0	Doubtful_x000D_	Heterochromatin protein 1-binding protein 3 (HP1B3_HUMAN)	61.1693	94.03	16.09	0.00742445					Related Proteins	Q5SSJ5-2	Q5SSJ5, Q5SSJ5-2	8	10	0	11	15	100	0	Confident_x000D_	Heterochromatin protein 1-binding protein 3 (HP1B3_HUMAN)	61.1693	94.03	2.35	0.00384615
Q5SSJ5	Heterochromatin protein 1-binding protein 3 (HP1B3_HUMAN)	61.1693	94.03	2.35	0.00384615					Related Proteins	Q5SSJ5-5	Q5SSJ5, Q5SSJ5-5	1	2	0	2	4	100	0	Doubtful_x000D_	Heterochromatin protein 1-binding protein 3 (HP1B3_HUMAN)	61.1693	94.03	16.09	0.00742445					Related Proteins	Q5SSJ5-2	Q5SSJ5, Q5SSJ5-2	8	10	0	11	15	100	0	Confident_x000D_	Heterochromatin protein 1-binding protein 3 (HP1B3_HUMAN)	61.1693	94.03	18.44	0.00947344
Q5SSJ5	Heterochromatin protein 1-binding protein 3 (HP1B3_HUMAN)	61.1693	94.03	6.69	0.00576923					Related Proteins	Q5SSJ5-2	Q5SSJ5, Q5SSJ5-2	3	5	0	7	9	100	0	Confident_x000D_	Heterochromatin protein 1-binding protein 3 (HP1B3_HUMAN)	61.1693	94.03	5.06	0.00384615					Related Proteins	Q5SSJ5-5	Q5SSJ5, Q5SSJ5-5	2	2	0	3	3	100	0	Confident_x000D_	Heterochromatin protein 1-binding protein 3 (HP1B3_HUMAN)	61.1693	94.03	2.35	0.00384615
Q5SSJ5	Heterochromatin protein 1-binding protein 3 (HP1B3_HUMAN)	61.1693	94.03	6.69	0.00576923					Related Proteins	Q5SSJ5-2	Q5SSJ5, Q5SSJ5-2	3	5	0	7	9	100	0	Confident_x000D_	Heterochromatin protein 1-binding protein 3 (HP1B3_HUMAN)	61.1693	94.03	5.06	0.00384615					Related Proteins	Q5SSJ5-5	Q5SSJ5, Q5SSJ5-5	2	2	0	3	3	100	0	Confident_x000D_	Heterochromatin protein 1-binding protein 3 (HP1B3_HUMAN)	61.1693	94.03	18.44	0.00947344
Q5SSJ5	Heterochromatin protein 1-binding protein 3 (HP1B3_HUMAN)	61.1693	94.03	6.69	0.00576923					Related Proteins	Q5SSJ5-2	Q5SSJ5, Q5SSJ5-2	3	5	0	7	9	100	0	Confident_x000D_	Heterochromatin protein 1-binding protein 3 (HP1B3_HUMAN)	61.1693	94.03	16.09	0.00742445					Related Proteins	Q5SSJ5-2	Q5SSJ5, Q5SSJ5-2	8	10	0	11	15	100	0	Confident_x000D_	Heterochromatin protein 1-binding protein 3 (HP1B3_HUMAN)	61.1693	94.03	2.35	0.00384615
Q5SSJ5	Heterochromatin protein 1-binding protein 3 (HP1B3_HUMAN)	61.1693	94.03	6.69	0.00576923					Related Proteins	Q5SSJ5-2	Q5SSJ5, Q5SSJ5-2	3	5	0	7	9	100	0	Confident_x000D_	Heterochromatin protein 1-binding protein 3 (HP1B3_HUMAN)	61.1693	94.03	16.09	0.00742445					Related Proteins	Q5SSJ5-2	Q5SSJ5, Q5SSJ5-2	8	10	0	11	15	100	0	Confident_x000D_	Heterochromatin protein 1-binding protein 3 (HP1B3_HUMAN)	61.1693	94.03	18.44	0.00947344
Q86VP6	Cullin-associated NEDD8-dissociated protein 1 (CAND1_HUMAN)	136.289	74.07	31.46	0.00706788					Single Protein		Q86VP6	30	31	31	52	53	100	0	Confident_x000D_	Cullin-associated NEDD8-dissociated protein 1 (CAND1_HUMAN)	136.289	74.07	21.06	0.00621264					Single Protein		Q86VP6	18	18	18	31	33	100	0	Confident_x000D_	Cullin-associated NEDD8-dissociated protein 1 (CAND1_HUMAN)	136.289	74.07	23.58	0.00812224
O75376	Nuclear receptor corepressor 1 (NCOR1_HUMAN)	270.044	85.2	0.7	0.000444444					Single Protein		O75376	1	5	5	2	5	100	0	Doubtful_x000D_
Q9Y4L1	Hypoxia up-regulated protein 1 (HYOU1_HUMAN)	111.266	87.99	40.24	0.0107681					Single Protein		Q9Y4L1	30	34	34	76	83	100	0	Confident_x000D_	Hypoxia up-regulated protein 1 (HYOU1_HUMAN)	111.266	90.69	42.04	0.0108648					Single Protein		Q9Y4L1	28	32	32	78	82	100	0	Confident_x000D_	Hypoxia up-regulated protein 1 (HYOU1_HUMAN)	111.266	90.69	43.04	0.0118883
O75380	NADH dehydrogenase [ubiquinone] iron-sulfur protein 6, mitochondrial (NDUS6_HUMAN)	13.7028	100	19.35	0.00806452					Single Protein		O75380	1	1	1	1	1	100	0	Doubtful_x000D_																					NADH dehydrogenase [ubiquinone] iron-sulfur protein 6, mitochondrial (NDUS6_HUMAN)	13.7028	100	17.74	0.00806452
Q9NVP1	ATP-dependent RNA helicase DDX18 (DDX18_HUMAN)	75.3594	94.18	2.84	0.00158479					Single Protein		Q9NVP1	1	3	3	1	3	100	0	Doubtful_x000D_	ATP-dependent RNA helicase DDX18 (DDX18_HUMAN)	75.3594	94.18	1.79	0.00158479					Single Protein		Q9NVP1	1	3	3	1	3	100	0	Doubtful_x000D_	ATP-dependent RNA helicase DDX18 (DDX18_HUMAN)	75.3594	94.18	4.33	0.00396197
P23434	Glycine cleavage system H protein, mitochondrial (GCSH_HUMAN)	18.8726	61.85	11.56	0.0147059					Single Protein		P23434	1	3	3	2	4	100	0	Doubtful_x000D_	Glycine cleavage system H protein, mitochondrial (GCSH_HUMAN)	18.8726	61.85	11.56	0.00735294					Single Protein		P23434	1	1	1	1	1	100	0	Doubtful_x000D_	Glycine cleavage system H protein, mitochondrial (GCSH_HUMAN)	18.8726	61.85	11.56	0.00735294
P22102	Trifunctional purine biosynthetic protein adenosine-3 (PUR2_HUMAN)	107.699	77.23	10.2	0.00447151					Single Protein		P22102	8	10	10	13	15	100	0	Confident_x000D_	Trifunctional purine biosynthetic protein adenosine-3 (PUR2_HUMAN)	107.699	79.9	15.05	0.00508946	Oxidation of M(M574, M577)	Oxidation of M(2)			Single Protein		P22102	8	9	9	13	14	100	0	Confident_x000D_	Trifunctional purine biosynthetic protein adenosine-3 (PUR2_HUMAN)	107.699	79.9	11.09	0.00390311
O75368	SH3 domain-binding glutamic acid-rich-like protein (SH3L1_HUMAN)	12.7664	100	78.95	0.05078					Single Protein		O75368	12	12	12	25	26	100	0	Confident_x000D_	SH3 domain-binding glutamic acid-rich-like protein (SH3L1_HUMAN)	12.7664	100	78.95	0.054104					Single Protein		O75368	8	8	8	16	16	100	0	Confident_x000D_	SH3 domain-binding glutamic acid-rich-like protein (SH3L1_HUMAN)	12.7664	100	83.33	0.0628759
Q8WVM8	Sec1 family domain-containing protein 1 (SCFD1_HUMAN)	72.334	86.29	8.57	0.00519978					Single Protein		Q8WVM8	4	5	5	7	8	100	0	Confident_x000D_	Sec1 family domain-containing protein 1 (SCFD1_HUMAN)	72.334	90.5	9.35	0.00424193					Single Protein		Q8WVM8	4	5	5	5	6	100	0	Confident_x000D_	Sec1 family domain-containing protein 1 (SCFD1_HUMAN)	72.334	90.5	12.77	0.00675972
Q9NRW1	Ras-related protein Rab-6B (RAB6B_HUMAN)	23.4469	100	11.06	0.00314349					Related Proteins	P20340, P20340-2, P20340-4, Q9NRW1-2	P20340, P20340-2, P20340-4, Q9NRW1, Q9NRW1-2	2	3	0	3	4	100	0	Confident_x000D_
P09110	3-ketoacyl-CoA thiolase, peroxisomal (THIK_HUMAN)	44.2639	86.08	37.26	0.0170655					Single Protein		P09110	10	10	10	23	23	100	0	Confident_x000D_	3-ketoacyl-CoA thiolase, peroxisomal (THIK_HUMAN)	44.2639	92.45	43.87	0.0207222					Single Protein		P09110	11	12	12	25	27	100	0	Confident_x000D_	3-ketoacyl-CoA thiolase, peroxisomal (THIK_HUMAN)	44.2639	92.45	34.67	0.0188472
P51114	Fragile X mental retardation syndrome-related protein 1 (FXR1_HUMAN)	69.6779	89.53	6.12	0.00269784					Related Proteins	P51114-2	P51114, P51114-2	2	4	4	2	4	100	0	Confident_x000D_	Fragile X mental retardation syndrome-related protein 1 (FXR1_HUMAN)	69.6779	89.53	11.11	0.0052458					Related Proteins	P51114-2	P51114, P51114-2	4	4	4	6	6	100	0	Confident_x000D_	Fragile X mental retardation syndrome-related protein 1 (FXR1_HUMAN)	69.6779	89.53	7.25	0.00189848
P22897	Macrophage mannose receptor 1 (MRC1_HUMAN)	165.905	75.41	0.82	0.000826446					Related Proteins	P22897-2	P22897, P22897-2	1	1	1	1	1	87.0968	0	Doubtful_x000D_
Q9Y3Y2	Chromatin target of PRMT1 protein (CHTOP_HUMAN)	26.3803	100	5.24	0.00806452					Related Proteins	Q9Y3Y2-3, Q9Y3Y2-4	Q9Y3Y2, Q9Y3Y2-3, Q9Y3Y2-4	1	1	1	2	2	100	0	Doubtful_x000D_	Chromatin target of PRMT1 protein (CHTOP_HUMAN)	26.3803	100	5.24	0.00806452					Related Proteins	Q9Y3Y2-3, Q9Y3Y2-4	Q9Y3Y2, Q9Y3Y2-3, Q9Y3Y2-4	1	1	1	2	2	100	0	Doubtful_x000D_	Chromatin target of PRMT1 protein (CHTOP_HUMAN)	26.3803	100	5.24	0.00806452
Q8N983	39S ribosomal protein L43, mitochondrial (RM43_HUMAN)	23.4162	73.95	5.12	0.00628931					Related Proteins	Q8N983-2, Q8N983-3, Q8N983-4, Q8N983-6, Q8N983-7	Q8N983, Q8N983-2, Q8N983-3, Q8N983-4, Q8N983-6, Q8N983-7	1	1	1	1	1	100	0	Doubtful_x000D_
O75348	V-type proton ATPase subunit G 1 (VATG1_HUMAN)	13.7491	100	41.53	0.0374294					Single Protein		O75348	4	4	4	9	9	100	0	Confident_x000D_	V-type proton ATPase subunit G 1 (VATG1_HUMAN)	13.7491	100	42.37	0.0365819					Single Protein		O75348	5	5	5	9	9	100	0	Confident_x000D_	V-type proton ATPase subunit G 1 (VATG1_HUMAN)	13.7491	100	61.86	0.0450565
O75347	Tubulin-specific chaperone A (TBCA_HUMAN)	12.8467	100	42.59	0.042284					Single Protein		O75347	6	7	7	11	12	100	0	Confident_x000D_	Tubulin-specific chaperone A (TBCA_HUMAN)	12.8467	100	34.26	0.0361111					Single Protein		O75347	6	7	7	9	11	100	0	Confident_x000D_	Tubulin-specific chaperone A (TBCA_HUMAN)	12.8467	100	41.67	0.0399691
P46109	Crk-like protein (CRKL_HUMAN)	33.7559	84.16	9.24	0.00980392					Single Protein		P46109	2	3	3	4	4	100	0	Confident_x000D_	Crk-like protein (CRKL_HUMAN)	33.7559	84.16	5.61	0.00784314					Single Protein		P46109	1	3	3	2	4	100	0	Doubtful_x000D_	Crk-like protein (CRKL_HUMAN)	33.7559	84.16	9.24	0.0117647
O60814	Histone H2B type 1-K (H2B1K_HUMAN)	13.8816	100	42.86	0.114168	Oxidation of M(M60, M63)	Oxidation of M(2)			Related Proteins	P57053, P58876, P62807, Q5QNW6, Q5QNW6-2, Q93079, Q99877, Q99879, Q99880	O60814, P57053, P58876, P62807, Q5QNW6, Q5QNW6-2, Q93079, Q99877, Q99879, Q99880	13	13	0	106	109	100	0	Confident_x000D_	Histone H2B type 1-K (H2B1K_HUMAN)	13.8816	100	38.89	0.30567	Oxidation of M(M60, M63)	Oxidation of M(2)			Related Proteins	P57053, P58876, P62807, Q5QNW6, Q5QNW6-2, Q93079, Q99877, Q99879, Q99880	O60814, P57053, P58876, P62807, Q5QNW6, Q5QNW6-2, Q93079, Q99877, Q99879, Q99880	13	14	2	145	149	100	0	Confident_x000D_	Histone H2B type 1-K (H2B1K_HUMAN)	13.8816	100	46.03	0.13823	Oxidation of M(M60, M63)	Oxidation of M(2)
O60814	Histone H2B type 1-K (H2B1K_HUMAN)	13.8816	100	42.86	0.114168	Oxidation of M(M60, M63)	Oxidation of M(2)			Related Proteins	P57053, P58876, P62807, Q5QNW6, Q5QNW6-2, Q93079, Q99877, Q99879, Q99880	O60814, P57053, P58876, P62807, Q5QNW6, Q5QNW6-2, Q93079, Q99877, Q99879, Q99880	13	13	0	106	109	100	0	Confident_x000D_	Histone H2B type 1-K (H2B1K_HUMAN)	13.8816	100	38.89	0.30567	Oxidation of M(M60, M63)	Oxidation of M(2)			Related Proteins	P57053, P58876, P62807, Q5QNW6, Q5QNW6-2, Q93079, Q99877, Q99879, Q99880	O60814, P57053, P58876, P62807, Q5QNW6, Q5QNW6-2, Q93079, Q99877, Q99879, Q99880	13	14	2	145	149	100	0	Confident_x000D_	Histone H2B type 1-K (H2B1K_HUMAN)	13.8816	100	52.38	0.123445	Oxidation of M(M60, M63)	Oxidation of M(2)
O60814	Histone H2B type 1-K (H2B1K_HUMAN)	13.8816	100	40.48	0.0921069	Oxidation of M(M60, M63)	Oxidation of M(2)			Related Proteins	P06899, P23527, P33778, P57053, P58876, P62807, Q16778, Q5QNW6, Q5QNW6-2, Q93079, Q99877, Q99879	O60814, P06899, P23527, P33778, P57053, P58876, P62807, Q16778, Q5QNW6, Q5QNW6-2, Q93079, Q99877, Q99879	12	12	0	100	103	100	0	Confident_x000D_	Histone H2B type 1-K (H2B1K_HUMAN)	13.8816	100	38.89	0.30567	Oxidation of M(M60, M63)	Oxidation of M(2)			Related Proteins	P57053, P58876, P62807, Q5QNW6, Q5QNW6-2, Q93079, Q99877, Q99879, Q99880	O60814, P57053, P58876, P62807, Q5QNW6, Q5QNW6-2, Q93079, Q99877, Q99879, Q99880	13	14	2	145	149	100	0	Confident_x000D_	Histone H2B type 1-K (H2B1K_HUMAN)	13.8816	100	46.03	0.13823	Oxidation of M(M60, M63)	Oxidation of M(2)
O60814	Histone H2B type 1-K (H2B1K_HUMAN)	13.8816	100	40.48	0.0921069	Oxidation of M(M60, M63)	Oxidation of M(2)			Related Proteins	P06899, P23527, P33778, P57053, P58876, P62807, Q16778, Q5QNW6, Q5QNW6-2, Q93079, Q99877, Q99879	O60814, P06899, P23527, P33778, P57053, P58876, P62807, Q16778, Q5QNW6, Q5QNW6-2, Q93079, Q99877, Q99879	12	12	0	100	103	100	0	Confident_x000D_	Histone H2B type 1-K (H2B1K_HUMAN)	13.8816	100	38.89	0.30567	Oxidation of M(M60, M63)	Oxidation of M(2)			Related Proteins	P57053, P58876, P62807, Q5QNW6, Q5QNW6-2, Q93079, Q99877, Q99879, Q99880	O60814, P57053, P58876, P62807, Q5QNW6, Q5QNW6-2, Q93079, Q99877, Q99879, Q99880	13	14	2	145	149	100	0	Confident_x000D_	Histone H2B type 1-K (H2B1K_HUMAN)	13.8816	100	52.38	0.123445	Oxidation of M(M60, M63)	Oxidation of M(2)
Q9BT09	Protein canopy homolog 3 (CNPY3_HUMAN)	30.7287	87.77	21.22	0.0215164					Single Protein		Q9BT09	4	4	4	11	11	100	0	Confident_x000D_	Protein canopy homolog 3 (CNPY3_HUMAN)	30.7287	87.77	29.14	0.0275956					Single Protein		Q9BT09	6	6	6	15	15	100	0	Confident_x000D_	Protein canopy homolog 3 (CNPY3_HUMAN)	30.7287	87.77	26.26	0.0178962
Q99848	Probable rRNA-processing protein EBP2 (EBP2_HUMAN)	34.8304	100	5.88	0.00490196					Single Protein		Q99848	2	2	2	2	2	100	0	Doubtful_x000D_	Probable rRNA-processing protein EBP2 (EBP2_HUMAN)	34.8304	100	3.27	0.00326797					Single Protein		Q99848	1	3	3	1	3	100	0	Doubtful_x000D_	Probable rRNA-processing protein EBP2 (EBP2_HUMAN)	34.8304	100	3.27	0.00326797
O75339	Cartilage intermediate layer protein 1 (CILP1_HUMAN)	132.48	83.11	1.27	0.00203252					Single Protein		O75339	1	2	2	2	4	87.3016	0	Doubtful_x000D_	Cartilage intermediate layer protein 1 (CILP1_HUMAN)	132.48	83.11	1.27	0.00304878					Single Protein		O75339	1	1	1	3	3	87.5	0	Doubtful_x000D_	Cartilage intermediate layer protein 1 (CILP1_HUMAN)	132.48	83.11	1.27	0.00304878
P16333	Cytoplasmic protein NCK1 (NCK1_HUMAN)	42.8374	81.96	3.71	0.00323625					Related Proteins	P16333-2	P16333, P16333-2	1	1	1	1	1	100	0	Doubtful_x000D_
Q9Y4H4	G-protein-signaling modulator 3 (GPSM3_HUMAN)	17.8549	100	11.25	0.00625					Single Protein		Q9Y4H4	1	1	1	1	1	88.1579	0	Doubtful_x000D_	G-protein-signaling modulator 3 (GPSM3_HUMAN)	17.8549	100	11.25	0.00625					Single Protein		Q9Y4H4	1	1	1	1	1	100	0	Doubtful_x000D_	G-protein-signaling modulator 3 (GPSM3_HUMAN)	17.8549	100	11.25	0.00625
Q99832	T-complex protein 1 subunit eta (TCPH_HUMAN)	59.3289	89.13	50.09	0.0193375	Oxidation of M(M1)	Oxidation of M(1)			Single Protein		Q99832	20	21	21	41	42	100	0	Confident_x000D_	T-complex protein 1 subunit eta (TCPH_HUMAN)	59.3289	94.11	52.85	0.0165233					Single Protein		Q99832	21	21	21	45	46	100	0	Confident_x000D_	T-complex protein 1 subunit eta (TCPH_HUMAN)	59.3289	94.11	50.64	0.0200897
Q8WW33	Gametocyte-specific factor 1 (GTSF1_HUMAN)	19.2541	80.84	14.97	0.0185185					Single Protein		Q8WW33	2	2	2	3	3	100	0	Confident_x000D_	Gametocyte-specific factor 1 (GTSF1_HUMAN)	19.2541	80.84	14.97	0.0259259					Single Protein		Q8WW33	2	2	2	5	5	100	0	Confident_x000D_	Gametocyte-specific factor 1 (GTSF1_HUMAN)	19.2541	80.84	14.97	0.0222222
P22392	Nucleoside diphosphate kinase B (NDKB_HUMAN)	17.2869	100	71.71	0.0580098	Oxidation of M(M90)	Oxidation of M(1)			Related Proteins	P22392-2	P22392, P22392-2	10	11	5	31	32	100	0	Confident_x000D_	Nucleoside diphosphate kinase B (NDKB_HUMAN)	17.2869	100	71.71	0.060867	Oxidation of M(M90)	Oxidation of M(1)			Related Proteins	P22392-2	P22392, P22392-2	11	11	6	33	34	100	0	Confident_x000D_	Nucleoside diphosphate kinase B (NDKB_HUMAN)	17.2869	100	71.71	0.0732012	Oxidation of M(M90)	Oxidation of M(1)
P28062	Proteasome subunit beta type-8 (PSB8_HUMAN)	30.3346	100	18.48	0.0129831					Related Proteins	P28062-2	P28062, P28062-2	4	5	5	6	7	100	0	Confident_x000D_	Proteasome subunit beta type-8 (PSB8_HUMAN)	30.3346	100	19.57	0.0187198					Related Proteins	P28062-2	P28062, P28062-2	4	5	5	10	11	100	0	Confident_x000D_	Proteasome subunit beta type-8 (PSB8_HUMAN)	30.3346	100	14.13	0.0205314
O14818	Proteasome subunit alpha type-7 (PSA7_HUMAN)	27.8696	100	17.34	0.0191532					Related Proteins	O14818-4	O14818, O14818-4	3	4	0	8	9	100	0	Confident_x000D_	Proteasome subunit alpha type-7 (PSA7_HUMAN)	27.8696	100	27.02	0.0134409					Related Proteins	O14818-4	O14818, O14818-4	5	5	0	9	9	100	0	Confident_x000D_	Proteasome subunit alpha type-7 (PSA7_HUMAN)	27.8696	100	19.35	0.0164651
O14818	Proteasome subunit alpha type-7 (PSA7_HUMAN)	27.8696	100	17.34	0.0191532					Related Proteins	O14818-4	O14818, O14818-4	3	4	0	8	9	100	0	Confident_x000D_	Proteasome subunit alpha type-7 (PSA7_HUMAN)	27.8696	100	27.02	0.0134409					Related Proteins	O14818-4	O14818, O14818-4	5	5	0	9	9	100	0	Confident_x000D_	Proteasome subunit alpha type-7 (PSA7_HUMAN)	27.8696	100	28.63	0.0235983
O14818	Proteasome subunit alpha type-7 (PSA7_HUMAN)	27.8696	100	17.34	0.0191532					Related Proteins	O14818-4	O14818, O14818-4	3	4	0	8	9	100	0	Confident_x000D_	Proteasome subunit alpha type-7 (PSA7_HUMAN)	27.8696	100	28.63	0.0263921					Related Proteins	O14818-2	O14818, O14818-2	6	6	0	14	15	100	0	Confident_x000D_	Proteasome subunit alpha type-7 (PSA7_HUMAN)	27.8696	100	19.35	0.0164651
O14818	Proteasome subunit alpha type-7 (PSA7_HUMAN)	27.8696	100	17.34	0.0191532					Related Proteins	O14818-4	O14818, O14818-4	3	4	0	8	9	100	0	Confident_x000D_	Proteasome subunit alpha type-7 (PSA7_HUMAN)	27.8696	100	28.63	0.0263921					Related Proteins	O14818-2	O14818, O14818-2	6	6	0	14	15	100	0	Confident_x000D_	Proteasome subunit alpha type-7 (PSA7_HUMAN)	27.8696	100	28.63	0.0235983
O14818	Proteasome subunit alpha type-7 (PSA7_HUMAN)	27.8696	100	28.63	0.0199405					Related Proteins	O14818-2	O14818, O14818-2	6	6	0	14	14	100	0	Confident_x000D_	Proteasome subunit alpha type-7 (PSA7_HUMAN)	27.8696	100	27.02	0.0134409					Related Proteins	O14818-4	O14818, O14818-4	5	5	0	9	9	100	0	Confident_x000D_	Proteasome subunit alpha type-7 (PSA7_HUMAN)	27.8696	100	19.35	0.0164651
O14818	Proteasome subunit alpha type-7 (PSA7_HUMAN)	27.8696	100	28.63	0.0199405					Related Proteins	O14818-2	O14818, O14818-2	6	6	0	14	14	100	0	Confident_x000D_	Proteasome subunit alpha type-7 (PSA7_HUMAN)	27.8696	100	27.02	0.0134409					Related Proteins	O14818-4	O14818, O14818-4	5	5	0	9	9	100	0	Confident_x000D_	Proteasome subunit alpha type-7 (PSA7_HUMAN)	27.8696	100	28.63	0.0235983
O14818	Proteasome subunit alpha type-7 (PSA7_HUMAN)	27.8696	100	28.63	0.0199405					Related Proteins	O14818-2	O14818, O14818-2	6	6	0	14	14	100	0	Confident_x000D_	Proteasome subunit alpha type-7 (PSA7_HUMAN)	27.8696	100	28.63	0.0263921					Related Proteins	O14818-2	O14818, O14818-2	6	6	0	14	15	100	0	Confident_x000D_	Proteasome subunit alpha type-7 (PSA7_HUMAN)	27.8696	100	19.35	0.0164651
O14818	Proteasome subunit alpha type-7 (PSA7_HUMAN)	27.8696	100	28.63	0.0199405					Related Proteins	O14818-2	O14818, O14818-2	6	6	0	14	14	100	0	Confident_x000D_	Proteasome subunit alpha type-7 (PSA7_HUMAN)	27.8696	100	28.63	0.0263921					Related Proteins	O14818-2	O14818, O14818-2	6	6	0	14	15	100	0	Confident_x000D_	Proteasome subunit alpha type-7 (PSA7_HUMAN)	27.8696	100	28.63	0.0235983
Q86VS8	Protein Hook homolog 3 (HOOK3_HUMAN)	83.0744	80.78	1.53	0.00657895					Single Protein		Q86VS8	1	2	2	5	5	90.625	0	Doubtful_x000D_	Protein Hook homolog 3 (HOOK3_HUMAN)	83.0744	80.78	1.53	0.00493421					Single Protein		Q86VS8	1	1	1	3	4	95.6522	0	Doubtful_x000D_	Protein Hook homolog 3 (HOOK3_HUMAN)	83.0744	80.78	7.1	0.00630482
Q7KZ85	Transcription elongation factor SPT6 (SPT6H_HUMAN)	198.949	79.95	0.75	0.00133779					Single Protein		Q7KZ85	1	3	3	3	4	100	0	Doubtful_x000D_	Transcription elongation factor SPT6 (SPT6H_HUMAN)	198.949	83.14	3.01	0.00122631					Single Protein		Q7KZ85	3	4	4	3	4	100	0	Confident_x000D_	Transcription elongation factor SPT6 (SPT6H_HUMAN)	198.949	83.14	3.59	0.00122631			Oxidation of M (M1711-{M1705 M1711})	Oxidation of M (1)
Q02878	60S ribosomal protein L6 (RL6_HUMAN)	32.7076	100	37.15	0.0366443					Single Protein		Q02878	10	10	10	34	35	100	0	Confident_x000D_	60S ribosomal protein L6 (RL6_HUMAN)	32.7076	100	40.28	0.0344334					Single Protein		Q02878	11	11	11	37	37	100	0	Confident_x000D_	60S ribosomal protein L6 (RL6_HUMAN)	32.7076	100	42.01	0.0526098
Q96PK6	RNA-binding protein 14 (RBM14_HUMAN)	69.4489	49.63	19.43	0.018444					Single Protein		Q96PK6	10	12	10	16	18	100	0	Confident_x000D_	RNA-binding protein 14 (RBM14_HUMAN)	69.4489	49.63	14.2	0.0137622					Single Protein		Q96PK6	7	10	8	11	14	100	0	Confident_x000D_	RNA-binding protein 14 (RBM14_HUMAN)	69.4489	49.63	12.71	0.0129016
Q99829	Copine-1 (CPNE1_HUMAN)	59.0215	51.4	10.99	0.013432					Single Protein		Q99829	4	4	4	6	6	100	0	Confident_x000D_	Copine-1 (CPNE1_HUMAN)	59.0215	51.4	10.99	0.0175439					Single Protein		Q99829	4	5	5	8	9	100	0	Confident_x000D_	Copine-1 (CPNE1_HUMAN)	59.0215	51.4	7.08	0.0137061
Q8NI22	Multiple coagulation factor deficiency protein 2 (MCFD2_HUMAN)	16.3798	100	11.64	0.00684932					Related Proteins	Q8NI22-2, Q8NI22-3	Q8NI22, Q8NI22-2, Q8NI22-3	1	1	1	1	1	92.9577	0	Doubtful_x000D_	Multiple coagulation factor deficiency protein 2 (MCFD2_HUMAN)	16.3798	100	23.29	0.010274					Single Protein		Q8NI22	2	2	2	2	2	100	0	Confident_x000D_	Multiple coagulation factor deficiency protein 2 (MCFD2_HUMAN)	16.3798	100	28.08	0.0171233
O75312	Zinc finger protein ZPR1 (ZPR1_HUMAN)	50.893	75.16	3.05	0.00468384					Single Protein		O75312	1	1	1	2	2	100	0	Doubtful_x000D_	Zinc finger protein ZPR1 (ZPR1_HUMAN)	50.893	86.93	3.05	0.00468384					Single Protein		O75312	1	1	1	2	2	100	0	Doubtful_x000D_
P48735	Isocitrate dehydrogenase [NADP], mitochondrial (IDHP_HUMAN)	50.8769	84.96	34.07	0.0216146					Single Protein		P48735	14	16	15	35	38	100	0	Confident_x000D_	Isocitrate dehydrogenase [NADP], mitochondrial (IDHP_HUMAN)	50.8769	84.96	42.92	0.0269091					Single Protein		P48735	18	19	18	49	51	100	0	Confident_x000D_	Isocitrate dehydrogenase [NADP], mitochondrial (IDHP_HUMAN)	50.8769	84.96	46.68	0.0385692	Oxidation of M(M411)	Oxidation of M(1)
P54578	Ubiquitin carboxyl-terminal hydrolase 14 (UBP14_HUMAN)	56.033	86.23	36.44	0.0100141	Oxidation of M(M255)	Oxidation of M(1)			Single Protein		P54578	12	14	14	22	26	100	0	Confident_x000D_	Ubiquitin carboxyl-terminal hydrolase 14 (UBP14_HUMAN)	56.033	86.23	30.57	0.0120173					Single Protein		P54578	8	11	11	14	18	100	0	Confident_x000D_	Ubiquitin carboxyl-terminal hydrolase 14 (UBP14_HUMAN)	56.033	86.23	35.02	0.00938863
P54577	Tyrosine--tRNA ligase, cytoplasmic (SYYC_HUMAN)	59.1061	100	36.74	0.0118829	Oxidation of M(M439)	Oxidation of M(1)			Single Protein		P54577	15	19	19	25	31	100	0	Confident_x000D_	Tyrosine--tRNA ligase, cytoplasmic (SYYC_HUMAN)	59.1061	100	28.22	0.0125339					Single Protein		P54577	11	14	14	23	27	100	0	Confident_x000D_	Tyrosine--tRNA ligase, cytoplasmic (SYYC_HUMAN)	59.1061	100	28.03	0.0148156
Q13510	Acid ceramidase (ASAH1_HUMAN)	44.6308	84.3	34.94	0.0159627	Oxidation of M(M116, M354)	Oxidation of M(2)			Single Protein		Q13510	16	17	17	32	35	100	0	Confident_x000D_	Acid ceramidase (ASAH1_HUMAN)	44.6308	84.3	39.75	0.0297564					Single Protein		Q13510	14	15	15	47	48	100	0	Confident_x000D_	Acid ceramidase (ASAH1_HUMAN)	44.6308	84.3	45.32	0.0266559	Oxidation of M(M116)	Oxidation of M(1)
P28288	ATP-binding cassette sub-family D member 3 (ABCD3_HUMAN)	75.4276	100	4.1	0.00531108					Single Protein		P28288	2	3	3	5	6	100	0	Confident_x000D_	ATP-binding cassette sub-family D member 3 (ABCD3_HUMAN)	75.4276	100	4.1	0.00455235					Single Protein		P28288	2	3	3	5	5	100	0	Confident_x000D_	ATP-binding cassette sub-family D member 3 (ABCD3_HUMAN)	75.4276	100	4.1	0.00379363
P55160	Nck-associated protein 1-like (NCKPL_HUMAN)	128.071	77.37	6.48	0.00443316					Related Proteins	P55160-2	P55160, P55160-2	5	6	6	9	10	100	0	Confident_x000D_	Nck-associated protein 1-like (NCKPL_HUMAN)	128.071	79.77	10.2	0.00431593					Related Proteins	P55160-2	P55160, P55160-2	8	9	9	11	12	100	0	Confident_x000D_	Nck-associated protein 1-like (NCKPL_HUMAN)	128.071	79.77	2.4	0.00203046
O43617	Trafficking protein particle complex subunit 3 (TPPC3_HUMAN)	20.2611	71.11	4.44	0.015625					Related Proteins	O43617-2	O43617, O43617-2	1	1	1	2	2	100	0	Doubtful_x000D_	Trafficking protein particle complex subunit 3 (TPPC3_HUMAN)	20.2611	71.11	4.44	0.0078125					Related Proteins	O43617-2	O43617, O43617-2	1	1	1	1	1	100	0	Doubtful_x000D_
Q9BY32	Inosine triphosphate pyrophosphatase (ITPA_HUMAN)	21.4319	86.08	10.31	0.00515464					Related Proteins	Q9BY32-2, Q9BY32-3	Q9BY32, Q9BY32-2, Q9BY32-3	1	1	1	1	1	100	0	Doubtful_x000D_	Inosine triphosphate pyrophosphatase (ITPA_HUMAN)	21.4319	100	24.23	0.016323					Related Proteins	Q9BY32-2	Q9BY32, Q9BY32-2	3	3	3	5	5	100	0	Confident_x000D_	Inosine triphosphate pyrophosphatase (ITPA_HUMAN)	21.4319	100	24.23	0.0146048
P41252	Isoleucine--tRNA ligase, cytoplasmic (SYIC_HUMAN)	144.406	80.35	10.54	0.00615975					Single Protein		P41252	9	9	9	15	15	100	0	Confident_x000D_	Isoleucine--tRNA ligase, cytoplasmic (SYIC_HUMAN)	144.406	82.49	7.61	0.00329125					Single Protein		P41252	7	8	8	9	10	100	0	Confident_x000D_	Isoleucine--tRNA ligase, cytoplasmic (SYIC_HUMAN)	144.406	82.49	9.9	0.00335796	Oxidation of M(M913)	Oxidation of M(1)
P41250	Glycine--tRNA ligase (GARS_HUMAN)	83.1126	92.56	37.89	0.0100581					Single Protein		P41250	20	24	24	41	45	100	0	Confident_x000D_	Glycine--tRNA ligase (GARS_HUMAN)	83.1126	96.21	31.12	0.0101637					Single Protein		P41250	17	17	17	33	34	100	0	Confident_x000D_	Glycine--tRNA ligase (GARS_HUMAN)	83.1126	96.21	34.1	0.0082149
Q9Y4C8	Probable RNA-binding protein 19 (RBM19_HUMAN)	107.265	89.27	1.98	0.0011274					Single Protein		Q9Y4C8	1	1	1	1	1	100	0	Doubtful_x000D_
O95721	Synaptosomal-associated protein 29 (SNP29_HUMAN)	28.9526	100	12.4	0.0116279					Single Protein		O95721	2	2	2	4	4	100	0	Confident_x000D_	Synaptosomal-associated protein 29 (SNP29_HUMAN)	28.9526	100	12.4	0.00968992					Single Protein		O95721	2	2	2	3	3	100	0	Confident_x000D_	Synaptosomal-associated protein 29 (SNP29_HUMAN)	28.9526	100	4.26	0.00775194
Q13523	Serine/threonine-protein kinase PRP4 homolog (PRP4B_HUMAN)	116.916	97.22	3.57	0.00182059					Single Protein		Q13523	3	3	3	3	3	100	0	Confident_x000D_	Serine/threonine-protein kinase PRP4 homolog (PRP4B_HUMAN)	116.916	97.22	1.09	0.000993049					Single Protein		Q13523	1	2	2	1	2	100	0	Doubtful_x000D_
Q13526	Peptidyl-prolyl cis-trans isomerase NIMA-interacting 1 (PIN1_HUMAN)	18.232	100	12.27	0.0122699					Single Protein		Q13526	1	2	2	3	3	100	0	Doubtful_x000D_	Peptidyl-prolyl cis-trans isomerase NIMA-interacting 1 (PIN1_HUMAN)	18.232	100	12.27	0.0122699					Single Protein		Q13526	1	1	1	2	2	100	0	Doubtful_x000D_	Peptidyl-prolyl cis-trans isomerase NIMA-interacting 1 (PIN1_HUMAN)	18.232	100	17.18	0.00920245
O00233	26S proteasome non-ATPase regulatory subunit 9 (PSMD9_HUMAN)	24.6665	78.48	5.38	0.00571429					Related Proteins	O00233-3	O00233, O00233-3	1	1	0	1	1	100	0	Doubtful_x000D_	26S proteasome non-ATPase regulatory subunit 9 (PSMD9_HUMAN)	24.6665	78.48	12.56	0.0142857					Related Proteins	O00233-2	O00233, O00233-2	2	4	4	3	5	100	0	Confident_x000D_	26S proteasome non-ATPase regulatory subunit 9 (PSMD9_HUMAN)	24.6665	78.48	12.56	0.0114286
O00233	26S proteasome non-ATPase regulatory subunit 9 (PSMD9_HUMAN)	24.6665	78.48	7.17	0.0114286					Related Proteins	O00233-2	O00233, O00233-2	1	1	0	2	2	100	0	Doubtful_x000D_	26S proteasome non-ATPase regulatory subunit 9 (PSMD9_HUMAN)	24.6665	78.48	12.56	0.0142857					Related Proteins	O00233-2	O00233, O00233-2	2	4	4	3	5	100	0	Confident_x000D_	26S proteasome non-ATPase regulatory subunit 9 (PSMD9_HUMAN)	24.6665	78.48	12.56	0.0114286
P62308	Small nuclear ribonucleoprotein G (RUXG_HUMAN)	8.49043	59.21	15.79	0.0666667					Related Proteins	A8MWD9	A8MWD9, P62308	1	1	1	3	3	100	0	Doubtful_x000D_	Small nuclear ribonucleoprotein G (RUXG_HUMAN)	8.49043	59.21	17.11	0.0444444					Related Proteins	A8MWD9	A8MWD9, P62308	2	2	0	5	5	100	0	Confident_x000D_	Small nuclear ribonucleoprotein G (RUXG_HUMAN)	8.49043	59.21	17.11	0.0555556
P68402	Platelet-activating factor acetylhydrolase IB subunit beta (PA1B2_HUMAN)	25.5531	69.43	17.9	0.00628931					Related Proteins	P68402-2, P68402-3, P68402-4	P68402, P68402-2, P68402-3, P68402-4	2	2	0	4	4	100	0	Confident_x000D_	Platelet-activating factor acetylhydrolase IB subunit beta (PA1B2_HUMAN)	25.5531	69.43	21.83	0.0230608					Single Protein		P68402	3	4	4	6	7	100	0	Confident_x000D_	Platelet-activating factor acetylhydrolase IB subunit beta (PA1B2_HUMAN)	25.5531	69.43	30.57	0.024109
P68402	Platelet-activating factor acetylhydrolase IB subunit beta (PA1B2_HUMAN)	25.5531	69.43	21.83	0.0238095					Single Protein		P68402	3	3	0	7	7	91.8033	0	Confident_x000D_	Platelet-activating factor acetylhydrolase IB subunit beta (PA1B2_HUMAN)	25.5531	69.43	21.83	0.0230608					Single Protein		P68402	3	4	4	6	7	100	0	Confident_x000D_	Platelet-activating factor acetylhydrolase IB subunit beta (PA1B2_HUMAN)	25.5531	69.43	30.57	0.024109
P41240	Tyrosine-protein kinase CSK (CSK_HUMAN)	50.6717	93.56	14.22	0.00796296					Single Protein		P41240	4	4	4	6	6	100	0	Confident_x000D_	Tyrosine-protein kinase CSK (CSK_HUMAN)	50.6717	93.56	7.56	0.00333333					Single Protein		P41240	2	2	2	2	2	100	0	Confident_x000D_	Tyrosine-protein kinase CSK (CSK_HUMAN)	50.6717	93.56	12	0.00462963
P36543	V-type proton ATPase subunit E 1 (VATE1_HUMAN)	26.1288	87.61	9.73	0.00486726					Related Proteins	P36543-3, Q96A05	P36543, P36543-3, Q96A05	2	2	0	4	4	100	0	Confident_x000D_	V-type proton ATPase subunit E 1 (VATE1_HUMAN)	26.1288	87.61	12.83	0.00737463					Related Proteins	P36543-3, Q96A05	P36543, P36543-3, Q96A05	2	2	0	3	3	100	0	Confident_x000D_	V-type proton ATPase subunit E 1 (VATE1_HUMAN)	26.1288	87.61	12.83	0.00737463
P36543	V-type proton ATPase subunit E 1 (VATE1_HUMAN)	26.1288	87.61	9.73	0.00486726					Related Proteins	P36543-3, Q96A05	P36543, P36543-3, Q96A05	2	2	0	4	4	100	0	Confident_x000D_	V-type proton ATPase subunit E 1 (VATE1_HUMAN)	26.1288	87.61	12.83	0.00737463					Related Proteins	P36543-3, Q96A05	P36543, P36543-3, Q96A05	2	2	0	3	3	100	0	Confident_x000D_	V-type proton ATPase subunit E 1 (VATE1_HUMAN)	26.1288	87.61	32.74	0.0288278
P36543	V-type proton ATPase subunit E 1 (VATE1_HUMAN)	26.1288	87.61	9.73	0.00486726					Related Proteins	P36543-3, Q96A05	P36543, P36543-3, Q96A05	2	2	0	4	4	100	0	Confident_x000D_	V-type proton ATPase subunit E 1 (VATE1_HUMAN)	26.1288	87.61	24.34	0.0320796					Related Proteins	P36543-2	P36543, P36543-2	5	6	0	12	13	100	0	Confident_x000D_	V-type proton ATPase subunit E 1 (VATE1_HUMAN)	26.1288	87.61	12.83	0.00737463
P36543	V-type proton ATPase subunit E 1 (VATE1_HUMAN)	26.1288	87.61	9.73	0.00486726					Related Proteins	P36543-3, Q96A05	P36543, P36543-3, Q96A05	2	2	0	4	4	100	0	Confident_x000D_	V-type proton ATPase subunit E 1 (VATE1_HUMAN)	26.1288	87.61	24.34	0.0320796					Related Proteins	P36543-2	P36543, P36543-2	5	6	0	12	13	100	0	Confident_x000D_	V-type proton ATPase subunit E 1 (VATE1_HUMAN)	26.1288	87.61	32.74	0.0288278
P36543	V-type proton ATPase subunit E 1 (VATE1_HUMAN)	26.1288	87.61	28.76	0.0351401					Related Proteins	P36543-2	P36543, P36543-2	6	6	0	16	16	100	0	Confident_x000D_	V-type proton ATPase subunit E 1 (VATE1_HUMAN)	26.1288	87.61	12.83	0.00737463					Related Proteins	P36543-3, Q96A05	P36543, P36543-3, Q96A05	2	2	0	3	3	100	0	Confident_x000D_	V-type proton ATPase subunit E 1 (VATE1_HUMAN)	26.1288	87.61	12.83	0.00737463
P36543	V-type proton ATPase subunit E 1 (VATE1_HUMAN)	26.1288	87.61	28.76	0.0351401					Related Proteins	P36543-2	P36543, P36543-2	6	6	0	16	16	100	0	Confident_x000D_	V-type proton ATPase subunit E 1 (VATE1_HUMAN)	26.1288	87.61	12.83	0.00737463					Related Proteins	P36543-3, Q96A05	P36543, P36543-3, Q96A05	2	2	0	3	3	100	0	Confident_x000D_	V-type proton ATPase subunit E 1 (VATE1_HUMAN)	26.1288	87.61	32.74	0.0288278
P36543	V-type proton ATPase subunit E 1 (VATE1_HUMAN)	26.1288	87.61	28.76	0.0351401					Related Proteins	P36543-2	P36543, P36543-2	6	6	0	16	16	100	0	Confident_x000D_	V-type proton ATPase subunit E 1 (VATE1_HUMAN)	26.1288	87.61	24.34	0.0320796					Related Proteins	P36543-2	P36543, P36543-2	5	6	0	12	13	100	0	Confident_x000D_	V-type proton ATPase subunit E 1 (VATE1_HUMAN)	26.1288	87.61	12.83	0.00737463
P36543	V-type proton ATPase subunit E 1 (VATE1_HUMAN)	26.1288	87.61	28.76	0.0351401					Related Proteins	P36543-2	P36543, P36543-2	6	6	0	16	16	100	0	Confident_x000D_	V-type proton ATPase subunit E 1 (VATE1_HUMAN)	26.1288	87.61	24.34	0.0320796					Related Proteins	P36543-2	P36543, P36543-2	5	6	0	12	13	100	0	Confident_x000D_	V-type proton ATPase subunit E 1 (VATE1_HUMAN)	26.1288	87.61	32.74	0.0288278
Q9Y520	Protein PRRC2C (PRC2C_HUMAN)	316.718	70.37	1.69	0.000489966					Related Proteins	Q9Y520-2, Q9Y520-4, Q9Y520-5, Q9Y520-6, Q9Y520-7	Q9Y520, Q9Y520-2, Q9Y520-4, Q9Y520-5, Q9Y520-6, Q9Y520-7	4	6	0	4	6	100	0	Confident_x000D_																					Protein PRRC2C (PRC2C_HUMAN)	316.718	70.37	1.52	0.000548761
P42574	Caspase-3 (CASP3_HUMAN)	31.5875	100	11.91	0.00722022					Single Protein		P42574	2	3	3	3	4	100	0	Confident_x000D_	Caspase-3 (CASP3_HUMAN)	31.5875	100	3.97	0.00361011					Single Protein		P42574	1	1	1	1	1	84	0	Doubtful_x000D_
Q9HD20	Manganese-transporting ATPase 13A1 (AT131_HUMAN)	132.87	74.34	1.99	0.00254842					Single Protein		Q9HD20	2	5	5	3	6	100	0	Doubtful_x000D_	Manganese-transporting ATPase 13A1 (AT131_HUMAN)	132.87	74.34	3.16	0.00186884					Single Protein		Q9HD20	3	4	4	3	4	100	0	Confident_x000D_	Manganese-transporting ATPase 13A1 (AT131_HUMAN)	132.87	74.34	5.23	0.00263337
Q9H307	Pinin (PININ_HUMAN)	81.579	87.31	5.44	0.00509684					Single Protein		Q9H307	3	5	5	5	7	100	0	Confident_x000D_	Pinin (PININ_HUMAN)	81.579	87.31	6.83	0.00369521					Single Protein		Q9H307	4	6	6	6	7	100	0	Confident_x000D_	Pinin (PININ_HUMAN)	81.579	87.31	1.53	0.0030581
Q06210	Glutamine--fructose-6-phosphate aminotransferase [isomerizing] 1 (GFPT1_HUMAN)	78.7563	95.99	12.59	0.00457797					Related Proteins	Q06210-2	Q06210, Q06210-2	6	6	6	8	9	100	0	Confident_x000D_	Glutamine--fructose-6-phosphate aminotransferase [isomerizing] 1 (GFPT1_HUMAN)	78.7563	95.99	10.87	0.00602051					Related Proteins	Q06210-2	Q06210, Q06210-2	6	7	5	9	10	100	0	Confident_x000D_	Glutamine--fructose-6-phosphate aminotransferase [isomerizing] 1 (GFPT1_HUMAN)	78.7563	95.99	13.02	0.0058553
Q9HD15	Steroid receptor RNA activator 1 (SRA1_HUMAN)	25.6569	87.29	4.24	0.00423729					Single Protein		Q9HD15	1	1	1	1	1	90.3226	0	Doubtful_x000D_	Steroid receptor RNA activator 1 (SRA1_HUMAN)	25.6569	87.29	4.24	0.00847458					Single Protein		Q9HD15	1	2	2	2	3	100	0	Doubtful_x000D_	Steroid receptor RNA activator 1 (SRA1_HUMAN)	25.6569	87.29	4.24	0.00423729
Q13541	Eukaryotic translation initiation factor 4E-binding protein 1 (4EBP1_HUMAN)	12.5721	73.73	10.17	0.0344828					Single Protein		Q13541	1	2	2	3	4	100	0	Doubtful_x000D_	Eukaryotic translation initiation factor 4E-binding protein 1 (4EBP1_HUMAN)	12.5721	73.73	22.03	0.0114943					Single Protein		Q13541	1	1	1	1	1	100	0	Doubtful_x000D_	Eukaryotic translation initiation factor 4E-binding protein 1 (4EBP1_HUMAN)	12.5721	73.73	32.2	0.0172414
Q9NTX5	Ethylmalonyl-CoA decarboxylase (ECHD1_HUMAN)	33.6765	91.21	8.47	0.00760043					Related Proteins	Q9NTX5-2, Q9NTX5-5, Q9NTX5-6	Q9NTX5, Q9NTX5-2, Q9NTX5-5, Q9NTX5-6	2	2	0	3	3	100	0	Confident_x000D_	Ethylmalonyl-CoA decarboxylase (ECHD1_HUMAN)	33.6765	100	8.47	0.00868621					Related Proteins	Q9NTX5-2, Q9NTX5-5, Q9NTX5-6	Q9NTX5, Q9NTX5-2, Q9NTX5-5, Q9NTX5-6	2	2	0	4	4	100	0	Confident_x000D_	Ethylmalonyl-CoA decarboxylase (ECHD1_HUMAN)	33.6765	100	4.89	0.00325733
Q9NTX5	Ethylmalonyl-CoA decarboxylase (ECHD1_HUMAN)	33.6765	91.21	8.47	0.00760043					Related Proteins	Q9NTX5-2, Q9NTX5-5, Q9NTX5-6	Q9NTX5, Q9NTX5-2, Q9NTX5-5, Q9NTX5-6	2	2	0	3	3	100	0	Confident_x000D_	Ethylmalonyl-CoA decarboxylase (ECHD1_HUMAN)	33.6765	100	8.47	0.00868621					Related Proteins	Q9NTX5-2, Q9NTX5-5, Q9NTX5-6	Q9NTX5, Q9NTX5-2, Q9NTX5-5, Q9NTX5-6	2	2	0	4	4	100	0	Confident_x000D_	Ethylmalonyl-CoA decarboxylase (ECHD1_HUMAN)	33.6765	100	19.54	0.00719327
Q9NTX5	Ethylmalonyl-CoA decarboxylase (ECHD1_HUMAN)	33.6765	91.21	8.47	0.00760043					Related Proteins	Q9NTX5-2, Q9NTX5-5, Q9NTX5-6	Q9NTX5, Q9NTX5-2, Q9NTX5-5, Q9NTX5-6	2	2	0	3	3	100	0	Confident_x000D_	Ethylmalonyl-CoA decarboxylase (ECHD1_HUMAN)	33.6765	100	27.36	0.0200403					Related Proteins	Q9NTX5-2, Q9NTX5-3, Q9NTX5-6	Q9NTX5, Q9NTX5-2, Q9NTX5-3, Q9NTX5-6	6	6	0	13	13	100	0	Confident_x000D_	Ethylmalonyl-CoA decarboxylase (ECHD1_HUMAN)	33.6765	100	4.89	0.00325733
Q9NTX5	Ethylmalonyl-CoA decarboxylase (ECHD1_HUMAN)	33.6765	91.21	8.47	0.00760043					Related Proteins	Q9NTX5-2, Q9NTX5-5, Q9NTX5-6	Q9NTX5, Q9NTX5-2, Q9NTX5-5, Q9NTX5-6	2	2	0	3	3	100	0	Confident_x000D_	Ethylmalonyl-CoA decarboxylase (ECHD1_HUMAN)	33.6765	100	27.36	0.0200403					Related Proteins	Q9NTX5-2, Q9NTX5-3, Q9NTX5-6	Q9NTX5, Q9NTX5-2, Q9NTX5-3, Q9NTX5-6	6	6	0	13	13	100	0	Confident_x000D_	Ethylmalonyl-CoA decarboxylase (ECHD1_HUMAN)	33.6765	100	19.54	0.00719327
Q9NTX5	Ethylmalonyl-CoA decarboxylase (ECHD1_HUMAN)	33.6765	91.21	27.36	0.0111602					Related Proteins	Q9NTX5-2, Q9NTX5-3, Q9NTX5-6	Q9NTX5, Q9NTX5-2, Q9NTX5-3, Q9NTX5-6	6	6	0	9	9	100	0	Confident_x000D_	Ethylmalonyl-CoA decarboxylase (ECHD1_HUMAN)	33.6765	100	8.47	0.00868621					Related Proteins	Q9NTX5-2, Q9NTX5-5, Q9NTX5-6	Q9NTX5, Q9NTX5-2, Q9NTX5-5, Q9NTX5-6	2	2	0	4	4	100	0	Confident_x000D_	Ethylmalonyl-CoA decarboxylase (ECHD1_HUMAN)	33.6765	100	4.89	0.00325733
Q9NTX5	Ethylmalonyl-CoA decarboxylase (ECHD1_HUMAN)	33.6765	91.21	27.36	0.0111602					Related Proteins	Q9NTX5-2, Q9NTX5-3, Q9NTX5-6	Q9NTX5, Q9NTX5-2, Q9NTX5-3, Q9NTX5-6	6	6	0	9	9	100	0	Confident_x000D_	Ethylmalonyl-CoA decarboxylase (ECHD1_HUMAN)	33.6765	100	8.47	0.00868621					Related Proteins	Q9NTX5-2, Q9NTX5-5, Q9NTX5-6	Q9NTX5, Q9NTX5-2, Q9NTX5-5, Q9NTX5-6	2	2	0	4	4	100	0	Confident_x000D_	Ethylmalonyl-CoA decarboxylase (ECHD1_HUMAN)	33.6765	100	19.54	0.00719327
Q9NTX5	Ethylmalonyl-CoA decarboxylase (ECHD1_HUMAN)	33.6765	91.21	27.36	0.0111602					Related Proteins	Q9NTX5-2, Q9NTX5-3, Q9NTX5-6	Q9NTX5, Q9NTX5-2, Q9NTX5-3, Q9NTX5-6	6	6	0	9	9	100	0	Confident_x000D_	Ethylmalonyl-CoA decarboxylase (ECHD1_HUMAN)	33.6765	100	27.36	0.0200403					Related Proteins	Q9NTX5-2, Q9NTX5-3, Q9NTX5-6	Q9NTX5, Q9NTX5-2, Q9NTX5-3, Q9NTX5-6	6	6	0	13	13	100	0	Confident_x000D_	Ethylmalonyl-CoA decarboxylase (ECHD1_HUMAN)	33.6765	100	4.89	0.00325733
Q9NTX5	Ethylmalonyl-CoA decarboxylase (ECHD1_HUMAN)	33.6765	91.21	27.36	0.0111602					Related Proteins	Q9NTX5-2, Q9NTX5-3, Q9NTX5-6	Q9NTX5, Q9NTX5-2, Q9NTX5-3, Q9NTX5-6	6	6	0	9	9	100	0	Confident_x000D_	Ethylmalonyl-CoA decarboxylase (ECHD1_HUMAN)	33.6765	100	27.36	0.0200403					Related Proteins	Q9NTX5-2, Q9NTX5-3, Q9NTX5-6	Q9NTX5, Q9NTX5-2, Q9NTX5-3, Q9NTX5-6	6	6	0	13	13	100	0	Confident_x000D_	Ethylmalonyl-CoA decarboxylase (ECHD1_HUMAN)	33.6765	100	19.54	0.00719327
P42566	Epidermal growth factor receptor substrate 15 (EPS15_HUMAN)	98.5948	81.14	4.24	0.00242504					Single Protein		P42566	3	4	4	3	4	100	0	Confident_x000D_	Epidermal growth factor receptor substrate 15 (EPS15_HUMAN)	98.5948	81.14	7.37	0.00275573					Single Protein		P42566	4	5	5	4	5	100	0	Confident_x000D_	Epidermal growth factor receptor substrate 15 (EPS15_HUMAN)	98.5948	81.14	4.02	0.00198413
Q13542	Eukaryotic translation initiation factor 4E-binding protein 2 (4EBP2_HUMAN)	12.9313	50	11.67	0.0224719					Single Protein		Q13542	1	1	1	2	2	100	0	Doubtful_x000D_	Eukaryotic translation initiation factor 4E-binding protein 2 (4EBP2_HUMAN)	12.9313	50	11.67	0.011236					Single Protein		Q13542	1	1	1	1	1	100	0	Doubtful_x000D_	Eukaryotic translation initiation factor 4E-binding protein 2 (4EBP2_HUMAN)	12.9313	50	11.67	0.0224719
Q06187	Tyrosine-protein kinase BTK (BTK_HUMAN)	76.2324	95.9	3.19	0.00227618					Related Proteins	Q06187-2	Q06187, Q06187-2	2	2	2	2	2	100	0	Doubtful_x000D_	Tyrosine-protein kinase BTK (BTK_HUMAN)	76.2324	100	3.19	0.00227618					Related Proteins	Q06187-2	Q06187, Q06187-2	2	3	3	2	3	100	0	Doubtful_x000D_	Tyrosine-protein kinase BTK (BTK_HUMAN)	76.2324	100	1.67	0.00151745
Q13547	Histone deacetylase 1 (HDAC1_HUMAN)	55.0677	80.5	18.26	0.00857257					Single Protein		Q13547	5	8	6	7	10	100	0	Confident_x000D_	Histone deacetylase 1 (HDAC1_HUMAN)	55.0677	80.5	13.69	0.00458533					Single Protein		Q13547	4	4	2	4	5	100	0	Confident_x000D_	Histone deacetylase 1 (HDAC1_HUMAN)	55.0677	80.5	19.09	0.00767544	Oxidation of M(M1)	Oxidation of M(1)
P41223	Protein BUD31 homolog (BUD31_HUMAN)	16.9886	100	28.47	0.0127315					Single Protein		P41223	3	4	4	4	5	100	0	Confident_x000D_	Protein BUD31 homolog (BUD31_HUMAN)	16.9886	100	20.83	0.0104167					Single Protein		P41223	2	2	2	2	2	100	0	Confident_x000D_	Protein BUD31 homolog (BUD31_HUMAN)	16.9886	100	14.58	0.0173611
Q9NVJ2	ADP-ribosylation factor-like protein 8B (ARL8B_HUMAN)	21.5251	100	34.95	0.0194892					Single Protein		Q9NVJ2	5	5	2	10	10	100	0	Confident_x000D_	ADP-ribosylation factor-like protein 8B (ARL8B_HUMAN)	21.5251	100	8.6	0.016129					Related Proteins	Q9NVJ2-2	Q9NVJ2, Q9NVJ2-2	2	2	0	4	4	100	0	Confident_x000D_	ADP-ribosylation factor-like protein 8B (ARL8B_HUMAN)	21.5251	100	45.16	0.0304109
O14929	Histone acetyltransferase type B catalytic subunit (HAT1_HUMAN)	49.4808	92.36	8.11	0.0103359					Related Proteins	O14929-2	O14929, O14929-2	2	2	2	5	5	100	0	Confident_x000D_	Histone acetyltransferase type B catalytic subunit (HAT1_HUMAN)	49.4808	92.36	11.22	0.0111972					Related Proteins	O14929-2	O14929, O14929-2	3	3	3	6	7	100	0	Confident_x000D_	Histone acetyltransferase type B catalytic subunit (HAT1_HUMAN)	49.4808	92.36	15.99	0.00796727
Q9H3U1	Protein unc-45 homolog A (UN45A_HUMAN)	103.011	86.86	1.59	0.00114025					Related Proteins	Q9H3U1-2	Q9H3U1, Q9H3U1-2	1	1	1	1	1	100	0	Doubtful_x000D_	Protein unc-45 homolog A (UN45A_HUMAN)	103.011	86.86	2.12	0.00114025					Related Proteins	Q9H3U1-2	Q9H3U1, Q9H3U1-2	1	4	4	1	4	91.3043	0	Doubtful_x000D_	Protein unc-45 homolog A (UN45A_HUMAN)	103.011	86.86	3.81	0.00171038
Q08J23	tRNA (cytosine(34)-C(5))-methyltransferase (NSUN2_HUMAN)	86.4158	88.66	11.34	0.00449804					Related Proteins	Q08J23-2	Q08J23, Q08J23-2	6	8	8	8	10	100	0	Confident_x000D_	tRNA (cytosine(34)-C(5))-methyltransferase (NSUN2_HUMAN)	86.4158	92.18	20.99	0.00731778					Related Proteins	Q08J23-2	Q08J23, Q08J23-2	11	11	11	16	19	100	0	Confident_x000D_	tRNA (cytosine(34)-C(5))-methyltransferase (NSUN2_HUMAN)	86.4158	92.18	6.39	0.00706215
P41226	Ubiquitin-like modifier-activating enzyme 7 (UBA7_HUMAN)	111.624	67	2.96	0.00252525					Single Protein		P41226	1	1	1	2	2	100	0	Doubtful_x000D_	Ubiquitin-like modifier-activating enzyme 7 (UBA7_HUMAN)	111.624	69.66	4.45	0.00189394					Single Protein		P41226	2	4	4	2	4	100	0	Confident_x000D_
Q9Y6H1	Coiled-coil-helix-coiled-coil-helix domain-containing protein 2 (CHCH2_HUMAN)	15.5027	71.52	27.15	0.0262346					Related Proteins	Q5T1J5	Q5T1J5, Q9Y6H1	3	4	4	5	6	100	0	Confident_x000D_	Coiled-coil-helix-coiled-coil-helix domain-containing protein 2 (CHCH2_HUMAN)	15.5027	71.52	27.15	0.0339506					Related Proteins	Q5T1J5	Q5T1J5, Q9Y6H1	3	3	3	6	6	100	0	Confident_x000D_	Coiled-coil-helix-coiled-coil-helix domain-containing protein 2 (CHCH2_HUMAN)	15.5027	71.52	27.15	0.0432099
Q6NVY1	3-hydroxyisobutyryl-CoA hydrolase, mitochondrial (HIBCH_HUMAN)	43.4544	92.23	3.11	0.00259067					Related Proteins	Q6NVY1-2	Q6NVY1, Q6NVY1-2	1	2	2	1	2	100	0	Doubtful_x000D_	3-hydroxyisobutyryl-CoA hydrolase, mitochondrial (HIBCH_HUMAN)	43.4544	92.23	6.22	0.00518135					Single Protein		Q6NVY1	2	2	2	3	3	100	0	Confident_x000D_	3-hydroxyisobutyryl-CoA hydrolase, mitochondrial (HIBCH_HUMAN)	43.4544	92.23	6.22	0.00518135
Q13573	SNW domain-containing protein 1 (SNW1_HUMAN)	61.4565	100	4.1	0.00373134					Single Protein		Q13573	1	3	3	2	4	100	0	Doubtful_x000D_	SNW domain-containing protein 1 (SNW1_HUMAN)	61.4565	100	4.1	0.00373134					Single Protein		Q13573	1	3	3	2	4	100	0	Doubtful_x000D_	SNW domain-containing protein 1 (SNW1_HUMAN)	61.4565	100	4.1	0.00373134
P09104	Gamma-enolase (ENOG_HUMAN)	47.239	93.09	39.4	0.0144893					Single Protein		P09104	11	12	8	36	37	100	0	Confident_x000D_	Gamma-enolase (ENOG_HUMAN)	47.239	93.09	27.42	0.028053					Single Protein		P09104	7	9	6	76	82	100	0	Confident_x000D_	Gamma-enolase (ENOG_HUMAN)	47.239	93.09	33.18	0.0247547
Q13571	Lysosomal-associated transmembrane protein 5 (LAPM5_HUMAN)	29.9166	54.2	5.73	0.00505051					Single Protein		Q13571	1	1	1	1	1	100	0	Doubtful_x000D_
Q13576	Ras GTPase-activating-like protein IQGAP2 (IQGA2_HUMAN)	180.465	83.87	3.37	0.00159172					Single Protein		Q13576	4	8	6	6	10	100	0	Confident_x000D_	Ras GTPase-activating-like protein IQGAP2 (IQGA2_HUMAN)	180.465	83.87	4.19	0.00227484					Single Protein		Q13576	4	4	3	8	8	100	0	Confident_x000D_	Ras GTPase-activating-like protein IQGAP2 (IQGA2_HUMAN)	180.465	83.87	4.63	0.00155525
O95777	U6 snRNA-associated Sm-like protein LSm8 (LSM8_HUMAN)	10.3963	100	52.08	0.0347222					Single Protein		O95777	3	4	4	5	6	100	0	Confident_x000D_	U6 snRNA-associated Sm-like protein LSm8 (LSM8_HUMAN)	10.3963	100	16.67	0.0208333					Single Protein		O95777	1	2	2	2	4	100	0	Doubtful_x000D_	U6 snRNA-associated Sm-like protein LSm8 (LSM8_HUMAN)	10.3963	100	26.04	0.03125
Q9UJZ1	Stomatin-like protein 2, mitochondrial (STML2_HUMAN)	38.5102	75.56	22.47	0.0115637					Related Proteins	Q9UJZ1-2	Q9UJZ1, Q9UJZ1-2	5	6	6	9	9	100	0	Confident_x000D_	Stomatin-like protein 2, mitochondrial (STML2_HUMAN)	38.5102	75.56	31.74	0.00922285					Related Proteins	Q9UJZ1-2	Q9UJZ1, Q9UJZ1-2	6	6	6	8	8	100	0	Confident_x000D_	Stomatin-like protein 2, mitochondrial (STML2_HUMAN)	38.5102	75.56	46.07	0.0145165
P11413	Glucose-6-phosphate 1-dehydrogenase (G6PD_HUMAN)	59.219	89.32	47.18	0.00739159					Related Proteins	P11413-2, P11413-3	P11413, P11413-2, P11413-3	19	21	0	42	44	100	0	Confident_x000D_	Glucose-6-phosphate 1-dehydrogenase (G6PD_HUMAN)	59.219	94.56	52.82	0.00856718					Related Proteins	P11413-2, P11413-3	P11413, P11413-2, P11413-3	19	19	0	36	37	100	0	Confident_x000D_	Glucose-6-phosphate 1-dehydrogenase (G6PD_HUMAN)	59.219	94.56	43.69	0.01535
P55899	IgG receptor FcRn large subunit p51 (FCGRN_HUMAN)	39.7183	68.22	6.85	0.00819672					Single Protein		P55899	2	2	2	3	3	100	0	Doubtful_x000D_	IgG receptor FcRn large subunit p51 (FCGRN_HUMAN)	39.7183	75.62	4.66	0.00655738					Single Protein		P55899	1	1	1	2	2	100	0	Doubtful_x000D_	IgG receptor FcRn large subunit p51 (FCGRN_HUMAN)	39.7183	75.62	4.66	0.00327869
O95456	Proteasome assembly chaperone 1 (PSMG1_HUMAN)	32.8325	79.51	8.33	0.00434028					Related Proteins	O95456-2	O95456, O95456-2	2	2	0	3	3	100	0	Confident_x000D_	Proteasome assembly chaperone 1 (PSMG1_HUMAN)	32.8325	79.51	8.33	0.00868056					Related Proteins	O95456-2	O95456, O95456-2	2	2	2	3	3	100	0	Confident_x000D_	Proteasome assembly chaperone 1 (PSMG1_HUMAN)	32.8325	79.51	8.33	0.00694444
P67870	Casein kinase II subunit beta (CSK2B_HUMAN)	24.926	81.86	20.93	0.0217803					Single Protein		P67870	3	3	3	5	5	100	0	Confident_x000D_	Casein kinase II subunit beta (CSK2B_HUMAN)	24.926	81.86	25.12	0.0151515					Single Protein		P67870	4	4	4	6	7	100	0	Confident_x000D_	Casein kinase II subunit beta (CSK2B_HUMAN)	24.926	81.86	19.53	0.0217803
Q9HD45	Transmembrane 9 superfamily member 3 (TM9S3_HUMAN)	67.8431	49.41	1.87	0.00265957					Single Protein		Q9HD45	1	2	2	1	2	100	0	Doubtful_x000D_	Transmembrane 9 superfamily member 3 (TM9S3_HUMAN)	67.8431	53.99	1.87	0.00531915					Single Protein		Q9HD45	1	2	2	2	4	100	0	Doubtful_x000D_	Transmembrane 9 superfamily member 3 (TM9S3_HUMAN)	67.8431	53.99	1.87	0.00531915
Q9HD42	Charged multivesicular body protein 1a (CHM1A_HUMAN)	21.6892	65.82	8.67	0.0193798					Single Protein		Q9HD42	2	2	2	3	3	100	0	Doubtful_x000D_	Charged multivesicular body protein 1a (CHM1A_HUMAN)	21.6892	65.82	4.59	0.0155039					Single Protein		Q9HD42	1	1	1	2	2	100	0	Doubtful_x000D_	Charged multivesicular body protein 1a (CHM1A_HUMAN)	21.6892	65.82	4.59	0.0232558
Q6QNY1	Biogenesis of lysosome-related organelles complex 1 subunit 2 (BL1S2_HUMAN)	15.9511	80.99	7.75	0.00704225					Single Protein		Q6QNY1	1	1	1	1	2	100	0	Doubtful_x000D_																					Biogenesis of lysosome-related organelles complex 1 subunit 2 (BL1S2_HUMAN)	15.9511	100	7.75	0.00704225
Q9Y2X3	Nucleolar protein 58 (NOP58_HUMAN)	59.5405	93.76	13.61	0.0062836					Single Protein		Q9Y2X3	5	7	7	8	10	100	0	Confident_x000D_	Nucleolar protein 58 (NOP58_HUMAN)	59.5405	93.76	17.01	0.00695565					Single Protein		Q9Y2X3	6	8	8	9	9	100	0	Confident_x000D_	Nucleolar protein 58 (NOP58_HUMAN)	59.5405	93.76	14.37	0.00678763
Q99571	P2X purinoceptor 4 (P2RX4_HUMAN)	43.3409	71.91	5.41	0.00716846					Related Proteins	Q99571-2, Q99571-3	Q99571, Q99571-2, Q99571-3	1	1	1	2	2	100	0	Doubtful_x000D_	P2X purinoceptor 4 (P2RX4_HUMAN)	43.3409	71.91	7.73	0.00716846					Related Proteins	Q99571-2, Q99571-3	Q99571, Q99571-2, Q99571-3	2	2	2	3	3	100	0	Confident_x000D_	P2X purinoceptor 4 (P2RX4_HUMAN)	43.3409	71.91	5.41	0.0143369
Q5VT52	Regulation of nuclear pre-mRNA domain-containing protein 2 (RPRD2_HUMAN)	155.924	74.61	1.03	0.00087184					Related Proteins	Q5VT52-2, Q5VT52-3	Q5VT52, Q5VT52-2, Q5VT52-3	1	2	2	1	2	100	0	Doubtful_x000D_
Q9Y2S2	Lambda-crystallin homolog (CRYL1_HUMAN)	35.3961	77.74	3.13	0.00403226					Related Proteins	Q9Y2S2-2	Q9Y2S2, Q9Y2S2-2	1	1	1	1	1	86.8852	0	Doubtful_x000D_	Lambda-crystallin homolog (CRYL1_HUMAN)	35.3961	77.74	7.21	0.00403226					Related Proteins	Q9Y2S2-2	Q9Y2S2, Q9Y2S2-2	1	1	1	1	1	100	0	Doubtful_x000D_
O00231	26S proteasome non-ATPase regulatory subunit 11 (PSD11_HUMAN)	47.434	93.36	22.27	0.0100316	Oxidation of M(M254)	Oxidation of M(1)			Related Proteins	O00231-2	O00231, O00231-2	7	8	8	11	13	100	0	Confident_x000D_	26S proteasome non-ATPase regulatory subunit 11 (PSD11_HUMAN)	47.434	93.36	21.33	0.00782273					Related Proteins	O00231-2	O00231, O00231-2	8	10	10	11	12	100	0	Confident_x000D_	26S proteasome non-ATPase regulatory subunit 11 (PSD11_HUMAN)	47.434	93.36	18.72	0.0112164
P15144	Aminopeptidase N (AMPN_HUMAN)	109.471	67.84	30.3	0.0126078					Single Protein		P15144	25	27	27	55	59	100	0	Confident_x000D_	Aminopeptidase N (AMPN_HUMAN)	109.471	67.84	29.99	0.00968221					Single Protein		P15144	24	24	24	48	50	100	0	Confident_x000D_	Aminopeptidase N (AMPN_HUMAN)	109.471	67.84	29.06	0.0106408
Q969G3	SWI/SNF-related matrix-associated actin-dependent regulator of chromatin subfamily E member 1 (SMCE1_HUMAN)	46.6206	72.75	6.81	0.00278707					Related Proteins	Q969G3-2, Q969G3-3, Q969G3-4, Q969G3-5, Q969G3-6	Q969G3, Q969G3-2, Q969G3-3, Q969G3-4, Q969G3-5, Q969G3-6	2	2	0	3	3	100	0	Confident_x000D_	SWI/SNF-related matrix-associated actin-dependent regulator of chromatin subfamily E member 1 (SMCE1_HUMAN)	46.6206	72.75	11.44	0.00947603					Related Proteins	Q969G3-2	Q969G3, Q969G3-2	3	5	5	5	6	100	0	Confident_x000D_	SWI/SNF-related matrix-associated actin-dependent regulator of chromatin subfamily E member 1 (SMCE1_HUMAN)	46.6206	72.75	6.81	0.00501672
Q9H1E3	Nuclear ubiquitous casein and cyclin-dependent kinase substrate 1 (NUCKS_HUMAN)	27.28	100	23.05	0.016118					Single Protein		Q9H1E3	4	5	5	7	8	100	0	Confident_x000D_	Nuclear ubiquitous casein and cyclin-dependent kinase substrate 1 (NUCKS_HUMAN)	27.28	100	15.23	0.0137174					Single Protein		Q9H1E3	3	3	3	5	5	100	0	Confident_x000D_	Nuclear ubiquitous casein and cyclin-dependent kinase substrate 1 (NUCKS_HUMAN)	27.28	100	15.23	0.0226337
P22061	Protein-L-isoaspartate(D-aspartate) O-methyltransferase (PIMT_HUMAN)	24.6206	69.6	27.31	0.0179078					Related Proteins	P22061-2	P22061, P22061-2	5	6	6	8	10	100	0	Confident_x000D_	Protein-L-isoaspartate(D-aspartate) O-methyltransferase (PIMT_HUMAN)	24.6206	69.6	25.11	0.0208333					Related Proteins	P22061-2	P22061, P22061-2	4	6	6	8	9	100	0	Confident_x000D_	Protein-L-isoaspartate(D-aspartate) O-methyltransferase (PIMT_HUMAN)	24.6206	69.6	27.31	0.0196809
TRY1_BOVIN		25.4084	82.3	8.23	0.185					Single Protein		TRY1_BOVIN	1	1	1	37	39	100	0	Doubtful_x000D_
Q99873	Protein arginine N-methyltransferase 1 (ANM1_HUMAN)	42.4339	89.22	7.28	0.00453172					Related Proteins	Q99873-2, Q99873-3	Q99873, Q99873-2, Q99873-3	2	4	4	2	4	100	0	Confident_x000D_	Protein arginine N-methyltransferase 1 (ANM1_HUMAN)	42.4339	89.22	8.36	0.00755287					Related Proteins	Q99873-2, Q99873-3	Q99873, Q99873-2, Q99873-3	2	4	4	3	6	100	0	Confident_x000D_	Protein arginine N-methyltransferase 1 (ANM1_HUMAN)	42.4339	89.22	7.55	0.00251762
Q99873	Protein arginine N-methyltransferase 1 (ANM1_HUMAN)	42.4339	89.22	7.28	0.00453172					Related Proteins	Q99873-2, Q99873-3	Q99873, Q99873-2, Q99873-3	2	4	4	2	4	100	0	Confident_x000D_	Protein arginine N-methyltransferase 1 (ANM1_HUMAN)	42.4339	89.22	8.36	0.00755287					Related Proteins	Q99873-2, Q99873-3	Q99873, Q99873-2, Q99873-3	2	4	4	3	6	100	0	Confident_x000D_	Protein arginine N-methyltransferase 1 (ANM1_HUMAN)	42.4339	89.22	3.5	0.00151057
Q9BR76	Coronin-1B (COR1B_HUMAN)	54.2002	67.28	29.65	0.0261076					Single Protein		Q9BR76	10	11	10	26	27	100	0	Confident_x000D_	Coronin-1B (COR1B_HUMAN)	54.2002	67.28	33.54	0.0189172					Single Protein		Q9BR76	12	16	15	25	29	100	0	Confident_x000D_	Coronin-1B (COR1B_HUMAN)	54.2002	67.28	29.04	0.017771
P15104	Glutamine synthetase (GLNA_HUMAN)	42.0373	68.63	14.48	0.0157552					Single Protein		P15104	5	7	7	9	11	100	0	Confident_x000D_	Glutamine synthetase (GLNA_HUMAN)	42.0373	68.63	14.48	0.0152995					Single Protein		P15104	4	4	4	7	8	100	0	Confident_x000D_	Glutamine synthetase (GLNA_HUMAN)	42.0373	68.63	9.12	0.0130208
P16435	NADPH--cytochrome P450 reductase (NCPR_HUMAN)	76.6413	84.79	7.83	0.0058072					Single Protein		P16435	3	3	3	5	5	100	0	Confident_x000D_	NADPH--cytochrome P450 reductase (NCPR_HUMAN)	76.6413	84.79	17.13	0.0121246					Single Protein		P16435	8	8	8	16	16	100	0	Confident_x000D_	NADPH--cytochrome P450 reductase (NCPR_HUMAN)	76.6413	84.79	17.73	0.0101066
P30740	Leukocyte elastase inhibitor (ILEU_HUMAN)	42.7147	71.5	20.05	0.0184444					Single Protein		P30740	6	7	7	13	13	100	0	Confident_x000D_	Leukocyte elastase inhibitor (ILEU_HUMAN)	42.7147	71.5	19.26	0.0149444					Single Protein		P30740	6	6	6	11	11	100	0	Confident_x000D_	Leukocyte elastase inhibitor (ILEU_HUMAN)	42.7147	71.5	19.26	0.0218889
P29762	Cellular retinoic acid-binding protein 1 (RABP1_HUMAN)	15.5557	100	9.49	0.00729927					Single Protein		P29762	1	1	1	1	1	100	0	Doubtful_x000D_	Cellular retinoic acid-binding protein 1 (RABP1_HUMAN)	15.5557	100	9.49	0.00729927					Single Protein		P29762	1	3	3	1	3	100	0	Doubtful_x000D_	Cellular retinoic acid-binding protein 1 (RABP1_HUMAN)	15.5557	100	9.49	0.00729927
P15121	Aldose reductase (ALDR_HUMAN)	35.8305	88.92	41.46	0.0265742					Single Protein		P15121	12	13	11	26	28	100	0	Confident_x000D_	Aldose reductase (ALDR_HUMAN)	35.8305	88.92	42.41	0.0273965					Single Protein		P15121	9	9	7	23	25	100	0	Confident_x000D_	Aldose reductase (ALDR_HUMAN)	35.8305	88.92	50.95	0.019581
Q9BV57	1,2-dihydroxy-3-keto-5-methylthiopentene dioxygenase (MTND_HUMAN)	21.4846	100	13.97	0.00837989					Related Proteins	Q9BV57-2	Q9BV57, Q9BV57-2	2	2	2	2	2	100	0	Confident_x000D_																					1,2-dihydroxy-3-keto-5-methylthiopentene dioxygenase (MTND_HUMAN)	21.4846	100	7.82	0.00558659
Q9UI30	Multifunctional methyltransferase subunit TRM112-like protein (TR112_HUMAN)	14.1903	100	22.4	0.024					Single Protein		Q9UI30	2	2	2	4	4	100	0	Confident_x000D_	Multifunctional methyltransferase subunit TRM112-like protein (TR112_HUMAN)	14.1903	100	22.4	0.016					Single Protein		Q9UI30	2	2	2	3	3	100	0	Confident_x000D_	Multifunctional methyltransferase subunit TRM112-like protein (TR112_HUMAN)	14.1903	100	22.4	0.024
P0C0S5	Histone H2A.Z (H2AZ_HUMAN)	13.5446	77.34	16.41	0.0273438					Related Proteins	Q71UI9, Q71UI9-3, Q71UI9-4	P0C0S5, Q71UI9, Q71UI9-3, Q71UI9-4	2	2	2	5	5	100	0	Confident_x000D_	Histone H2A.Z (H2AZ_HUMAN)	13.5446	77.34	18.75	0.0292969					Related Proteins	Q71UI9, Q71UI9-3, Q71UI9-4	P0C0S5, Q71UI9, Q71UI9-3, Q71UI9-4	3	3	0	7	7	100	0	Confident_x000D_	Histone H2A.Z (H2AZ_HUMAN)	13.5446	77.34	18.75	0.0234375
P0C0S5	Histone H2A.Z (H2AZ_HUMAN)	13.5446	77.34	16.41	0.0273438					Related Proteins	Q71UI9, Q71UI9-3, Q71UI9-4	P0C0S5, Q71UI9, Q71UI9-3, Q71UI9-4	2	2	2	5	5	100	0	Confident_x000D_	Histone H2A.Z (H2AZ_HUMAN)	13.5446	77.34	18.75	0.0292969					Related Proteins	Q71UI9, Q71UI9-3, Q71UI9-4	P0C0S5, Q71UI9, Q71UI9-3, Q71UI9-4	3	3	0	7	7	100	0	Confident_x000D_	Histone H2A.Z (H2AZ_HUMAN)	13.5446	77.34	30.47	0.015625
P0C0S5	Histone H2A.Z (H2AZ_HUMAN)	13.5446	77.34	16.41	0.0273438					Related Proteins	Q71UI9, Q71UI9-3, Q71UI9-4	P0C0S5, Q71UI9, Q71UI9-3, Q71UI9-4	2	2	2	5	5	100	0	Confident_x000D_	Histone H2A.Z (H2AZ_HUMAN)	13.5446	77.34	30.47	0.0175781					Related Proteins	Q71UI9, Q71UI9-2, Q71UI9-4	P0C0S5, Q71UI9, Q71UI9-2, Q71UI9-4	3	4	0	6	6	100	0	Confident_x000D_	Histone H2A.Z (H2AZ_HUMAN)	13.5446	77.34	18.75	0.0234375
P0C0S5	Histone H2A.Z (H2AZ_HUMAN)	13.5446	77.34	16.41	0.0273438					Related Proteins	Q71UI9, Q71UI9-3, Q71UI9-4	P0C0S5, Q71UI9, Q71UI9-3, Q71UI9-4	2	2	2	5	5	100	0	Confident_x000D_	Histone H2A.Z (H2AZ_HUMAN)	13.5446	77.34	30.47	0.0175781					Related Proteins	Q71UI9, Q71UI9-2, Q71UI9-4	P0C0S5, Q71UI9, Q71UI9-2, Q71UI9-4	3	4	0	6	6	100	0	Confident_x000D_	Histone H2A.Z (H2AZ_HUMAN)	13.5446	77.34	30.47	0.015625
Q8WUA2	Peptidyl-prolyl cis-trans isomerase-like 4 (PPIL4_HUMAN)	57.1895	90.65	4.27	0.00224215					Single Protein		Q8WUA2	1	2	2	1	2	100	0	Doubtful_x000D_
Q9Y2S6	Translation machinery-associated protein 7 (TMA7_HUMAN)	7.06193	100	29.69	0.0625					Single Protein		Q9Y2S6	2	2	2	5	5	100	0	Confident_x000D_	Translation machinery-associated protein 7 (TMA7_HUMAN)	7.06193	100	29.69	0.046875					Single Protein		Q9Y2S6	2	2	2	4	4	100	0	Confident_x000D_	Translation machinery-associated protein 7 (TMA7_HUMAN)	7.06193	100	29.69	0.046875
Q9BW60	Elongation of very long chain fatty acids protein 1 (ELOV1_HUMAN)	32.6408	41.94	4.66	0.00680272					Related Proteins	Q9BW60-2	Q9BW60, Q9BW60-2	1	1	1	1	1	100	0	Doubtful_x000D_	Elongation of very long chain fatty acids protein 1 (ELOV1_HUMAN)	32.6408	41.94	4.66	0.0136054					Related Proteins	Q9BW60-2	Q9BW60, Q9BW60-2	1	2	2	2	4	100	0	Doubtful_x000D_	Elongation of very long chain fatty acids protein 1 (ELOV1_HUMAN)	32.6408	41.94	8.96	0.0102041
P28482	Mitogen-activated protein kinase 1 (MK01_HUMAN)	41.3632	84.17	31.67	0.0118355					Single Protein		P28482	9	9	5	17	17	100	0	Confident_x000D_	Mitogen-activated protein kinase 1 (MK01_HUMAN)	41.3632	84.17	35.83	0.0126025					Single Protein		P28482	9	10	9	14	16	100	0	Confident_x000D_	Mitogen-activated protein kinase 1 (MK01_HUMAN)	41.3632	84.17	23.89	0.0137259
P40121	Macrophage-capping protein (CAPG_HUMAN)	38.4745	72.41	49.14	0.086881	Oxidation of M(M1, M107, M261)	Oxidation of M(3)			Single Protein		P40121	19	19	19	89	91	100	0	Confident_x000D_	Macrophage-capping protein (CAPG_HUMAN)	38.4745	80.17	54.02	0.0862213	Oxidation of M(M107, M261)	Oxidation of M(2)			Single Protein		P40121	16	16	16	85	86	100	0	Confident_x000D_	Macrophage-capping protein (CAPG_HUMAN)	38.4745	80.17	58.91	0.0485938	Oxidation of M(M1, M107, M220, M261)	Oxidation of M(4)
Q9Y2T2	AP-3 complex subunit mu-1 (AP3M1_HUMAN)	46.9093	86.84	4.07	0.00478469					Single Protein		Q9Y2T2	1	1	1	2	2	91.8033	0	Doubtful_x000D_	AP-3 complex subunit mu-1 (AP3M1_HUMAN)	46.9093	93.3	6.94	0.00358852					Single Protein		Q9Y2T2	2	2	2	2	2	100	0	Confident_x000D_	AP-3 complex subunit mu-1 (AP3M1_HUMAN)	46.9093	93.3	3.59	0.00478469
P54709	Sodium/potassium-transporting ATPase subunit beta-3 (AT1B3_HUMAN)	31.4921	73.48	20.79	0.0142276					Single Protein		P54709	4	4	4	6	6	100	0	Confident_x000D_	Sodium/potassium-transporting ATPase subunit beta-3 (AT1B3_HUMAN)	31.4921	73.48	13.98	0.00582656					Related Proteins	P54709-2	P54709, P54709-2	4	5	0	6	7	100	0	Confident_x000D_	Sodium/potassium-transporting ATPase subunit beta-3 (AT1B3_HUMAN)	31.4921	73.48	13.98	0.0203252
Q9UHL4	Dipeptidyl peptidase 2 (DPP2_HUMAN)	54.3072	75.41	22.15	0.0149744					Single Protein		Q9UHL4	8	8	8	17	17	100	0	Confident_x000D_	Dipeptidyl peptidase 2 (DPP2_HUMAN)	54.3072	80.89	25.41	0.0139242					Single Protein		Q9UHL4	9	9	9	19	20	100	0	Confident_x000D_	Dipeptidyl peptidase 2 (DPP2_HUMAN)	54.3072	80.89	20.53	0.0107979
Q9Y2U8	Inner nuclear membrane protein Man1 (MAN1_HUMAN)	99.9351	92.86	2.31	0.00114416					Single Protein		Q9Y2U8	1	1	1	1	1	100	0	Doubtful_x000D_
P39880	Homeobox protein cut-like 1 (CUX1_HUMAN)	164.087	78.74	0.86	0.000824402					Related Proteins	P39880-2, P39880-3, P39880-4, P39880-5, P39880-6, P39880-9, Q13948, Q13948-10	P39880, P39880-2, P39880-3, P39880-4, P39880-5, P39880-6, P39880-9, Q13948, Q13948-10	1	2	2	1	2	100	0	Doubtful_x000D_
Q16637	Survival motor neuron protein (SMN_HUMAN)	31.8285	62.93	6.12	0.00540541					Related Proteins	Q16637-2, Q16637-3, Q16637-4	Q16637, Q16637-2, Q16637-3, Q16637-4	1	1	1	1	1	100	0	Doubtful_x000D_																					Survival motor neuron protein (SMN_HUMAN)	31.8285	62.93	6.12	0.00540541
P42765	3-ketoacyl-CoA thiolase, mitochondrial (THIM_HUMAN)	41.8976	79.09	55.16	0.0199991					Single Protein		P42765	13	13	13	23	23	100	0	Confident_x000D_	3-ketoacyl-CoA thiolase, mitochondrial (THIM_HUMAN)	41.8976	85.89	50.63	0.0183021					Single Protein		P42765	11	12	12	25	25	100	0	Confident_x000D_	3-ketoacyl-CoA thiolase, mitochondrial (THIM_HUMAN)	41.8976	85.89	71.28	0.0185675
P42766	60S ribosomal protein L35 (RL35_HUMAN)	14.5426	100	18.7	0.0284553					Single Protein		P42766	2	2	2	5	5	100	0	Confident_x000D_	60S ribosomal protein L35 (RL35_HUMAN)	14.5426	100	18.7	0.0352304					Single Protein		P42766	3	3	3	6	6	100	0	Confident_x000D_	60S ribosomal protein L35 (RL35_HUMAN)	14.5426	100	18.7	0.0338753
P42768	Wiskott-Aldrich syndrome protein (WASP_HUMAN)	52.8799	66.53	9.16	0.00778388					Single Protein		P42768	3	3	3	4	4	100	0	Confident_x000D_	Wiskott-Aldrich syndrome protein (WASP_HUMAN)	52.8799	66.53	7.17	0.00549451					Single Protein		P42768	2	4	4	3	5	100	0	Confident_x000D_	Wiskott-Aldrich syndrome protein (WASP_HUMAN)	52.8799	66.53	7.17	0.00686813
Q96KQ7	Histone-lysine N-methyltransferase EHMT2 (EHMT2_HUMAN)	132.287	65.62	1.07	0.0010395					Related Proteins	Q96KQ7-2	Q96KQ7, Q96KQ7-2	1	1	1	1	1	100	0	Doubtful_x000D_
P15153	Ras-related C3 botulinum toxin substrate 2 (RAC2_HUMAN)	21.4151	82.81	43.23	0.0228258					Single Protein		P15153	7	7	3	13	13	100	0	Confident_x000D_	Ras-related C3 botulinum toxin substrate 2 (RAC2_HUMAN)	21.4151	82.81	49.48	0.0373093					Single Protein		P15153	8	9	3	16	17	100	0	Confident_x000D_	Ras-related C3 botulinum toxin substrate 2 (RAC2_HUMAN)	21.4151	82.81	37.5	0.0247072
Q9Y376	Calcium-binding protein 39 (CAB39_HUMAN)	39.8437	89.74	9.38	0.00816993					Single Protein		Q9Y376	3	3	3	5	5	100	0	Confident_x000D_	Calcium-binding protein 39 (CAB39_HUMAN)	39.8437	89.74	6.45	0.00653595					Single Protein		Q9Y376	2	2	2	3	3	100	0	Confident_x000D_	Calcium-binding protein 39 (CAB39_HUMAN)	39.8437	89.74	6.45	0.00490196
P54727	UV excision repair protein RAD23 homolog B (RD23B_HUMAN)	43.1446	50.37	17.6	0.0202728					Single Protein		P54727	5	8	6	8	12	100	0	Confident_x000D_	UV excision repair protein RAD23 homolog B (RD23B_HUMAN)	43.1446	50.37	18.83	0.0149676					Single Protein		P54727	5	5	4	7	7	100	0	Confident_x000D_	UV excision repair protein RAD23 homolog B (RD23B_HUMAN)	43.1446	50.37	10.27	0.0169903
Q9UL15	BAG family molecular chaperone regulator 5 (BAG5_HUMAN)	51.1677	100	2.68	0.00223714					Related Proteins	Q9UL15-2	Q9UL15, Q9UL15-2	1	1	1	1	1	100	0	Doubtful_x000D_																					BAG family molecular chaperone regulator 5 (BAG5_HUMAN)	51.1677	100	2.46	0.00223714
Q9Y383	Putative RNA-binding protein Luc7-like 2 (LC7L2_HUMAN)	46.4856	100	24.23	0.0133757					Single Protein		Q9Y383	8	9	6	15	16	100	0	Confident_x000D_	Putative RNA-binding protein Luc7-like 2 (LC7L2_HUMAN)	46.4856	100	13.01	0.0157313					Related and Unrelated Proteins	Q96HJ9-2, Q9Y383-2, Q9Y383-3	Q96HJ9-2, Q9Y383, Q9Y383-2, Q9Y383-3	4	5	5	11	12	100	0	Confident_x000D_	Putative RNA-binding protein Luc7-like 2 (LC7L2_HUMAN)	46.4856	100	13.01	0.0082483
Q9Y2W2	WW domain-binding protein 11 (WBP11_HUMAN)	69.9539	81.12	1.72	0.00384615					Single Protein		Q9Y2W2	1	1	1	2	2	87.0968	0	Doubtful_x000D_
Q9Y2W1	Thyroid hormone receptor-associated protein 3 (TR150_HUMAN)	108.601	95.71	16.44	0.00641437					Single Protein		Q9Y2W1	12	14	13	19	21	100	0	Confident_x000D_	Thyroid hormone receptor-associated protein 3 (TR150_HUMAN)	108.601	95.71	12.15	0.00415885					Single Protein		Q9Y2W1	8	9	9	12	14	100	0	Confident_x000D_	Thyroid hormone receptor-associated protein 3 (TR150_HUMAN)	108.601	95.71	10.89	0.005335
P20339	Ras-related protein Rab-5A (RAB5A_HUMAN)	23.6438	86.98	24.65	0.0140698					Related Proteins	P20339-2	P20339, P20339-2	4	4	2	7	7	100	0	Confident_x000D_	Ras-related protein Rab-5A (RAB5A_HUMAN)	23.6438	86.98	35.81	0.0242894					Related Proteins	P20339-2	P20339, P20339-2	5	5	3	9	9	100	0	Confident_x000D_	Ras-related protein Rab-5A (RAB5A_HUMAN)	23.6438	86.98	30.7	0.024031
Q5T3I0	G patch domain-containing protein 4 (GPTC4_HUMAN)	50.3508	100	2.69	0.00224215					Related Proteins	Q5T3I0-3	Q5T3I0, Q5T3I0-3	1	2	2	1	2	85.4839	0	Doubtful_x000D_
Q86TU7	Histone-lysine N-methyltransferase setd3 (SETD3_HUMAN)	67.2152	85.52	8.92	0.00561167					Single Protein		Q86TU7	4	5	5	6	8	100	0	Confident_x000D_	Histone-lysine N-methyltransferase setd3 (SETD3_HUMAN)	67.2152	90.07	2.02	0.0016835					Single Protein		Q86TU7	1	2	2	1	2	88	0	Doubtful_x000D_	Histone-lysine N-methyltransferase setd3 (SETD3_HUMAN)	67.2152	90.07	2.02	0.003367
P34949	Mannose-6-phosphate isomerase (MPI_HUMAN)	46.6258	82.03	16.78	0.00658021					Related Proteins	P34949-2	P34949, P34949-2	5	5	5	5	5	100	0	Confident_x000D_	Mannose-6-phosphate isomerase (MPI_HUMAN)	46.6258	82.03	6.38	0.00432277					Related Proteins	P34949-2	P34949, P34949-2	2	2	2	2	2	95.6522	0	Confident_x000D_	Mannose-6-phosphate isomerase (MPI_HUMAN)	46.6258	82.03	4.96	0.00288184
Q8WYA6	Beta-catenin-like protein 1 (CTBL1_HUMAN)	65.1321	73.36	2.84	0.00639659					Related Proteins	Q8WYA6-2, Q8WYA6-3, Q8WYA6-4	Q8WYA6, Q8WYA6-2, Q8WYA6-3, Q8WYA6-4	2	2	2	4	4	99.9114	0	Confident_x000D_	Beta-catenin-like protein 1 (CTBL1_HUMAN)	65.1321	78.15	2.84	0.00639659					Related Proteins	Q8WYA6-2, Q8WYA6-3, Q8WYA6-4	Q8WYA6, Q8WYA6-2, Q8WYA6-3, Q8WYA6-4	2	4	4	4	6	99.9562	0	Confident_x000D_	Beta-catenin-like protein 1 (CTBL1_HUMAN)	65.1321	78.15	6.04	0.00568586
P04406	Glyceraldehyde-3-phosphate dehydrogenase (G3P_HUMAN)	36.0304	80.3	76.72	0.118772	Oxidation of M(M105, M130, M133, M175, M328)	Oxidation of M(5)			Single Protein		P04406	29	32	31	183	194	100	0	Confident_x000D_	Glyceraldehyde-3-phosphate dehydrogenase (G3P_HUMAN)	36.0304	80.3	69.85	0.15744	Oxidation of M(M105, M130, M133, M175, M328)	Oxidation of M(5)			Single Protein		P04406	37	37	37	236	247	100	0	Confident_x000D_	Glyceraldehyde-3-phosphate dehydrogenase (G3P_HUMAN)	36.0304	80.3	76.12	0.134375	Oxidation of M(M105, M130, M133, M175, M328)	Oxidation of M(5)
Q9Y6M1	Insulin-like growth factor 2 mRNA-binding protein 2 (IF2B2_HUMAN)	66.0806	76.29	22.87	0.00908452					Related Proteins	Q9Y6M1-1	Q9Y6M1, Q9Y6M1-1	9	9	8	15	17	100	0	Confident_x000D_	Insulin-like growth factor 2 mRNA-binding protein 2 (IF2B2_HUMAN)	66.0806	76.29	23.54	0.0098312					Related Proteins	Q9Y6M1-1	Q9Y6M1, Q9Y6M1-1	9	9	7	18	20	100	0	Confident_x000D_	Insulin-like growth factor 2 mRNA-binding protein 2 (IF2B2_HUMAN)	66.0806	76.29	21.37	0.00719322
Q9NY12	H/ACA ribonucleoprotein complex subunit 1 (GAR1_HUMAN)	22.3342	100	8.29	0.00921659					Related Proteins	Q9NY12-2	Q9NY12, Q9NY12-2	1	1	1	2	2	100	0	Doubtful_x000D_	H/ACA ribonucleoprotein complex subunit 1 (GAR1_HUMAN)	22.3342	100	8.29	0.00921659					Related Proteins	Q9NY12-2	Q9NY12, Q9NY12-2	1	1	1	2	2	100	0	Doubtful_x000D_	H/ACA ribonucleoprotein complex subunit 1 (GAR1_HUMAN)	22.3342	100	8.29	0.00921659
Q99623	Prohibitin-2 (PHB2_HUMAN)	33.2759	100	32.78	0.0210463					Single Protein		Q99623	7	7	7	16	16	100	0	Confident_x000D_	Prohibitin-2 (PHB2_HUMAN)	33.2759	100	39.8	0.0248222					Single Protein		Q99623	9	10	10	20	22	100	0	Confident_x000D_	Prohibitin-2 (PHB2_HUMAN)	33.2759	100	47.16	0.0237195
Q13564	NEDD8-activating enzyme E1 regulatory subunit (ULA1_HUMAN)	60.2086	81.84	9.74	0.00572246					Related Proteins	Q13564-2, Q13564-3, Q13564-4	Q13564, Q13564-2, Q13564-3, Q13564-4	4	4	4	6	6	100	0	Confident_x000D_																					NEDD8-activating enzyme E1 regulatory subunit (ULA1_HUMAN)	60.2086	81.84	3.18	0.00429185
P38117	Electron transfer flavoprotein subunit beta (ETFB_HUMAN)	27.8262	86.27	12.94	0.0136364					Related Proteins	P38117-2	P38117, P38117-2	2	2	2	4	4	100	0	Confident_x000D_	Electron transfer flavoprotein subunit beta (ETFB_HUMAN)	27.8262	86.27	20	0.0106061					Related Proteins	P38117-2	P38117, P38117-2	4	5	5	6	6	100	0	Confident_x000D_	Electron transfer flavoprotein subunit beta (ETFB_HUMAN)	27.8262	86.27	20	0.0208333
Q9Y333	U6 snRNA-associated Sm-like protein LSm2 (LSM2_HUMAN)	10.8276	100	48.42	0.0350877					Single Protein		Q9Y333	3	3	3	5	5	100	0	Confident_x000D_	U6 snRNA-associated Sm-like protein LSm2 (LSM2_HUMAN)	10.8276	100	48.42	0.0403509					Single Protein		Q9Y333	3	3	3	6	6	100	0	Confident_x000D_	U6 snRNA-associated Sm-like protein LSm2 (LSM2_HUMAN)	10.8276	100	48.42	0.054386
Q99614	Tetratricopeptide repeat protein 1 (TTC1_HUMAN)	33.5052	89.38	20.89	0.0137292					Single Protein		Q99614	4	5	5	6	7	100	0	Confident_x000D_	Tetratricopeptide repeat protein 1 (TTC1_HUMAN)	33.5052	89.38	16.78	0.0083014					Single Protein		Q99614	3	3	3	4	4	100	0	Confident_x000D_	Tetratricopeptide repeat protein 1 (TTC1_HUMAN)	33.5052	89.38	6.16	0.00383142
Q99615	DnaJ homolog subfamily C member 7 (DNJC7_HUMAN)	56.4047	100	23.28	0.00901613					Single Protein		Q99615	9	11	11	13	15	100	0	Confident_x000D_	DnaJ homolog subfamily C member 7 (DNJC7_HUMAN)	56.4047	100	15.38	0.00664642					Single Protein		Q99615	5	8	8	6	10	100	0	Confident_x000D_	DnaJ homolog subfamily C member 7 (DNJC7_HUMAN)	56.4047	100	14.98	0.0052969
P42704	Leucine-rich PPR motif-containing protein, mitochondrial (LPPRC_HUMAN)	157.805	93.76	4.59	0.0032879					Single Protein		P42704	4	6	6	8	9	100	0	Confident_x000D_	Leucine-rich PPR motif-containing protein, mitochondrial (LPPRC_HUMAN)	157.805	93.76	10.4	0.00326769					Single Protein		P42704	9	10	10	15	16	100	0	Confident_x000D_	Leucine-rich PPR motif-containing protein, mitochondrial (LPPRC_HUMAN)	157.805	93.76	25.61	0.00562146
Q96EP5	DAZ-associated protein 1 (DAZP1_HUMAN)	43.3561	48.16	10.32	0.0127055					Related Proteins	Q96EP5-2	Q96EP5, Q96EP5-2	3	4	4	4	5	100	0	Confident_x000D_	DAZ-associated protein 1 (DAZP1_HUMAN)	43.3561	54.79	11.3	0.0164425					Related Proteins	Q96EP5-2	Q96EP5, Q96EP5-2	3	3	3	6	8	100	0	Confident_x000D_	DAZ-associated protein 1 (DAZP1_HUMAN)	43.3561	54.79	9.09	0.0112108
Q9H1B7	Interferon regulatory factor 2-binding protein-like (I2BPL_HUMAN)	82.607	63.57	1.51	0.00186567					Single Protein		Q9H1B7	1	2	2	1	2	100	0	Doubtful_x000D_
Q8WU79	Stromal membrane-associated protein 2 (SMAP2_HUMAN)	46.7548	55.24	33.8	0.0330104					Single Protein		Q8WU79	12	13	13	38	39	100	0	Confident_x000D_	Stromal membrane-associated protein 2 (SMAP2_HUMAN)	46.7548	61.54	31.93	0.0333411					Single Protein		Q8WU79	11	13	13	37	42	100	0	Confident_x000D_	Stromal membrane-associated protein 2 (SMAP2_HUMAN)	46.7548	61.54	39.39	0.0270119
Q96L92	Sorting nexin-27 (SNX27_HUMAN)	61.2265	82.99	14.42	0.00575279					Related Proteins	Q96L92-3	Q96L92, Q96L92-3	4	4	4	6	7	100	0	Confident_x000D_	Sorting nexin-27 (SNX27_HUMAN)	61.2265	82.99	10.72	0.0047666					Related Proteins	Q96L92-3	Q96L92, Q96L92-3	4	4	4	5	5	100	0	Confident_x000D_	Sorting nexin-27 (SNX27_HUMAN)	61.2265	82.99	6.47	0.00591716
P51610	Host cell factor 1 (HCFC1_HUMAN)	208.602	51.3	1.97	0.00150396					Related Proteins	P51610-2, P51610-4	P51610, P51610-2, P51610-4	3	4	4	3	4	100	0	Confident_x000D_
P13645	Keratin, type I cytoskeletal 10 (K1C10_HUMAN)	58.7917	62.67	14.04	0.00736772					Related Proteins	K1C10_HUMAN	K1C10_HUMAN, P13645	6	9	8	8	11	100	0	Confident_x000D_																					Keratin, type I cytoskeletal 10 (K1C10_HUMAN)	58.7917	71.92	9.42	0.00994331	Oxidation of M(M150)	Oxidation of M(1)
Q9UHD1	Cysteine and histidine-rich domain-containing protein 1 (CHRD1_HUMAN)	37.4656	100	4.52	0.00301205					Single Protein		Q9UHD1	1	2	2	2	2	100	0	Doubtful_x000D_	Cysteine and histidine-rich domain-containing protein 1 (CHRD1_HUMAN)	37.4656	100	9.94	0.00451807					Related Proteins	Q9UHD1-2	Q9UHD1, Q9UHD1-2	2	2	2	2	2	100	0	Confident_x000D_	Cysteine and histidine-rich domain-containing protein 1 (CHRD1_HUMAN)	37.4656	100	9.04	0.00753012
Q9NU22	Midasin (MDN1_HUMAN)	632.42	80.4	0.23	0.000206825					Single Protein		Q9NU22	1	7	7	1	7	100	0	Doubtful_x000D_
Q3V6T2	Girdin (GRDN_HUMAN)	215.909	88.78	0.64	0.000591366					Related Proteins	Q3V6T2-2, Q3V6T2-3, Q3V6T2-4, Q3V6T2-5	Q3V6T2, Q3V6T2-2, Q3V6T2-3, Q3V6T2-4, Q3V6T2-5	1	3	3	2	3	100	0	Doubtful_x000D_
O75396	Vesicle-trafficking protein SEC22b (SC22B_HUMAN)	24.5775	86.05	33.02	0.0168217					Single Protein		O75396	5	6	6	8	8	100	0	Confident_x000D_	Vesicle-trafficking protein SEC22b (SC22B_HUMAN)	24.5775	86.05	40	0.0173643					Single Protein		O75396	6	7	7	10	11	100	0	Confident_x000D_	Vesicle-trafficking protein SEC22b (SC22B_HUMAN)	24.5775	86.05	27.91	0.0162791
P16402	Histone H1.3 (H13_HUMAN)	22.3363	100	26.7	0.0159304					Single Protein		P16402	7	7	1	17	17	100	0	Confident_x000D_	Histone H1.3 (H13_HUMAN)	22.3363	100	28.51	0.0268019					Single Protein		P16402	8	8	1	25	25	100	0	Confident_x000D_	Histone H1.3 (H13_HUMAN)	22.3363	100	28.51	0.0212535
P16401	Histone H1.5 (H15_HUMAN)	22.5665	100	29.65	0.0264466					Single Protein		P16401	8	9	7	19	21	100	0	Confident_x000D_	Histone H1.5 (H15_HUMAN)	22.5665	100	27.43	0.0382849					Single Protein		P16401	8	8	7	24	25	100	0	Confident_x000D_	Histone H1.5 (H15_HUMAN)	22.5665	100	33.63	0.0483649
Q86UP2	Kinectin (KTN1_HUMAN)	156.179	91.6	1.92	0.00188537					Related Proteins	Q86UP2-2, Q86UP2-3, Q86UP2-4	Q86UP2, Q86UP2-2, Q86UP2-3, Q86UP2-4	2	4	4	4	5	100	0	Confident_x000D_	Kinectin (KTN1_HUMAN)	156.179	95.58	3.98	0.00314228					Related Proteins	Q86UP2-2, Q86UP2-3, Q86UP2-4	Q86UP2, Q86UP2-2, Q86UP2-3, Q86UP2-4	4	9	9	9	14	100	0	Confident_x000D_	Kinectin (KTN1_HUMAN)	156.179	95.58	5.97	0.00394671
Q99653	Calcineurin B homologous protein 1 (CHP1_HUMAN)	22.4423	100	10.26	0.00512821					Single Protein		Q99653	1	1	1	1	1	100	0	Doubtful_x000D_	Calcineurin B homologous protein 1 (CHP1_HUMAN)	22.4423	100	6.15	0.00512821					Single Protein		Q99653	1	1	1	1	1	100	0	Doubtful_x000D_	Calcineurin B homologous protein 1 (CHP1_HUMAN)	22.4423	100	10.26	0.00512821
P46108	Adapter molecule crk (CRK_HUMAN)	33.81	83.55	5.92	0.00393701					Related Proteins	P46108-2	P46108, P46108-2	1	1	1	1	1	100	0	Doubtful_x000D_	Adapter molecule crk (CRK_HUMAN)	33.81	83.55	10.86	0.00590551					Related Proteins	P46108-2	P46108, P46108-2	2	2	2	2	2	100	0	Confident_x000D_	Adapter molecule crk (CRK_HUMAN)	33.81	83.55	5.92	0.00787402
Q9Y3I0	tRNA-splicing ligase RtcB homolog (RTCB_HUMAN)	55.1749	74.85	14.06	0.00886438					Single Protein		Q9Y3I0	5	5	5	7	7	100	0	Confident_x000D_	tRNA-splicing ligase RtcB homolog (RTCB_HUMAN)	55.1749	74.85	19.01	0.0116013					Single Protein		Q9Y3I0	6	8	8	11	13	100	0	Confident_x000D_	tRNA-splicing ligase RtcB homolog (RTCB_HUMAN)	55.1749	74.85	19.01	0.0111111
O43324	Eukaryotic translation elongation factor 1 epsilon-1 (MCA3_HUMAN)	19.7983	100	6.32	0.0172414					Related Proteins	O43324-2	O43324, O43324-2	1	1	1	3	3	100	0	Doubtful_x000D_	Eukaryotic translation elongation factor 1 epsilon-1 (MCA3_HUMAN)	19.7983	100	26.44	0.0220307					Related Proteins	O43324-2	O43324, O43324-2	3	3	3	5	5	100	0	Confident_x000D_	Eukaryotic translation elongation factor 1 epsilon-1 (MCA3_HUMAN)	19.7983	100	20.69	0.0201149
Q66K14	TBC1 domain family member 9B (TBC9B_HUMAN)	140.436	69.28	2.24	0.00306748					Related Proteins	Q66K14-2	Q66K14, Q66K14-2	2	2	2	4	4	100	0	Doubtful_x000D_	TBC1 domain family member 9B (TBC9B_HUMAN)	140.436	73.6	0.96	0.00204499					Related Proteins	Q66K14-2	Q66K14, Q66K14-2	1	1	1	2	2	100	0	Doubtful_x000D_	TBC1 domain family member 9B (TBC9B_HUMAN)	140.436	73.6	2.24	0.00255624
Q16610	Extracellular matrix protein 1 (ECM1_HUMAN)	60.6353	82.78	4.07	0.00198807					Related Proteins	Q16610-2, Q16610-4	Q16610, Q16610-2, Q16610-4	1	2	2	2	2	91.8033	0	Doubtful_x000D_	Extracellular matrix protein 1 (ECM1_HUMAN)	60.6353	82.78	10.37	0.00430749					Related Proteins	Q16610-4	Q16610, Q16610-4	3	3	3	4	4	100	0	Confident_x000D_	Extracellular matrix protein 1 (ECM1_HUMAN)	60.6353	82.78	2.78	0.00198807
Q8WUM4	Programmed cell death 6-interacting protein (PDC6I_HUMAN)	95.9631	74.42	39.75	0.011459					Single Protein		Q8WUM4	25	28	28	54	57	100	0	Confident_x000D_	Programmed cell death 6-interacting protein (PDC6I_HUMAN)	95.9631	77.53	39.17	0.0129326					Related Proteins	Q8WUM4-2	Q8WUM4, Q8WUM4-2	24	26	26	50	52	100	0	Confident_x000D_	Programmed cell death 6-interacting protein (PDC6I_HUMAN)	95.9631	77.53	33.76	0.0121345
Q8WUM0	Nuclear pore complex protein Nup133 (NU133_HUMAN)	128.898	78.2	3.03	0.00260417					Single Protein		Q8WUM0	2	5	5	3	6	100	0	Confident_x000D_	Nuclear pore complex protein Nup133 (NU133_HUMAN)	128.898	80.54	3.03	0.00260417					Single Protein		Q8WUM0	2	4	4	3	5	100	0	Confident_x000D_	Nuclear pore complex protein Nup133 (NU133_HUMAN)	128.898	80.54	3.03	0.00260417
Q13488	V-type proton ATPase 116 kDa subunit a isoform 3 (VPP3_HUMAN)	92.9084	66.39	7.47	0.00397478					Single Protein		Q13488	4	5	5	6	7	100	0	Confident_x000D_	V-type proton ATPase 116 kDa subunit a isoform 3 (VPP3_HUMAN)	92.9084	69.64	10.36	0.00592105					Single Protein		Q13488	6	7	7	10	12	100	0	Confident_x000D_	V-type proton ATPase 116 kDa subunit a isoform 3 (VPP3_HUMAN)	92.9084	69.64	9.88	0.00641447
P0DMM9	Sulfotransferase 1A3 (ST1A3_HUMAN)	34.1741	100	3.39	0.00338983					Related Proteins	P0DMM9-3, P0DMN0, P50225, P50225-2, P50226	P0DMM9, P0DMM9-3, P0DMN0, P50225, P50225-2, P50226	1	1	0	2	2	100	0	Doubtful_x000D_
P0DMM9	Sulfotransferase 1A3 (ST1A3_HUMAN)	34.1741	100	5.42	0.00338983					Related Proteins	P0DMM9-2, P0DMM9-3, P0DMN0, P50225	P0DMM9, P0DMM9-2, P0DMM9-3, P0DMN0, P50225	1	1	0	2	2	100	0	Doubtful_x000D_
Q9UIA0	Cytohesin-4 (CYH4_HUMAN)	45.643	84.26	20.05	0.0105385					Single Protein		Q9UIA0	5	7	7	7	9	100	0	Confident_x000D_	Cytohesin-4 (CYH4_HUMAN)	45.643	91.12	19.29	0.00705664					Single Protein		Q9UIA0	5	5	5	6	6	100	0	Confident_x000D_	Cytohesin-4 (CYH4_HUMAN)	45.643	91.12	16.24	0.0109099
Q9H270	Vacuolar protein sorting-associated protein 11 homolog (VPS11_HUMAN)	107.768	88.2	2.66	0.00116414					Single Protein		Q9H270	1	2	2	1	2	100	0	Doubtful_x000D_	Vacuolar protein sorting-associated protein 11 homolog (VPS11_HUMAN)	107.768	88.2	2.76	0.00291036					Single Protein		Q9H270	2	2	2	3	3	99.9563	0	Confident_x000D_	Vacuolar protein sorting-associated protein 11 homolog (VPS11_HUMAN)	107.768	88.2	1.59	0.00116414
Q9UIA9	Exportin-7 (XPO7_HUMAN)	123.828	69.27	1.38	0.00123305					Single Protein		Q9UIA9	1	1	1	1	1	100	0	Doubtful_x000D_	Exportin-7 (XPO7_HUMAN)	123.828	69.27	1.38	0.00123305					Single Protein		Q9UIA9	1	2	2	1	2	100	0	Doubtful_x000D_	Exportin-7 (XPO7_HUMAN)	123.828	69.27	1.38	0.00246609
P05534	HLA class I histocompatibility antigen, A-24 alpha chain (1A24_HUMAN)	40.663	90.14	29.04	0.012091					Related Proteins	P30447	P05534, P30447	8	8	2	18	18	100	0	Confident_x000D_	HLA class I histocompatibility antigen, A-24 alpha chain (1A24_HUMAN)	40.663	90.14	26.85	0.00820713					Related Proteins	P30447	P05534, P30447	7	8	0	17	18	100	0	Confident_x000D_	HLA class I histocompatibility antigen, A-24 alpha chain (1A24_HUMAN)	40.663	90.14	34.52	0.0104753
O75489	NADH dehydrogenase [ubiquinone] iron-sulfur protein 3, mitochondrial (NDUS3_HUMAN)	30.2227	88.64	16.67	0.0145202					Single Protein		O75489	3	3	3	5	5	100	0	Confident_x000D_	NADH dehydrogenase [ubiquinone] iron-sulfur protein 3, mitochondrial (NDUS3_HUMAN)	30.2227	88.64	16.67	0.0138889					Single Protein		O75489	3	3	3	6	6	100	0	Confident_x000D_	NADH dehydrogenase [ubiquinone] iron-sulfur protein 3, mitochondrial (NDUS3_HUMAN)	30.2227	88.64	36.36	0.0199224
O75487	Glypican-4 (GPC4_HUMAN)	62.3717	91.91	5.94	0.00489237					Single Protein		O75487	2	4	4	3	5	100	0	Confident_x000D_	Glypican-4 (GPC4_HUMAN)	62.3717	91.91	3.06	0.000978474					Related Proteins	O75487-2, Q9Y625	O75487, O75487-2, Q9Y625	1	1	0	1	1	100	0	Doubtful_x000D_
Q14344	Guanine nucleotide-binding protein subunit alpha-13 (GNA13_HUMAN)	44.0217	92.57	5.84	0.00397878					Related Proteins	Q14344-2	Q14344, Q14344-2	2	3	3	2	3	100	0	Confident_x000D_	Guanine nucleotide-binding protein subunit alpha-13 (GNA13_HUMAN)	44.0217	92.57	2.65	0.00265252					Related Proteins	Q14344-2	Q14344, Q14344-2	1	1	1	1	1	100	0	Doubtful_x000D_	Guanine nucleotide-binding protein subunit alpha-13 (GNA13_HUMAN)	44.0217	92.57	6.63	0.0066313
Q01469	Fatty acid-binding protein 5 (FABP5_HUMAN)	15.1546	100	66.67	0.092952	Oxidation of M(M35, M38, M122)	Oxidation of M(3)			Single Protein		Q01469	13	14	14	53	55	100	0	Confident_x000D_	Fatty acid-binding protein 5 (FABP5_HUMAN)	15.1546	100	66.67	0.10079	Oxidation of M(M35, M38, M122)	Oxidation of M(3)			Single Protein		Q01469	14	14	13	51	51	100	0	Confident_x000D_	Fatty acid-binding protein 5 (FABP5_HUMAN)	15.1546	100	66.67	0.0994889	Oxidation of M(M35, M38, M122)	Oxidation of M(3)
P23526	Adenosylhomocysteinase (SAHH_HUMAN)	47.6852	70.6	38.89	0.0308476					Single Protein		P23526	15	17	16	37	39	100	0	Confident_x000D_	Adenosylhomocysteinase (SAHH_HUMAN)	47.6852	70.6	30.56	0.0258184					Single Protein		P23526	10	11	11	29	30	100	0	Confident_x000D_	Adenosylhomocysteinase (SAHH_HUMAN)	47.6852	70.6	37.27	0.0303956
Q96A33	Coiled-coil domain-containing protein 47 (CCD47_HUMAN)	55.8383	73.71	3.52	0.00561798					Related Proteins	Q96A33-2	Q96A33, Q96A33-2	1	1	1	2	2	100	0	Doubtful_x000D_	Coiled-coil domain-containing protein 47 (CCD47_HUMAN)	55.8383	73.71	3.73	0.00561798					Related Proteins	Q96A33-2	Q96A33, Q96A33-2	1	1	1	2	2	100	0	Doubtful_x000D_	Coiled-coil domain-containing protein 47 (CCD47_HUMAN)	55.8383	73.71	12.22	0.00749064
P23528	Cofilin-1 (COF1_HUMAN)	18.4907	100	81.33	0.123113	Oxidation of M(M74)	Oxidation of M(1)			Single Protein		P23528	21	21	21	105	105	100	0	Confident_x000D_	Cofilin-1 (COF1_HUMAN)	18.4907	100	81.33	0.20244	Oxidation of M(M74)	Oxidation of M(1)			Single Protein		P23528	21	21	21	129	135	100	0	Confident_x000D_	Cofilin-1 (COF1_HUMAN)	18.4907	100	78.31	0.167926	Oxidation of M(M18, M74)	Oxidation of M(2)
P09234	U1 small nuclear ribonucleoprotein C (RU1C_HUMAN)	17.3812	61.01	18.87	0.0201613					Single Protein		P09234	2	2	2	3	3	100	0	Confident_x000D_	U1 small nuclear ribonucleoprotein C (RU1C_HUMAN)	17.3812	77.99	18.87	0.0215054					Single Protein		P09234	3	3	3	5	5	100	0	Confident_x000D_	U1 small nuclear ribonucleoprotein C (RU1C_HUMAN)	17.3812	77.99	18.87	0.0201613
P60510	Serine/threonine-protein phosphatase 4 catalytic subunit (PP4C_HUMAN)	35.0574	90.88	17.59	0.0115092					Single Protein		P60510	4	5	4	6	7	100	0	Confident_x000D_																					Serine/threonine-protein phosphatase 4 catalytic subunit (PP4C_HUMAN)	35.0574	90.88	6.19	0.00651466
Q9UGV2	Protein NDRG3 (NDRG3_HUMAN)	41.3825	74.67	10.93	0.00892857					Related Proteins	Q9UGV2-2, Q9UGV2-3	Q9UGV2, Q9UGV2-2, Q9UGV2-3	2	3	3	3	4	100	0	Confident_x000D_	Protein NDRG3 (NDRG3_HUMAN)	41.3825	74.67	5.07	0.00714286					Related Proteins	Q9UGV2-2, Q9UGV2-3	Q9UGV2, Q9UGV2-2, Q9UGV2-3	1	1	1	2	2	100	0	Doubtful_x000D_	Protein NDRG3 (NDRG3_HUMAN)	41.3825	74.67	5.07	0.00357143
Q6ICG6	Uncharacterized protein KIAA0930 (K0930_HUMAN)	45.7647	90.84	2.23	0.0027248					Related Proteins	Q6ICG6-2, Q6ICG6-3	Q6ICG6, Q6ICG6-2, Q6ICG6-3	1	1	1	1	1	87.0968	0	Doubtful_x000D_
O75475	PC4 and SFRS1-interacting protein (PSIP1_HUMAN)	60.0667	100	9.43	0.00320755					Single Protein		O75475	3	3	2	3	3	100	0	Confident_x000D_	PC4 and SFRS1-interacting protein (PSIP1_HUMAN)	60.0667	100	6.79	0.00283019	Oxidation of M(M348)	Oxidation of M(1)			Single Protein		O75475	2	3	3	2	3	100	0	Doubtful_x000D_
Q9Y3L3	SH3 domain-binding protein 1 (3BP1_HUMAN)	75.6658	78.74	16.69	0.0077841					Single Protein		Q9Y3L3	9	10	10	15	16	100	0	Confident_x000D_
Q02790	Peptidyl-prolyl cis-trans isomerase FKBP4 (FKBP4_HUMAN)	51.7721	100	32.9	0.0138985					Single Protein		Q02790	11	14	14	23	26	100	0	Confident_x000D_	Peptidyl-prolyl cis-trans isomerase FKBP4 (FKBP4_HUMAN)	51.7721	100	28.98	0.0162577					Single Protein		Q02790	10	11	11	22	23	100	0	Confident_x000D_	Peptidyl-prolyl cis-trans isomerase FKBP4 (FKBP4_HUMAN)	51.7721	100	24.4	0.0144024
Q9BRF8	Serine/threonine-protein phosphatase CPPED1 (CPPED_HUMAN)	35.5259	72.61	12.1	0.00477707					Single Protein		Q9BRF8	2	2	2	2	2	100	0	Confident_x000D_	Serine/threonine-protein phosphatase CPPED1 (CPPED_HUMAN)	35.5259	81.21	19.11	0.00928875					Single Protein		Q9BRF8	4	4	4	6	6	100	0	Confident_x000D_	Serine/threonine-protein phosphatase CPPED1 (CPPED_HUMAN)	35.5259	81.21	17.83	0.00769639
Q9NY33	Dipeptidyl peptidase 3 (DPP3_HUMAN)	82.5378	82.5	21.3	0.010066					Related Proteins	Q9NY33-4	Q9NY33, Q9NY33-4	9	11	11	22	25	100	0	Confident_x000D_	Dipeptidyl peptidase 3 (DPP3_HUMAN)	82.5378	82.5	22.93	0.00836578					Related Proteins	Q9NY33-4	Q9NY33, Q9NY33-4	10	10	10	18	18	100	0	Confident_x000D_	Dipeptidyl peptidase 3 (DPP3_HUMAN)	82.5378	82.5	16.55	0.00865154
Q9GZT3	SRA stem-loop-interacting RNA-binding protein, mitochondrial (SLIRP_HUMAN)	12.3414	100	9.17	0.0183486					Related Proteins	Q9GZT3-2	Q9GZT3, Q9GZT3-2	1	1	1	2	2	100	0	Doubtful_x000D_	SRA stem-loop-interacting RNA-binding protein, mitochondrial (SLIRP_HUMAN)	12.3414	100	22.02	0.0366972					Related Proteins	Q9GZT3-2	Q9GZT3, Q9GZT3-2	2	2	2	5	5	100	0	Confident_x000D_	SRA stem-loop-interacting RNA-binding protein, mitochondrial (SLIRP_HUMAN)	12.3414	100	22.02	0.0321101
P40818	Ubiquitin carboxyl-terminal hydrolase 8 (UBP8_HUMAN)	127.444	88.82	1.16	0.000925926					Related Proteins	P40818-2	P40818, P40818-2	1	1	1	1	1	90.3226	0	Doubtful_x000D_
Q15084	Protein disulfide-isomerase A6 (PDIA6_HUMAN)	48.0913	83.86	50.68	0.0540962					Related Proteins	Q15084-2, Q15084-3, Q15084-4, Q15084-5	Q15084, Q15084-2, Q15084-3, Q15084-4, Q15084-5	17	17	17	65	66	100	0	Confident_x000D_	Protein disulfide-isomerase A6 (PDIA6_HUMAN)	48.0913	83.86	56.14	0.0187822					Related Proteins	Q15084-2, Q15084-3, Q15084-4, Q15084-5	Q15084, Q15084-2, Q15084-3, Q15084-4, Q15084-5	18	18	0	60	61	100	0	Confident_x000D_	Protein disulfide-isomerase A6 (PDIA6_HUMAN)	48.0913	83.86	52.05	0.0422546
A8K0Z3	WASH complex subunit 1 (WASH1_HUMAN)	50.2969	67.74	2.8	0.0031746					Related Proteins	A8MWX3, C4AMC7, Q6VEQ5, Q9NQA3	A8K0Z3, A8MWX3, C4AMC7, Q6VEQ5, Q9NQA3	1	2	2	1	2	85.9375	0	Doubtful_x000D_
P35579	Myosin-9 (MYH9_HUMAN)	226.392	98.32	53.11	0.00965277	Oxidation of M(M365, M589, M627, M879, M941, M1190, M1910)	Oxidation of M(7)			Single Protein		P35579	107	110	102	316	330	100	0	Confident_x000D_	Myosin-9 (MYH9_HUMAN)	226.392	98.32	50.92	0.0106948	Oxidation of M(M365, M941)	Oxidation of M(2)			Single Protein		P35579	96	105	87	311	329	100	0	Confident_x000D_	Myosin-9 (MYH9_HUMAN)	226.392	98.32	56.33	0.00734846	Oxidation of M(M365, M627, M941, M1190, M1373)	Oxidation of M(5)
P23588	Eukaryotic translation initiation factor 4B (IF4B_HUMAN)	69.1103	91	20.95	0.0110988					Single Protein		P23588	10	15	15	22	27	100	0	Confident_x000D_	Eukaryotic translation initiation factor 4B (IF4B_HUMAN)	69.1103	95.42	22.91	0.00984465					Single Protein		P23588	10	10	10	20	23	100	0	Confident_x000D_	Eukaryotic translation initiation factor 4B (IF4B_HUMAN)	69.1103	95.42	22.59	0.010389
Q13617	Cullin-2 (CUL2_HUMAN)	86.9268	90.47	6.58	0.00544016					Related Proteins	Q13617-2	Q13617, Q13617-2	3	3	3	6	6	100	0	Confident_x000D_	Cullin-2 (CUL2_HUMAN)	86.9268	90.47	9.53	0.00531652					Related Proteins	Q13617-2	Q13617, Q13617-2	4	4	4	6	6	100	0	Confident_x000D_	Cullin-2 (CUL2_HUMAN)	86.9268	90.47	6.98	0.00420376
P13807	Glycogen [starch] synthase, muscle (GYS1_HUMAN)	83.7325	83.85	1.36	0.00154799					Related Proteins	P13807-2, P54840	P13807, P13807-2, P54840	1	1	1	1	1	86.8852	0	Doubtful_x000D_																					Glycogen [starch] synthase, muscle (GYS1_HUMAN)	83.7325	83.85	4.34	0.00232198
Q8N9T8	Protein KRI1 homolog (KRI1_HUMAN)	82.5475	78.81	1.85	0.00163666					Single Protein		Q8N9T8	1	1	1	1	1	100	0	Doubtful_x000D_
P29692	Elongation factor 1-delta (EF1D_HUMAN)	31.1028	100	54.8	0.0257327	Oxidation of M(M29, M135)	Oxidation of M(2)			Related Proteins	P29692-2	P29692, P29692-2	14	14	2	35	37	100	0	Confident_x000D_	Elongation factor 1-delta (EF1D_HUMAN)	31.1028	100	45.55	0.0124762	Oxidation of M(M135)	Oxidation of M(1)			Related Proteins	P29692-2	P29692, P29692-2	11	11	0	31	32	100	0	Confident_x000D_	Elongation factor 1-delta (EF1D_HUMAN)	31.1028	100	41.28	0.0147986	Oxidation of M(M29, M135)	Oxidation of M(2)
O15126	Secretory carrier-associated membrane protein 1 (SCAM1_HUMAN)	37.8958	62.72	7.99	0.00367647					Related Proteins	O15126-2	O15126, O15126-2	1	1	1	1	1	100	0	Doubtful_x000D_																					Secretory carrier-associated membrane protein 1 (SCAM1_HUMAN)	37.8958	62.72	10.95	0.00551471
Q99714	3-hydroxyacyl-CoA dehydrogenase type-2 (HCD2_HUMAN)	26.9061	100	69.35	0.0219198					Single Protein		Q99714	11	12	12	20	21	100	0	Confident_x000D_	3-hydroxyacyl-CoA dehydrogenase type-2 (HCD2_HUMAN)	26.9061	100	61.3	0.0235404					Single Protein		Q99714	8	9	9	17	17	100	0	Confident_x000D_	3-hydroxyacyl-CoA dehydrogenase type-2 (HCD2_HUMAN)	26.9061	100	88.89	0.0337908
P61803	Dolichyl-diphosphooligosaccharide--protein glycosyltransferase subunit DAD1 (DAD1_HUMAN)	12.4886	56.64	8.85	0.03125					Single Protein		P61803	1	1	1	2	2	91.8033	0	Doubtful_x000D_	Dolichyl-diphosphooligosaccharide--protein glycosyltransferase subunit DAD1 (DAD1_HUMAN)	12.4886	56.64	28.32	0.0286458					Single Protein		P61803	3	3	3	3	3	100	0	Confident_x000D_	Dolichyl-diphosphooligosaccharide--protein glycosyltransferase subunit DAD1 (DAD1_HUMAN)	12.4886	56.64	28.32	0.0703125
P51784	Ubiquitin carboxyl-terminal hydrolase 11 (UBP11_HUMAN)	109.747	75.8	1.45	0.000408497					Related Proteins	Q13107, Q13107-2	P51784, Q13107, Q13107-2	1	1	0	1	1	100	0	Doubtful_x000D_																					Ubiquitin carboxyl-terminal hydrolase 11 (UBP11_HUMAN)	109.747	78.61	1.45	0.000612745
P10253	Lysosomal alpha-glucosidase (LYAG_HUMAN)	105.257	57.88	23.95	0.00823833					Single Protein		P10253	14	15	15	26	27	100	0	Confident_x000D_	Lysosomal alpha-glucosidase (LYAG_HUMAN)	105.257	63.55	29.2	0.0153207					Single Protein		P10253	18	19	19	47	48	100	0	Confident_x000D_	Lysosomal alpha-glucosidase (LYAG_HUMAN)	105.257	63.55	22.58	0.00932846
P11586	C-1-tetrahydrofolate synthase, cytoplasmic (C1TC_HUMAN)	101.495	84.81	23.21	0.00726091					Single Protein		P11586	19	20	20	29	30	100	0	Confident_x000D_	C-1-tetrahydrofolate synthase, cytoplasmic (C1TC_HUMAN)	101.495	84.81	22.35	0.0057445					Single Protein		P11586	17	19	19	24	26	100	0	Confident_x000D_	C-1-tetrahydrofolate synthase, cytoplasmic (C1TC_HUMAN)	101.495	84.81	19.79	0.00745531
Q9H1Y0	Autophagy protein 5 (ATG5_HUMAN)	32.4263	75.27	9.82	0.00641026					Single Protein		Q9H1Y0	2	2	2	2	2	100	0	Confident_x000D_
O95817	BAG family molecular chaperone regulator 3 (BAG3_HUMAN)	61.5569	86.78	5.74	0.00300601					Single Protein		O95817	2	4	4	2	4	100	0	Confident_x000D_	BAG family molecular chaperone regulator 3 (BAG3_HUMAN)	61.5569	86.78	2.61	0.00200401					Single Protein		O95817	1	1	1	1	1	100	0	Doubtful_x000D_	BAG family molecular chaperone regulator 3 (BAG3_HUMAN)	61.5569	86.78	2.61	0.00200401
O95816	BAG family molecular chaperone regulator 2 (BAG2_HUMAN)	23.7572	100	16.11	0.0110585					Single Protein		O95816	3	5	5	4	6	100	0	Confident_x000D_																					BAG family molecular chaperone regulator 2 (BAG2_HUMAN)	23.7572	100	19.43	0.007109
O75439	Mitochondrial-processing peptidase subunit beta (MPPB_HUMAN)	54.3315	77.3	7.16	0.0036855					Single Protein		O75439	2	2	2	2	2	100	0	Doubtful_x000D_	Mitochondrial-processing peptidase subunit beta (MPPB_HUMAN)	54.3315	77.3	8.18	0.004914					Single Protein		O75439	2	2	2	3	3	100	0	Confident_x000D_	Mitochondrial-processing peptidase subunit beta (MPPB_HUMAN)	54.3315	77.3	15.95	0.00937756
O75436	Vacuolar protein sorting-associated protein 26A (VP26A_HUMAN)	38.1457	100	13.15	0.011213					Single Protein		O75436	3	3	3	6	6	100	0	Confident_x000D_	Vacuolar protein sorting-associated protein 26A (VP26A_HUMAN)	38.1457	100	16.82	0.011213					Single Protein		O75436	4	4	4	7	7	100	0	Confident_x000D_	Vacuolar protein sorting-associated protein 26A (VP26A_HUMAN)	38.1457	100	20.18	0.0118247
Q6FI81	Anamorsin (CPIN1_HUMAN)	33.5611	81.41	3.85	0.00320513					Related Proteins	Q6FI81-3	Q6FI81, Q6FI81-3	1	1	1	1	1	100	0	Doubtful_x000D_
Q02750	Dual specificity mitogen-activated protein kinase kinase 1 (MP2K1_HUMAN)	43.4113	73.54	13.74	0.00833333					Single Protein		Q02750	4	4	2	7	7	100	0	Confident_x000D_	Dual specificity mitogen-activated protein kinase kinase 1 (MP2K1_HUMAN)	43.4113	73.54	13.74	0.00738095					Single Protein		Q02750	4	4	2	7	7	100	0	Confident_x000D_	Dual specificity mitogen-activated protein kinase kinase 1 (MP2K1_HUMAN)	43.4113	73.54	13.74	0.00714286
O75431	Metaxin-2 (MTX2_HUMAN)	29.7441	55.89	22.81	0.01443					Single Protein		O75431	3	3	3	6	6	100	0	Confident_x000D_	Metaxin-2 (MTX2_HUMAN)	29.7441	66.16	28.14	0.0151515					Single Protein		O75431	3	3	3	6	6	100	0	Confident_x000D_	Metaxin-2 (MTX2_HUMAN)	29.7441	66.16	28.14	0.0122655
P52306	Rap1 GTPase-GDP dissociation stimulator 1 (GDS1_HUMAN)	66.2745	84.02	22.41	0.00742225					Related Proteins	P52306-4, P52306-5	P52306, P52306-4, P52306-5	9	11	0	14	17	100	0	Confident_x000D_	Rap1 GTPase-GDP dissociation stimulator 1 (GDS1_HUMAN)	66.2745	84.02	26.03	0.00895993					Related Proteins	P52306-4, P52306-5	P52306, P52306-4, P52306-5	11	12	12	15	17	100	0	Confident_x000D_	Rap1 GTPase-GDP dissociation stimulator 1 (GDS1_HUMAN)	66.2745	84.02	17.96	0.00518818
P52306	Rap1 GTPase-GDP dissociation stimulator 1 (GDS1_HUMAN)	66.2745	84.02	22.41	0.00742225					Related Proteins	P52306-4, P52306-5	P52306, P52306-4, P52306-5	9	11	0	14	17	100	0	Confident_x000D_	Rap1 GTPase-GDP dissociation stimulator 1 (GDS1_HUMAN)	66.2745	84.02	26.03	0.00895993					Related Proteins	P52306-4, P52306-5	P52306, P52306-4, P52306-5	11	12	12	15	17	100	0	Confident_x000D_	Rap1 GTPase-GDP dissociation stimulator 1 (GDS1_HUMAN)	66.2745	84.02	15.65	0.00362734
P52306	Rap1 GTPase-GDP dissociation stimulator 1 (GDS1_HUMAN)	66.2745	84.02	20.1	0.00521169					Related Proteins	P52306-2, P52306-3, P52306-5, P52306-6	P52306, P52306-2, P52306-3, P52306-5, P52306-6	8	10	0	12	14	100	0	Confident_x000D_	Rap1 GTPase-GDP dissociation stimulator 1 (GDS1_HUMAN)	66.2745	84.02	26.03	0.00895993					Related Proteins	P52306-4, P52306-5	P52306, P52306-4, P52306-5	11	12	12	15	17	100	0	Confident_x000D_	Rap1 GTPase-GDP dissociation stimulator 1 (GDS1_HUMAN)	66.2745	84.02	17.96	0.00518818
P52306	Rap1 GTPase-GDP dissociation stimulator 1 (GDS1_HUMAN)	66.2745	84.02	20.1	0.00521169					Related Proteins	P52306-2, P52306-3, P52306-5, P52306-6	P52306, P52306-2, P52306-3, P52306-5, P52306-6	8	10	0	12	14	100	0	Confident_x000D_	Rap1 GTPase-GDP dissociation stimulator 1 (GDS1_HUMAN)	66.2745	84.02	26.03	0.00895993					Related Proteins	P52306-4, P52306-5	P52306, P52306-4, P52306-5	11	12	12	15	17	100	0	Confident_x000D_	Rap1 GTPase-GDP dissociation stimulator 1 (GDS1_HUMAN)	66.2745	84.02	15.65	0.00362734
Q9H299	SH3 domain-binding glutamic acid-rich-like protein 3 (SH3L3_HUMAN)	10.4313	64.52	47.31	0.184603	Oxidation of M(M50)	Oxidation of M(1)			Single Protein		Q9H299	7	8	8	22	24	100	0	Confident_x000D_	SH3 domain-binding glutamic acid-rich-like protein 3 (SH3L3_HUMAN)	10.4313	64.52	31.18	0.159722	Oxidation of M(M50)	Oxidation of M(1)			Single Protein		Q9H299	4	4	4	18	18	100	0	Confident_x000D_	SH3 domain-binding glutamic acid-rich-like protein 3 (SH3L3_HUMAN)	10.4313	64.52	47.31	0.170992	Oxidation of M(M50)	Oxidation of M(1)
Q9BRJ2	39S ribosomal protein L45, mitochondrial (RM45_HUMAN)	35.3281	100	2.94	0.00653595					Single Protein		Q9BRJ2	1	1	1	2	2	90.4762	0	Doubtful_x000D_
Q5W0V3	Protein FAM160B1 (F16B1_HUMAN)	86.5031	71.5	1.96	0.00152439					Related Proteins	Q5W0V3-2	Q5W0V3, Q5W0V3-2	1	1	1	1	1	100	0	Doubtful_x000D_
P53367	Arfaptin-1 (ARFP1_HUMAN)	41.7126	100	3.22	0.00536193					Single Protein		P53367	1	3	3	2	4	100	0	Doubtful_x000D_	Arfaptin-1 (ARFP1_HUMAN)	41.7126	100	4.29	0.00268097					Single Protein		P53367	1	1	1	1	1	95.6522	0	Doubtful_x000D_
O75427	Leucine-rich repeat and calponin homology domain-containing protein 4 (LRCH4_HUMAN)	73.405	85.65	2.49	0.0017094					Single Protein		O75427	1	1	1	1	1	100	0	Doubtful_x000D_	Leucine-rich repeat and calponin homology domain-containing protein 4 (LRCH4_HUMAN)	73.405	85.65	4.39	0.0025641					Single Protein		O75427	2	3	3	2	3	100	0	Confident_x000D_	Leucine-rich repeat and calponin homology domain-containing protein 4 (LRCH4_HUMAN)	73.405	85.65	10.4	0.00356125
Q9NR12	PDZ and LIM domain protein 7 (PDLI7_HUMAN)	49.8126	93.22	17.29	0.0108559	Oxidation of M(M381)	Oxidation of M(1)			Related Proteins	Q9NR12-2	Q9NR12, Q9NR12-2	7	7	0	12	12	100	0	Confident_x000D_	PDZ and LIM domain protein 7 (PDLI7_HUMAN)	49.8126	93.22	17.29	0.0103678					Related Proteins	Q9NR12-2	Q9NR12, Q9NR12-2	6	6	0	11	11	100	0	Confident_x000D_	PDZ and LIM domain protein 7 (PDLI7_HUMAN)	49.8126	93.22	17.29	0.00622066
Q9NR12	PDZ and LIM domain protein 7 (PDLI7_HUMAN)	49.8126	93.22	17.29	0.0108559	Oxidation of M(M381)	Oxidation of M(1)			Related Proteins	Q9NR12-2	Q9NR12, Q9NR12-2	7	7	0	12	12	100	0	Confident_x000D_	PDZ and LIM domain protein 7 (PDLI7_HUMAN)	49.8126	93.22	7	0.00485133					Related Proteins	Q9NR12-3, Q9NR12-4, Q9NR12-5, Q9NR12-6	Q9NR12, Q9NR12-3, Q9NR12-4, Q9NR12-5, Q9NR12-6	3	3	0	5	5	84	0	Confident_x000D_	PDZ and LIM domain protein 7 (PDLI7_HUMAN)	49.8126	93.22	17.29	0.00622066
Q9NR12	PDZ and LIM domain protein 7 (PDLI7_HUMAN)	49.8126	93.22	7	0.00954617					Related Proteins	Q9NR12-3, Q9NR12-4, Q9NR12-5, Q9NR12-6	Q9NR12, Q9NR12-3, Q9NR12-4, Q9NR12-5, Q9NR12-6	3	3	0	7	7	100	0	Confident_x000D_	PDZ and LIM domain protein 7 (PDLI7_HUMAN)	49.8126	93.22	17.29	0.0103678					Related Proteins	Q9NR12-2	Q9NR12, Q9NR12-2	6	6	0	11	11	100	0	Confident_x000D_	PDZ and LIM domain protein 7 (PDLI7_HUMAN)	49.8126	93.22	17.29	0.00622066
Q9NR12	PDZ and LIM domain protein 7 (PDLI7_HUMAN)	49.8126	93.22	7	0.00954617					Related Proteins	Q9NR12-3, Q9NR12-4, Q9NR12-5, Q9NR12-6	Q9NR12, Q9NR12-3, Q9NR12-4, Q9NR12-5, Q9NR12-6	3	3	0	7	7	100	0	Confident_x000D_	PDZ and LIM domain protein 7 (PDLI7_HUMAN)	49.8126	93.22	7	0.00485133					Related Proteins	Q9NR12-3, Q9NR12-4, Q9NR12-5, Q9NR12-6	Q9NR12, Q9NR12-3, Q9NR12-4, Q9NR12-5, Q9NR12-6	3	3	0	5	5	84	0	Confident_x000D_	PDZ and LIM domain protein 7 (PDLI7_HUMAN)	49.8126	93.22	17.29	0.00622066
P12814	Alpha-actinin-1 (ACTN1_HUMAN)	102.993	92.38	69.84	0.0165863	Oxidation of M(M221, M276, M306, M309, M710, M748)	Oxidation of M(6)			Single Protein		P12814	67	69	44	228	235	100	0	Confident_x000D_	Alpha-actinin-1 (ACTN1_HUMAN)	102.993	92.38	67.38	0.0161726	Oxidation of M(M221, M306, M309)	Oxidation of M(3)			Single Protein		P12814	60	64	37	190	201	100	0	Confident_x000D_	Alpha-actinin-1 (ACTN1_HUMAN)	102.993	92.38	68.5	0.0185211	Oxidation of M(M306, M710)	Oxidation of M(2)
Q9Y3A6	Transmembrane emp24 domain-containing protein 5 (TMED5_HUMAN)	25.9882	58.08	17.9	0.0177305					Single Protein		Q9Y3A6	3	4	4	5	6	100	0	Confident_x000D_	Transmembrane emp24 domain-containing protein 5 (TMED5_HUMAN)	25.9882	69.87	22.27	0.0257092					Single Protein		Q9Y3A6	4	4	4	8	8	100	0	Confident_x000D_	Transmembrane emp24 domain-containing protein 5 (TMED5_HUMAN)	25.9882	69.87	17.9	0.016844
Q9BRA2	Thioredoxin domain-containing protein 17 (TXD17_HUMAN)	13.9318	100	53.66	0.0504065					Single Protein		Q9BRA2	5	5	5	12	13	100	0	Confident_x000D_	Thioredoxin domain-containing protein 17 (TXD17_HUMAN)	13.9318	100	48.78	0.0443089					Single Protein		Q9BRA2	5	5	5	11	11	100	0	Confident_x000D_	Thioredoxin domain-containing protein 17 (TXD17_HUMAN)	13.9318	100	60.16	0.0415989
P15090	Fatty acid-binding protein, adipocyte (FABP4_HUMAN)	14.7095	100	44.7	0.0308261					Single Protein		P15090	6	6	5	9	9	100	0	Confident_x000D_	Fatty acid-binding protein, adipocyte (FABP4_HUMAN)	14.7095	100	37.12	0.0290404					Single Protein		P15090	4	4	4	7	7	100	0	Confident_x000D_	Fatty acid-binding protein, adipocyte (FABP4_HUMAN)	14.7095	100	22.73	0.0176768
Q6YN16	Hydroxysteroid dehydrogenase-like protein 2 (HSDL2_HUMAN)	45.3655	100	4.31	0.00478469					Related Proteins	Q6YN16-2	Q6YN16, Q6YN16-2	1	1	1	2	2	100	0	Doubtful_x000D_	Hydroxysteroid dehydrogenase-like protein 2 (HSDL2_HUMAN)	45.3655	100	11.96	0.00677831					Related Proteins	Q6YN16-2	Q6YN16, Q6YN16-2	3	3	3	4	4	100	0	Confident_x000D_	Hydroxysteroid dehydrogenase-like protein 2 (HSDL2_HUMAN)	45.3655	100	9.33	0.00478469
Q5T1M5	FK506-binding protein 15 (FKB15_HUMAN)	133.547	68.91	9.76	0.00324539					Related Proteins	Q5T1M5-2	Q5T1M5, Q5T1M5-2	7	8	8	8	9	100	0	Confident_x000D_	FK506-binding protein 15 (FKB15_HUMAN)	133.547	71.12	9.11	0.00320167					Related Proteins	Q5T1M5-2	Q5T1M5, Q5T1M5-2	8	9	9	9	10	100	0	Confident_x000D_	FK506-binding protein 15 (FKB15_HUMAN)	133.547	71.12	3.61	0.00148653
Q13405	39S ribosomal protein L49, mitochondrial (RM49_HUMAN)	19.1859	100	7.23	0.0120482					Single Protein		Q13405	1	2	2	2	3	100	0	Doubtful_x000D_	39S ribosomal protein L49, mitochondrial (RM49_HUMAN)	19.1859	100	7.23	0.0120482					Single Protein		Q13405	1	1	1	2	2	100	0	Doubtful_x000D_	39S ribosomal protein L49, mitochondrial (RM49_HUMAN)	19.1859	100	13.86	0.00903614
Q9Y3B4	Splicing factor 3B subunit 6 (SF3B6_HUMAN)	14.5756	100	11.2	0.008					Single Protein		Q9Y3B4	1	1	1	1	1	100	0	Doubtful_x000D_	Splicing factor 3B subunit 6 (SF3B6_HUMAN)	14.5756	100	22.4	0.012					Single Protein		Q9Y3B4	2	2	2	2	2	100	0	Confident_x000D_	Splicing factor 3B subunit 6 (SF3B6_HUMAN)	14.5756	100	22.4	0.02
P00813	Adenosine deaminase (ADA_HUMAN)	40.7387	81.82	2.2	0.00673401					Single Protein		P00813	1	1	1	2	2	84.8485	0	Doubtful_x000D_
Q08945	FACT complex subunit SSRP1 (SSRP1_HUMAN)	81.0244	88.86	13.4	0.00834776					Single Protein		Q08945	7	11	11	14	18	100	0	Confident_x000D_	FACT complex subunit SSRP1 (SSRP1_HUMAN)	81.0244	88.86	15.09	0.0129708					Single Protein		Q08945	8	9	9	18	19	100	0	Confident_x000D_	FACT complex subunit SSRP1 (SSRP1_HUMAN)	81.0244	88.86	15.23	0.0108604
Q96P48	Arf-GAP with Rho-GAP domain, ANK repeat and PH domain-containing protein 1 (ARAP1_HUMAN)	162.089	79.79	5.1	0.00223561					Related Proteins	Q96P48-3	Q96P48, Q96P48-3	6	8	8	7	9	100	0	Confident_x000D_	Arf-GAP with Rho-GAP domain, ANK repeat and PH domain-containing protein 1 (ARAP1_HUMAN)	162.089	79.79	1.03	0.000803213					Related Proteins	Q96P48-1, Q96P48-2, Q96P48-3, Q96P48-4, Q96P48-7	Q96P48, Q96P48-1, Q96P48-2, Q96P48-3, Q96P48-4, Q96P48-7	1	3	3	1	3	100	0	Doubtful_x000D_	Arf-GAP with Rho-GAP domain, ANK repeat and PH domain-containing protein 1 (ARAP1_HUMAN)	162.089	79.79	0.9	0.000803213
Q13418	Integrin-linked protein kinase (ILK_HUMAN)	51.3859	79.2	9.73	0.0101024					Single Protein		Q13418	5	5	5	7	7	100	0	Confident_x000D_	Integrin-linked protein kinase (ILK_HUMAN)	51.3859	79.2	10.4	0.00526736					Single Protein		Q13418	4	5	0	6	7	95.6522	0	Confident_x000D_	Integrin-linked protein kinase (ILK_HUMAN)	51.3859	79.2	15.49	0.0125233
Q13418	Integrin-linked protein kinase (ILK_HUMAN)	51.3859	79.2	9.73	0.0101024					Single Protein		Q13418	5	5	5	7	7	100	0	Confident_x000D_	Integrin-linked protein kinase (ILK_HUMAN)	51.3859	79.2	8.63	0.00310366					Related Proteins	Q13418-2	Q13418, Q13418-2	3	4	0	5	6	100	0	Confident_x000D_	Integrin-linked protein kinase (ILK_HUMAN)	51.3859	79.2	15.49	0.0125233
[truncated: 2,673 more rows]
[truncated: 11 more columns]

## Sheet: P2C18_50k_dTHP1
Replicate 1																					Replicate 2																				Replicate 3
[truncated: 2,702 more rows]
[truncated: 11 more columns]

## Sheet: P3SP3_50k_dTHP1
Replicate 1																					Replicate 2																				Replicate 3
[truncated: 3,287 more rows]
[truncated: 11 more columns]

[truncated: 2 more sheets: P4C18_50k_dTHP1, P5C18_50k_dTHP1]
