# Supplementary material for: Quantitative proteomics of small numbers of closely-related cells: Selection of the optimal method for a clinical setting
Source: Front Med (Lausanne). 2022 Sep 27;9:997305. doi: 10.3389/fmed.2022.997305 (PMC9553008; doi:10.3389/fmed.2022.997305)
Supplement: Supplementary file 1 [file Data_Sheet_1.zip › 997305_Supplementary Material/Supplementary Table S3.xlsx]

## Sheet: Supplementary Table S3
Supplementary Table S3. Overview of detected proteins in different numbers of dTHP1 cells after an HPLC gradient run of 160 min.
Proteins were extracted from 2.5k, 10k and 50k dTHP1 cells with various cell lysis buffers (P1-P5) combined with two sample clean-up methods (SP3 and C18). Also, 20 mg of protein were analyzed with P1-SP3 protocol as reference for complete proteome coverage.
P1: urea-based lysis buffer; P2: TEAB-based lysis buffer; P3: SDS-based lysis buffer; P4: TFE-based lysis buffer; P5: hypotonic lysis buffer.
SP3: single-pot solid-phase-enhanced sample preparation
C18: C18-column-based sample clean-up method

## Sheet: P1SP3_20ug
Replicate 1																					Replicate 2																				Replicate 3
Accession	Description_x	MW_x	PCoverage_x	Coverage_x	NSAF_x	ConfidentlyLocalizedModificationSites_x	CLMS1_x	AmbiguouslyLocalizedModificationSites_x	ALMS1_x	ProteinInference_x	SecondaryAccessions_x	ProteinGroup_x	Validated_Peptides_x	Peptides_x	Unique_x	Validated PSMs_x	PSMs_x	Confidence_x	Decoy_x	Validation_x000D__x	Description_y	MW_y	PCoverage_y	Coverage_y	NSAF_y	ConfidentlyLocalizedModificationSites_y	CLMS1_y	AmbiguouslyLocalizedModificationSites_y	ALMS1_y	ProteinInference_y	SecondaryAccessions_y	ProteinGroup_y	Validated_Peptides_y	Peptides_y	Unique_y	Validated PSMs_y	PSMs_y	Confidence_y	Decoy_y	Validation_x000D__y	Description	MW	PCoverage	Coverage	NSAF	ConfidentlyLocalizedModificationSites	CLMS1	AmbiguouslyLocalizedModificationSites	ALMS1
Q04726	Transducin-like enhancer protein 3 (TLE3_HUMAN)	83.3641	75.13	9.84	0.00273224					Related Proteins	Q04726-2, Q04726-3, Q04726-5, Q04726-6	Q04726, Q04726-2, Q04726-3, Q04726-5, Q04726-6	5	9	0	9	12	100	0	Confident_x000D_	Transducin-like enhancer protein 3 (TLE3_HUMAN)	83.3641	75.13	9.84	0.00342583					Related Proteins	Q04726-2, Q04726-3, Q04726-5, Q04726-6	Q04726, Q04726-2, Q04726-3, Q04726-5, Q04726-6	5	8	0	9	12	100	0	Confident_x000D_	Transducin-like enhancer protein 3 (TLE3_HUMAN)	83.3641	75.13	17.62	0.00284002
Q04726	Transducin-like enhancer protein 3 (TLE3_HUMAN)	83.3641	75.13	9.84	0.00273224					Related Proteins	Q04726-2, Q04726-3, Q04726-5, Q04726-6	Q04726, Q04726-2, Q04726-3, Q04726-5, Q04726-6	5	9	0	9	12	100	0	Confident_x000D_	Transducin-like enhancer protein 3 (TLE3_HUMAN)	83.3641	75.13	10.49	0.00342583					Related Proteins	Q04726-2, Q04726-5, Q04726-7	Q04726, Q04726-2, Q04726-5, Q04726-7	5	9	0	9	13	100	0	Confident_x000D_	Transducin-like enhancer protein 3 (TLE3_HUMAN)	83.3641	75.13	17.62	0.00284002
Q9NVG8	TBC1 domain family member 13 (TBC13_HUMAN)	46.5236	92.25	25	0.0123984					Related Proteins	Q9NVG8-2	Q9NVG8, Q9NVG8-2	7	9	0	13	16	100	0	Confident_x000D_	TBC1 domain family member 13 (TBC13_HUMAN)	46.5236	92.25	21	0.00934959					Related Proteins	Q9NVG8-2	Q9NVG8, Q9NVG8-2	6	7	7	10	11	100	0	Confident_x000D_	TBC1 domain family member 13 (TBC13_HUMAN)	46.5236	92.25	26.75	0.0106508
Q9UKU7	Isobutyryl-CoA dehydrogenase, mitochondrial (ACAD8_HUMAN)	45.0405	90.36	19.28	0.00973333					Single Protein		Q9UKU7	6	9	9	8	11	100	0	Confident_x000D_	Isobutyryl-CoA dehydrogenase, mitochondrial (ACAD8_HUMAN)	45.0405	90.36	10.84	0.00711111					Single Protein		Q9UKU7	3	8	8	5	10	100	0	Confident_x000D_	Isobutyryl-CoA dehydrogenase, mitochondrial (ACAD8_HUMAN)	45.0405	90.36	3.13	0.00266667
P30876	DNA-directed RNA polymerase II subunit RPB2 (RPB2_HUMAN)	133.811	84.58	14.14	0.00411248					Single Protein		P30876	11	18	18	17	25	100	0	Confident_x000D_	DNA-directed RNA polymerase II subunit RPB2 (RPB2_HUMAN)	133.811	84.58	14.74	0.00504839					Single Protein		P30876	11	21	21	19	29	100	0	Confident_x000D_	DNA-directed RNA polymerase II subunit RPB2 (RPB2_HUMAN)	133.811	84.58	14.82	0.00454118
Q9NXC5	GATOR complex protein MIOS (MIO_HUMAN)	98.5209	96.57	1.49	0.00114286					Single Protein		Q9NXC5	1	4	4	2	5	100	0	Doubtful_x000D_	GATOR complex protein MIOS (MIO_HUMAN)	98.5209	96.57	5.6	0.0032381					Single Protein		Q9NXC5	3	9	9	4	10	100	0	Confident_x000D_	GATOR complex protein MIOS (MIO_HUMAN)	98.5209	96.57	3.2	0.00171429
P10451	Osteopontin (OSTP_HUMAN)	35.4012	73.89	6.69	0.00431034					Related Proteins	P10451-2, P10451-3, P10451-4, P10451-5	P10451, P10451-2, P10451-3, P10451-4, P10451-5	1	6	6	1	7	100	0	Doubtful_x000D_	Osteopontin (OSTP_HUMAN)	35.4012	73.89	6.69	0.00431034					Related Proteins	P10451-2, P10451-3, P10451-4, P10451-5	P10451, P10451-2, P10451-3, P10451-4, P10451-5	1	1	1	1	1	100	0	Doubtful_x000D_	Osteopontin (OSTP_HUMAN)	35.4012	73.89	6.69	0.00215517
P61769	Beta-2-microglobulin (B2MG_HUMAN)	13.7059	100	29.41	0.0742297					Related Proteins	B2MG_HUMAN	B2MG_HUMAN, P61769	3	3	3	11	11	100	0	Confident_x000D_	Beta-2-microglobulin (B2MG_HUMAN)	13.7059	100	29.41	0.0595238					Related Proteins	B2MG_HUMAN	B2MG_HUMAN, P61769	4	4	4	11	11	100	0	Confident_x000D_	Beta-2-microglobulin (B2MG_HUMAN)	13.7059	100	29.41	0.0490196
P42858	Huntingtin (HD_HUMAN)	347.383	72.47	8.69	0.00228353					Single Protein		P42858	18	31	31	33	45	100	0	Confident_x000D_	Huntingtin (HD_HUMAN)	347.383	72.47	7.32	0.00313999					Single Protein		P42858	16	30	30	38	50	100	0	Confident_x000D_	Huntingtin (HD_HUMAN)	347.383	72.47	8.15	0.00381659
P15260	Interferon gamma receptor 1 (INGR1_HUMAN)	54.3701	62.37	7.98	0.00655738					Single Protein		P15260	2	2	2	3	3	100	0	Confident_x000D_
A4D1P6	WD repeat-containing protein 91 (WDR91_HUMAN)	83.2917	85.68	9.64	0.00565104					Single Protein		A4D1P6	5	8	8	7	10	100	0	Confident_x000D_																					WD repeat-containing protein 91 (WDR91_HUMAN)	83.2917	85.68	15.53	0.00514509
Q9UKV8	Protein argonaute-2 (AGO2_HUMAN)	97.1459	100	14.2	0.00743294					Single Protein		Q9UKV8	9	15	12	15	21	100	0	Confident_x000D_	Protein argonaute-2 (AGO2_HUMAN)	97.1459	100	16.07	0.00473142					Related Proteins	Q9UKV8-2	Q9UKV8, Q9UKV8-2	9	11	9	13	15	100	0	Confident_x000D_	Protein argonaute-2 (AGO2_HUMAN)	97.1459	100	20.37	0.0048575
Q9Y6A9	Signal peptidase complex subunit 1 (SPCS1_HUMAN)	11.7971	48.04	31.37	0.132653					Single Protein		Q9Y6A9	2	2	2	9	9	100	0	Confident_x000D_	Signal peptidase complex subunit 1 (SPCS1_HUMAN)	11.7971	48.04	31.37	0.142857					Single Protein		Q9Y6A9	2	3	3	9	10	100	0	Confident_x000D_
O75190	DnaJ homolog subfamily B member 6 (DNJB6_HUMAN)	36.0649	83.44	5.21	0.00735294					Related Proteins	O75190-3, O75190-4	O75190, O75190-3, O75190-4	1	1	0	2	2	100	0	Doubtful_x000D_	DnaJ homolog subfamily B member 6 (DNJB6_HUMAN)	36.0649	83.44	8.28	0.0119485					Related Proteins	O75190-3, O75190-4	O75190, O75190-3, O75190-4	2	5	0	4	8	100	0	Confident_x000D_
O75190	DnaJ homolog subfamily B member 6 (DNJB6_HUMAN)	36.0649	83.44	5.21	0.00735294					Related Proteins	O75190-3, O75190-4	O75190, O75190-3, O75190-4	1	1	0	2	2	100	0	Doubtful_x000D_	DnaJ homolog subfamily B member 6 (DNJB6_HUMAN)	36.0649	83.44	15.34	0.0126634					Related Proteins	O75190-2, O75190-3	O75190, O75190-2, O75190-3	5	7	0	8	10	97.5207	0	Confident_x000D_
O75190	DnaJ homolog subfamily B member 6 (DNJB6_HUMAN)	36.0649	83.44	5.21	0.00735294					Related Proteins	O75190-3, O75190-4	O75190, O75190-3, O75190-4	1	1	0	2	2	100	0	Doubtful_x000D_	DnaJ homolog subfamily B member 6 (DNJB6_HUMAN)	36.0649	83.44	8.59	0.00551471					Related Proteins	O75190-2, O75190-3, Q8WWF6	O75190, O75190-2, O75190-3, Q8WWF6	2	2	0	4	4	100	0	Confident_x000D_
O75190	DnaJ homolog subfamily B member 6 (DNJB6_HUMAN)	36.0649	83.44	11.96	0.010049					Related Proteins	O75190-2, O75190-3	O75190, O75190-2, O75190-3	3	3	0	5	5	91.8699	0	Confident_x000D_	DnaJ homolog subfamily B member 6 (DNJB6_HUMAN)	36.0649	83.44	8.28	0.0119485					Related Proteins	O75190-3, O75190-4	O75190, O75190-3, O75190-4	2	5	0	4	8	100	0	Confident_x000D_
O75190	DnaJ homolog subfamily B member 6 (DNJB6_HUMAN)	36.0649	83.44	11.96	0.010049					Related Proteins	O75190-2, O75190-3	O75190, O75190-2, O75190-3	3	3	0	5	5	91.8699	0	Confident_x000D_	DnaJ homolog subfamily B member 6 (DNJB6_HUMAN)	36.0649	83.44	15.34	0.0126634					Related Proteins	O75190-2, O75190-3	O75190, O75190-2, O75190-3	5	7	0	8	10	97.5207	0	Confident_x000D_
O75190	DnaJ homolog subfamily B member 6 (DNJB6_HUMAN)	36.0649	83.44	11.96	0.010049					Related Proteins	O75190-2, O75190-3	O75190, O75190-2, O75190-3	3	3	0	5	5	91.8699	0	Confident_x000D_	DnaJ homolog subfamily B member 6 (DNJB6_HUMAN)	36.0649	83.44	8.59	0.00551471					Related Proteins	O75190-2, O75190-3, Q8WWF6	O75190, O75190-2, O75190-3, Q8WWF6	2	2	0	4	4	100	0	Confident_x000D_
O75190	DnaJ homolog subfamily B member 6 (DNJB6_HUMAN)	36.0649	83.44	8.59	0.00367647					Related Proteins	O75190-2, O75190-3, Q8WWF6	O75190, O75190-2, O75190-3, Q8WWF6	2	2	0	3	3	100	0	Confident_x000D_	DnaJ homolog subfamily B member 6 (DNJB6_HUMAN)	36.0649	83.44	8.28	0.0119485					Related Proteins	O75190-3, O75190-4	O75190, O75190-3, O75190-4	2	5	0	4	8	100	0	Confident_x000D_
O75190	DnaJ homolog subfamily B member 6 (DNJB6_HUMAN)	36.0649	83.44	8.59	0.00367647					Related Proteins	O75190-2, O75190-3, Q8WWF6	O75190, O75190-2, O75190-3, Q8WWF6	2	2	0	3	3	100	0	Confident_x000D_	DnaJ homolog subfamily B member 6 (DNJB6_HUMAN)	36.0649	83.44	15.34	0.0126634					Related Proteins	O75190-2, O75190-3	O75190, O75190-2, O75190-3	5	7	0	8	10	97.5207	0	Confident_x000D_
O75190	DnaJ homolog subfamily B member 6 (DNJB6_HUMAN)	36.0649	83.44	8.59	0.00367647					Related Proteins	O75190-2, O75190-3, Q8WWF6	O75190, O75190-2, O75190-3, Q8WWF6	2	2	0	3	3	100	0	Confident_x000D_	DnaJ homolog subfamily B member 6 (DNJB6_HUMAN)	36.0649	83.44	8.59	0.00551471					Related Proteins	O75190-2, O75190-3, Q8WWF6	O75190, O75190-2, O75190-3, Q8WWF6	2	2	0	4	4	100	0	Confident_x000D_
Q9Y6A5	Transforming acidic coiled-coil-containing protein 3 (TACC3_HUMAN)	90.3038	72.32	9.55	0.00756326					Single Protein		Q9Y6A5	4	11	11	9	15	100	0	Confident_x000D_	Transforming acidic coiled-coil-containing protein 3 (TACC3_HUMAN)	90.3038	72.32	7.04	0.00550055					Single Protein		Q9Y6A5	3	9	9	5	12	100	0	Confident_x000D_	Transforming acidic coiled-coil-containing protein 3 (TACC3_HUMAN)	90.3038	72.32	7.16	0.00880088
Q9Y6A4	Cilia- and flagella-associated protein 20 (CFA20_HUMAN)	22.76	84.46	6.22	0.00518135					Single Protein		Q9Y6A4	1	2	2	1	2	100	0	Doubtful_x000D_	Cilia- and flagella-associated protein 20 (CFA20_HUMAN)	22.76	84.46	6.22	0.00518135					Single Protein		Q9Y6A4	1	1	1	1	1	100	0	Doubtful_x000D_	Cilia- and flagella-associated protein 20 (CFA20_HUMAN)	22.76	84.46	6.22	0.00518135
Q5BKZ1	DBIRD complex subunit ZNF326 (ZN326_HUMAN)	65.613	86.94	11	0.00589592					Single Protein		Q5BKZ1	5	10	10	8	13	100	0	Confident_x000D_	DBIRD complex subunit ZNF326 (ZN326_HUMAN)	65.613	86.94	9.79	0.00576416					Single Protein		Q5BKZ1	4	7	7	6	10	100	0	Confident_x000D_	DBIRD complex subunit ZNF326 (ZN326_HUMAN)	65.613	86.94	10.31	0.00737813
Q9Y6B6	GTP-binding protein SAR1b (SAR1B_HUMAN)	22.3955	82.83	34.85	0.0440916					Single Protein		Q9Y6B6	7	9	5	17	19	100	0	Confident_x000D_	GTP-binding protein SAR1b (SAR1B_HUMAN)	22.3955	82.83	44.95	0.0427313					Single Protein		Q9Y6B6	8	9	4	19	20	100	0	Confident_x000D_	GTP-binding protein SAR1b (SAR1B_HUMAN)	22.3955	82.83	44.95	0.0484054
Q9BY44	Eukaryotic translation initiation factor 2A (EIF2A_HUMAN)	64.9492	100	44.62	0.0109453	Oxidation of M(M470)	Oxidation of M(1)			Related Proteins	Q9BY44-3	Q9BY44, Q9BY44-3	19	20	0	44	47	100	0	Confident_x000D_	Eukaryotic translation initiation factor 2A (EIF2A_HUMAN)	64.9492	100	42.05	0.00953317	Oxidation of M(M470)	Oxidation of M(1)			Related Proteins	Q9BY44-3	Q9BY44, Q9BY44-3	18	23	0	35	41	100	0	Confident_x000D_	Eukaryotic translation initiation factor 2A (EIF2A_HUMAN)	64.9492	100	40.51	0.0115523	Oxidation of M(M470)	Oxidation of M(1)
Q9BY44	Eukaryotic translation initiation factor 2A (EIF2A_HUMAN)	64.9492	100	44.62	0.0109453	Oxidation of M(M470)	Oxidation of M(1)			Related Proteins	Q9BY44-3	Q9BY44, Q9BY44-3	19	20	0	44	47	100	0	Confident_x000D_	Eukaryotic translation initiation factor 2A (EIF2A_HUMAN)	64.9492	100	42.05	0.00953317	Oxidation of M(M470)	Oxidation of M(1)			Related Proteins	Q9BY44-3	Q9BY44, Q9BY44-3	18	23	0	35	41	100	0	Confident_x000D_	Eukaryotic translation initiation factor 2A (EIF2A_HUMAN)	64.9492	100	36.58	0.00784892	Oxidation of M(M470)	Oxidation of M(1)
Q9BY44	Eukaryotic translation initiation factor 2A (EIF2A_HUMAN)	64.9492	100	44.62	0.0109453	Oxidation of M(M470)	Oxidation of M(1)			Related Proteins	Q9BY44-3	Q9BY44, Q9BY44-3	19	20	0	44	47	100	0	Confident_x000D_	Eukaryotic translation initiation factor 2A (EIF2A_HUMAN)	64.9492	100	37.78	0.0085213	Oxidation of M(M470)	Oxidation of M(1)			Related Proteins	Q9BY44-4	Q9BY44, Q9BY44-4	17	23	0	32	39	92	0	Confident_x000D_	Eukaryotic translation initiation factor 2A (EIF2A_HUMAN)	64.9492	100	40.51	0.0115523	Oxidation of M(M470)	Oxidation of M(1)
Q9BY44	Eukaryotic translation initiation factor 2A (EIF2A_HUMAN)	64.9492	100	44.62	0.0109453	Oxidation of M(M470)	Oxidation of M(1)			Related Proteins	Q9BY44-3	Q9BY44, Q9BY44-3	19	20	0	44	47	100	0	Confident_x000D_	Eukaryotic translation initiation factor 2A (EIF2A_HUMAN)	64.9492	100	37.78	0.0085213	Oxidation of M(M470)	Oxidation of M(1)			Related Proteins	Q9BY44-4	Q9BY44, Q9BY44-4	17	23	0	32	39	92	0	Confident_x000D_	Eukaryotic translation initiation factor 2A (EIF2A_HUMAN)	64.9492	100	36.58	0.00784892	Oxidation of M(M470)	Oxidation of M(1)
Q9BY44	Eukaryotic translation initiation factor 2A (EIF2A_HUMAN)	64.9492	100	40.68	0.0080019	Oxidation of M(M470)	Oxidation of M(1)			Related Proteins	Q9BY44-4	Q9BY44, Q9BY44-4	18	18	0	40	42	95.935	0	Confident_x000D_	Eukaryotic translation initiation factor 2A (EIF2A_HUMAN)	64.9492	100	42.05	0.00953317	Oxidation of M(M470)	Oxidation of M(1)			Related Proteins	Q9BY44-3	Q9BY44, Q9BY44-3	18	23	0	35	41	100	0	Confident_x000D_	Eukaryotic translation initiation factor 2A (EIF2A_HUMAN)	64.9492	100	40.51	0.0115523	Oxidation of M(M470)	Oxidation of M(1)
Q9BY44	Eukaryotic translation initiation factor 2A (EIF2A_HUMAN)	64.9492	100	40.68	0.0080019	Oxidation of M(M470)	Oxidation of M(1)			Related Proteins	Q9BY44-4	Q9BY44, Q9BY44-4	18	18	0	40	42	95.935	0	Confident_x000D_	Eukaryotic translation initiation factor 2A (EIF2A_HUMAN)	64.9492	100	42.05	0.00953317	Oxidation of M(M470)	Oxidation of M(1)			Related Proteins	Q9BY44-3	Q9BY44, Q9BY44-3	18	23	0	35	41	100	0	Confident_x000D_	Eukaryotic translation initiation factor 2A (EIF2A_HUMAN)	64.9492	100	36.58	0.00784892	Oxidation of M(M470)	Oxidation of M(1)
Q9BY44	Eukaryotic translation initiation factor 2A (EIF2A_HUMAN)	64.9492	100	40.68	0.0080019	Oxidation of M(M470)	Oxidation of M(1)			Related Proteins	Q9BY44-4	Q9BY44, Q9BY44-4	18	18	0	40	42	95.935	0	Confident_x000D_	Eukaryotic translation initiation factor 2A (EIF2A_HUMAN)	64.9492	100	37.78	0.0085213	Oxidation of M(M470)	Oxidation of M(1)			Related Proteins	Q9BY44-4	Q9BY44, Q9BY44-4	17	23	0	32	39	92	0	Confident_x000D_	Eukaryotic translation initiation factor 2A (EIF2A_HUMAN)	64.9492	100	40.51	0.0115523	Oxidation of M(M470)	Oxidation of M(1)
Q9BY44	Eukaryotic translation initiation factor 2A (EIF2A_HUMAN)	64.9492	100	40.68	0.0080019	Oxidation of M(M470)	Oxidation of M(1)			Related Proteins	Q9BY44-4	Q9BY44, Q9BY44-4	18	18	0	40	42	95.935	0	Confident_x000D_	Eukaryotic translation initiation factor 2A (EIF2A_HUMAN)	64.9492	100	37.78	0.0085213	Oxidation of M(M470)	Oxidation of M(1)			Related Proteins	Q9BY44-4	Q9BY44, Q9BY44-4	17	23	0	32	39	92	0	Confident_x000D_	Eukaryotic translation initiation factor 2A (EIF2A_HUMAN)	64.9492	100	36.58	0.00784892	Oxidation of M(M470)	Oxidation of M(1)
Q9Y5Y6	Suppressor of tumorigenicity 14 protein (ST14_HUMAN)	94.7088	66.9	7.37	0.00404654					Single Protein		Q9Y5Y6	4	5	5	6	7	100	0	Confident_x000D_	Suppressor of tumorigenicity 14 protein (ST14_HUMAN)	94.7088	66.9	7.37	0.00543753					Single Protein		Q9Y5Y6	4	5	5	6	7	100	0	Confident_x000D_	Suppressor of tumorigenicity 14 protein (ST14_HUMAN)	94.7088	66.9	3.63	0.00227618
Q9UL18	Protein argonaute-1 (AGO1_HUMAN)	97.1521	95.92	8.17	0.00267536	Oxidation of M(M403)	Oxidation of M(1)			Single Protein		Q9UL18	5	9	3	7	11	93.7984	0	Confident_x000D_	Protein argonaute-1 (AGO1_HUMAN)	97.1521	95.92	8.28	0.0027575					Single Protein		Q9UL18	5	13	9	6	15	100	0	Confident_x000D_
Q15070	Mitochondrial inner membrane protein OXA1L (OXA1L_HUMAN)	48.5165	57.47	14.25	0.017727					Related Proteins	Q15070-2	Q15070, Q15070-2	6	7	0	12	13	100	0	Confident_x000D_
P48960	CD97 antigen (CD97_HUMAN)	91.8091	67.43	24.55	0.0134982					Related Proteins	P48960-2, P48960-3	P48960, P48960-2, P48960-3	17	18	15	43	43	100	0	Confident_x000D_	CD97 antigen (CD97_HUMAN)	91.8091	67.43	27.9	0.0157002					Related Proteins	P48960-2, P48960-3	P48960, P48960-2, P48960-3	15	18	16	40	42	100	0	Confident_x000D_	CD97 antigen (CD97_HUMAN)	91.8091	67.43	25.87	0.016813
A6NDG6	Glycerol-3-phosphate phosphatase (PGP_HUMAN)	33.9845	85.67	30.22	0.0159134					Single Protein		A6NDG6	7	7	7	11	11	100	0	Confident_x000D_	Glycerol-3-phosphate phosphatase (PGP_HUMAN)	33.9845	85.67	34.27	0.0184892					Single Protein		A6NDG6	8	12	12	13	18	100	0	Confident_x000D_	Glycerol-3-phosphate phosphatase (PGP_HUMAN)	33.9845	85.67	30.22	0.0169437
Q9Y5Z4	Heme-binding protein 2 (HEBP2_HUMAN)	22.8612	81.95	36.59	0.0205853					Single Protein		Q9Y5Z4	5	5	2	8	9	100	0	Confident_x000D_	Heme-binding protein 2 (HEBP2_HUMAN)	22.8612	81.95	23.9	0.0179138					Single Protein		Q9Y5Z4	4	4	1	6	6	100	0	Confident_x000D_	Heme-binding protein 2 (HEBP2_HUMAN)	22.8612	81.95	40.98	0.0241567
Q9UL26	Ras-related protein Rab-22A (RB22A_HUMAN)	21.8412	100	16.49	0.0106529					Single Protein		Q9UL26	3	5	3	5	7	76.3359	0	Confident_x000D_
Q9UL25	Ras-related protein Rab-21 (RAB21_HUMAN)	24.3323	100	41.78	0.0235238					Single Protein		Q9UL25	7	11	10	14	18	100	0	Confident_x000D_	Ras-related protein Rab-21 (RAB21_HUMAN)	24.3323	100	33.33	0.0177037					Single Protein		Q9UL25	6	9	8	11	15	100	0	Confident_x000D_	Ras-related protein Rab-21 (RAB21_HUMAN)	24.3323	100	22.22	0.0148148
Q8WXF1	Paraspeckle component 1 (PSPC1_HUMAN)	58.7062	78.01	22.75	0.0123096					Single Protein		Q8WXF1	10	17	5	23	29	100	0	Confident_x000D_	Paraspeckle component 1 (PSPC1_HUMAN)	58.7062	78.01	26.77	0.0188901	Oxidation of M(M308)	Oxidation of M(1)			Single Protein		Q8WXF1	11	13	13	25	27	100	0	Confident_x000D_	Paraspeckle component 1 (PSPC1_HUMAN)	58.7062	78.01	28.68	0.00834653
Q96PU8	Protein quaking (QKI_HUMAN)	37.6467	82.11	46.04	0.0183335					Related Proteins	Q96PU8-6, Q96PU8-8, Q96PU8-9	Q96PU8, Q96PU8-6, Q96PU8-8, Q96PU8-9	11	15	15	23	27	100	0	Confident_x000D_	Protein quaking (QKI_HUMAN)	37.6467	82.11	41.94	0.022734	Oxidation of M(M28)	Oxidation of M(1)			Related Proteins	Q96PU8-6, Q96PU8-8, Q96PU8-9	Q96PU8, Q96PU8-6, Q96PU8-8, Q96PU8-9	12	14	14	24	27	100	0	Confident_x000D_	Protein quaking (QKI_HUMAN)	37.6467	82.11	35.78	0.023451
Q9BUB5	MAP kinase-interacting serine/threonine-protein kinase 1 (MKNK1_HUMAN)	51.3099	75.05	2.58	0.00573066					Single Protein		Q9BUB5	1	5	5	2	6	96.748	0	Doubtful_x000D_	MAP kinase-interacting serine/threonine-protein kinase 1 (MKNK1_HUMAN)	51.3099	75.05	5.59	0.00429799					Single Protein		Q9BUB5	2	6	6	3	6	99.1736	0	Confident_x000D_	MAP kinase-interacting serine/threonine-protein kinase 1 (MKNK1_HUMAN)	51.3099	75.05	8.39	0.00716332
P41567	Eukaryotic translation initiation factor 1 (EIF1_HUMAN)	12.7246	100	81.42	0.0587497					Single Protein		P41567	9	9	3	24	24	100	0	Confident_x000D_	Eukaryotic translation initiation factor 1 (EIF1_HUMAN)	12.7246	100	81.42	0.0683066					Single Protein		P41567	9	10	10	25	26	100	0	Confident_x000D_	Eukaryotic translation initiation factor 1 (EIF1_HUMAN)	12.7246	100	80.53	0.0526814
Q9NRP0	Oligosaccharyltransferase complex subunit OSTC (OSTC_HUMAN)	16.8178	48.32	8.05	0.02					Related Proteins	Q9NRP0-2	Q9NRP0, Q9NRP0-2	1	2	2	2	3	100	0	Doubtful_x000D_	Oligosaccharyltransferase complex subunit OSTC (OSTC_HUMAN)	16.8178	48.32	8.05	0.02					Related Proteins	Q9NRP0-2	Q9NRP0, Q9NRP0-2	1	1	1	2	2	100	0	Doubtful_x000D_	Oligosaccharyltransferase complex subunit OSTC (OSTC_HUMAN)	16.8178	48.32	8.05	0.02
P40222	Alpha-taxilin (TXLNA_HUMAN)	61.8532	88.46	10.81	0.00675147	Oxidation of M(M303)	Oxidation of M(1)			Single Protein		P40222	6	11	11	7	12	100	0	Confident_x000D_	Alpha-taxilin (TXLNA_HUMAN)	61.8532	88.46	8.06	0.00424005	Oxidation of M(M303)	Oxidation of M(1)			Single Protein		P40222	3	8	8	4	10	100	0	Confident_x000D_	Alpha-taxilin (TXLNA_HUMAN)	61.8532	88.46	15.02	0.00707763
Q9UJ68	Mitochondrial peptide methionine sulfoxide reductase (MSRA_HUMAN)	26.1157	100	26.81	0.0304965					Related Proteins	Q9UJ68-4	Q9UJ68, Q9UJ68-4	4	5	5	13	14	100	0	Confident_x000D_																					Mitochondrial peptide methionine sulfoxide reductase (MSRA_HUMAN)	26.1157	100	26.81	0.00945626
Q15750	TGF-beta-activated kinase 1 and MAP3K7-binding protein 1 (TAB1_HUMAN)	54.6104	76.19	2.18	0.00451467					Related Proteins	Q15750-2	Q15750, Q15750-2	1	2	2	2	3	93.5484	0	Doubtful_x000D_	TGF-beta-activated kinase 1 and MAP3K7-binding protein 1 (TAB1_HUMAN)	54.6104	76.19	4.76	0.00564334					Single Protein		Q15750	2	7	7	4	9	100	0	Confident_x000D_	TGF-beta-activated kinase 1 and MAP3K7-binding protein 1 (TAB1_HUMAN)	54.6104	76.19	7.14	0.0048909
P40227	T-complex protein 1 subunit zeta (TCPZ_HUMAN)	57.9876	86.44	40.49	0.0449121	Oxidation of M(M46)	Oxidation of M(1)			Single Protein		P40227	19	22	14	66	72	100	0	Confident_x000D_	T-complex protein 1 subunit zeta (TCPZ_HUMAN)	57.9876	86.44	41.05	0.049855	Oxidation of M(M46)	Oxidation of M(1)			Single Protein		P40227	22	25	17	80	83	100	0	Confident_x000D_	T-complex protein 1 subunit zeta (TCPZ_HUMAN)	57.9876	86.44	41.05	0.0466753
P32189	Glycerol kinase (GLPK_HUMAN)	61.2051	74.96	2.33	0.00119332					Related Proteins	P32189-1, P32189-2, P32189-4, Q14409	P32189, P32189-1, P32189-2, P32189-4, Q14409	1	3	0	2	3	100	0	Doubtful_x000D_	Glycerol kinase (GLPK_HUMAN)	61.2051	74.96	3.22	0.00238663					Related Proteins	P32189-1, P32189-2, P32189-4	P32189, P32189-1, P32189-2, P32189-4	1	3	3	1	3	89.2562	0	Doubtful_x000D_	Glycerol kinase (GLPK_HUMAN)	61.2051	74.96	3.22	0.00238663
Q9UL46	Proteasome activator complex subunit 2 (PSME2_HUMAN)	27.3843	100	59	0.0500649					Single Protein		Q9UL46	12	13	13	30	31	100	0	Confident_x000D_	Proteasome activator complex subunit 2 (PSME2_HUMAN)	27.3843	100	59	0.0389571					Single Protein		Q9UL46	12	19	19	34	42	100	0	Confident_x000D_	Proteasome activator complex subunit 2 (PSME2_HUMAN)	27.3843	100	59	0.0590222	Oxidation of M(M78)	Oxidation of M(1)
Q9UL45	Biogenesis of lysosome-related organelles complex 1 subunit 6 (BL1S6_HUMAN)	19.7313	81.4	11.05	0.00714286					Single Protein		Q9UL45	1	3	3	1	3	100	0	Doubtful_x000D_	Biogenesis of lysosome-related organelles complex 1 subunit 6 (BL1S6_HUMAN)	19.7313	81.4	11.05	0.0142857					Single Protein		Q9UL45	1	3	3	2	4	100	0	Doubtful_x000D_	Biogenesis of lysosome-related organelles complex 1 subunit 6 (BL1S6_HUMAN)	19.7313	81.4	11.05	0.00714286
P19256	Lymphocyte function-associated antigen 3 (LFA3_HUMAN)	28.1289	42.4	6	0.0148148					Related Proteins	P19256-2, P19256-3	P19256, P19256-2, P19256-3	1	1	1	2	2	87.0968	0	Doubtful_x000D_
Q9UKL0	REST corepressor 1 (RCOR1_HUMAN)	53.2946	81.86	16.49	0.00869617					Single Protein		Q9UKL0	5	8	6	11	12	100	0	Confident_x000D_	REST corepressor 1 (RCOR1_HUMAN)	53.2946	81.86	21.65	0.00829035					Single Protein		Q9UKL0	7	10	7	10	13	100	0	Confident_x000D_	REST corepressor 1 (RCOR1_HUMAN)	53.2946	81.86	19.18	0.00860621
Q9BU76	Multiple myeloma tumor-associated protein 2 (MMTA2_HUMAN)	29.3939	100	6.08	0.00760456					Single Protein		Q9BU76	1	1	1	2	2	100	0	Doubtful_x000D_
Q9BTV4	Transmembrane protein 43 (TMM43_HUMAN)	44.8472	86	38.5	0.0215782					Single Protein		Q9BTV4	14	17	17	32	35	100	0	Confident_x000D_	Transmembrane protein 43 (TMM43_HUMAN)	44.8472	86	41.75	0.0140396					Single Protein		Q9BTV4	13	17	17	23	29	100	0	Confident_x000D_	Transmembrane protein 43 (TMM43_HUMAN)	44.8472	86	6.5	0.005
Q9Y5U9	Immediate early response 3-interacting protein 1 (IR3IP_HUMAN)	8.96294	100	24.39	0.0243902					Single Protein		Q9Y5U9	1	1	1	2	2	100	0	Doubtful_x000D_	Immediate early response 3-interacting protein 1 (IR3IP_HUMAN)	8.96294	100	24.39	0.0243902					Single Protein		Q9Y5U9	1	1	1	2	2	100	0	Doubtful_x000D_
Q8WWY3	U4/U6 small nuclear ribonucleoprotein Prp31 (PRP31_HUMAN)	55.4214	76.95	20.24	0.0109924					Single Protein		Q8WWY3	6	11	2	10	15	100	0	Confident_x000D_	U4/U6 small nuclear ribonucleoprotein Prp31 (PRP31_HUMAN)	55.4214	76.95	17.43	0.015842					Single Protein		Q8WWY3	5	8	3	12	15	100	0	Confident_x000D_	U4/U6 small nuclear ribonucleoprotein Prp31 (PRP31_HUMAN)	55.4214	76.95	20.04	0.0150608
Q9Y5V0	Zinc finger protein 706 (ZN706_HUMAN)	8.49245	100	14.47	0.0131579					Single Protein		Q9Y5V0	1	2	2	1	2	80	0	Doubtful_x000D_
Q9BTU6	Phosphatidylinositol 4-kinase type 2-alpha (P4K2A_HUMAN)	53.9886	93.11	21.71	0.00899886	Oxidation of M(M322)	Oxidation of M(1)			Single Protein		Q9BTU6	10	13	13	19	19	100	0	Confident_x000D_	Phosphatidylinositol 4-kinase type 2-alpha (P4K2A_HUMAN)	53.9886	93.11	35.28	0.0146656					Single Protein		Q9BTU6	14	15	15	22	23	100	0	Confident_x000D_	Phosphatidylinositol 4-kinase type 2-alpha (P4K2A_HUMAN)	53.9886	93.11	16.28	0.0106129	Oxidation of M(M322)	Oxidation of M(1)
Q9Y676	28S ribosomal protein S18b, mitochondrial (RT18B_HUMAN)	29.377	87.21	22.09	0.0107407					Single Protein		Q9Y676	4	6	6	5	7	100	0	Confident_x000D_	28S ribosomal protein S18b, mitochondrial (RT18B_HUMAN)	29.377	87.21	18.22	0.0148148					Single Protein		Q9Y676	3	7	7	5	9	100	0	Confident_x000D_	28S ribosomal protein S18b, mitochondrial (RT18B_HUMAN)	29.377	87.21	12.4	0.00666667
Q16512	Serine/threonine-protein kinase N1 (PKN1_HUMAN)	103.868	75.8	20.06	0.00659662					Related Proteins	Q16512-2	Q16512, Q16512-2	11	16	15	17	21	100	0	Confident_x000D_	Serine/threonine-protein kinase N1 (PKN1_HUMAN)	103.868	75.8	18.37	0.00580963					Related Proteins	Q16512-2	Q16512, Q16512-2	10	16	15	17	25	100	0	Confident_x000D_	Serine/threonine-protein kinase N1 (PKN1_HUMAN)	103.868	75.8	20.81	0.00636214
Q9Y679	Ancient ubiquitous protein 1 (AUP1_HUMAN)	45.758	83.66	17.8	0.0108132					Single Protein		Q9Y679	5	6	6	9	11	100	0	Confident_x000D_	Ancient ubiquitous protein 1 (AUP1_HUMAN)	45.758	83.66	4.39	0.0107239					Single Protein		Q9Y679	1	4	4	5	7	100	0	Doubtful_x000D_
Q9Y678	Coatomer subunit gamma-1 (COPG1_HUMAN)	97.6555	87.99	48.28	0.0113367	Oxidation of M(M505, M518)	Oxidation of M(2)			Single Protein		Q9Y678	33	44	41	73	86	100	0	Confident_x000D_	Coatomer subunit gamma-1 (COPG1_HUMAN)	97.6555	87.99	52.86	0.0113068	Oxidation of M(M505, M518)	Oxidation of M(2)			Single Protein		Q9Y678	36	39	36	77	82	100	0	Confident_x000D_	Coatomer subunit gamma-1 (COPG1_HUMAN)	97.6555	87.99	53.09	0.0152188	Oxidation of M(M505, M518)	Oxidation of M(2)
Q9Y673	Dolichyl-phosphate beta-glucosyltransferase (ALG5_HUMAN)	36.9224	90.12	23.46	0.0158105					Single Protein		Q9Y673	5	8	8	9	12	100	0	Confident_x000D_	Dolichyl-phosphate beta-glucosyltransferase (ALG5_HUMAN)	36.9224	90.12	14.2	0.0114155					Related Proteins	Q9Y673-2	Q9Y673, Q9Y673-2	3	3	3	5	5	100	0	Confident_x000D_
Q9UKM7	Endoplasmic reticulum mannosyl-oligosaccharide 1,2-alpha-mannosidase (MA1B1_HUMAN)	79.5298	83.83	6.01	0.00255973					Single Protein		Q9UKM7	2	3	3	2	3	100	0	Confident_x000D_	Endoplasmic reticulum mannosyl-oligosaccharide 1,2-alpha-mannosidase (MA1B1_HUMAN)	79.5298	83.83	3	0.00170648					Single Protein		Q9UKM7	1	2	2	1	2	100	0	Doubtful_x000D_
Q9BU61	NADH dehydrogenase [ubiquinone] 1 alpha subcomplex assembly factor 3 (NDUF3_HUMAN)	20.3374	79.89	5.98	0.00680272					Single Protein		Q9BU61	1	3	3	1	3	100	0	Doubtful_x000D_
Q2PPJ7	Ral GTPase-activating protein subunit alpha-2 (RGPA2_HUMAN)	210.636	72.02	0.91	0.000725163					Related Proteins	Q2PPJ7-2, Q2PPJ7-3	Q2PPJ7, Q2PPJ7-2, Q2PPJ7-3	1	6	6	1	6	93.4959	0	Doubtful_x000D_	Ral GTPase-activating protein subunit alpha-2 (RGPA2_HUMAN)	210.636	72.02	1.01	0.000725163					Related Proteins	Q2PPJ7-2, Q2PPJ7-3	Q2PPJ7, Q2PPJ7-2, Q2PPJ7-3	1	8	8	2	8	100	0	Doubtful_x000D_	Ral GTPase-activating protein subunit alpha-2 (RGPA2_HUMAN)	210.636	72.02	1.6	0.00108774
Q8WX92	Negative elongation factor B (NELFB_HUMAN)	65.6554	80.86	9.83	0.00648324					Single Protein		Q8WX92	4	6	6	6	9	100	0	Confident_x000D_	Negative elongation factor B (NELFB_HUMAN)	65.6554	80.86	13.45	0.00623023					Single Protein		Q8WX92	5	6	6	6	7	100	0	Confident_x000D_	Negative elongation factor B (NELFB_HUMAN)	65.6554	80.86	9.83	0.00743201
Q96QR8	Transcriptional activator protein Pur-beta (PURB_HUMAN)	33.2205	66.35	21.15	0.0170692					Single Protein		Q96QR8	5	7	7	7	10	100	0	Confident_x000D_	Transcriptional activator protein Pur-beta (PURB_HUMAN)	33.2205	66.35	16.67	0.0165056					Single Protein		Q96QR8	4	7	6	6	9	100	0	Confident_x000D_	Transcriptional activator protein Pur-beta (PURB_HUMAN)	33.2205	66.35	16.67	0.0205314
P04731	Metallothionein-1A (MT1A_HUMAN)	6.11521	100	29.51	0.010929					Related Proteins	P13640, P13640-2, P80294	P04731, P13640, P13640-2, P80294	2	2	0	2	2	100	0	Confident_x000D_																					Metallothionein-1A (MT1A_HUMAN)	6.11521	100	29.51	0.0169399
Q99986	Serine/threonine-protein kinase VRK1 (VRK1_HUMAN)	45.4474	91.67	7.83	0.00780533					Single Protein		Q99986	3	10	10	5	11	100	0	Confident_x000D_	Serine/threonine-protein kinase VRK1 (VRK1_HUMAN)	45.4474	91.67	3.54	0.00275482					Single Protein		Q99986	1	1	1	1	1	90.9091	0	Doubtful_x000D_
Q9Y5X1	Sorting nexin-9 (SNX9_HUMAN)	66.5496	74.29	36.64	0.0181387					Single Protein		Q9Y5X1	16	20	20	36	41	100	0	Confident_x000D_	Sorting nexin-9 (SNX9_HUMAN)	66.5496	74.29	36.47	0.017504					Single Protein		Q9Y5X1	15	19	19	35	39	100	0	Confident_x000D_	Sorting nexin-9 (SNX9_HUMAN)	66.5496	74.29	32.27	0.0162285
Q9Y5X3	Sorting nexin-5 (SNX5_HUMAN)	46.7872	92.82	42.82	0.0211829					Single Protein		Q9Y5X3	15	19	19	30	37	100	0	Confident_x000D_	Sorting nexin-5 (SNX5_HUMAN)	46.7872	92.82	50.74	0.0163522					Single Protein		Q9Y5X3	18	19	19	32	35	100	0	Confident_x000D_	Sorting nexin-5 (SNX5_HUMAN)	46.7872	92.82	45.54	0.0144415
Q9Y5X2	Sorting nexin-8 (SNX8_HUMAN)	52.5361	89.46	2.8	0.00240385					Single Protein		Q9Y5X2	1	3	3	1	3	100	0	Doubtful_x000D_	Sorting nexin-8 (SNX8_HUMAN)	52.5361	89.46	8.39	0.00480769					Single Protein		Q9Y5X2	2	7	7	3	8	100	0	Confident_x000D_	Sorting nexin-8 (SNX8_HUMAN)	52.5361	89.46	2.8	0.00480769
Q9Y696	Chloride intracellular channel protein 4 (CLIC4_HUMAN)	28.7537	100	60.87	0.0374407					Single Protein		Q9Y696	11	12	11	31	31	100	0	Confident_x000D_	Chloride intracellular channel protein 4 (CLIC4_HUMAN)	28.7537	100	67.98	0.0381316	Oxidation of M(M5)	Oxidation of M(1)			Single Protein		Q9Y696	14	15	14	30	32	100	0	Confident_x000D_	Chloride intracellular channel protein 4 (CLIC4_HUMAN)	28.7537	100	62.45	0.0361023
P54803	Galactocerebrosidase (GALC_HUMAN)	77.0147	75.18	7.15	0.0062922					Single Protein		P54803	4	7	7	6	9	93.9394	0	Confident_x000D_	Galactocerebrosidase (GALC_HUMAN)	77.0147	75.18	7.15	0.00405157					Single Protein		P54803	4	6	0	5	8	95.8678	0	Confident_x000D_
P54802	Alpha-N-acetylglucosaminidase (ANAG_HUMAN)	82.2136	77.12	4.31	0.0034904					Single Protein		P54802	2	2	2	3	3	100	0	Doubtful_x000D_	Alpha-N-acetylglucosaminidase (ANAG_HUMAN)	82.2136	77.12	4.98	0.0026178					Single Protein		P54802	2	5	5	2	5	100	0	Confident_x000D_	Alpha-N-acetylglucosaminidase (ANAG_HUMAN)	82.2136	77.12	5.25	0.004363
P17812	CTP synthase 1 (PYRG1_HUMAN)	66.648	80.88	34.52	0.0191125					Single Protein		P17812	16	17	16	37	38	100	0	Confident_x000D_	CTP synthase 1 (PYRG1_HUMAN)	66.648	80.88	40.1	0.0201158					Single Protein		P17812	17	20	17	38	41	100	0	Confident_x000D_	CTP synthase 1 (PYRG1_HUMAN)	66.648	80.88	40.27	0.0161813
Q00403	Transcription initiation factor IIB (TF2B_HUMAN)	34.8106	100	19.62	0.00764768					Single Protein		Q00403	4	9	9	6	11	100	0	Confident_x000D_	Transcription initiation factor IIB (TF2B_HUMAN)	34.8106	100	20.89	0.0123945					Single Protein		Q00403	4	12	12	7	15	100	0	Confident_x000D_	Transcription initiation factor IIB (TF2B_HUMAN)	34.8106	100	33.54	0.00899638
Q9Y5Y2	Cytosolic Fe-S cluster assembly factor NUBP2 (NUBP2_HUMAN)	28.8068	87.45	28.04	0.0151195					Single Protein		Q9Y5Y2	4	6	6	6	8	100	0	Confident_x000D_	Cytosolic Fe-S cluster assembly factor NUBP2 (NUBP2_HUMAN)	28.8068	87.45	18.82	0.0154712					Single Protein		Q9Y5Y2	3	6	6	6	9	100	0	Confident_x000D_	Cytosolic Fe-S cluster assembly factor NUBP2 (NUBP2_HUMAN)	28.8068	87.45	28.04	0.0133615
Q9Y624	Junctional adhesion molecule A (JAM1_HUMAN)	32.5625	69.23	33.78	0.0182749					Single Protein		Q9Y624	7	9	9	12	14	100	0	Confident_x000D_	Junctional adhesion molecule A (JAM1_HUMAN)	32.5625	69.23	30.43	0.0178616					Single Protein		Q9Y624	6	11	11	12	16	100	0	Confident_x000D_	Junctional adhesion molecule A (JAM1_HUMAN)	32.5625	69.23	33.78	0.0160737
Q9Y5Q3	Transcription factor MafB (MAFB_HUMAN)	35.7696	41.49	3.41	0.00621118					Single Protein		Q9Y5Q3	1	2	2	1	2	93.4959	0	Doubtful_x000D_	Transcription factor MafB (MAFB_HUMAN)	35.7696	41.49	3.41	0.00621118					Single Protein		Q9Y5Q3	1	1	1	1	1	78.3333	0	Doubtful_x000D_
O15204	ADAM DEC1 (ADEC1_HUMAN)	52.7415	78.94	8.09	0.00943396					Related Proteins	O15204-2	O15204, O15204-2	2	3	3	4	5	100	0	Confident_x000D_	ADAM DEC1 (ADEC1_HUMAN)	52.7415	78.94	6.6	0.00539084					Single Protein		O15204	2	4	4	3	5	100	0	Confident_x000D_	ADAM DEC1 (ADEC1_HUMAN)	52.7415	78.94	3.62	0.0107817
Q9Y5Q9	General transcription factor 3C polypeptide 3 (TF3C3_HUMAN)	101.208	84.54	5.53	0.00415062					Single Protein		Q9Y5Q9	5	10	10	6	16	100	0	Confident_x000D_	General transcription factor 3C polypeptide 3 (TF3C3_HUMAN)	101.208	84.54	5.53	0.00320924					Single Protein		Q9Y5Q9	4	6	6	5	11	100	0	Confident_x000D_	General transcription factor 3C polypeptide 3 (TF3C3_HUMAN)	101.208	84.54	9.93	0.00354239
P19440	Glutathione hydrolase 1 proenzyme (GGT1_HUMAN)	61.3718	62.39	2.28	0.000371058					Related Proteins	A6NGU5, B5MD39, P19440-3, P36268, P36268-2, P36268-3, Q14390	A6NGU5, B5MD39, P19440, P19440-3, P36268, P36268-2, P36268-3, Q14390	1	1	0	1	2	100	0	Doubtful_x000D_	Glutathione hydrolase 1 proenzyme (GGT1_HUMAN)	61.3718	62.39	2.28	0.000649351					Related Proteins	A6NGU5, B5MD39, P19440-3, P36268, P36268-2, P36268-3, Q14390	A6NGU5, B5MD39, P19440, P19440-3, P36268, P36268-2, P36268-3, Q14390	1	1	0	1	1	86.6667	0	Doubtful_x000D_	Glutathione hydrolase 1 proenzyme (GGT1_HUMAN)	61.3718	62.39	4.39	0.00311688
P19440	Glutathione hydrolase 1 proenzyme (GGT1_HUMAN)	61.3718	62.39	2.28	0.000371058					Related Proteins	A6NGU5, B5MD39, P19440-3, P36268, P36268-2, P36268-3, Q14390	A6NGU5, B5MD39, P19440, P19440-3, P36268, P36268-2, P36268-3, Q14390	1	1	0	1	2	100	0	Doubtful_x000D_	Glutathione hydrolase 1 proenzyme (GGT1_HUMAN)	61.3718	62.39	6.5	0.00652237					Related Proteins	P19440-2	P19440, P19440-2	3	4	0	5	6	96.2963	0	Confident_x000D_	Glutathione hydrolase 1 proenzyme (GGT1_HUMAN)	61.3718	62.39	4.39	0.00311688
P19440	Glutathione hydrolase 1 proenzyme (GGT1_HUMAN)	61.3718	62.39	2.28	0.000371058					Related Proteins	A6NGU5, B5MD39, P19440-3, P36268, P36268-2, P36268-3, Q14390	A6NGU5, B5MD39, P19440, P19440-3, P36268, P36268-2, P36268-3, Q14390	1	1	0	1	2	100	0	Doubtful_x000D_	Glutathione hydrolase 1 proenzyme (GGT1_HUMAN)	61.3718	62.39	3.87	0.00162338					Related Proteins	A6NGU5, P19440-2, P36268, P36268-2, P36268-3	A6NGU5, P19440, P19440-2, P36268, P36268-2, P36268-3	2	2	0	3	3	99.1736	0	Confident_x000D_	Glutathione hydrolase 1 proenzyme (GGT1_HUMAN)	61.3718	62.39	4.39	0.00311688
P19440	Glutathione hydrolase 1 proenzyme (GGT1_HUMAN)	61.3718	62.39	2.28	0.000371058					Related Proteins	A6NGU5, B5MD39, P19440-3, P36268, P36268-2, P36268-3, Q14390	A6NGU5, B5MD39, P19440, P19440-3, P36268, P36268-2, P36268-3, Q14390	1	1	0	1	2	100	0	Doubtful_x000D_	Glutathione hydrolase 1 proenzyme (GGT1_HUMAN)	61.3718	62.39	7.73	0.00373531					Related Proteins	A6NGU5, P36268, P36268-2, P36268-3	A6NGU5, P19440, P36268, P36268-2, P36268-3	4	4	0	6	6	80	0	Confident_x000D_	Glutathione hydrolase 1 proenzyme (GGT1_HUMAN)	61.3718	62.39	4.39	0.00311688
P19440	Glutathione hydrolase 1 proenzyme (GGT1_HUMAN)	61.3718	62.39	8.26	0.00262987					Related Proteins	P19440-2	P19440, P19440-2	4	5	0	5	6	95.122	0	Confident_x000D_	Glutathione hydrolase 1 proenzyme (GGT1_HUMAN)	61.3718	62.39	2.28	0.000649351					Related Proteins	A6NGU5, B5MD39, P19440-3, P36268, P36268-2, P36268-3, Q14390	A6NGU5, B5MD39, P19440, P19440-3, P36268, P36268-2, P36268-3, Q14390	1	1	0	1	1	86.6667	0	Doubtful_x000D_	Glutathione hydrolase 1 proenzyme (GGT1_HUMAN)	61.3718	62.39	4.39	0.00311688
P19440	Glutathione hydrolase 1 proenzyme (GGT1_HUMAN)	61.3718	62.39	8.26	0.00262987					Related Proteins	P19440-2	P19440, P19440-2	4	5	0	5	6	95.122	0	Confident_x000D_	Glutathione hydrolase 1 proenzyme (GGT1_HUMAN)	61.3718	62.39	6.5	0.00652237					Related Proteins	P19440-2	P19440, P19440-2	3	4	0	5	6	96.2963	0	Confident_x000D_	Glutathione hydrolase 1 proenzyme (GGT1_HUMAN)	61.3718	62.39	4.39	0.00311688
P19440	Glutathione hydrolase 1 proenzyme (GGT1_HUMAN)	61.3718	62.39	8.26	0.00262987					Related Proteins	P19440-2	P19440, P19440-2	4	5	0	5	6	95.122	0	Confident_x000D_	Glutathione hydrolase 1 proenzyme (GGT1_HUMAN)	61.3718	62.39	3.87	0.00162338					Related Proteins	A6NGU5, P19440-2, P36268, P36268-2, P36268-3	A6NGU5, P19440, P19440-2, P36268, P36268-2, P36268-3	2	2	0	3	3	99.1736	0	Confident_x000D_	Glutathione hydrolase 1 proenzyme (GGT1_HUMAN)	61.3718	62.39	4.39	0.00311688
P19440	Glutathione hydrolase 1 proenzyme (GGT1_HUMAN)	61.3718	62.39	8.26	0.00262987					Related Proteins	P19440-2	P19440, P19440-2	4	5	0	5	6	95.122	0	Confident_x000D_	Glutathione hydrolase 1 proenzyme (GGT1_HUMAN)	61.3718	62.39	7.73	0.00373531					Related Proteins	A6NGU5, P36268, P36268-2, P36268-3	A6NGU5, P19440, P36268, P36268-2, P36268-3	4	4	0	6	6	80	0	Confident_x000D_	Glutathione hydrolase 1 proenzyme (GGT1_HUMAN)	61.3718	62.39	4.39	0.00311688
P19440	Glutathione hydrolase 1 proenzyme (GGT1_HUMAN)	61.3718	62.39	3.87	0.00108225					Related Proteins	A6NGU5, P19440-2, P36268, P36268-2, P36268-3	A6NGU5, P19440, P19440-2, P36268, P36268-2, P36268-3	2	2	0	3	3	99.187	0	Confident_x000D_	Glutathione hydrolase 1 proenzyme (GGT1_HUMAN)	61.3718	62.39	2.28	0.000649351					Related Proteins	A6NGU5, B5MD39, P19440-3, P36268, P36268-2, P36268-3, Q14390	A6NGU5, B5MD39, P19440, P19440-3, P36268, P36268-2, P36268-3, Q14390	1	1	0	1	1	86.6667	0	Doubtful_x000D_	Glutathione hydrolase 1 proenzyme (GGT1_HUMAN)	61.3718	62.39	4.39	0.00311688
P19440	Glutathione hydrolase 1 proenzyme (GGT1_HUMAN)	61.3718	62.39	3.87	0.00108225					Related Proteins	A6NGU5, P19440-2, P36268, P36268-2, P36268-3	A6NGU5, P19440, P19440-2, P36268, P36268-2, P36268-3	2	2	0	3	3	99.187	0	Confident_x000D_	Glutathione hydrolase 1 proenzyme (GGT1_HUMAN)	61.3718	62.39	6.5	0.00652237					Related Proteins	P19440-2	P19440, P19440-2	3	4	0	5	6	96.2963	0	Confident_x000D_	Glutathione hydrolase 1 proenzyme (GGT1_HUMAN)	61.3718	62.39	4.39	0.00311688
P19440	Glutathione hydrolase 1 proenzyme (GGT1_HUMAN)	61.3718	62.39	3.87	0.00108225					Related Proteins	A6NGU5, P19440-2, P36268, P36268-2, P36268-3	A6NGU5, P19440, P19440-2, P36268, P36268-2, P36268-3	2	2	0	3	3	99.187	0	Confident_x000D_	Glutathione hydrolase 1 proenzyme (GGT1_HUMAN)	61.3718	62.39	3.87	0.00162338					Related Proteins	A6NGU5, P19440-2, P36268, P36268-2, P36268-3	A6NGU5, P19440, P19440-2, P36268, P36268-2, P36268-3	2	2	0	3	3	99.1736	0	Confident_x000D_	Glutathione hydrolase 1 proenzyme (GGT1_HUMAN)	61.3718	62.39	4.39	0.00311688
P19440	Glutathione hydrolase 1 proenzyme (GGT1_HUMAN)	61.3718	62.39	3.87	0.00108225					Related Proteins	A6NGU5, P19440-2, P36268, P36268-2, P36268-3	A6NGU5, P19440, P19440-2, P36268, P36268-2, P36268-3	2	2	0	3	3	99.187	0	Confident_x000D_	Glutathione hydrolase 1 proenzyme (GGT1_HUMAN)	61.3718	62.39	7.73	0.00373531					Related Proteins	A6NGU5, P36268, P36268-2, P36268-3	A6NGU5, P19440, P36268, P36268-2, P36268-3	4	4	0	6	6	80	0	Confident_x000D_	Glutathione hydrolase 1 proenzyme (GGT1_HUMAN)	61.3718	62.39	4.39	0.00311688
P19440	Glutathione hydrolase 1 proenzyme (GGT1_HUMAN)	61.3718	62.39	7.73	0.00243408					Related Proteins	A6NGU5, P36268, P36268-2, P36268-3	A6NGU5, P19440, P36268, P36268-2, P36268-3	4	5	0	6	8	79.8387	0	Confident_x000D_	Glutathione hydrolase 1 proenzyme (GGT1_HUMAN)	61.3718	62.39	2.28	0.000649351					Related Proteins	A6NGU5, B5MD39, P19440-3, P36268, P36268-2, P36268-3, Q14390	A6NGU5, B5MD39, P19440, P19440-3, P36268, P36268-2, P36268-3, Q14390	1	1	0	1	1	86.6667	0	Doubtful_x000D_	Glutathione hydrolase 1 proenzyme (GGT1_HUMAN)	61.3718	62.39	4.39	0.00311688
P19440	Glutathione hydrolase 1 proenzyme (GGT1_HUMAN)	61.3718	62.39	7.73	0.00243408					Related Proteins	A6NGU5, P36268, P36268-2, P36268-3	A6NGU5, P19440, P36268, P36268-2, P36268-3	4	5	0	6	8	79.8387	0	Confident_x000D_	Glutathione hydrolase 1 proenzyme (GGT1_HUMAN)	61.3718	62.39	6.5	0.00652237					Related Proteins	P19440-2	P19440, P19440-2	3	4	0	5	6	96.2963	0	Confident_x000D_	Glutathione hydrolase 1 proenzyme (GGT1_HUMAN)	61.3718	62.39	4.39	0.00311688
P19440	Glutathione hydrolase 1 proenzyme (GGT1_HUMAN)	61.3718	62.39	7.73	0.00243408					Related Proteins	A6NGU5, P36268, P36268-2, P36268-3	A6NGU5, P19440, P36268, P36268-2, P36268-3	4	5	0	6	8	79.8387	0	Confident_x000D_	Glutathione hydrolase 1 proenzyme (GGT1_HUMAN)	61.3718	62.39	3.87	0.00162338					Related Proteins	A6NGU5, P19440-2, P36268, P36268-2, P36268-3	A6NGU5, P19440, P19440-2, P36268, P36268-2, P36268-3	2	2	0	3	3	99.1736	0	Confident_x000D_	Glutathione hydrolase 1 proenzyme (GGT1_HUMAN)	61.3718	62.39	4.39	0.00311688
P19440	Glutathione hydrolase 1 proenzyme (GGT1_HUMAN)	61.3718	62.39	7.73	0.00243408					Related Proteins	A6NGU5, P36268, P36268-2, P36268-3	A6NGU5, P19440, P36268, P36268-2, P36268-3	4	5	0	6	8	79.8387	0	Confident_x000D_	Glutathione hydrolase 1 proenzyme (GGT1_HUMAN)	61.3718	62.39	7.73	0.00373531					Related Proteins	A6NGU5, P36268, P36268-2, P36268-3	A6NGU5, P19440, P36268, P36268-2, P36268-3	4	4	0	6	6	80	0	Confident_x000D_	Glutathione hydrolase 1 proenzyme (GGT1_HUMAN)	61.3718	62.39	4.39	0.00311688
Q9NX61	Transmembrane protein 161A (T161A_HUMAN)	53.5675	78.08	2.09	0.0026738					Single Protein		Q9NX61	1	4	4	2	5	97.5806	0	Doubtful_x000D_	Transmembrane protein 161A (T161A_HUMAN)	53.5675	78.08	2.09	0.0026738					Single Protein		Q9NX61	1	2	2	1	3	100	0	Doubtful_x000D_
Q9Y625	Glypican-6 (GPC6_HUMAN)	62.6949	91.17	3.06	0.00197628					Single Protein		Q9Y625	1	3	2	2	4	100	0	Doubtful_x000D_	Glypican-6 (GPC6_HUMAN)	62.6949	91.17	3.06	0.00197628					Single Protein		Q9Y625	1	5	4	2	6	100	0	Doubtful_x000D_
Q9NWU2	Glucose-induced degradation protein 8 homolog (GID8_HUMAN)	26.7317	100	14.91	0.0109649					Single Protein		Q9NWU2	2	6	6	3	7	100	0	Confident_x000D_	Glucose-induced degradation protein 8 homolog (GID8_HUMAN)	26.7317	100	12.72	0.0131579					Single Protein		Q9NWU2	2	5	5	4	7	100	0	Confident_x000D_	Glucose-induced degradation protein 8 homolog (GID8_HUMAN)	26.7317	100	25.88	0.0127924
Q9NX63	MICOS complex subunit MIC19 (MIC19_HUMAN)	26.1362	100	32.16	0.0242343					Single Protein		Q9NX63	8	12	12	16	20	100	0	Confident_x000D_	MICOS complex subunit MIC19 (MIC19_HUMAN)	26.1362	100	36.12	0.0181945					Single Protein		Q9NX63	9	12	12	15	18	100	0	Confident_x000D_	MICOS complex subunit MIC19 (MIC19_HUMAN)	26.1362	100	24.67	0.0155653
Q9NWU5	39S ribosomal protein L22, mitochondrial (RM22_HUMAN)	23.6256	100	11.65	0.0121359					Single Protein		Q9NWU5	2	2	2	3	3	94.3089	0	Confident_x000D_	39S ribosomal protein L22, mitochondrial (RM22_HUMAN)	23.6256	100	5.83	0.00970874					Single Protein		Q9NWU5	1	2	2	2	3	95.0413	0	Doubtful_x000D_
Q9Y2I1	Nischarin (NISCH_HUMAN)	166.524	71.68	8.91	0.00186053					Related Proteins	Q9Y2I1-3, Q9Y2I1-4	Q9Y2I1, Q9Y2I1-3, Q9Y2I1-4	9	10	0	14	16	100	0	Confident_x000D_	Nischarin (NISCH_HUMAN)	166.524	71.68	6.58	0.00377386					Related Proteins	Q9Y2I1-3, Q9Y2I1-4	Q9Y2I1, Q9Y2I1-3, Q9Y2I1-4	6	9	0	11	15	100	0	Confident_x000D_	Nischarin (NISCH_HUMAN)	166.524	71.68	10.24	0.00479096
Q9Y2I1	Nischarin (NISCH_HUMAN)	166.524	71.68	8.91	0.00186053					Related Proteins	Q9Y2I1-3, Q9Y2I1-4	Q9Y2I1, Q9Y2I1-3, Q9Y2I1-4	9	10	0	14	16	100	0	Confident_x000D_	Nischarin (NISCH_HUMAN)	166.524	71.68	6.58	0.00377386					Related Proteins	Q9Y2I1-3, Q9Y2I1-4	Q9Y2I1, Q9Y2I1-3, Q9Y2I1-4	6	9	0	11	15	100	0	Confident_x000D_	Nischarin (NISCH_HUMAN)	166.524	71.68	9.71	0.00492623
Q9Y2I1	Nischarin (NISCH_HUMAN)	166.524	71.68	8.91	0.00186053					Related Proteins	Q9Y2I1-3, Q9Y2I1-4	Q9Y2I1, Q9Y2I1-3, Q9Y2I1-4	9	10	0	14	16	100	0	Confident_x000D_	Nischarin (NISCH_HUMAN)	166.524	71.68	12.83	0.00501856					Related Proteins	Q9Y2I1-2	Q9Y2I1, Q9Y2I1-2	12	13	0	19	21	100	0	Confident_x000D_	Nischarin (NISCH_HUMAN)	166.524	71.68	10.24	0.00479096
Q9Y2I1	Nischarin (NISCH_HUMAN)	166.524	71.68	8.91	0.00186053					Related Proteins	Q9Y2I1-3, Q9Y2I1-4	Q9Y2I1, Q9Y2I1-3, Q9Y2I1-4	9	10	0	14	16	100	0	Confident_x000D_	Nischarin (NISCH_HUMAN)	166.524	71.68	12.83	0.00501856					Related Proteins	Q9Y2I1-2	Q9Y2I1, Q9Y2I1-2	12	13	0	19	21	100	0	Confident_x000D_	Nischarin (NISCH_HUMAN)	166.524	71.68	9.71	0.00492623
Q9Y2I1	Nischarin (NISCH_HUMAN)	166.524	71.68	8.05	0.00393644					Related Proteins	Q9Y2I1-2	Q9Y2I1, Q9Y2I1-2	8	10	0	11	14	100	0	Confident_x000D_	Nischarin (NISCH_HUMAN)	166.524	71.68	6.58	0.00377386					Related Proteins	Q9Y2I1-3, Q9Y2I1-4	Q9Y2I1, Q9Y2I1-3, Q9Y2I1-4	6	9	0	11	15	100	0	Confident_x000D_	Nischarin (NISCH_HUMAN)	166.524	71.68	10.24	0.00479096
Q9Y2I1	Nischarin (NISCH_HUMAN)	166.524	71.68	8.05	0.00393644					Related Proteins	Q9Y2I1-2	Q9Y2I1, Q9Y2I1-2	8	10	0	11	14	100	0	Confident_x000D_	Nischarin (NISCH_HUMAN)	166.524	71.68	6.58	0.00377386					Related Proteins	Q9Y2I1-3, Q9Y2I1-4	Q9Y2I1, Q9Y2I1-3, Q9Y2I1-4	6	9	0	11	15	100	0	Confident_x000D_	Nischarin (NISCH_HUMAN)	166.524	71.68	9.71	0.00492623
Q9Y2I1	Nischarin (NISCH_HUMAN)	166.524	71.68	8.05	0.00393644					Related Proteins	Q9Y2I1-2	Q9Y2I1, Q9Y2I1-2	8	10	0	11	14	100	0	Confident_x000D_	Nischarin (NISCH_HUMAN)	166.524	71.68	12.83	0.00501856					Related Proteins	Q9Y2I1-2	Q9Y2I1, Q9Y2I1-2	12	13	0	19	21	100	0	Confident_x000D_	Nischarin (NISCH_HUMAN)	166.524	71.68	10.24	0.00479096
Q9Y2I1	Nischarin (NISCH_HUMAN)	166.524	71.68	8.05	0.00393644					Related Proteins	Q9Y2I1-2	Q9Y2I1, Q9Y2I1-2	8	10	0	11	14	100	0	Confident_x000D_	Nischarin (NISCH_HUMAN)	166.524	71.68	12.83	0.00501856					Related Proteins	Q9Y2I1-2	Q9Y2I1, Q9Y2I1-2	12	13	0	19	21	100	0	Confident_x000D_	Nischarin (NISCH_HUMAN)	166.524	71.68	9.71	0.00492623
Q9Y5U2	Protein TSSC4 (TSSC4_HUMAN)	34.3046	42.86	7.9	0.0106383					Related Proteins	Q9Y5U2-2	Q9Y5U2, Q9Y5U2-2	2	2	2	2	2	93.5484	0	Confident_x000D_																					Protein TSSC4 (TSSC4_HUMAN)	34.3046	42.86	5.47	0.0070922	Oxidation of M(M116)	Oxidation of M(1)
Q9BTY7	Protein HGH1 homolog (HGH1_HUMAN)	42.1027	91.54	15.64	0.00793651					Single Protein		Q9BTY7	3	7	7	4	8	100	0	Confident_x000D_	Protein HGH1 homolog (HGH1_HUMAN)	42.1027	91.54	22.05	0.0107376					Single Protein		Q9BTY7	4	6	6	7	9	100	0	Confident_x000D_	Protein HGH1 homolog (HGH1_HUMAN)	42.1027	91.54	31.54	0.0117647
Q9BTY2	Plasma alpha-L-fucosidase (FUCO2_HUMAN)	54.0321	76.45	20.34	0.0121415					Single Protein		Q9BTY2	8	10	10	13	15	100	0	Confident_x000D_	Plasma alpha-L-fucosidase (FUCO2_HUMAN)	54.0321	76.45	14.35	0.0120915					Single Protein		Q9BTY2	6	11	11	10	15	100	0	Confident_x000D_	Plasma alpha-L-fucosidase (FUCO2_HUMAN)	54.0321	76.45	18.84	0.0119981
Q9NX70	Mediator of RNA polymerase II transcription subunit 29 (MED29_HUMAN)	21.0595	71	7	0.00704225					Single Protein		Q9NX70	1	1	1	1	1	100	0	Doubtful_x000D_	Mediator of RNA polymerase II transcription subunit 29 (MED29_HUMAN)	21.0595	71	7	0.00704225					Single Protein		Q9NX70	1	2	2	1	3	100	0	Doubtful_x000D_	Mediator of RNA polymerase II transcription subunit 29 (MED29_HUMAN)	21.0595	71	7	0.00704225
Q9NWV4	UPF0587 protein C1orf123 (CA123_HUMAN)	18.0368	80	30.63	0.0279948					Single Protein		Q9NWV4	4	5	5	8	10	100	0	Confident_x000D_	UPF0587 protein C1orf123 (CA123_HUMAN)	18.0368	80	40	0.030599					Single Protein		Q9NWV4	4	5	5	8	10	100	0	Confident_x000D_	UPF0587 protein C1orf123 (CA123_HUMAN)	18.0368	80	45	0.0434896
Q9NWV8	BRISC and BRCA1-A complex member 1 (BABA1_HUMAN)	36.5366	91.19	29.48	0.0121074					Single Protein		Q9NWV8	5	6	6	8	9	100	0	Confident_x000D_	BRISC and BRCA1-A complex member 1 (BABA1_HUMAN)	36.5366	91.19	33.74	0.0163121					Single Protein		Q9NWV8	6	8	8	11	13	100	0	Confident_x000D_	BRISC and BRCA1-A complex member 1 (BABA1_HUMAN)	36.5366	91.19	29.48	0.0122087
P41227	N-alpha-acetyltransferase 10 (NAA10_HUMAN)	26.4419	100	31.91	0.0135934					Related Proteins	P41227-2	P41227, P41227-2	5	7	0	11	13	100	0	Confident_x000D_	N-alpha-acetyltransferase 10 (NAA10_HUMAN)	26.4419	100	47.23	0.012385					Single Protein		P41227	8	10	1	15	18	100	0	Confident_x000D_	N-alpha-acetyltransferase 10 (NAA10_HUMAN)	26.4419	100	37.87	0.0171682
Q9NX02	NACHT, LRR and PYD domains-containing protein 2 (NALP2_HUMAN)	120.437	89.27	1.13	0.00102459					Related Proteins	Q9NX02-2, Q9NX02-4, Q9NX02-5	Q9NX02, Q9NX02-2, Q9NX02-4, Q9NX02-5	1	5	5	2	6	100	0	Doubtful_x000D_	NACHT, LRR and PYD domains-containing protein 2 (NALP2_HUMAN)	120.437	89.27	3.77	0.000614754					Related Proteins	Q9NX02-2, Q9NX02-3, Q9NX02-4, Q9NX02-5	Q9NX02, Q9NX02-2, Q9NX02-3, Q9NX02-4, Q9NX02-5	3	4	0	3	4	100	0	Confident_x000D_
Q9Y646	Carboxypeptidase Q (CBPQ_HUMAN)	51.8545	69.07	5.72	0.00704225					Single Protein		Q9Y646	2	5	5	3	6	100	0	Confident_x000D_	Carboxypeptidase Q (CBPQ_HUMAN)	51.8545	69.07	9.53	0.00938967					Single Protein		Q9Y646	3	4	4	5	7	100	0	Confident_x000D_	Carboxypeptidase Q (CBPQ_HUMAN)	51.8545	69.07	11.86	0.0100939
Q9Y5S2	Serine/threonine-protein kinase MRCK beta (MRCKB_HUMAN)	194.193	83.4	3.92	0.0023359					Single Protein		Q9Y5S2	4	13	11	8	16	100	0	Confident_x000D_	Serine/threonine-protein kinase MRCK beta (MRCKB_HUMAN)	194.193	83.4	2.92	0.00128475					Single Protein		Q9Y5S2	3	13	12	4	14	100	0	Confident_x000D_	Serine/threonine-protein kinase MRCK beta (MRCKB_HUMAN)	194.193	83.4	4.03	0.00163513
Q9Y5S1	Transient receptor potential cation channel subfamily V member 2 (TRPV2_HUMAN)	85.9261	71.2	13.35	0.00826062					Single Protein		Q9Y5S1	6	6	6	11	11	100	0	Confident_x000D_	Transient receptor potential cation channel subfamily V member 2 (TRPV2_HUMAN)	85.9261	71.2	15.84	0.00830632					Single Protein		Q9Y5S1	7	7	7	11	11	100	0	Confident_x000D_	Transient receptor potential cation channel subfamily V member 2 (TRPV2_HUMAN)	85.9261	71.2	5.76	0.00407213
Q9NWW5	Ceroid-lipofuscinosis neuronal protein 6 (CLN6_HUMAN)	35.8959	59.49	6.75	0.0108108					Single Protein		Q9NWW5	1	1	1	2	2	100	0	Doubtful_x000D_	Ceroid-lipofuscinosis neuronal protein 6 (CLN6_HUMAN)	35.8959	59.49	6.75	0.0108108					Single Protein		Q9NWW5	1	2	2	2	3	100	0	Doubtful_x000D_
P17844	Probable ATP-dependent RNA helicase DDX5 (DDX5_HUMAN)	69.1047	75.73	48.37	0.0184611	Oxidation of M(M253)	Oxidation of M(1)			Single Protein		P17844	33	36	21	68	72	100	0	Confident_x000D_	Probable ATP-dependent RNA helicase DDX5 (DDX5_HUMAN)	69.1047	75.73	46.74	0.0185351	Oxidation of M(M253)	Oxidation of M(1)			Single Protein		P17844	31	34	22	60	68	100	0	Confident_x000D_	Probable ATP-dependent RNA helicase DDX5 (DDX5_HUMAN)	69.1047	75.73	42.18	0.017535	Oxidation of M(M253)	Oxidation of M(1)
Q9UKK3	Poly [ADP-ribose] polymerase 4 (PARP4_HUMAN)	192.472	71.98	3.94	0.00147232					Single Protein		Q9UKK3	4	9	9	5	9	100	0	Confident_x000D_	Poly [ADP-ribose] polymerase 4 (PARP4_HUMAN)	192.472	71.98	3.54	0.00182568					Single Protein		Q9UKK3	4	15	15	6	17	100	0	Confident_x000D_	Poly [ADP-ribose] polymerase 4 (PARP4_HUMAN)	192.472	71.98	5.05	0.00267373
Q9BU89	Deoxyhypusine hydroxylase (DOHH_HUMAN)	32.8834	90.73	29.8	0.0111479					Single Protein		Q9BU89	5	6	6	8	9	100	0	Confident_x000D_	Deoxyhypusine hydroxylase (DOHH_HUMAN)	32.8834	90.73	27.15	0.0130795					Single Protein		Q9BU89	6	7	7	8	9	100	0	Confident_x000D_	Deoxyhypusine hydroxylase (DOHH_HUMAN)	32.8834	90.73	33.77	0.0120861
Q9UKK9	ADP-sugar pyrophosphatase (NUDT5_HUMAN)	24.3122	83.11	57.53	0.0388108	Oxidation of M(M1)	Oxidation of M(1)			Single Protein		Q9UKK9	11	11	11	22	23	100	0	Confident_x000D_	ADP-sugar pyrophosphatase (NUDT5_HUMAN)	24.3122	83.11	53.88	0.0421288	Oxidation of M(M1, M37, M87)	Oxidation of M(3)			Single Protein		Q9UKK9	13	14	14	25	29	100	0	Confident_x000D_	ADP-sugar pyrophosphatase (NUDT5_HUMAN)	24.3122	83.11	63.93	0.0507632	Oxidation of M(M1)	Oxidation of M(1)
Q9BW83	Intraflagellar transport protein 27 homolog (IFT27_HUMAN)	20.4673	100	8.6	0.0107527					Related Proteins	Q9BW83-2	Q9BW83, Q9BW83-2	1	2	2	2	3	100	0	Doubtful_x000D_	Intraflagellar transport protein 27 homolog (IFT27_HUMAN)	20.4673	100	8.6	0.0107527					Related Proteins	Q9BW83-2	Q9BW83, Q9BW83-2	1	2	2	2	3	100	0	Doubtful_x000D_	Intraflagellar transport protein 27 homolog (IFT27_HUMAN)	20.4673	100	8.6	0.0107527
P49419	Alpha-aminoadipic semialdehyde dehydrogenase (AL7A1_HUMAN)	58.4501	78.66	5.19	0.00589623					Related Proteins	P49419-2, P49419-4	P49419, P49419-2, P49419-4	2	6	6	3	7	100	0	Doubtful_x000D_	Alpha-aminoadipic semialdehyde dehydrogenase (AL7A1_HUMAN)	58.4501	78.66	3.15	0.00235849					Related Proteins	P49419-2, P49419-4	P49419, P49419-2, P49419-4	1	2	2	2	2	89.5161	0	Doubtful_x000D_
O75822	Eukaryotic translation initiation factor 3 subunit J (EIF3J_HUMAN)	29.0445	100	37.98	0.010742					Related Proteins	O75822-3	O75822, O75822-3	8	9	0	14	17	100	0	Confident_x000D_	Eukaryotic translation initiation factor 3 subunit J (EIF3J_HUMAN)	29.0445	100	37.98	0.0219684					Related Proteins	O75822-3	O75822, O75822-3	8	9	9	16	18	100	0	Confident_x000D_	Eukaryotic translation initiation factor 3 subunit J (EIF3J_HUMAN)	29.0445	100	37.98	0.00891011	Oxidation of M(M148)	Oxidation of M(1)
O75822	Eukaryotic translation initiation factor 3 subunit J (EIF3J_HUMAN)	29.0445	100	27.52	0.01218					Related Proteins	O75822-2	O75822, O75822-2	7	8	0	13	14	69.9187	0	Doubtful_x000D_	Eukaryotic translation initiation factor 3 subunit J (EIF3J_HUMAN)	29.0445	100	37.98	0.0219684					Related Proteins	O75822-3	O75822, O75822-3	8	9	9	16	18	100	0	Confident_x000D_	Eukaryotic translation initiation factor 3 subunit J (EIF3J_HUMAN)	29.0445	100	37.98	0.00891011	Oxidation of M(M148)	Oxidation of M(1)
P18754	Regulator of chromosome condensation (RCC1_HUMAN)	44.9405	67.46	33.25	0.00646601					Related Proteins	P18754-2	P18754, P18754-2	8	12	0	15	19	100	0	Confident_x000D_	Regulator of chromosome condensation (RCC1_HUMAN)	44.9405	67.46	51.54	0.0118025					Related Proteins	P18754-2	P18754, P18754-2	12	13	13	17	18	100	0	Confident_x000D_	Regulator of chromosome condensation (RCC1_HUMAN)	44.9405	67.46	43.23	0.0141663
Q9Y520	Protein PRRC2C (PRC2C_HUMAN)	316.718	70.37	10.84	0.000810448	Oxidation of M(M580)	Oxidation of M(1)			Related Proteins	Q9Y520-3, Q9Y520-4, Q9Y520-5, Q9Y520-6	Q9Y520, Q9Y520-3, Q9Y520-4, Q9Y520-5, Q9Y520-6	24	38	0	30	46	99.9513	0	Confident_x000D_	Protein PRRC2C (PRC2C_HUMAN)	316.718	70.37	8.81	0.00100166	Oxidation of M(M580)	Oxidation of M(1)			Related Proteins	Q9Y520-3, Q9Y520-4, Q9Y520-5, Q9Y520-6	Q9Y520, Q9Y520-3, Q9Y520-4, Q9Y520-5, Q9Y520-6	18	33	0	21	41	95.8678	0	Confident_x000D_	Protein PRRC2C (PRC2C_HUMAN)	316.718	70.37	4.66	0.00029159	Oxidation of M(M580)	Oxidation of M(1)
Q9Y520	Protein PRRC2C (PRC2C_HUMAN)	316.718	70.37	10.84	0.000810448	Oxidation of M(M580)	Oxidation of M(1)			Related Proteins	Q9Y520-3, Q9Y520-4, Q9Y520-5, Q9Y520-6	Q9Y520, Q9Y520-3, Q9Y520-4, Q9Y520-5, Q9Y520-6	24	38	0	30	46	99.9513	0	Confident_x000D_	Protein PRRC2C (PRC2C_HUMAN)	316.718	70.37	8.98	0.00147202	Oxidation of M(M580)	Oxidation of M(1)			Related Proteins	Q9Y520-2, Q9Y520-5, Q9Y520-7	Q9Y520, Q9Y520-2, Q9Y520-5, Q9Y520-7	18	29	0	22	37	95.0413	0	Confident_x000D_	Protein PRRC2C (PRC2C_HUMAN)	316.718	70.37	4.66	0.00029159	Oxidation of M(M580)	Oxidation of M(1)
Q9Y520	Protein PRRC2C (PRC2C_HUMAN)	316.718	70.37	10.84	0.000810448	Oxidation of M(M580)	Oxidation of M(1)			Related Proteins	Q9Y520-3, Q9Y520-4, Q9Y520-5, Q9Y520-6	Q9Y520, Q9Y520-3, Q9Y520-4, Q9Y520-5, Q9Y520-6	24	38	0	30	46	99.9513	0	Confident_x000D_	Protein PRRC2C (PRC2C_HUMAN)	316.718	70.37	8.32	0.00060088	Oxidation of M(M580)	Oxidation of M(1)			Related Proteins	Q9Y520-2, Q9Y520-3, Q9Y520-4, Q9Y520-5, Q9Y520-6, Q9Y520-7	Q9Y520, Q9Y520-2, Q9Y520-3, Q9Y520-4, Q9Y520-5, Q9Y520-6, Q9Y520-7	17	27	0	20	33	100	0	Confident_x000D_	Protein PRRC2C (PRC2C_HUMAN)	316.718	70.37	4.66	0.00029159	Oxidation of M(M580)	Oxidation of M(1)
Q9Y520	Protein PRRC2C (PRC2C_HUMAN)	316.718	70.37	10.98	0.00215152	Oxidation of M(M580)	Oxidation of M(1)			Related Proteins	Q9Y520-2, Q9Y520-3, Q9Y520-4, Q9Y520-5, Q9Y520-7	Q9Y520, Q9Y520-2, Q9Y520-3, Q9Y520-4, Q9Y520-5, Q9Y520-7	23	36	0	31	44	100	0	Confident_x000D_	Protein PRRC2C (PRC2C_HUMAN)	316.718	70.37	8.81	0.00100166	Oxidation of M(M580)	Oxidation of M(1)			Related Proteins	Q9Y520-3, Q9Y520-4, Q9Y520-5, Q9Y520-6	Q9Y520, Q9Y520-3, Q9Y520-4, Q9Y520-5, Q9Y520-6	18	33	0	21	41	95.8678	0	Confident_x000D_	Protein PRRC2C (PRC2C_HUMAN)	316.718	70.37	4.66	0.00029159	Oxidation of M(M580)	Oxidation of M(1)
Q9Y520	Protein PRRC2C (PRC2C_HUMAN)	316.718	70.37	10.98	0.00215152	Oxidation of M(M580)	Oxidation of M(1)			Related Proteins	Q9Y520-2, Q9Y520-3, Q9Y520-4, Q9Y520-5, Q9Y520-7	Q9Y520, Q9Y520-2, Q9Y520-3, Q9Y520-4, Q9Y520-5, Q9Y520-7	23	36	0	31	44	100	0	Confident_x000D_	Protein PRRC2C (PRC2C_HUMAN)	316.718	70.37	8.98	0.00147202	Oxidation of M(M580)	Oxidation of M(1)			Related Proteins	Q9Y520-2, Q9Y520-5, Q9Y520-7	Q9Y520, Q9Y520-2, Q9Y520-5, Q9Y520-7	18	29	0	22	37	95.0413	0	Confident_x000D_	Protein PRRC2C (PRC2C_HUMAN)	316.718	70.37	4.66	0.00029159	Oxidation of M(M580)	Oxidation of M(1)
Q9Y520	Protein PRRC2C (PRC2C_HUMAN)	316.718	70.37	10.98	0.00215152	Oxidation of M(M580)	Oxidation of M(1)			Related Proteins	Q9Y520-2, Q9Y520-3, Q9Y520-4, Q9Y520-5, Q9Y520-7	Q9Y520, Q9Y520-2, Q9Y520-3, Q9Y520-4, Q9Y520-5, Q9Y520-7	23	36	0	31	44	100	0	Confident_x000D_	Protein PRRC2C (PRC2C_HUMAN)	316.718	70.37	8.32	0.00060088	Oxidation of M(M580)	Oxidation of M(1)			Related Proteins	Q9Y520-2, Q9Y520-3, Q9Y520-4, Q9Y520-5, Q9Y520-6, Q9Y520-7	Q9Y520, Q9Y520-2, Q9Y520-3, Q9Y520-4, Q9Y520-5, Q9Y520-6, Q9Y520-7	17	27	0	20	33	100	0	Confident_x000D_	Protein PRRC2C (PRC2C_HUMAN)	316.718	70.37	4.66	0.00029159	Oxidation of M(M580)	Oxidation of M(1)
Q9UI26	Importin-11 (IPO11_HUMAN)	112.463	73.33	4.62	0.00560586					Related Proteins	Q9UI26-2	Q9UI26, Q9UI26-2	3	9	9	6	12	100	0	Confident_x000D_	Importin-11 (IPO11_HUMAN)	112.463	73.33	4.1	0.00442001					Related Proteins	Q9UI26-2	Q9UI26, Q9UI26-2	4	9	9	6	11	100	0	Confident_x000D_	Importin-11 (IPO11_HUMAN)	112.463	73.33	10.97	0.00337507
O95197	Reticulon-3 (RTN3_HUMAN)	112.541	72.77	3.88	0.00208668					Related Proteins	O95197-2, O95197-3, O95197-4, O95197-7	O95197, O95197-2, O95197-3, O95197-4, O95197-7	3	4	0	6	7	100	0	Confident_x000D_	Reticulon-3 (RTN3_HUMAN)	112.541	72.77	1.07	0.00532623					Related Proteins	O95197-2, O95197-7	O95197, O95197-2, O95197-7	1	6	3	5	9	100	0	Doubtful_x000D_	Reticulon-3 (RTN3_HUMAN)	112.541	72.77	1.07	0.00532623
Q96CW1	AP-2 complex subunit mu (AP2M1_HUMAN)	49.623	86.9	30.11	0.0104224					Related Proteins	Q96CW1-2	Q96CW1, Q96CW1-2	10	14	0	25	30	100	0	Confident_x000D_	AP-2 complex subunit mu (AP2M1_HUMAN)	49.623	86.9	32.41	0.0200777					Related Proteins	Q96CW1-2	Q96CW1, Q96CW1-2	12	15	15	30	33	100	0	Confident_x000D_	AP-2 complex subunit mu (AP2M1_HUMAN)	49.623	86.9	26.44	0.0200976
Q9ULH1	Arf-GAP with SH3 domain, ANK repeat and PH domain-containing protein 1 (ASAP1_HUMAN)	125.42	84.59	5.58	0.00304878					Single Protein		Q9ULH1	4	9	8	8	12	100	0	Confident_x000D_	Arf-GAP with SH3 domain, ANK repeat and PH domain-containing protein 1 (ASAP1_HUMAN)	125.42	84.59	6.47	0.00279472					Related Proteins	Q9ULH1-2	Q9ULH1, Q9ULH1-2	5	9	8	7	11	100	0	Confident_x000D_	Arf-GAP with SH3 domain, ANK repeat and PH domain-containing protein 1 (ASAP1_HUMAN)	125.42	84.59	3.99	0.00193089
Q9NPJ3	Acyl-coenzyme A thioesterase 13 (ACO13_HUMAN)	14.9509	75.71	7.14	0.0188679					Related Proteins	Q9NPJ3-2	Q9NPJ3, Q9NPJ3-2	1	1	1	2	2	91.8699	0	Doubtful_x000D_
Q8WY22	BRI3-binding protein (BRI3B_HUMAN)	27.8178	62.95	14.34	0.0212766					Single Protein		Q8WY22	2	3	3	6	7	100	0	Confident_x000D_	BRI3-binding protein (BRI3B_HUMAN)	27.8178	62.95	6.77	0.0106383					Single Protein		Q8WY22	1	2	2	2	3	100	0	Doubtful_x000D_	BRI3-binding protein (BRI3B_HUMAN)	27.8178	62.95	6.77	0.00531915
Q9UBK7	Rab-like protein 2A (RBL2A_HUMAN)	26.0987	78.95	21.93	0.0101852					Related Proteins	Q9UBK7-2, Q9UBK7-3, Q9UNT1, Q9UNT1-2, Q9UNT1-3	Q9UBK7, Q9UBK7-2, Q9UBK7-3, Q9UNT1, Q9UNT1-2, Q9UNT1-3	3	4	4	3	4	95.122	0	Confident_x000D_	Rab-like protein 2A (RBL2A_HUMAN)	26.0987	78.95	15.79	0.00694444					Related Proteins	Q9UBK7-2, Q9UBK7-3, Q9UNT1, Q9UNT1-2, Q9UNT1-3	Q9UBK7, Q9UBK7-2, Q9UBK7-3, Q9UNT1, Q9UNT1-2, Q9UNT1-3	2	5	0	3	6	100	0	Confident_x000D_	Rab-like protein 2A (RBL2A_HUMAN)	26.0987	78.95	7.89	0.00555556
Q12974	Protein tyrosine phosphatase type IVA 2 (TP4A2_HUMAN)	19.1148	82.63	17.37	0.0139721					Related Proteins	Q12974-2, Q12974-3, Q12974-4	Q12974, Q12974-2, Q12974-3, Q12974-4	2	2	0	3	3	100	0	Confident_x000D_	Protein tyrosine phosphatase type IVA 2 (TP4A2_HUMAN)	19.1148	82.63	8.98	0.011976					Related Proteins	Q12974-2, Q12974-3, Q12974-4	Q12974, Q12974-2, Q12974-3, Q12974-4	1	2	0	2	3	100	0	Doubtful_x000D_	Protein tyrosine phosphatase type IVA 2 (TP4A2_HUMAN)	19.1148	82.63	29.94	0.0334331
Q12974	Protein tyrosine phosphatase type IVA 2 (TP4A2_HUMAN)	19.1148	82.63	17.37	0.0139721					Related Proteins	Q12974-2, Q12974-3, Q12974-4	Q12974, Q12974-2, Q12974-3, Q12974-4	2	2	0	3	3	100	0	Confident_x000D_	Protein tyrosine phosphatase type IVA 2 (TP4A2_HUMAN)	19.1148	82.63	5.39	0.011976					Related Proteins	Q12974-3, Q93096	Q12974, Q12974-3, Q93096	1	2	0	2	3	99.1736	0	Doubtful_x000D_	Protein tyrosine phosphatase type IVA 2 (TP4A2_HUMAN)	19.1148	82.63	29.94	0.0334331
Q9NXV6	CDKN2A-interacting protein (CARF_HUMAN)	61.0879	93.45	15.52	0.00570638					Single Protein		Q9NXV6	7	11	11	8	12	100	0	Confident_x000D_	CDKN2A-interacting protein (CARF_HUMAN)	61.0879	93.45	16.9	0.00592163					Single Protein		Q9NXV6	7	8	8	10	12	100	0	Confident_x000D_	CDKN2A-interacting protein (CARF_HUMAN)	61.0879	93.45	23.28	0.00792553
Q9BUL9	Ribonuclease P protein subunit p25 (RPP25_HUMAN)	20.6196	84.42	12.06	0.00892857					Single Protein		Q9BUL9	2	2	2	2	2	97.561	0	Confident_x000D_	Ribonuclease P protein subunit p25 (RPP25_HUMAN)	20.6196	84.42	5.53	0.0119048					Single Protein		Q9BUL9	1	1	1	2	2	94.1667	0	Doubtful_x000D_	Ribonuclease P protein subunit p25 (RPP25_HUMAN)	20.6196	84.42	5.53	0.0119048
P61254	60S ribosomal protein L26 (RL26_HUMAN)	17.2475	100	26.9	0.00785441					Related Proteins	Q9UNX3	P61254, Q9UNX3	4	4	0	6	6	100	0	Confident_x000D_	60S ribosomal protein L26 (RL26_HUMAN)	17.2475	100	26.9	0.013046	Oxidation of M(M30)	Oxidation of M(1)			Related Proteins	Q9UNX3	P61254, Q9UNX3	5	5	0	7	7	100	0	Confident_x000D_
P61254	60S ribosomal protein L26 (RL26_HUMAN)	17.2475	100	32.41	0.0132399					Single Protein		P61254	5	5	0	7	7	95.9677	0	Confident_x000D_	60S ribosomal protein L26 (RL26_HUMAN)	17.2475	100	26.9	0.013046	Oxidation of M(M30)	Oxidation of M(1)			Related Proteins	Q9UNX3	P61254, Q9UNX3	5	5	0	7	7	100	0	Confident_x000D_
Q5JTY5	COBW domain-containing protein 3 (CBWD3_HUMAN)	44.0107	80.51	3.29	0.00104822					Related Proteins	Q4V339, Q5JTY5-2, Q5RIA9, Q5RIA9-3, Q8IUF1, Q9BRT8, Q9BRT8-2, Q9BRT8-3	Q4V339, Q5JTY5, Q5JTY5-2, Q5RIA9, Q5RIA9-3, Q8IUF1, Q9BRT8, Q9BRT8-2, Q9BRT8-3	1	1	0	1	1	100	0	Doubtful_x000D_	COBW domain-containing protein 3 (CBWD3_HUMAN)	44.0107	80.51	5.57	0.00314465					Related Proteins	Q4V339, Q5JTY5-2, Q5RIA9, Q8IUF1, Q9BRT8, Q9BRT8-2	Q4V339, Q5JTY5, Q5JTY5-2, Q5RIA9, Q8IUF1, Q9BRT8, Q9BRT8-2	1	1	0	2	2	100	0	Doubtful_x000D_	COBW domain-containing protein 3 (CBWD3_HUMAN)	44.0107	80.51	3.29	0.00157233
Q5JTY5	COBW domain-containing protein 3 (CBWD3_HUMAN)	44.0107	80.51	3.29	0.00104822					Related Proteins	Q4V339, Q5JTY5-2, Q5RIA9, Q5RIA9-3, Q8IUF1, Q9BRT8, Q9BRT8-2, Q9BRT8-3	Q4V339, Q5JTY5, Q5JTY5-2, Q5RIA9, Q5RIA9-3, Q8IUF1, Q9BRT8, Q9BRT8-2, Q9BRT8-3	1	1	0	1	1	100	0	Doubtful_x000D_	COBW domain-containing protein 3 (CBWD3_HUMAN)	44.0107	80.51	5.57	0.00314465					Related Proteins	Q4V339, Q5JTY5-2, Q5RIA9, Q8IUF1, Q9BRT8, Q9BRT8-2	Q4V339, Q5JTY5, Q5JTY5-2, Q5RIA9, Q8IUF1, Q9BRT8, Q9BRT8-2	1	1	0	2	2	100	0	Doubtful_x000D_	COBW domain-containing protein 3 (CBWD3_HUMAN)	44.0107	80.51	3.54	0.00314465
Q5JTY5	COBW domain-containing protein 3 (CBWD3_HUMAN)	44.0107	80.51	3.29	0.00104822					Related Proteins	Q4V339, Q5JTY5-2, Q5RIA9, Q5RIA9-3, Q8IUF1, Q9BRT8, Q9BRT8-2, Q9BRT8-3	Q4V339, Q5JTY5, Q5JTY5-2, Q5RIA9, Q5RIA9-3, Q8IUF1, Q9BRT8, Q9BRT8-2, Q9BRT8-3	1	1	0	1	1	100	0	Doubtful_x000D_	COBW domain-containing protein 3 (CBWD3_HUMAN)	44.0107	80.51	3.54	0.00314465					Related Proteins	Q4V339, Q5JTY5-2, Q5RIA9, Q5RIA9-3, Q8IUF1, Q9BRT8, Q9BRT8-3, Q9BRT8-4	Q4V339, Q5JTY5, Q5JTY5-2, Q5RIA9, Q5RIA9-3, Q8IUF1, Q9BRT8, Q9BRT8-3, Q9BRT8-4	1	1	0	2	2	100	0	Doubtful_x000D_	COBW domain-containing protein 3 (CBWD3_HUMAN)	44.0107	80.51	3.29	0.00157233
Q5JTY5	COBW domain-containing protein 3 (CBWD3_HUMAN)	44.0107	80.51	3.29	0.00104822					Related Proteins	Q4V339, Q5JTY5-2, Q5RIA9, Q5RIA9-3, Q8IUF1, Q9BRT8, Q9BRT8-2, Q9BRT8-3	Q4V339, Q5JTY5, Q5JTY5-2, Q5RIA9, Q5RIA9-3, Q8IUF1, Q9BRT8, Q9BRT8-2, Q9BRT8-3	1	1	0	1	1	100	0	Doubtful_x000D_	COBW domain-containing protein 3 (CBWD3_HUMAN)	44.0107	80.51	3.54	0.00314465					Related Proteins	Q4V339, Q5JTY5-2, Q5RIA9, Q5RIA9-3, Q8IUF1, Q9BRT8, Q9BRT8-3, Q9BRT8-4	Q4V339, Q5JTY5, Q5JTY5-2, Q5RIA9, Q5RIA9-3, Q8IUF1, Q9BRT8, Q9BRT8-3, Q9BRT8-4	1	1	0	2	2	100	0	Doubtful_x000D_	COBW domain-containing protein 3 (CBWD3_HUMAN)	44.0107	80.51	3.54	0.00314465
Q5JTY5	COBW domain-containing protein 3 (CBWD3_HUMAN)	44.0107	80.51	3.54	0.00314465					Related Proteins	Q4V339, Q5JTY5-2, Q5RIA9, Q5RIA9-3, Q8IUF1, Q9BRT8, Q9BRT8-3, Q9BRT8-4	Q4V339, Q5JTY5, Q5JTY5-2, Q5RIA9, Q5RIA9-3, Q8IUF1, Q9BRT8, Q9BRT8-3, Q9BRT8-4	1	1	0	2	2	100	0	Doubtful_x000D_	COBW domain-containing protein 3 (CBWD3_HUMAN)	44.0107	80.51	5.57	0.00314465					Related Proteins	Q4V339, Q5JTY5-2, Q5RIA9, Q8IUF1, Q9BRT8, Q9BRT8-2	Q4V339, Q5JTY5, Q5JTY5-2, Q5RIA9, Q8IUF1, Q9BRT8, Q9BRT8-2	1	1	0	2	2	100	0	Doubtful_x000D_	COBW domain-containing protein 3 (CBWD3_HUMAN)	44.0107	80.51	3.29	0.00157233
Q5JTY5	COBW domain-containing protein 3 (CBWD3_HUMAN)	44.0107	80.51	3.54	0.00314465					Related Proteins	Q4V339, Q5JTY5-2, Q5RIA9, Q5RIA9-3, Q8IUF1, Q9BRT8, Q9BRT8-3, Q9BRT8-4	Q4V339, Q5JTY5, Q5JTY5-2, Q5RIA9, Q5RIA9-3, Q8IUF1, Q9BRT8, Q9BRT8-3, Q9BRT8-4	1	1	0	2	2	100	0	Doubtful_x000D_	COBW domain-containing protein 3 (CBWD3_HUMAN)	44.0107	80.51	5.57	0.00314465					Related Proteins	Q4V339, Q5JTY5-2, Q5RIA9, Q8IUF1, Q9BRT8, Q9BRT8-2	Q4V339, Q5JTY5, Q5JTY5-2, Q5RIA9, Q8IUF1, Q9BRT8, Q9BRT8-2	1	1	0	2	2	100	0	Doubtful_x000D_	COBW domain-containing protein 3 (CBWD3_HUMAN)	44.0107	80.51	3.54	0.00314465
Q5JTY5	COBW domain-containing protein 3 (CBWD3_HUMAN)	44.0107	80.51	3.54	0.00314465					Related Proteins	Q4V339, Q5JTY5-2, Q5RIA9, Q5RIA9-3, Q8IUF1, Q9BRT8, Q9BRT8-3, Q9BRT8-4	Q4V339, Q5JTY5, Q5JTY5-2, Q5RIA9, Q5RIA9-3, Q8IUF1, Q9BRT8, Q9BRT8-3, Q9BRT8-4	1	1	0	2	2	100	0	Doubtful_x000D_	COBW domain-containing protein 3 (CBWD3_HUMAN)	44.0107	80.51	3.54	0.00314465					Related Proteins	Q4V339, Q5JTY5-2, Q5RIA9, Q5RIA9-3, Q8IUF1, Q9BRT8, Q9BRT8-3, Q9BRT8-4	Q4V339, Q5JTY5, Q5JTY5-2, Q5RIA9, Q5RIA9-3, Q8IUF1, Q9BRT8, Q9BRT8-3, Q9BRT8-4	1	1	0	2	2	100	0	Doubtful_x000D_	COBW domain-containing protein 3 (CBWD3_HUMAN)	44.0107	80.51	3.29	0.00157233
Q5JTY5	COBW domain-containing protein 3 (CBWD3_HUMAN)	44.0107	80.51	3.54	0.00314465					Related Proteins	Q4V339, Q5JTY5-2, Q5RIA9, Q5RIA9-3, Q8IUF1, Q9BRT8, Q9BRT8-3, Q9BRT8-4	Q4V339, Q5JTY5, Q5JTY5-2, Q5RIA9, Q5RIA9-3, Q8IUF1, Q9BRT8, Q9BRT8-3, Q9BRT8-4	1	1	0	2	2	100	0	Doubtful_x000D_	COBW domain-containing protein 3 (CBWD3_HUMAN)	44.0107	80.51	3.54	0.00314465					Related Proteins	Q4V339, Q5JTY5-2, Q5RIA9, Q5RIA9-3, Q8IUF1, Q9BRT8, Q9BRT8-3, Q9BRT8-4	Q4V339, Q5JTY5, Q5JTY5-2, Q5RIA9, Q5RIA9-3, Q8IUF1, Q9BRT8, Q9BRT8-3, Q9BRT8-4	1	1	0	2	2	100	0	Doubtful_x000D_	COBW domain-containing protein 3 (CBWD3_HUMAN)	44.0107	80.51	3.54	0.00314465
Q9BUL8	Programmed cell death protein 10 (PDC10_HUMAN)	24.6858	100	25.94	0.014544					Single Protein		Q9BUL8	4	5	5	5	7	100	0	Confident_x000D_	Programmed cell death protein 10 (PDC10_HUMAN)	24.6858	100	19.81	0.0133648					Single Protein		Q9BUL8	3	3	3	4	4	100	0	Confident_x000D_	Programmed cell death protein 10 (PDC10_HUMAN)	24.6858	100	19.81	0.0102201
Q9BV57	1,2-dihydroxy-3-keto-5-methylthiopentene dioxygenase (MTND_HUMAN)	21.4846	100	37.43	0.0224352					Single Protein		Q9BV57	5	6	0	10	12	99.187	0	Confident_x000D_	1,2-dihydroxy-3-keto-5-methylthiopentene dioxygenase (MTND_HUMAN)	21.4846	100	44.13	0.0287222					Single Protein		Q9BV57	6	6	3	13	14	100	0	Confident_x000D_	1,2-dihydroxy-3-keto-5-methylthiopentene dioxygenase (MTND_HUMAN)	21.4846	100	49.16	0.0375233
Q9BV57	1,2-dihydroxy-3-keto-5-methylthiopentene dioxygenase (MTND_HUMAN)	21.4846	100	20.11	0.00900062					Related Proteins	Q9BV57-2	Q9BV57, Q9BV57-2	3	3	0	6	7	100	0	Confident_x000D_	1,2-dihydroxy-3-keto-5-methylthiopentene dioxygenase (MTND_HUMAN)	21.4846	100	44.13	0.0287222					Single Protein		Q9BV57	6	6	3	13	14	100	0	Confident_x000D_	1,2-dihydroxy-3-keto-5-methylthiopentene dioxygenase (MTND_HUMAN)	21.4846	100	49.16	0.0375233
Q9Y6K5	2'-5'-oligoadenylate synthase 3 (OAS3_HUMAN)	121.093	72.59	2.76	0.00171625					Single Protein		Q9Y6K5	2	3	3	2	3	97.561	0	Confident_x000D_
Q9Y6K1	DNA (cytosine-5)-methyltransferase 3A (DNM3A_HUMAN)	101.793	92.98	1.32	0.00113895					Single Protein		Q9Y6K1	1	9	9	1	10	100	0	Doubtful_x000D_	DNA (cytosine-5)-methyltransferase 3A (DNM3A_HUMAN)	101.793	92.98	1.64	0.00113895					Related Proteins	Q9Y6K1-3	Q9Y6K1, Q9Y6K1-3	1	3	0	1	3	100	0	Doubtful_x000D_	DNA (cytosine-5)-methyltransferase 3A (DNM3A_HUMAN)	101.793	92.98	1.32	0.000759301
P36639	7,8-dihydro-8-oxoguanine triphosphatase (8ODP_HUMAN)	22.5051	81.73	19.29	0.00517598					Related Proteins	P36639-2	P36639, P36639-2	3	4	4	2	6	98.374	0	Confident_x000D_	7,8-dihydro-8-oxoguanine triphosphatase (8ODP_HUMAN)	22.5051	81.73	12.69	0.015528					Related Proteins	P36639-2	P36639, P36639-2	2	5	5	3	7	97.5207	0	Doubtful_x000D_
Q9Y6K0	Choline/ethanolaminephosphotransferase 1 (CEPT1_HUMAN)	46.5227	42.55	8.41	0.0121359					Single Protein		Q9Y6K0	2	3	3	3	4	100	0	Confident_x000D_	Choline/ethanolaminephosphotransferase 1 (CEPT1_HUMAN)	46.5227	42.55	2.64	0.00970874					Single Protein		Q9Y6K0	1	2	2	2	3	94.2623	0	Doubtful_x000D_
Q96RQ1	Endoplasmic reticulum-Golgi intermediate compartment protein 2 (ERGI2_HUMAN)	42.5215	79.84	17.77	0.0085825					Single Protein		Q96RQ1	4	5	5	5	6	100	0	Confident_x000D_	Endoplasmic reticulum-Golgi intermediate compartment protein 2 (ERGI2_HUMAN)	42.5215	79.84	11.41	0.0110742					Single Protein		Q96RQ1	3	3	3	5	5	100	0	Confident_x000D_	Endoplasmic reticulum-Golgi intermediate compartment protein 2 (ERGI2_HUMAN)	42.5215	79.84	5.84	0.00332226
Q96RQ3	Methylcrotonoyl-CoA carboxylase subunit alpha, mitochondrial (MCCA_HUMAN)	80.4219	90.9	29.79	0.00786138					Single Protein		Q96RQ3	12	16	15	20	25	100	0	Confident_x000D_	Methylcrotonoyl-CoA carboxylase subunit alpha, mitochondrial (MCCA_HUMAN)	80.4219	90.9	27.03	0.00836507					Single Protein		Q96RQ3	12	18	17	19	25	100	0	Confident_x000D_	Methylcrotonoyl-CoA carboxylase subunit alpha, mitochondrial (MCCA_HUMAN)	80.4219	90.9	9.93	0.00521591
P48739	Phosphatidylinositol transfer protein beta isoform (PIPNB_HUMAN)	31.5199	100	44.28	0.0110511					Related Proteins	P48739-3	P48739, P48739-3	9	10	0	18	20	100	0	Confident_x000D_	Phosphatidylinositol transfer protein beta isoform (PIPNB_HUMAN)	31.5199	100	46.86	0.0176038					Related Proteins	P48739-3	P48739, P48739-3	8	11	9	16	19	100	0	Confident_x000D_	Phosphatidylinositol transfer protein beta isoform (PIPNB_HUMAN)	31.5199	100	36.53	0.0185498
O00571	ATP-dependent RNA helicase DDX3X (DDX3X_HUMAN)	73.198	84.59	33.69	0.00637802	Oxidation of M(M352, M370)	Oxidation of M(2)			Related Proteins	O00571-2	O00571, O00571-2	21	26	0	49	53	100	0	Confident_x000D_	ATP-dependent RNA helicase DDX3X (DDX3X_HUMAN)	73.198	84.59	37.61	0.0130315	Oxidation of M(M221, M352, M370)	Oxidation of M(3)			Related Proteins	O00571-2	O00571, O00571-2	24	30	7	50	57	100	0	Confident_x000D_	ATP-dependent RNA helicase DDX3X (DDX3X_HUMAN)	73.198	84.59	40.94	0.00973606	Oxidation of M(M352, M370)	Oxidation of M(2)
Q9BV40	Vesicle-associated membrane protein 8 (VAMP8_HUMAN)	11.431	100	35	0.0451667	Oxidation of M(M1)	Oxidation of M(1)			Single Protein		Q9BV40	5	6	6	10	11	100	0	Confident_x000D_	Vesicle-associated membrane protein 8 (VAMP8_HUMAN)	11.431	100	35	0.0553333	Oxidation of M(M1)	Oxidation of M(1)			Single Protein		Q9BV40	5	6	6	10	11	100	0	Confident_x000D_	Vesicle-associated membrane protein 8 (VAMP8_HUMAN)	11.431	100	43	0.0366667	Oxidation of M(M1)	Oxidation of M(1)
Q9BV44	THUMP domain-containing protein 3 (THUM3_HUMAN)	56.9668	77.71	3.94	0.00380711					Single Protein		Q9BV44	2	2	2	2	2	92.6829	0	Confident_x000D_																					THUMP domain-containing protein 3 (THUM3_HUMAN)	56.9668	77.71	5.92	0.00634518
Q9Y450	HBS1-like protein (HBS1L_HUMAN)	75.4256	90.5	15.94	0.00583848					Related Proteins	Q9Y450-4	Q9Y450, Q9Y450-4	6	11	11	11	18	100	0	Confident_x000D_
Q9NY12	H/ACA ribonucleoprotein complex subunit 1 (GAR1_HUMAN)	22.3342	100	12.44	0.016129					Single Protein		Q9NY12	2	4	4	4	6	100	0	Confident_x000D_	H/ACA ribonucleoprotein complex subunit 1 (GAR1_HUMAN)	22.3342	100	12.44	0.016129					Related Proteins	Q9NY12-2	Q9NY12, Q9NY12-2	2	4	4	4	6	100	0	Confident_x000D_	H/ACA ribonucleoprotein complex subunit 1 (GAR1_HUMAN)	22.3342	100	12.44	0.0184332
Q03154	Aminoacylase-1 (ACY1_HUMAN)	45.856	90.93	33.09	0.0143059	Oxidation of M(M211)	Oxidation of M(1)			Related Proteins	Q03154-3, Q03154-4	Q03154, Q03154-3, Q03154-4	10	10	0	17	18	100	0	Confident_x000D_	Aminoacylase-1 (ACY1_HUMAN)	45.856	90.93	32.35	0.0225484	Oxidation of M(M211)	Oxidation of M(1)			Related Proteins	Q03154-3, Q03154-4	Q03154, Q03154-3, Q03154-4	10	11	0	21	22	100	0	Confident_x000D_	Aminoacylase-1 (ACY1_HUMAN)	45.856	90.93	33.09	0.00877027	Oxidation of M(M211)	Oxidation of M(1)
Q03154	Aminoacylase-1 (ACY1_HUMAN)	45.856	90.93	33.09	0.0143059	Oxidation of M(M211)	Oxidation of M(1)			Related Proteins	Q03154-3, Q03154-4	Q03154, Q03154-3, Q03154-4	10	10	0	17	18	100	0	Confident_x000D_	Aminoacylase-1 (ACY1_HUMAN)	45.856	90.93	32.35	0.0225484	Oxidation of M(M211)	Oxidation of M(1)			Related Proteins	Q03154-3, Q03154-4	Q03154, Q03154-3, Q03154-4	10	11	0	21	22	100	0	Confident_x000D_	Aminoacylase-1 (ACY1_HUMAN)	45.856	90.93	29.66	0.00774366	Oxidation of M(M211)	Oxidation of M(1)
Q03154	Aminoacylase-1 (ACY1_HUMAN)	45.856	90.93	33.09	0.0143059	Oxidation of M(M211)	Oxidation of M(1)			Related Proteins	Q03154-3, Q03154-4	Q03154, Q03154-3, Q03154-4	10	10	0	17	18	100	0	Confident_x000D_	Aminoacylase-1 (ACY1_HUMAN)	45.856	90.93	32.35	0.0225484	Oxidation of M(M211)	Oxidation of M(1)			Related Proteins	Q03154-3, Q03154-4	Q03154, Q03154-3, Q03154-4	10	11	0	21	22	100	0	Confident_x000D_	Aminoacylase-1 (ACY1_HUMAN)	45.856	90.93	36.76	0.017755	Oxidation of M(M211)	Oxidation of M(1)
Q03154	Aminoacylase-1 (ACY1_HUMAN)	45.856	90.93	33.09	0.0143059	Oxidation of M(M211)	Oxidation of M(1)			Related Proteins	Q03154-3, Q03154-4	Q03154, Q03154-3, Q03154-4	10	10	0	17	18	100	0	Confident_x000D_	Aminoacylase-1 (ACY1_HUMAN)	45.856	90.93	28.92	0.0150678	Oxidation of M(M211)	Oxidation of M(1)			Related Proteins	Q03154-2, Q03154-3	Q03154, Q03154-2, Q03154-3	9	9	0	17	17	100	0	Confident_x000D_	Aminoacylase-1 (ACY1_HUMAN)	45.856	90.93	33.09	0.00877027	Oxidation of M(M211)	Oxidation of M(1)
Q03154	Aminoacylase-1 (ACY1_HUMAN)	45.856	90.93	33.09	0.0143059	Oxidation of M(M211)	Oxidation of M(1)			Related Proteins	Q03154-3, Q03154-4	Q03154, Q03154-3, Q03154-4	10	10	0	17	18	100	0	Confident_x000D_	Aminoacylase-1 (ACY1_HUMAN)	45.856	90.93	28.92	0.0150678	Oxidation of M(M211)	Oxidation of M(1)			Related Proteins	Q03154-2, Q03154-3	Q03154, Q03154-2, Q03154-3	9	9	0	17	17	100	0	Confident_x000D_	Aminoacylase-1 (ACY1_HUMAN)	45.856	90.93	29.66	0.00774366	Oxidation of M(M211)	Oxidation of M(1)
Q03154	Aminoacylase-1 (ACY1_HUMAN)	45.856	90.93	33.09	0.0143059	Oxidation of M(M211)	Oxidation of M(1)			Related Proteins	Q03154-3, Q03154-4	Q03154, Q03154-3, Q03154-4	10	10	0	17	18	100	0	Confident_x000D_	Aminoacylase-1 (ACY1_HUMAN)	45.856	90.93	28.92	0.0150678	Oxidation of M(M211)	Oxidation of M(1)			Related Proteins	Q03154-2, Q03154-3	Q03154, Q03154-2, Q03154-3	9	9	0	17	17	100	0	Confident_x000D_	Aminoacylase-1 (ACY1_HUMAN)	45.856	90.93	36.76	0.017755	Oxidation of M(M211)	Oxidation of M(1)
Q03154	Aminoacylase-1 (ACY1_HUMAN)	45.856	90.93	33.09	0.0143059	Oxidation of M(M211)	Oxidation of M(1)			Related Proteins	Q03154-3, Q03154-4	Q03154, Q03154-3, Q03154-4	10	10	0	17	18	100	0	Confident_x000D_	Aminoacylase-1 (ACY1_HUMAN)	45.856	90.93	36.03	0.0152683	Oxidation of M(M211)	Oxidation of M(1)			Related Proteins	Q03154-2, Q03154-4	Q03154, Q03154-2, Q03154-4	12	13	0	20	23	100	0	Confident_x000D_	Aminoacylase-1 (ACY1_HUMAN)	45.856	90.93	33.09	0.00877027	Oxidation of M(M211)	Oxidation of M(1)
Q03154	Aminoacylase-1 (ACY1_HUMAN)	45.856	90.93	33.09	0.0143059	Oxidation of M(M211)	Oxidation of M(1)			Related Proteins	Q03154-3, Q03154-4	Q03154, Q03154-3, Q03154-4	10	10	0	17	18	100	0	Confident_x000D_	Aminoacylase-1 (ACY1_HUMAN)	45.856	90.93	36.03	0.0152683	Oxidation of M(M211)	Oxidation of M(1)			Related Proteins	Q03154-2, Q03154-4	Q03154, Q03154-2, Q03154-4	12	13	0	20	23	100	0	Confident_x000D_	Aminoacylase-1 (ACY1_HUMAN)	45.856	90.93	29.66	0.00774366	Oxidation of M(M211)	Oxidation of M(1)
Q03154	Aminoacylase-1 (ACY1_HUMAN)	45.856	90.93	33.09	0.0143059	Oxidation of M(M211)	Oxidation of M(1)			Related Proteins	Q03154-3, Q03154-4	Q03154, Q03154-3, Q03154-4	10	10	0	17	18	100	0	Confident_x000D_	Aminoacylase-1 (ACY1_HUMAN)	45.856	90.93	36.03	0.0152683	Oxidation of M(M211)	Oxidation of M(1)			Related Proteins	Q03154-2, Q03154-4	Q03154, Q03154-2, Q03154-4	12	13	0	20	23	100	0	Confident_x000D_	Aminoacylase-1 (ACY1_HUMAN)	45.856	90.93	36.76	0.017755	Oxidation of M(M211)	Oxidation of M(1)
Q03154	Aminoacylase-1 (ACY1_HUMAN)	45.856	90.93	29.66	0.0132355	Oxidation of M(M211)	Oxidation of M(1)			Related Proteins	Q03154-2, Q03154-3	Q03154, Q03154-2, Q03154-3	9	9	0	14	15	100	0	Confident_x000D_	Aminoacylase-1 (ACY1_HUMAN)	45.856	90.93	32.35	0.0225484	Oxidation of M(M211)	Oxidation of M(1)			Related Proteins	Q03154-3, Q03154-4	Q03154, Q03154-3, Q03154-4	10	11	0	21	22	100	0	Confident_x000D_	Aminoacylase-1 (ACY1_HUMAN)	45.856	90.93	33.09	0.00877027	Oxidation of M(M211)	Oxidation of M(1)
Q03154	Aminoacylase-1 (ACY1_HUMAN)	45.856	90.93	29.66	0.0132355	Oxidation of M(M211)	Oxidation of M(1)			Related Proteins	Q03154-2, Q03154-3	Q03154, Q03154-2, Q03154-3	9	9	0	14	15	100	0	Confident_x000D_	Aminoacylase-1 (ACY1_HUMAN)	45.856	90.93	32.35	0.0225484	Oxidation of M(M211)	Oxidation of M(1)			Related Proteins	Q03154-3, Q03154-4	Q03154, Q03154-3, Q03154-4	10	11	0	21	22	100	0	Confident_x000D_	Aminoacylase-1 (ACY1_HUMAN)	45.856	90.93	29.66	0.00774366	Oxidation of M(M211)	Oxidation of M(1)
Q03154	Aminoacylase-1 (ACY1_HUMAN)	45.856	90.93	29.66	0.0132355	Oxidation of M(M211)	Oxidation of M(1)			Related Proteins	Q03154-2, Q03154-3	Q03154, Q03154-2, Q03154-3	9	9	0	14	15	100	0	Confident_x000D_	Aminoacylase-1 (ACY1_HUMAN)	45.856	90.93	32.35	0.0225484	Oxidation of M(M211)	Oxidation of M(1)			Related Proteins	Q03154-3, Q03154-4	Q03154, Q03154-3, Q03154-4	10	11	0	21	22	100	0	Confident_x000D_	Aminoacylase-1 (ACY1_HUMAN)	45.856	90.93	36.76	0.017755	Oxidation of M(M211)	Oxidation of M(1)
Q03154	Aminoacylase-1 (ACY1_HUMAN)	45.856	90.93	29.66	0.0132355	Oxidation of M(M211)	Oxidation of M(1)			Related Proteins	Q03154-2, Q03154-3	Q03154, Q03154-2, Q03154-3	9	9	0	14	15	100	0	Confident_x000D_	Aminoacylase-1 (ACY1_HUMAN)	45.856	90.93	28.92	0.0150678	Oxidation of M(M211)	Oxidation of M(1)			Related Proteins	Q03154-2, Q03154-3	Q03154, Q03154-2, Q03154-3	9	9	0	17	17	100	0	Confident_x000D_	Aminoacylase-1 (ACY1_HUMAN)	45.856	90.93	33.09	0.00877027	Oxidation of M(M211)	Oxidation of M(1)
Q03154	Aminoacylase-1 (ACY1_HUMAN)	45.856	90.93	29.66	0.0132355	Oxidation of M(M211)	Oxidation of M(1)			Related Proteins	Q03154-2, Q03154-3	Q03154, Q03154-2, Q03154-3	9	9	0	14	15	100	0	Confident_x000D_	Aminoacylase-1 (ACY1_HUMAN)	45.856	90.93	28.92	0.0150678	Oxidation of M(M211)	Oxidation of M(1)			Related Proteins	Q03154-2, Q03154-3	Q03154, Q03154-2, Q03154-3	9	9	0	17	17	100	0	Confident_x000D_	Aminoacylase-1 (ACY1_HUMAN)	45.856	90.93	29.66	0.00774366	Oxidation of M(M211)	Oxidation of M(1)
Q03154	Aminoacylase-1 (ACY1_HUMAN)	45.856	90.93	29.66	0.0132355	Oxidation of M(M211)	Oxidation of M(1)			Related Proteins	Q03154-2, Q03154-3	Q03154, Q03154-2, Q03154-3	9	9	0	14	15	100	0	Confident_x000D_	Aminoacylase-1 (ACY1_HUMAN)	45.856	90.93	28.92	0.0150678	Oxidation of M(M211)	Oxidation of M(1)			Related Proteins	Q03154-2, Q03154-3	Q03154, Q03154-2, Q03154-3	9	9	0	17	17	100	0	Confident_x000D_	Aminoacylase-1 (ACY1_HUMAN)	45.856	90.93	36.76	0.017755	Oxidation of M(M211)	Oxidation of M(1)
Q03154	Aminoacylase-1 (ACY1_HUMAN)	45.856	90.93	29.66	0.0132355	Oxidation of M(M211)	Oxidation of M(1)			Related Proteins	Q03154-2, Q03154-3	Q03154, Q03154-2, Q03154-3	9	9	0	14	15	100	0	Confident_x000D_	Aminoacylase-1 (ACY1_HUMAN)	45.856	90.93	36.03	0.0152683	Oxidation of M(M211)	Oxidation of M(1)			Related Proteins	Q03154-2, Q03154-4	Q03154, Q03154-2, Q03154-4	12	13	0	20	23	100	0	Confident_x000D_	Aminoacylase-1 (ACY1_HUMAN)	45.856	90.93	33.09	0.00877027	Oxidation of M(M211)	Oxidation of M(1)
Q03154	Aminoacylase-1 (ACY1_HUMAN)	45.856	90.93	29.66	0.0132355	Oxidation of M(M211)	Oxidation of M(1)			Related Proteins	Q03154-2, Q03154-3	Q03154, Q03154-2, Q03154-3	9	9	0	14	15	100	0	Confident_x000D_	Aminoacylase-1 (ACY1_HUMAN)	45.856	90.93	36.03	0.0152683	Oxidation of M(M211)	Oxidation of M(1)			Related Proteins	Q03154-2, Q03154-4	Q03154, Q03154-2, Q03154-4	12	13	0	20	23	100	0	Confident_x000D_	Aminoacylase-1 (ACY1_HUMAN)	45.856	90.93	29.66	0.00774366	Oxidation of M(M211)	Oxidation of M(1)
Q03154	Aminoacylase-1 (ACY1_HUMAN)	45.856	90.93	29.66	0.0132355	Oxidation of M(M211)	Oxidation of M(1)			Related Proteins	Q03154-2, Q03154-3	Q03154, Q03154-2, Q03154-3	9	9	0	14	15	100	0	Confident_x000D_	Aminoacylase-1 (ACY1_HUMAN)	45.856	90.93	36.03	0.0152683	Oxidation of M(M211)	Oxidation of M(1)			Related Proteins	Q03154-2, Q03154-4	Q03154, Q03154-2, Q03154-4	12	13	0	20	23	100	0	Confident_x000D_	Aminoacylase-1 (ACY1_HUMAN)	45.856	90.93	36.76	0.017755	Oxidation of M(M211)	Oxidation of M(1)
Q03154	Aminoacylase-1 (ACY1_HUMAN)	45.856	90.93	36.76	0.0130334	Oxidation of M(M211)	Oxidation of M(1)			Related Proteins	Q03154-2, Q03154-4	Q03154, Q03154-2, Q03154-4	12	13	0	18	24	100	0	Confident_x000D_	Aminoacylase-1 (ACY1_HUMAN)	45.856	90.93	32.35	0.0225484	Oxidation of M(M211)	Oxidation of M(1)			Related Proteins	Q03154-3, Q03154-4	Q03154, Q03154-3, Q03154-4	10	11	0	21	22	100	0	Confident_x000D_	Aminoacylase-1 (ACY1_HUMAN)	45.856	90.93	33.09	0.00877027	Oxidation of M(M211)	Oxidation of M(1)
Q03154	Aminoacylase-1 (ACY1_HUMAN)	45.856	90.93	36.76	0.0130334	Oxidation of M(M211)	Oxidation of M(1)			Related Proteins	Q03154-2, Q03154-4	Q03154, Q03154-2, Q03154-4	12	13	0	18	24	100	0	Confident_x000D_	Aminoacylase-1 (ACY1_HUMAN)	45.856	90.93	32.35	0.0225484	Oxidation of M(M211)	Oxidation of M(1)			Related Proteins	Q03154-3, Q03154-4	Q03154, Q03154-3, Q03154-4	10	11	0	21	22	100	0	Confident_x000D_	Aminoacylase-1 (ACY1_HUMAN)	45.856	90.93	29.66	0.00774366	Oxidation of M(M211)	Oxidation of M(1)
Q03154	Aminoacylase-1 (ACY1_HUMAN)	45.856	90.93	36.76	0.0130334	Oxidation of M(M211)	Oxidation of M(1)			Related Proteins	Q03154-2, Q03154-4	Q03154, Q03154-2, Q03154-4	12	13	0	18	24	100	0	Confident_x000D_	Aminoacylase-1 (ACY1_HUMAN)	45.856	90.93	32.35	0.0225484	Oxidation of M(M211)	Oxidation of M(1)			Related Proteins	Q03154-3, Q03154-4	Q03154, Q03154-3, Q03154-4	10	11	0	21	22	100	0	Confident_x000D_	Aminoacylase-1 (ACY1_HUMAN)	45.856	90.93	36.76	0.017755	Oxidation of M(M211)	Oxidation of M(1)
Q03154	Aminoacylase-1 (ACY1_HUMAN)	45.856	90.93	36.76	0.0130334	Oxidation of M(M211)	Oxidation of M(1)			Related Proteins	Q03154-2, Q03154-4	Q03154, Q03154-2, Q03154-4	12	13	0	18	24	100	0	Confident_x000D_	Aminoacylase-1 (ACY1_HUMAN)	45.856	90.93	28.92	0.0150678	Oxidation of M(M211)	Oxidation of M(1)			Related Proteins	Q03154-2, Q03154-3	Q03154, Q03154-2, Q03154-3	9	9	0	17	17	100	0	Confident_x000D_	Aminoacylase-1 (ACY1_HUMAN)	45.856	90.93	33.09	0.00877027	Oxidation of M(M211)	Oxidation of M(1)
Q03154	Aminoacylase-1 (ACY1_HUMAN)	45.856	90.93	36.76	0.0130334	Oxidation of M(M211)	Oxidation of M(1)			Related Proteins	Q03154-2, Q03154-4	Q03154, Q03154-2, Q03154-4	12	13	0	18	24	100	0	Confident_x000D_	Aminoacylase-1 (ACY1_HUMAN)	45.856	90.93	28.92	0.0150678	Oxidation of M(M211)	Oxidation of M(1)			Related Proteins	Q03154-2, Q03154-3	Q03154, Q03154-2, Q03154-3	9	9	0	17	17	100	0	Confident_x000D_	Aminoacylase-1 (ACY1_HUMAN)	45.856	90.93	29.66	0.00774366	Oxidation of M(M211)	Oxidation of M(1)
Q03154	Aminoacylase-1 (ACY1_HUMAN)	45.856	90.93	36.76	0.0130334	Oxidation of M(M211)	Oxidation of M(1)			Related Proteins	Q03154-2, Q03154-4	Q03154, Q03154-2, Q03154-4	12	13	0	18	24	100	0	Confident_x000D_	Aminoacylase-1 (ACY1_HUMAN)	45.856	90.93	28.92	0.0150678	Oxidation of M(M211)	Oxidation of M(1)			Related Proteins	Q03154-2, Q03154-3	Q03154, Q03154-2, Q03154-3	9	9	0	17	17	100	0	Confident_x000D_	Aminoacylase-1 (ACY1_HUMAN)	45.856	90.93	36.76	0.017755	Oxidation of M(M211)	Oxidation of M(1)
Q03154	Aminoacylase-1 (ACY1_HUMAN)	45.856	90.93	36.76	0.0130334	Oxidation of M(M211)	Oxidation of M(1)			Related Proteins	Q03154-2, Q03154-4	Q03154, Q03154-2, Q03154-4	12	13	0	18	24	100	0	Confident_x000D_	Aminoacylase-1 (ACY1_HUMAN)	45.856	90.93	36.03	0.0152683	Oxidation of M(M211)	Oxidation of M(1)			Related Proteins	Q03154-2, Q03154-4	Q03154, Q03154-2, Q03154-4	12	13	0	20	23	100	0	Confident_x000D_	Aminoacylase-1 (ACY1_HUMAN)	45.856	90.93	33.09	0.00877027	Oxidation of M(M211)	Oxidation of M(1)
Q03154	Aminoacylase-1 (ACY1_HUMAN)	45.856	90.93	36.76	0.0130334	Oxidation of M(M211)	Oxidation of M(1)			Related Proteins	Q03154-2, Q03154-4	Q03154, Q03154-2, Q03154-4	12	13	0	18	24	100	0	Confident_x000D_	Aminoacylase-1 (ACY1_HUMAN)	45.856	90.93	36.03	0.0152683	Oxidation of M(M211)	Oxidation of M(1)			Related Proteins	Q03154-2, Q03154-4	Q03154, Q03154-2, Q03154-4	12	13	0	20	23	100	0	Confident_x000D_	Aminoacylase-1 (ACY1_HUMAN)	45.856	90.93	29.66	0.00774366	Oxidation of M(M211)	Oxidation of M(1)
Q03154	Aminoacylase-1 (ACY1_HUMAN)	45.856	90.93	36.76	0.0130334	Oxidation of M(M211)	Oxidation of M(1)			Related Proteins	Q03154-2, Q03154-4	Q03154, Q03154-2, Q03154-4	12	13	0	18	24	100	0	Confident_x000D_	Aminoacylase-1 (ACY1_HUMAN)	45.856	90.93	36.03	0.0152683	Oxidation of M(M211)	Oxidation of M(1)			Related Proteins	Q03154-2, Q03154-4	Q03154, Q03154-2, Q03154-4	12	13	0	20	23	100	0	Confident_x000D_	Aminoacylase-1 (ACY1_HUMAN)	45.856	90.93	36.76	0.017755	Oxidation of M(M211)	Oxidation of M(1)
Q9NY15	Stabilin-1 (STAB1_HUMAN)	275.3	75.18	1.28	0.00226358					Single Protein		Q9NY15	2	6	6	5	11	100	0	Doubtful_x000D_																					Stabilin-1 (STAB1_HUMAN)	275.3	75.18	1.28	0.00125755
Q9UI30	Multifunctional methyltransferase subunit TRM112-like protein (TR112_HUMAN)	14.1903	100	21.6	0.008					Related Proteins	Q9UI30-2	Q9UI30, Q9UI30-2	2	2	0	4	4	100	0	Confident_x000D_	Multifunctional methyltransferase subunit TRM112-like protein (TR112_HUMAN)	14.1903	100	32.8	0.0213333					Single Protein		Q9UI30	3	4	4	5	7	100	0	Confident_x000D_	Multifunctional methyltransferase subunit TRM112-like protein (TR112_HUMAN)	14.1903	100	21.6	0.008
Q9UI30	Multifunctional methyltransferase subunit TRM112-like protein (TR112_HUMAN)	14.1903	100	32.8	0.0142857					Single Protein		Q9UI30	3	3	0	5	5	94.3089	0	Confident_x000D_	Multifunctional methyltransferase subunit TRM112-like protein (TR112_HUMAN)	14.1903	100	32.8	0.0213333					Single Protein		Q9UI30	3	4	4	5	7	100	0	Confident_x000D_	Multifunctional methyltransferase subunit TRM112-like protein (TR112_HUMAN)	14.1903	100	21.6	0.008
Q96RP9	Elongation factor G, mitochondrial (EFGM_HUMAN)	83.4184	86.42	35.69	0.0106248					Single Protein		Q96RP9	22	28	28	41	47	100	0	Confident_x000D_	Elongation factor G, mitochondrial (EFGM_HUMAN)	83.4184	86.42	28.1	0.00884559					Single Protein		Q96RP9	15	21	21	26	32	100	0	Confident_x000D_	Elongation factor G, mitochondrial (EFGM_HUMAN)	83.4184	86.42	15.05	0.00488114
O95926	Pre-mRNA-splicing factor SYF2 (SYF2_HUMAN)	28.7048	88.48	5.35	0.00823045					Single Protein		O95926	1	3	3	3	4	100	0	Doubtful_x000D_	Pre-mRNA-splicing factor SYF2 (SYF2_HUMAN)	28.7048	88.48	5.35	0.00411523					Single Protein		O95926	1	4	4	1	4	100	0	Doubtful_x000D_	Pre-mRNA-splicing factor SYF2 (SYF2_HUMAN)	28.7048	88.48	5.35	0.00411523
Q9BV38	WD repeat-containing protein 18 (WDR18_HUMAN)	47.375	70.14	9.03	0.00605061					Single Protein		Q9BV38	3	4	4	3	4	100	0	Confident_x000D_	WD repeat-containing protein 18 (WDR18_HUMAN)	47.375	70.14	9.49	0.010176					Single Protein		Q9BV38	4	6	6	6	7	100	0	Confident_x000D_	WD repeat-containing protein 18 (WDR18_HUMAN)	47.375	70.14	12.73	0.00753575
Q86Y82	Syntaxin-12 (STX12_HUMAN)	31.6223	77.17	45.65	0.0309622					Single Protein		Q86Y82	8	9	9	18	20	100	0	Confident_x000D_	Syntaxin-12 (STX12_HUMAN)	31.6223	77.17	45.65	0.0246409					Single Protein		Q86Y82	8	11	11	19	22	100	0	Confident_x000D_	Syntaxin-12 (STX12_HUMAN)	31.6223	77.17	45.65	0.027558
Q9Y6M5	Zinc transporter 1 (ZNT1_HUMAN)	55.264	61.74	2.56	0.00540541					Single Protein		Q9Y6M5	1	4	4	2	5	100	0	Doubtful_x000D_	Zinc transporter 1 (ZNT1_HUMAN)	55.264	61.74	8.48	0.00495495					Single Protein		Q9Y6M5	3	5	5	3	5	100	0	Confident_x000D_	Zinc transporter 1 (ZNT1_HUMAN)	55.264	61.74	2.37	0.0027027
Q92574	Hamartin (TSC1_HUMAN)	129.685	85.31	1.89	0.000979432					Related Proteins	Q92574-2	Q92574, Q92574-2	1	9	9	1	9	100	0	Doubtful_x000D_																					Hamartin (TSC1_HUMAN)	129.685	85.31	1.89	0.0029383
O60271	C-Jun-amino-terminal kinase-interacting protein 4 (JIP4_HUMAN)	146.115	83.35	17.34	0.00281274					Related Proteins	O60271-2, O60271-4, O60271-9	O60271, O60271-2, O60271-4, O60271-9	14	21	0	29	36	100	0	Confident_x000D_	C-Jun-amino-terminal kinase-interacting protein 4 (JIP4_HUMAN)	146.115	83.35	17.11	0.0024275					Related Proteins	O60271-2, O60271-4, O60271-9	O60271, O60271-2, O60271-4, O60271-9	13	20	0	24	34	100	0	Confident_x000D_	C-Jun-amino-terminal kinase-interacting protein 4 (JIP4_HUMAN)	146.115	83.35	19.61	0.00514648
O60271	C-Jun-amino-terminal kinase-interacting protein 4 (JIP4_HUMAN)	146.115	83.35	17.34	0.00281274					Related Proteins	O60271-2, O60271-4, O60271-9	O60271, O60271-2, O60271-4, O60271-9	14	21	0	29	36	100	0	Confident_x000D_	C-Jun-amino-terminal kinase-interacting protein 4 (JIP4_HUMAN)	146.115	83.35	17.11	0.0024275					Related Proteins	O60271-2, O60271-4, O60271-9	O60271, O60271-2, O60271-4, O60271-9	13	20	0	24	34	100	0	Confident_x000D_	C-Jun-amino-terminal kinase-interacting protein 4 (JIP4_HUMAN)	146.115	83.35	16.65	0.00486238
O60271	C-Jun-amino-terminal kinase-interacting protein 4 (JIP4_HUMAN)	146.115	83.35	17.34	0.00281274					Related Proteins	O60271-2, O60271-4, O60271-9	O60271, O60271-2, O60271-4, O60271-9	14	21	0	29	36	100	0	Confident_x000D_	C-Jun-amino-terminal kinase-interacting protein 4 (JIP4_HUMAN)	146.115	83.35	14.16	0.00265172					Related Proteins	O60271-2, O60271-3, O60271-4, O60271-5	O60271, O60271-2, O60271-3, O60271-4, O60271-5	12	20	0	23	34	100	0	Confident_x000D_	C-Jun-amino-terminal kinase-interacting protein 4 (JIP4_HUMAN)	146.115	83.35	19.61	0.00514648
O60271	C-Jun-amino-terminal kinase-interacting protein 4 (JIP4_HUMAN)	146.115	83.35	17.34	0.00281274					Related Proteins	O60271-2, O60271-4, O60271-9	O60271, O60271-2, O60271-4, O60271-9	14	21	0	29	36	100	0	Confident_x000D_	C-Jun-amino-terminal kinase-interacting protein 4 (JIP4_HUMAN)	146.115	83.35	14.16	0.00265172					Related Proteins	O60271-2, O60271-3, O60271-4, O60271-5	O60271, O60271-2, O60271-3, O60271-4, O60271-5	12	20	0	23	34	100	0	Confident_x000D_	C-Jun-amino-terminal kinase-interacting protein 4 (JIP4_HUMAN)	146.115	83.35	16.65	0.00486238
O60271	C-Jun-amino-terminal kinase-interacting protein 4 (JIP4_HUMAN)	146.115	83.35	15.14	0.0027184					Related Proteins	O60271-3	O60271, O60271-3	13	20	0	25	32	100	0	Confident_x000D_	C-Jun-amino-terminal kinase-interacting protein 4 (JIP4_HUMAN)	146.115	83.35	17.11	0.0024275					Related Proteins	O60271-2, O60271-4, O60271-9	O60271, O60271-2, O60271-4, O60271-9	13	20	0	24	34	100	0	Confident_x000D_	C-Jun-amino-terminal kinase-interacting protein 4 (JIP4_HUMAN)	146.115	83.35	19.61	0.00514648
O60271	C-Jun-amino-terminal kinase-interacting protein 4 (JIP4_HUMAN)	146.115	83.35	15.14	0.0027184					Related Proteins	O60271-3	O60271, O60271-3	13	20	0	25	32	100	0	Confident_x000D_	C-Jun-amino-terminal kinase-interacting protein 4 (JIP4_HUMAN)	146.115	83.35	17.11	0.0024275					Related Proteins	O60271-2, O60271-4, O60271-9	O60271, O60271-2, O60271-4, O60271-9	13	20	0	24	34	100	0	Confident_x000D_	C-Jun-amino-terminal kinase-interacting protein 4 (JIP4_HUMAN)	146.115	83.35	16.65	0.00486238
O60271	C-Jun-amino-terminal kinase-interacting protein 4 (JIP4_HUMAN)	146.115	83.35	15.14	0.0027184					Related Proteins	O60271-3	O60271, O60271-3	13	20	0	25	32	100	0	Confident_x000D_	C-Jun-amino-terminal kinase-interacting protein 4 (JIP4_HUMAN)	146.115	83.35	14.16	0.00265172					Related Proteins	O60271-2, O60271-3, O60271-4, O60271-5	O60271, O60271-2, O60271-3, O60271-4, O60271-5	12	20	0	23	34	100	0	Confident_x000D_	C-Jun-amino-terminal kinase-interacting protein 4 (JIP4_HUMAN)	146.115	83.35	19.61	0.00514648
O60271	C-Jun-amino-terminal kinase-interacting protein 4 (JIP4_HUMAN)	146.115	83.35	15.14	0.0027184					Related Proteins	O60271-3	O60271, O60271-3	13	20	0	25	32	100	0	Confident_x000D_	C-Jun-amino-terminal kinase-interacting protein 4 (JIP4_HUMAN)	146.115	83.35	14.16	0.00265172					Related Proteins	O60271-2, O60271-3, O60271-4, O60271-5	O60271, O60271-2, O60271-3, O60271-4, O60271-5	12	20	0	23	34	100	0	Confident_x000D_	C-Jun-amino-terminal kinase-interacting protein 4 (JIP4_HUMAN)	146.115	83.35	16.65	0.00486238
Q9Y6M9	NADH dehydrogenase [ubiquinone] 1 beta subcomplex subunit 9 (NDUB9_HUMAN)	21.8168	100	42.46	0.0243948					Single Protein		Q9Y6M9	5	6	6	9	10	100	0	Confident_x000D_	NADH dehydrogenase [ubiquinone] 1 beta subcomplex subunit 9 (NDUB9_HUMAN)	21.8168	100	36.87	0.0155493					Single Protein		Q9Y6M9	5	5	5	6	6	100	0	Confident_x000D_
Q9BUQ8	Probable ATP-dependent RNA helicase DDX23 (DDX23_HUMAN)	95.5239	100	20.37	0.00491189					Single Protein		Q9BUQ8	14	23	23	21	29	100	0	Confident_x000D_	Probable ATP-dependent RNA helicase DDX23 (DDX23_HUMAN)	95.5239	100	15.98	0.00633901					Single Protein		Q9BUQ8	13	17	17	19	22	100	0	Confident_x000D_	Probable ATP-dependent RNA helicase DDX23 (DDX23_HUMAN)	95.5239	100	15	0.00558556
Q6I9Y2	THO complex subunit 7 homolog (THOC7_HUMAN)	23.728	100	5.88	0.00490196					Single Protein		Q6I9Y2	1	3	3	2	3	76.9231	0	Doubtful_x000D_																					THO complex subunit 7 homolog (THOC7_HUMAN)	23.728	100	20.59	0.00653595
Q9BV20	Methylthioribose-1-phosphate isomerase (MTNA_HUMAN)	39.1254	72.9	3.52	0.00673401					Single Protein		Q9BV20	1	5	5	2	6	95.122	0	Doubtful_x000D_	Methylthioribose-1-phosphate isomerase (MTNA_HUMAN)	39.1254	72.9	3.52	0.00673401					Related Proteins	Q9BV20-2	Q9BV20, Q9BV20-2	1	3	3	2	4	98.3471	0	Doubtful_x000D_	Methylthioribose-1-phosphate isomerase (MTNA_HUMAN)	39.1254	72.9	3.52	0.003367
Q9Y6N5	Sulfide:quinone oxidoreductase, mitochondrial (SQOR_HUMAN)	49.9289	100	54.44	0.0297045					Single Protein		Q9Y6N5	26	29	29	81	85	100	0	Confident_x000D_	Sulfide:quinone oxidoreductase, mitochondrial (SQOR_HUMAN)	49.9289	100	55.33	0.027667					Single Protein		Q9Y6N5	28	30	30	75	77	100	0	Confident_x000D_	Sulfide:quinone oxidoreductase, mitochondrial (SQOR_HUMAN)	49.9289	100	46.44	0.0148401
P56270	Myc-associated zinc finger protein (MAZ_HUMAN)	48.5764	45.7	3.14	0.00404858					Related Proteins	P56270-2, P56270-3	P56270, P56270-2, P56270-3	1	3	3	1	4	100	0	Doubtful_x000D_
Q9NXR7	BRISC and BRCA1-A complex member 2 (BABA2_HUMAN)	43.5238	70.23	13.84	0.00785634	Oxidation of M(M13)	Oxidation of M(1)			Single Protein		Q9NXR7	3	5	5	4	11	100	0	Confident_x000D_	BRISC and BRCA1-A complex member 2 (BABA2_HUMAN)	43.5238	70.23	14.36	0.00544332	Oxidation of M(M13)	Oxidation of M(1)			Related Proteins	Q9NXR7-1, Q9NXR7-3, Q9NXR7-4	Q9NXR7, Q9NXR7-1, Q9NXR7-3, Q9NXR7-4	5	6	6	5	11	100	0	Confident_x000D_	BRISC and BRCA1-A complex member 2 (BABA2_HUMAN)	43.5238	70.23	17.49	0.00712682	Oxidation of M(M13)	Oxidation of M(1)
Q8WY54	Protein phosphatase 1E (PPM1E_HUMAN)	83.8989	70.6	1.72	0.0017762					Single Protein		Q8WY54	1	4	4	1	4	84.5528	0	Doubtful_x000D_
Q9BV19	Uncharacterized protein C1orf50 (CA050_HUMAN)	21.863	83.42	42.71	0.0323293					Single Protein		Q9BV19	5	7	7	11	13	100	0	Confident_x000D_	Uncharacterized protein C1orf50 (CA050_HUMAN)	21.863	83.42	50.25	0.0310241					Single Protein		Q9BV19	6	6	6	11	12	100	0	Confident_x000D_	Uncharacterized protein C1orf50 (CA050_HUMAN)	21.863	83.42	52.26	0.0474469
Q96RE7	Nucleus accumbens-associated protein 1 (NACC1_HUMAN)	57.2218	70.4	3.23	0.00498753					Single Protein		Q96RE7	1	2	1	2	3	100	0	Doubtful_x000D_																					Nucleus accumbens-associated protein 1 (NACC1_HUMAN)	57.2218	70.4	5.5	0.00332502
Q99627	COP9 signalosome complex subunit 8 (CSN8_HUMAN)	23.211	66.99	30.14	0.0328431					Related Proteins	Q99627-2	Q99627, Q99627-2	4	5	5	8	10	100	0	Confident_x000D_	COP9 signalosome complex subunit 8 (CSN8_HUMAN)	23.211	66.99	30.14	0.0313725					Related Proteins	Q99627-2	Q99627, Q99627-2	4	4	4	8	9	100	0	Confident_x000D_	COP9 signalosome complex subunit 8 (CSN8_HUMAN)	23.211	66.99	23.92	0.0333333
Q9Y6G9	Cytoplasmic dynein 1 light intermediate chain 1 (DC1L1_HUMAN)	56.544	84.13	30.21	0.0148389					Single Protein		Q9Y6G9	12	17	15	27	31	100	0	Confident_x000D_	Cytoplasmic dynein 1 light intermediate chain 1 (DC1L1_HUMAN)	56.544	84.13	25.81	0.01217					Single Protein		Q9Y6G9	11	14	12	18	23	100	0	Confident_x000D_	Cytoplasmic dynein 1 light intermediate chain 1 (DC1L1_HUMAN)	56.544	84.13	31.93	0.017559
P60866	40S ribosomal protein S20 (RS20_HUMAN)	13.3643	100	23.53	0.0219421					Related Proteins	P60866-2	P60866, P60866-2	4	4	0	15	15	100	0	Confident_x000D_	40S ribosomal protein S20 (RS20_HUMAN)	13.3643	100	47.9	0.122689					Single Protein		P60866	6	6	6	27	27	100	0	Confident_x000D_	40S ribosomal protein S20 (RS20_HUMAN)	13.3643	100	47.9	0.0941176
P60866	40S ribosomal protein S20 (RS20_HUMAN)	13.3643	100	40.34	0.0767476					Single Protein		P60866	5	5	0	22	24	94.3089	0	Confident_x000D_	40S ribosomal protein S20 (RS20_HUMAN)	13.3643	100	47.9	0.122689					Single Protein		P60866	6	6	6	27	27	100	0	Confident_x000D_	40S ribosomal protein S20 (RS20_HUMAN)	13.3643	100	47.9	0.0941176
Q3B726	DNA-directed RNA polymerase I subunit RPA43 (RPA43_HUMAN)	37.4088	71.3	4.73	0.00369004					Single Protein		Q3B726	1	1	1	1	1	89.5161	0	Doubtful_x000D_	DNA-directed RNA polymerase I subunit RPA43 (RPA43_HUMAN)	37.4088	71.3	4.73	0.00738007					Single Protein		Q3B726	1	2	2	2	3	98.3471	0	Doubtful_x000D_
Q9NXK8	F-box/LRR-repeat protein 12 (FXL12_HUMAN)	37.0016	86.2	4.91	0.00355872					Single Protein		Q9NXK8	1	2	2	1	2	93.4959	0	Doubtful_x000D_
Q9UHB9	Signal recognition particle subunit SRP68 (SRP68_HUMAN)	70.6856	100	31.42	0.00755833					Related Proteins	Q9UHB9-2	Q9UHB9, Q9UHB9-2	15	23	0	31	37	92.6829	0	Confident_x000D_	Signal recognition particle subunit SRP68 (SRP68_HUMAN)	70.6856	100	32.7	0.00784696					Related Proteins	Q9UHB9-2	Q9UHB9, Q9UHB9-2	16	20	0	30	35	98.3471	0	Confident_x000D_	Signal recognition particle subunit SRP68 (SRP68_HUMAN)	70.6856	100	26	0.00830434
Q9UHB9	Signal recognition particle subunit SRP68 (SRP68_HUMAN)	70.6856	100	31.42	0.00755833					Related Proteins	Q9UHB9-2	Q9UHB9, Q9UHB9-2	15	23	0	31	37	92.6829	0	Confident_x000D_	Signal recognition particle subunit SRP68 (SRP68_HUMAN)	70.6856	100	32.7	0.00784696					Related Proteins	Q9UHB9-2	Q9UHB9, Q9UHB9-2	16	20	0	30	35	98.3471	0	Confident_x000D_	Signal recognition particle subunit SRP68 (SRP68_HUMAN)	70.6856	100	30.46	0.00962158
Q9UHB9	Signal recognition particle subunit SRP68 (SRP68_HUMAN)	70.6856	100	31.42	0.00755833					Related Proteins	Q9UHB9-2	Q9UHB9, Q9UHB9-2	15	23	0	31	37	92.6829	0	Confident_x000D_	Signal recognition particle subunit SRP68 (SRP68_HUMAN)	70.6856	100	37.16	0.00987034					Related Proteins	Q9UHB9-4	Q9UHB9, Q9UHB9-4	18	22	0	35	40	100	0	Confident_x000D_	Signal recognition particle subunit SRP68 (SRP68_HUMAN)	70.6856	100	26	0.00830434
Q9UHB9	Signal recognition particle subunit SRP68 (SRP68_HUMAN)	70.6856	100	31.42	0.00755833					Related Proteins	Q9UHB9-2	Q9UHB9, Q9UHB9-2	15	23	0	31	37	92.6829	0	Confident_x000D_	Signal recognition particle subunit SRP68 (SRP68_HUMAN)	70.6856	100	37.16	0.00987034					Related Proteins	Q9UHB9-4	Q9UHB9, Q9UHB9-4	18	22	0	35	40	100	0	Confident_x000D_	Signal recognition particle subunit SRP68 (SRP68_HUMAN)	70.6856	100	30.46	0.00962158
Q9UHB9	Signal recognition particle subunit SRP68 (SRP68_HUMAN)	70.6856	100	36.04	0.0091068					Related Proteins	Q9UHB9-4	Q9UHB9, Q9UHB9-4	18	26	0	36	42	100	0	Confident_x000D_	Signal recognition particle subunit SRP68 (SRP68_HUMAN)	70.6856	100	32.7	0.00784696					Related Proteins	Q9UHB9-2	Q9UHB9, Q9UHB9-2	16	20	0	30	35	98.3471	0	Confident_x000D_	Signal recognition particle subunit SRP68 (SRP68_HUMAN)	70.6856	100	26	0.00830434
Q9UHB9	Signal recognition particle subunit SRP68 (SRP68_HUMAN)	70.6856	100	36.04	0.0091068					Related Proteins	Q9UHB9-4	Q9UHB9, Q9UHB9-4	18	26	0	36	42	100	0	Confident_x000D_	Signal recognition particle subunit SRP68 (SRP68_HUMAN)	70.6856	100	32.7	0.00784696					Related Proteins	Q9UHB9-2	Q9UHB9, Q9UHB9-2	16	20	0	30	35	98.3471	0	Confident_x000D_	Signal recognition particle subunit SRP68 (SRP68_HUMAN)	70.6856	100	30.46	0.00962158
Q9UHB9	Signal recognition particle subunit SRP68 (SRP68_HUMAN)	70.6856	100	36.04	0.0091068					Related Proteins	Q9UHB9-4	Q9UHB9, Q9UHB9-4	18	26	0	36	42	100	0	Confident_x000D_	Signal recognition particle subunit SRP68 (SRP68_HUMAN)	70.6856	100	37.16	0.00987034					Related Proteins	Q9UHB9-4	Q9UHB9, Q9UHB9-4	18	22	0	35	40	100	0	Confident_x000D_	Signal recognition particle subunit SRP68 (SRP68_HUMAN)	70.6856	100	26	0.00830434
Q9UHB9	Signal recognition particle subunit SRP68 (SRP68_HUMAN)	70.6856	100	36.04	0.0091068					Related Proteins	Q9UHB9-4	Q9UHB9, Q9UHB9-4	18	26	0	36	42	100	0	Confident_x000D_	Signal recognition particle subunit SRP68 (SRP68_HUMAN)	70.6856	100	37.16	0.00987034					Related Proteins	Q9UHB9-4	Q9UHB9, Q9UHB9-4	18	22	0	35	40	100	0	Confident_x000D_	Signal recognition particle subunit SRP68 (SRP68_HUMAN)	70.6856	100	30.46	0.00962158
Q9Y6H1	Coiled-coil-helix-coiled-coil-helix domain-containing protein 2 (CHCH2_HUMAN)	15.5027	71.52	33.77	0.0447531					Single Protein		Q9Y6H1	4	5	5	9	10	100	0	Confident_x000D_	Coiled-coil-helix-coiled-coil-helix domain-containing protein 2 (CHCH2_HUMAN)	15.5027	71.52	33.77	0.0310406					Single Protein		Q9Y6H1	4	6	2	8	11	100	0	Confident_x000D_	Coiled-coil-helix-coiled-coil-helix domain-containing protein 2 (CHCH2_HUMAN)	15.5027	71.52	31.13	0.0253086
Q9BUF5	Tubulin beta-6 chain (TBB6_HUMAN)	49.825	71.75	73.54	0.0361791	Oxidation of M(M164, M257, M267, M299, M300)	Oxidation of M(5)			Single Protein		Q9BUF5	39	42	11	132	136	100	0	Confident_x000D_	Tubulin beta-6 chain (TBB6_HUMAN)	49.825	71.75	70.18	0.0363178	Oxidation of M(M164, M257, M267, M299, M300)	Oxidation of M(5)			Single Protein		Q9BUF5	37	37	12	118	123	100	0	Confident_x000D_	Tubulin beta-6 chain (TBB6_HUMAN)	49.825	71.75	69.96	0.0426505	Oxidation of M(M257, M267, M299, M300)	Oxidation of M(4)
Q9Y3P9-3	Isoform 3 of Rab GTPase-activating protein 1 (RBGP1_HUMAN)	53.1617	93.53	3.55	0.00111607					Related Proteins	Q9Y3P9, Q9Y3P9-2, Q9Y3P9-4	Q9Y3P9, Q9Y3P9-2, Q9Y3P9-3, Q9Y3P9-4	1	2	0	1	2	100	0	Doubtful_x000D_
O00203	AP-3 complex subunit beta-1 (AP3B1_HUMAN)	121.244	76.97	18.65	0.00669023					Related Proteins	O00203-3	O00203, O00203-3	17	22	19	30	36	100	0	Confident_x000D_	AP-3 complex subunit beta-1 (AP3B1_HUMAN)	121.244	76.97	19.01	0.00760003					Related Proteins	O00203-3	O00203, O00203-3	17	17	15	31	32	100	0	Confident_x000D_	AP-3 complex subunit beta-1 (AP3B1_HUMAN)	121.244	76.97	18.83	0.00553316
Q01844-2	Isoform EWS-B of RNA-binding protein EWS (EWS_HUMAN)	61.1794	48.2	13.89	0.00972928	Oxidation of M(M411)	Oxidation of M(1)			Related Proteins	Q01844, Q01844-3, Q01844-5, Q01844-6	Q01844, Q01844-2, Q01844-3, Q01844-5, Q01844-6	8	17	0	13	22	100	0	Confident_x000D_	Isoform EWS-B of RNA-binding protein EWS (EWS_HUMAN)	61.1794	48.2	13.89	0.0117162	Oxidation of M(M411)	Oxidation of M(1)			Related Proteins	Q01844, Q01844-3, Q01844-5, Q01844-6	Q01844, Q01844-2, Q01844-3, Q01844-5, Q01844-6	8	12	0	17	22	100	0	Confident_x000D_	Isoform EWS-B of RNA-binding protein EWS (EWS_HUMAN)	61.1794	48.2	13.89	0.0141353	Oxidation of M(M411)	Oxidation of M(1)
Q8WXI9	Transcriptional repressor p66-beta (P66B_HUMAN)	65.22	87.69	22.09	0.00920101					Single Protein		Q8WXI9	9	10	9	14	15	100	0	Confident_x000D_	Transcriptional repressor p66-beta (P66B_HUMAN)	65.22	87.69	20.57	0.00781746					Single Protein		Q8WXI9	8	12	10	11	15	100	0	Confident_x000D_	Transcriptional repressor p66-beta (P66B_HUMAN)	65.22	87.69	16.53	0.00851954
Q9Y6I9	Testis-expressed protein 264 (TX264_HUMAN)	34.167	57.19	4.47	0.00421941					Single Protein		Q9Y6I9	1	2	2	1	2	94.3089	0	Doubtful_x000D_	Testis-expressed protein 264 (TX264_HUMAN)	34.167	57.19	4.47	0.00421941					Single Protein		Q9Y6I9	1	3	3	1	3	95.935	0	Doubtful_x000D_
O75909	Cyclin-K (CCNK_HUMAN)	64.1987	54.48	6.9	0.0144928					Related Proteins	O75909-4	O75909, O75909-4	2	5	5	7	10	100	0	Confident_x000D_	Cyclin-K (CCNK_HUMAN)	64.1987	54.48	6.9	0.0130435					Related Proteins	O75909-4	O75909, O75909-4	2	5	5	6	10	100	0	Confident_x000D_	Cyclin-K (CCNK_HUMAN)	64.1987	54.48	6.9	0.0144928
Q5VTL8	Pre-mRNA-splicing factor 38B (PR38B_HUMAN)	64.4292	93.59	2.2	0.00195695					Related Proteins	Q5VTL8-2	Q5VTL8, Q5VTL8-2	1	2	2	1	3	84.5528	0	Doubtful_x000D_	Pre-mRNA-splicing factor 38B (PR38B_HUMAN)	64.4292	93.59	4.95	0.00293542					Single Protein		Q5VTL8	2	4	4	2	4	100	0	Confident_x000D_	Pre-mRNA-splicing factor 38B (PR38B_HUMAN)	64.4292	93.59	4.4	0.00391389
O95989	Diphosphoinositol polyphosphate phosphohydrolase 1 (NUDT3_HUMAN)	19.4587	83.14	32.56	0.0242248					Single Protein		O95989	4	4	4	8	8	100	0	Confident_x000D_	Diphosphoinositol polyphosphate phosphohydrolase 1 (NUDT3_HUMAN)	19.4587	83.14	32.56	0.0208333					Single Protein		O95989	4	4	4	6	6	100	0	Confident_x000D_	Diphosphoinositol polyphosphate phosphohydrolase 1 (NUDT3_HUMAN)	19.4587	83.14	30.81	0.0227713
P49354	Protein farnesyltransferase/geranylgeranyltransferase type-1 subunit alpha (FNTA_HUMAN)	44.3811	72.3	22.69	0.0115919					Related Proteins	P49354-2	P49354, P49354-2	7	9	9	9	11	100	0	Confident_x000D_	Protein farnesyltransferase/geranylgeranyltransferase type-1 subunit alpha (FNTA_HUMAN)	44.3811	72.3	26.65	0.0115919					Single Protein		P49354	7	9	9	10	12	100	0	Confident_x000D_	Protein farnesyltransferase/geranylgeranyltransferase type-1 subunit alpha (FNTA_HUMAN)	44.3811	72.3	30.08	0.0171518
O60331	Phosphatidylinositol 4-phosphate 5-kinase type-1 gamma (PI51C_HUMAN)	73.2145	66.92	4.79	0.00262055					Related Proteins	O60331-2, O60331-3, O60331-4	O60331, O60331-2, O60331-3, O60331-4	2	3	2	2	3	100	0	Confident_x000D_	Phosphatidylinositol 4-phosphate 5-kinase type-1 gamma (PI51C_HUMAN)	73.2145	66.92	4.79	0.00293501					Related Proteins	O60331-2, O60331-3, O60331-4	O60331, O60331-2, O60331-3, O60331-4	2	4	3	3	5	100	0	Confident_x000D_	Phosphatidylinositol 4-phosphate 5-kinase type-1 gamma (PI51C_HUMAN)	73.2145	66.92	5.99	0.00292004
Q9ULA0	Aspartyl aminopeptidase (DNPEP_HUMAN)	52.3949	68.63	29.68	0.0178564					Single Protein		Q9ULA0	12	13	13	24	26	100	0	Confident_x000D_	Aspartyl aminopeptidase (DNPEP_HUMAN)	52.3949	68.63	29.68	0.0124871					Single Protein		Q9ULA0	12	14	14	21	25	100	0	Confident_x000D_	Aspartyl aminopeptidase (DNPEP_HUMAN)	52.3949	68.63	30.32	0.015761
Q8NHJ6	Leukocyte immunoglobulin-like receptor subfamily B member 4 (LIRB4_HUMAN)	49.3247	80.58	19.87	0.00539568					Related Proteins	Q8NHJ6-2	Q8NHJ6, Q8NHJ6-2	5	6	5	5	6	99.9512	0	Confident_x000D_	Leukocyte immunoglobulin-like receptor subfamily B member 4 (LIRB4_HUMAN)	49.3247	80.58	12.72	0.00419664					Related Proteins	Q8NHJ6-2, Q8NHJ6-3	Q8NHJ6, Q8NHJ6-2, Q8NHJ6-3	3	3	2	3	3	100	0	Confident_x000D_	Leukocyte immunoglobulin-like receptor subfamily B member 4 (LIRB4_HUMAN)	49.3247	80.58	3.13	0.00239808
O95999	B-cell lymphoma/leukemia 10 (BCL10_HUMAN)	26.2353	72.1	8.15	0.00892857					Single Protein		O95999	2	2	2	2	2	96.1538	0	Confident_x000D_																					B-cell lymphoma/leukemia 10 (BCL10_HUMAN)	26.2353	72.1	12.02	0.014881
P08621	U1 small nuclear ribonucleoprotein 70 kDa (RU17_HUMAN)	51.5258	91.76	19.45	0.0134545					Related Proteins	P08621-2, P08621-3	P08621, P08621-2, P08621-3	7	7	0	16	18	100	0	Confident_x000D_	U1 small nuclear ribonucleoprotein 70 kDa (RU17_HUMAN)	51.5258	91.76	24.71	0.0170815					Related Proteins	P08621-2	P08621, P08621-2	9	10	0	19	21	100	0	Confident_x000D_	U1 small nuclear ribonucleoprotein 70 kDa (RU17_HUMAN)	51.5258	91.76	22.65	0.0120839
P08621	U1 small nuclear ribonucleoprotein 70 kDa (RU17_HUMAN)	51.5258	91.76	19.45	0.0134545					Related Proteins	P08621-2, P08621-3	P08621, P08621-2, P08621-3	7	7	0	16	18	100	0	Confident_x000D_	U1 small nuclear ribonucleoprotein 70 kDa (RU17_HUMAN)	51.5258	91.76	24.71	0.0170815					Related Proteins	P08621-2	P08621, P08621-2	9	10	0	19	21	100	0	Confident_x000D_	U1 small nuclear ribonucleoprotein 70 kDa (RU17_HUMAN)	51.5258	91.76	7.09	0.0124688
P08621	U1 small nuclear ribonucleoprotein 70 kDa (RU17_HUMAN)	51.5258	91.76	19.45	0.0134545					Related Proteins	P08621-2, P08621-3	P08621, P08621-2, P08621-3	7	7	0	16	18	100	0	Confident_x000D_	U1 small nuclear ribonucleoprotein 70 kDa (RU17_HUMAN)	51.5258	91.76	7.09	0.00598504					Related Proteins	P08621-4	P08621, P08621-4	2	2	0	6	6	100	0	Confident_x000D_	U1 small nuclear ribonucleoprotein 70 kDa (RU17_HUMAN)	51.5258	91.76	22.65	0.0120839
P08621	U1 small nuclear ribonucleoprotein 70 kDa (RU17_HUMAN)	51.5258	91.76	19.45	0.0134545					Related Proteins	P08621-2, P08621-3	P08621, P08621-2, P08621-3	7	7	0	16	18	100	0	Confident_x000D_	U1 small nuclear ribonucleoprotein 70 kDa (RU17_HUMAN)	51.5258	91.76	7.09	0.00598504					Related Proteins	P08621-4	P08621, P08621-4	2	2	0	6	6	100	0	Confident_x000D_	U1 small nuclear ribonucleoprotein 70 kDa (RU17_HUMAN)	51.5258	91.76	7.09	0.0124688
P08621	U1 small nuclear ribonucleoprotein 70 kDa (RU17_HUMAN)	51.5258	91.76	7.09	0.0124688					Related Proteins	P08621-4	P08621, P08621-4	2	2	0	6	6	100	0	Confident_x000D_	U1 small nuclear ribonucleoprotein 70 kDa (RU17_HUMAN)	51.5258	91.76	24.71	0.0170815					Related Proteins	P08621-2	P08621, P08621-2	9	10	0	19	21	100	0	Confident_x000D_	U1 small nuclear ribonucleoprotein 70 kDa (RU17_HUMAN)	51.5258	91.76	22.65	0.0120839
P08621	U1 small nuclear ribonucleoprotein 70 kDa (RU17_HUMAN)	51.5258	91.76	7.09	0.0124688					Related Proteins	P08621-4	P08621, P08621-4	2	2	0	6	6	100	0	Confident_x000D_	U1 small nuclear ribonucleoprotein 70 kDa (RU17_HUMAN)	51.5258	91.76	24.71	0.0170815					Related Proteins	P08621-2	P08621, P08621-2	9	10	0	19	21	100	0	Confident_x000D_	U1 small nuclear ribonucleoprotein 70 kDa (RU17_HUMAN)	51.5258	91.76	7.09	0.0124688
P08621	U1 small nuclear ribonucleoprotein 70 kDa (RU17_HUMAN)	51.5258	91.76	7.09	0.0124688					Related Proteins	P08621-4	P08621, P08621-4	2	2	0	6	6	100	0	Confident_x000D_	U1 small nuclear ribonucleoprotein 70 kDa (RU17_HUMAN)	51.5258	91.76	7.09	0.00598504					Related Proteins	P08621-4	P08621, P08621-4	2	2	0	6	6	100	0	Confident_x000D_	U1 small nuclear ribonucleoprotein 70 kDa (RU17_HUMAN)	51.5258	91.76	22.65	0.0120839
P08621	U1 small nuclear ribonucleoprotein 70 kDa (RU17_HUMAN)	51.5258	91.76	7.09	0.0124688					Related Proteins	P08621-4	P08621, P08621-4	2	2	0	6	6	100	0	Confident_x000D_	U1 small nuclear ribonucleoprotein 70 kDa (RU17_HUMAN)	51.5258	91.76	7.09	0.00598504					Related Proteins	P08621-4	P08621, P08621-4	2	2	0	6	6	100	0	Confident_x000D_	U1 small nuclear ribonucleoprotein 70 kDa (RU17_HUMAN)	51.5258	91.76	7.09	0.0124688
Q96P47	Arf-GAP with GTPase, ANK repeat and PH domain-containing protein 3 (AGAP3_HUMAN)	94.9853	66.86	3.77	0.0040783					Related Proteins	Q96P47-2, Q96P47-4, Q96P47-5	Q96P47, Q96P47-2, Q96P47-4, Q96P47-5	2	3	0	3	4	100	0	Confident_x000D_	Arf-GAP with GTPase, ANK repeat and PH domain-containing protein 3 (AGAP3_HUMAN)	94.9853	66.86	2.17	0.00326264					Related Proteins	Q96P47-2, Q96P47-4, Q96P47-5	Q96P47, Q96P47-2, Q96P47-4, Q96P47-5	1	3	0	2	4	100	0	Doubtful_x000D_
Q96P47	Arf-GAP with GTPase, ANK repeat and PH domain-containing protein 3 (AGAP3_HUMAN)	94.9853	66.86	2.51	0.00244698					Related Proteins	Q96P47-2, Q96P47-3, Q96P47-4, Q96P47-6	Q96P47, Q96P47-2, Q96P47-3, Q96P47-4, Q96P47-6	2	3	0	2	3	93.4959	0	Confident_x000D_	Arf-GAP with GTPase, ANK repeat and PH domain-containing protein 3 (AGAP3_HUMAN)	94.9853	66.86	2.17	0.00326264					Related Proteins	Q96P47-2, Q96P47-4, Q96P47-5	Q96P47, Q96P47-2, Q96P47-4, Q96P47-5	1	3	0	2	4	100	0	Doubtful_x000D_
Q9UPY3	Endoribonuclease Dicer (DICER_HUMAN)	218.542	91.05	1.35	0.000374532					Related Proteins	Q9UPY3-2	Q9UPY3, Q9UPY3-2	2	6	0	2	8	80	0	Confident_x000D_	Endoribonuclease Dicer (DICER_HUMAN)	218.542	91.05	2.34	0.00159176					Related Proteins	Q9UPY3-2	Q9UPY3, Q9UPY3-2	3	13	13	4	14	100	0	Confident_x000D_	Endoribonuclease Dicer (DICER_HUMAN)	218.542	91.05	1.35	0.00131086
Q9UPY3	Endoribonuclease Dicer (DICER_HUMAN)	218.542	91.05	0.83	0.000140449					Related Proteins	Q9UPY3-2, Q9UPY3-3	Q9UPY3, Q9UPY3-2, Q9UPY3-3	1	3	0	1	3	100	0	Doubtful_x000D_	Endoribonuclease Dicer (DICER_HUMAN)	218.542	91.05	2.34	0.00159176					Related Proteins	Q9UPY3-2	Q9UPY3, Q9UPY3-2	3	13	13	4	14	100	0	Confident_x000D_	Endoribonuclease Dicer (DICER_HUMAN)	218.542	91.05	1.35	0.00131086
Q9NXG2	THUMP domain-containing protein 1 (THUM1_HUMAN)	39.2908	100	18.98	0.0124646					Single Protein		Q9NXG2	6	10	10	10	14	100	0	Confident_x000D_	THUMP domain-containing protein 1 (THUM1_HUMAN)	39.2908	100	18.98	0.0110482					Single Protein		Q9NXG2	6	9	9	11	14	100	0	Confident_x000D_	THUMP domain-containing protein 1 (THUM1_HUMAN)	39.2908	100	19.26	0.00859301
Q9Y6C9	Mitochondrial carrier homolog 2 (MTCH2_HUMAN)	33.3089	70.63	45.87	0.052049					Single Protein		Q9Y6C9	10	11	11	25	27	100	0	Confident_x000D_	Mitochondrial carrier homolog 2 (MTCH2_HUMAN)	33.3089	70.63	35.31	0.043814					Single Protein		Q9Y6C9	7	9	9	23	25	100	0	Confident_x000D_	Mitochondrial carrier homolog 2 (MTCH2_HUMAN)	33.3089	70.63	13.86	0.0116822
Q9UKY7	Protein CDV3 homolog (CDV3_HUMAN)	27.3184	88.37	48.06	0.0361099	Oxidation of M(M103)	Oxidation of M(1)			Single Protein		Q9UKY7	11	15	15	33	38	100	0	Confident_x000D_	Protein CDV3 homolog (CDV3_HUMAN)	27.3184	88.37	52.33	0.0334565	Oxidation of M(M103)	Oxidation of M(1)			Single Protein		Q9UKY7	11	15	15	27	31	100	0	Confident_x000D_	Protein CDV3 homolog (CDV3_HUMAN)	27.3184	88.37	48.06	0.0394181	Oxidation of M(M103)	Oxidation of M(1)
Q86XP3	ATP-dependent RNA helicase DDX42 (DDX42_HUMAN)	102.912	84.86	24.52	0.00637701	Oxidation of M(M671)	Oxidation of M(1)			Single Protein		Q86XP3	17	27	27	28	39	100	0	Confident_x000D_	ATP-dependent RNA helicase DDX42 (DDX42_HUMAN)	102.912	84.86	24.31	0.00645566					Single Protein		Q86XP3	16	19	19	27	29	100	0	Confident_x000D_	ATP-dependent RNA helicase DDX42 (DDX42_HUMAN)	102.912	84.86	28.46	0.00852296	Oxidation of M(M671)	Oxidation of M(1)
Q9Y6D6	Brefeldin A-inhibited guanine nucleotide-exchange protein 1 (BIG1_HUMAN)	208.634	84.21	2.33	0.0009848					Single Protein		Q9Y6D6	3	10	4	3	10	100	0	Confident_x000D_	Brefeldin A-inhibited guanine nucleotide-exchange protein 1 (BIG1_HUMAN)	208.634	84.21	5.57	0.00137551					Single Protein		Q9Y6D6	6	13	6	6	14	100	0	Confident_x000D_	Brefeldin A-inhibited guanine nucleotide-exchange protein 1 (BIG1_HUMAN)	208.634	84.21	5.46	0.00228538	Oxidation of M(M1670)	Oxidation of M(1)
Q9Y6D5	Brefeldin A-inhibited guanine nucleotide-exchange protein 2 (BIG2_HUMAN)	201.909	86.16	4.87	0.000846154	Oxidation of M(M9)	Oxidation of M(1)			Single Protein		Q9Y6D5	6	15	9	5	16	100	0	Confident_x000D_	Brefeldin A-inhibited guanine nucleotide-exchange protein 2 (BIG2_HUMAN)	201.909	86.16	6.05	0.00131795					Single Protein		Q9Y6D5	6	11	4	6	11	95.8678	0	Confident_x000D_	Brefeldin A-inhibited guanine nucleotide-exchange protein 2 (BIG2_HUMAN)	201.909	86.16	5.21	0.00131795	Oxidation of M(M9)	Oxidation of M(1)
Q9Y6D0	Selenoprotein K (SELK_HUMAN)	10.6393	100	13.83	0.0106383					Single Protein		Q9Y6D0	1	1	1	1	2	100	0	Doubtful_x000D_	Selenoprotein K (SELK_HUMAN)	10.6393	100	13.83	0.0106383					Single Protein		Q9Y6D0	1	1	1	1	1	100	0	Doubtful_x000D_
Q96BJ3	Axin interactor, dorsalization-associated protein (AIDA_HUMAN)	35.0013	89.54	5.88	0.00364964					Related Proteins	Q96BJ3-2	Q96BJ3, Q96BJ3-2	1	1	0	1	1	100	0	Doubtful_x000D_																					Axin interactor, dorsalization-associated protein (AIDA_HUMAN)	35.0013	89.54	5.88	0.00364964
Q9UKZ1	CCR4-NOT transcription complex subunit 11 (CNO11_HUMAN)	55.1803	75.49	15.29	0.00697587					Single Protein		Q9UKZ1	4	7	7	5	8	100	0	Confident_x000D_	CCR4-NOT transcription complex subunit 11 (CNO11_HUMAN)	55.1803	75.49	12.94	0.00697587					Single Protein		Q9UKZ1	4	5	5	5	7	100	0	Confident_x000D_	CCR4-NOT transcription complex subunit 11 (CNO11_HUMAN)	55.1803	75.49	15.29	0.00810709
Q9Y6D9	Mitotic spindle assembly checkpoint protein MAD1 (MD1L1_HUMAN)	83.0156	95.82	5.99	0.00487465					Single Protein		Q9Y6D9	3	9	9	6	12	100	0	Confident_x000D_	Mitotic spindle assembly checkpoint protein MAD1 (MD1L1_HUMAN)	83.0156	95.82	6.13	0.00394615					Single Protein		Q9Y6D9	3	8	8	5	10	100	0	Confident_x000D_	Mitotic spindle assembly checkpoint protein MAD1 (MD1L1_HUMAN)	83.0156	95.82	9.05	0.00638347
Q9NXH8	Torsin-4A (TOR4A_HUMAN)	46.8849	100	6.38	0.00472813					Single Protein		Q9NXH8	2	3	3	3	4	98.374	0	Confident_x000D_	Torsin-4A (TOR4A_HUMAN)	46.8849	100	6.38	0.00591017					Single Protein		Q9NXH8	2	3	3	3	4	100	0	Confident_x000D_
Q00722	1-phosphatidylinositol 4,5-bisphosphate phosphodiesterase beta-2 (PLCB2_HUMAN)	133.939	82.78	30.72	0.00459816					Related Proteins	Q00722-2, Q00722-3	Q00722, Q00722-2, Q00722-3	27	34	0	55	64	100	0	Confident_x000D_	1-phosphatidylinositol 4,5-bisphosphate phosphodiesterase beta-2 (PLCB2_HUMAN)	133.939	82.78	30.89	0.00847465					Related Proteins	Q00722-2	Q00722, Q00722-2	26	31	30	55	61	100	0	Confident_x000D_	1-phosphatidylinositol 4,5-bisphosphate phosphodiesterase beta-2 (PLCB2_HUMAN)	133.939	82.78	30.04	0.00822234	Oxidation of M(M529)	Oxidation of M(1)
Q9Y6E2	Basic leucine zipper and W2 domain-containing protein 2 (BZW2_HUMAN)	48.132	93.08	11.22	0.0086184					Single Protein		Q9Y6E2	5	7	5	8	10	100	0	Confident_x000D_	Basic leucine zipper and W2 domain-containing protein 2 (BZW2_HUMAN)	48.132	93.08	13.13	0.00904932					Single Protein		Q9Y6E2	6	7	5	9	10	100	0	Confident_x000D_	Basic leucine zipper and W2 domain-containing protein 2 (BZW2_HUMAN)	48.132	93.08	11.22	0.00672235
P53990	IST1 homolog (IST1_HUMAN)	39.7255	57.42	15.93	0.0230861					Related Proteins	P53990-2, P53990-3, P53990-4, P53990-5	P53990, P53990-2, P53990-3, P53990-4, P53990-5	6	9	0	12	15	100	0	Confident_x000D_	IST1 homolog (IST1_HUMAN)	39.7255	57.42	15.93	0.0142038					Related Proteins	P53990-2, P53990-3, P53990-4, P53990-5	P53990, P53990-2, P53990-3, P53990-4, P53990-5	6	7	0	11	14	100	0	Confident_x000D_	IST1 homolog (IST1_HUMAN)	39.7255	57.42	15.66	0.0096026
P53990	IST1 homolog (IST1_HUMAN)	39.7255	57.42	15.93	0.0230861					Related Proteins	P53990-2, P53990-3, P53990-4, P53990-5	P53990, P53990-2, P53990-3, P53990-4, P53990-5	6	9	0	12	15	100	0	Confident_x000D_	IST1 homolog (IST1_HUMAN)	39.7255	57.42	15.93	0.0142038					Related Proteins	P53990-2, P53990-3, P53990-4, P53990-5	P53990, P53990-2, P53990-3, P53990-4, P53990-5	6	7	0	11	14	100	0	Confident_x000D_	IST1 homolog (IST1_HUMAN)	39.7255	57.42	7.42	0.00558214
P53990	IST1 homolog (IST1_HUMAN)	39.7255	57.42	15.93	0.0230861					Related Proteins	P53990-2, P53990-3, P53990-4, P53990-5	P53990, P53990-2, P53990-3, P53990-4, P53990-5	6	9	0	12	15	100	0	Confident_x000D_	IST1 homolog (IST1_HUMAN)	39.7255	57.42	7.42	0.00334928					Related Proteins	P53990-2, P53990-4, P53990-5, P53990-6	P53990, P53990-2, P53990-4, P53990-5, P53990-6	2	3	0	2	3	100	0	Confident_x000D_	IST1 homolog (IST1_HUMAN)	39.7255	57.42	15.66	0.0096026
P53990	IST1 homolog (IST1_HUMAN)	39.7255	57.42	15.93	0.0230861					Related Proteins	P53990-2, P53990-3, P53990-4, P53990-5	P53990, P53990-2, P53990-3, P53990-4, P53990-5	6	9	0	12	15	100	0	Confident_x000D_	IST1 homolog (IST1_HUMAN)	39.7255	57.42	7.42	0.00334928					Related Proteins	P53990-2, P53990-4, P53990-5, P53990-6	P53990, P53990-2, P53990-4, P53990-5, P53990-6	2	3	0	2	3	100	0	Confident_x000D_	IST1 homolog (IST1_HUMAN)	39.7255	57.42	7.42	0.00558214
P53990	IST1 homolog (IST1_HUMAN)	39.7255	57.42	7.42	0.0155502					Related Proteins	P53990-2, P53990-4, P53990-5, P53990-6	P53990, P53990-2, P53990-4, P53990-5, P53990-6	2	4	0	4	7	100	0	Confident_x000D_	IST1 homolog (IST1_HUMAN)	39.7255	57.42	15.93	0.0142038					Related Proteins	P53990-2, P53990-3, P53990-4, P53990-5	P53990, P53990-2, P53990-3, P53990-4, P53990-5	6	7	0	11	14	100	0	Confident_x000D_	IST1 homolog (IST1_HUMAN)	39.7255	57.42	15.66	0.0096026
P53990	IST1 homolog (IST1_HUMAN)	39.7255	57.42	7.42	0.0155502					Related Proteins	P53990-2, P53990-4, P53990-5, P53990-6	P53990, P53990-2, P53990-4, P53990-5, P53990-6	2	4	0	4	7	100	0	Confident_x000D_	IST1 homolog (IST1_HUMAN)	39.7255	57.42	15.93	0.0142038					Related Proteins	P53990-2, P53990-3, P53990-4, P53990-5	P53990, P53990-2, P53990-3, P53990-4, P53990-5	6	7	0	11	14	100	0	Confident_x000D_	IST1 homolog (IST1_HUMAN)	39.7255	57.42	7.42	0.00558214
P53990	IST1 homolog (IST1_HUMAN)	39.7255	57.42	7.42	0.0155502					Related Proteins	P53990-2, P53990-4, P53990-5, P53990-6	P53990, P53990-2, P53990-4, P53990-5, P53990-6	2	4	0	4	7	100	0	Confident_x000D_	IST1 homolog (IST1_HUMAN)	39.7255	57.42	7.42	0.00334928					Related Proteins	P53990-2, P53990-4, P53990-5, P53990-6	P53990, P53990-2, P53990-4, P53990-5, P53990-6	2	3	0	2	3	100	0	Confident_x000D_	IST1 homolog (IST1_HUMAN)	39.7255	57.42	15.66	0.0096026
P53990	IST1 homolog (IST1_HUMAN)	39.7255	57.42	7.42	0.0155502					Related Proteins	P53990-2, P53990-4, P53990-5, P53990-6	P53990, P53990-2, P53990-4, P53990-5, P53990-6	2	4	0	4	7	100	0	Confident_x000D_	IST1 homolog (IST1_HUMAN)	39.7255	57.42	7.42	0.00334928					Related Proteins	P53990-2, P53990-4, P53990-5, P53990-6	P53990, P53990-2, P53990-4, P53990-5, P53990-6	2	3	0	2	3	100	0	Confident_x000D_	IST1 homolog (IST1_HUMAN)	39.7255	57.42	7.42	0.00558214
P04222	HLA class I histocompatibility antigen, Cw-3 alpha chain (1C03_HUMAN)	40.8353	81.15	10.38	0.00367003					Related Proteins	P10321, P30492, P30499, P30505, P30508, P30510, Q07000, Q29865, Q29960, Q29960-2, Q29963, Q95604, Q9TNN7	P04222, P10321, P30492, P30499, P30505, P30508, P30510, Q07000, Q29865, Q29960, Q29960-2, Q29963, Q95604, Q9TNN7	3	3	0	4	4	100	0	Confident_x000D_	HLA class I histocompatibility antigen, Cw-3 alpha chain (1C03_HUMAN)	40.8353	81.15	7.92	0.00178872					Related Proteins	P10321, P30492, P30499, P30505, P30508, P30510, Q07000, Q29865, Q29960, Q29960-2, Q29963, Q95604, Q9TNN7	P04222, P10321, P30492, P30499, P30505, P30508, P30510, Q07000, Q29865, Q29960, Q29960-2, Q29963, Q95604, Q9TNN7	2	2	0	3	3	100	0	Confident_x000D_	HLA class I histocompatibility antigen, Cw-3 alpha chain (1C03_HUMAN)	40.8353	81.15	10.66	0.00777501
P04222	HLA class I histocompatibility antigen, Cw-3 alpha chain (1C03_HUMAN)	40.8353	81.15	10.38	0.00367003					Related Proteins	P10321, P30492, P30499, P30505, P30508, P30510, Q07000, Q29865, Q29960, Q29960-2, Q29963, Q95604, Q9TNN7	P04222, P10321, P30492, P30499, P30505, P30508, P30510, Q07000, Q29865, Q29960, Q29960-2, Q29963, Q95604, Q9TNN7	3	3	0	4	4	100	0	Confident_x000D_	HLA class I histocompatibility antigen, Cw-3 alpha chain (1C03_HUMAN)	40.8353	81.15	30.6	0.0031279					Related Proteins	P30501, Q07000	P04222, P30501, Q07000	9	11	0	26	28	100	0	Confident_x000D_	HLA class I histocompatibility antigen, Cw-3 alpha chain (1C03_HUMAN)	40.8353	81.15	10.66	0.00777501
P04222	HLA class I histocompatibility antigen, Cw-3 alpha chain (1C03_HUMAN)	40.8353	81.15	10.38	0.00367003					Related Proteins	P10321, P30492, P30499, P30505, P30508, P30510, Q07000, Q29865, Q29960, Q29960-2, Q29963, Q95604, Q9TNN7	P04222, P10321, P30492, P30499, P30505, P30508, P30510, Q07000, Q29865, Q29960, Q29960-2, Q29963, Q95604, Q9TNN7	3	3	0	4	4	100	0	Confident_x000D_	HLA class I histocompatibility antigen, Cw-3 alpha chain (1C03_HUMAN)	40.8353	81.15	13.11	0.0015175					Related Proteins	P30504, P30505, P30508, P30510, Q07000, Q29865, Q29960, Q29960-2, Q29963, Q95604, Q9TNN7	P04222, P30504, P30505, P30508, P30510, Q07000, Q29865, Q29960, Q29960-2, Q29963, Q95604, Q9TNN7	3	3	0	6	6	88.4298	0	Confident_x000D_	HLA class I histocompatibility antigen, Cw-3 alpha chain (1C03_HUMAN)	40.8353	81.15	10.66	0.00777501
P04222	HLA class I histocompatibility antigen, Cw-3 alpha chain (1C03_HUMAN)	40.8353	81.15	11.2	0.00507055					Related Proteins	P01893, P30499, P30501, P30504, P30505, P30508, P30510, Q07000, Q09160, Q29865, Q29960, Q29960-2, Q29963, Q9TNN7	P01893, P04222, P30499, P30501, P30504, P30505, P30508, P30510, Q07000, Q09160, Q29865, Q29960, Q29960-2, Q29963, Q9TNN7	3	4	0	9	10	100	0	Confident_x000D_	HLA class I histocompatibility antigen, Cw-3 alpha chain (1C03_HUMAN)	40.8353	81.15	7.92	0.00178872					Related Proteins	P10321, P30492, P30499, P30505, P30508, P30510, Q07000, Q29865, Q29960, Q29960-2, Q29963, Q95604, Q9TNN7	P04222, P10321, P30492, P30499, P30505, P30508, P30510, Q07000, Q29865, Q29960, Q29960-2, Q29963, Q95604, Q9TNN7	2	2	0	3	3	100	0	Confident_x000D_	HLA class I histocompatibility antigen, Cw-3 alpha chain (1C03_HUMAN)	40.8353	81.15	10.66	0.00777501
P04222	HLA class I histocompatibility antigen, Cw-3 alpha chain (1C03_HUMAN)	40.8353	81.15	11.2	0.00507055					Related Proteins	P01893, P30499, P30501, P30504, P30505, P30508, P30510, Q07000, Q09160, Q29865, Q29960, Q29960-2, Q29963, Q9TNN7	P01893, P04222, P30499, P30501, P30504, P30505, P30508, P30510, Q07000, Q09160, Q29865, Q29960, Q29960-2, Q29963, Q9TNN7	3	4	0	9	10	100	0	Confident_x000D_	HLA class I histocompatibility antigen, Cw-3 alpha chain (1C03_HUMAN)	40.8353	81.15	30.6	0.0031279					Related Proteins	P30501, Q07000	P04222, P30501, Q07000	9	11	0	26	28	100	0	Confident_x000D_	HLA class I histocompatibility antigen, Cw-3 alpha chain (1C03_HUMAN)	40.8353	81.15	10.66	0.00777501
P04222	HLA class I histocompatibility antigen, Cw-3 alpha chain (1C03_HUMAN)	40.8353	81.15	11.2	0.00507055					Related Proteins	P01893, P30499, P30501, P30504, P30505, P30508, P30510, Q07000, Q09160, Q29865, Q29960, Q29960-2, Q29963, Q9TNN7	P01893, P04222, P30499, P30501, P30504, P30505, P30508, P30510, Q07000, Q09160, Q29865, Q29960, Q29960-2, Q29963, Q9TNN7	3	4	0	9	10	100	0	Confident_x000D_	HLA class I histocompatibility antigen, Cw-3 alpha chain (1C03_HUMAN)	40.8353	81.15	13.11	0.0015175					Related Proteins	P30504, P30505, P30508, P30510, Q07000, Q29865, Q29960, Q29960-2, Q29963, Q95604, Q9TNN7	P04222, P30504, P30505, P30508, P30510, Q07000, Q29865, Q29960, Q29960-2, Q29963, Q95604, Q9TNN7	3	3	0	6	6	88.4298	0	Confident_x000D_	HLA class I histocompatibility antigen, Cw-3 alpha chain (1C03_HUMAN)	40.8353	81.15	10.66	0.00777501
P04222	HLA class I histocompatibility antigen, Cw-3 alpha chain (1C03_HUMAN)	40.8353	81.15	15.57	0.00406931					Related Proteins	P30504, P30505, P30508, P30510, Q07000, Q29865, Q29960, Q29960-2, Q29963, Q95604, Q9TNN7	P04222, P30504, P30505, P30508, P30510, Q07000, Q29865, Q29960, Q29960-2, Q29963, Q95604, Q9TNN7	4	5	0	7	8	100	0	Confident_x000D_	HLA class I histocompatibility antigen, Cw-3 alpha chain (1C03_HUMAN)	40.8353	81.15	7.92	0.00178872					Related Proteins	P10321, P30492, P30499, P30505, P30508, P30510, Q07000, Q29865, Q29960, Q29960-2, Q29963, Q95604, Q9TNN7	P04222, P10321, P30492, P30499, P30505, P30508, P30510, Q07000, Q29865, Q29960, Q29960-2, Q29963, Q95604, Q9TNN7	2	2	0	3	3	100	0	Confident_x000D_	HLA class I histocompatibility antigen, Cw-3 alpha chain (1C03_HUMAN)	40.8353	81.15	10.66	0.00777501
P04222	HLA class I histocompatibility antigen, Cw-3 alpha chain (1C03_HUMAN)	40.8353	81.15	15.57	0.00406931					Related Proteins	P30504, P30505, P30508, P30510, Q07000, Q29865, Q29960, Q29960-2, Q29963, Q95604, Q9TNN7	P04222, P30504, P30505, P30508, P30510, Q07000, Q29865, Q29960, Q29960-2, Q29963, Q95604, Q9TNN7	4	5	0	7	8	100	0	Confident_x000D_	HLA class I histocompatibility antigen, Cw-3 alpha chain (1C03_HUMAN)	40.8353	81.15	30.6	0.0031279					Related Proteins	P30501, Q07000	P04222, P30501, Q07000	9	11	0	26	28	100	0	Confident_x000D_	HLA class I histocompatibility antigen, Cw-3 alpha chain (1C03_HUMAN)	40.8353	81.15	10.66	0.00777501
P04222	HLA class I histocompatibility antigen, Cw-3 alpha chain (1C03_HUMAN)	40.8353	81.15	15.57	0.00406931					Related Proteins	P30504, P30505, P30508, P30510, Q07000, Q29865, Q29960, Q29960-2, Q29963, Q95604, Q9TNN7	P04222, P30504, P30505, P30508, P30510, Q07000, Q29865, Q29960, Q29960-2, Q29963, Q95604, Q9TNN7	4	5	0	7	8	100	0	Confident_x000D_	HLA class I histocompatibility antigen, Cw-3 alpha chain (1C03_HUMAN)	40.8353	81.15	13.11	0.0015175					Related Proteins	P30504, P30505, P30508, P30510, Q07000, Q29865, Q29960, Q29960-2, Q29963, Q95604, Q9TNN7	P04222, P30504, P30505, P30508, P30510, Q07000, Q29865, Q29960, Q29960-2, Q29963, Q95604, Q9TNN7	3	3	0	6	6	88.4298	0	Confident_x000D_	HLA class I histocompatibility antigen, Cw-3 alpha chain (1C03_HUMAN)	40.8353	81.15	10.66	0.00777501
P51668	Ubiquitin-conjugating enzyme E2 D1 (UB2D1_HUMAN)	16.5913	67.35	12.24	0.00673401					Related Proteins	P61077, P61077-2, P61077-3, P62837, P62837-2, Q9Y2X8	P51668, P61077, P61077-2, P61077-3, P62837, P62837-2, Q9Y2X8	1	1	0	2	2	100	0	Doubtful_x000D_	Ubiquitin-conjugating enzyme E2 D1 (UB2D1_HUMAN)	16.5913	67.35	19.73	0.0151515					Related Proteins	Q9Y2X8	P51668, Q9Y2X8	2	2	1	3	4	82.5	0	Confident_x000D_	Ubiquitin-conjugating enzyme E2 D1 (UB2D1_HUMAN)	16.5913	67.35	19.73	0.0111111
Q9BUH6	Protein PAXX (PAXX_HUMAN)	21.626	100	11.76	0.00980392					Single Protein		Q9BUH6	2	2	2	3	3	100	0	Confident_x000D_	Protein PAXX (PAXX_HUMAN)	21.626	100	19.12	0.00898693					Single Protein		Q9BUH6	3	4	4	3	4	99.9499	0	Confident_x000D_	Protein PAXX (PAXX_HUMAN)	21.626	100	17.65	0.00898693
P57721	Poly(rC)-binding protein 3 (PCBP3_HUMAN)	39.4403	72.24	17.52	0.00921145	Oxidation of M(M169)	Oxidation of M(1)			Related Proteins	P57721-4, P57721-5, Q15366-3, Q15366-4, Q15366-6, Q15366-7	P57721, P57721-4, P57721-5, Q15366-3, Q15366-4, Q15366-6, Q15366-7	6	7	0	14	15	91.8699	0	Confident_x000D_	Poly(rC)-binding protein 3 (PCBP3_HUMAN)	39.4403	72.24	15.36	0.00524541					Related Proteins	P57721-4, P57721-5, Q15366-3, Q15366-4, Q15366-6, Q15366-7	P57721, P57721-4, P57721-5, Q15366-3, Q15366-4, Q15366-6, Q15366-7	4	7	0	11	13	98.3471	0	Confident_x000D_
Q7KZF4	Staphylococcal nuclease domain-containing protein 1 (SND1_HUMAN)	101.934	93.41	47.69	0.01151	Oxidation of M(M163)	Oxidation of M(1)			Single Protein		Q7KZF4	35	38	38	83	87	100	0	Confident_x000D_	Staphylococcal nuclease domain-containing protein 1 (SND1_HUMAN)	101.934	93.41	46.92	0.0113841	Oxidation of M(M163)	Oxidation of M(1)			Single Protein		Q7KZF4	38	40	40	81	84	100	0	Confident_x000D_	Staphylococcal nuclease domain-containing protein 1 (SND1_HUMAN)	101.934	93.41	49.89	0.0154646
P15374	Ubiquitin carboxyl-terminal hydrolase isozyme L3 (UCHL3_HUMAN)	26.166	100	44.35	0.0393168					Single Protein		P15374	7	10	10	18	21	100	0	Confident_x000D_	Ubiquitin carboxyl-terminal hydrolase isozyme L3 (UCHL3_HUMAN)	26.166	100	44.35	0.0191408	Oxidation of M(M213)	Oxidation of M(1)			Single Protein		P15374	8	12	12	16	21	100	0	Confident_x000D_	Ubiquitin carboxyl-terminal hydrolase isozyme L3 (UCHL3_HUMAN)	26.166	100	50.43	0.0334834
Q9UK41	Vacuolar protein sorting-associated protein 28 homolog (VPS28_HUMAN)	25.4086	100	42.53	0.0111237					Single Protein		Q9UK41	5	8	2	7	10	100	0	Confident_x000D_	Vacuolar protein sorting-associated protein 28 homolog (VPS28_HUMAN)	25.4086	100	29.41	0.0186275	Oxidation of M(M1)	Oxidation of M(1)			Single Protein		Q9UK41	5	8	8	9	11	100	0	Confident_x000D_	Vacuolar protein sorting-associated protein 28 homolog (VPS28_HUMAN)	25.4086	100	41.63	0.0235294	Oxidation of M(M190)	Oxidation of M(1)
Q9UK45	U6 snRNA-associated Sm-like protein LSm7 (LSM7_HUMAN)	11.595	100	40.78	0.0355987					Single Protein		Q9UK45	3	4	4	6	8	99.9512	0	Confident_x000D_	U6 snRNA-associated Sm-like protein LSm7 (LSM7_HUMAN)	11.595	100	40.78	0.0420712					Single Protein		Q9UK45	3	3	3	6	6	100	0	Confident_x000D_	U6 snRNA-associated Sm-like protein LSm7 (LSM7_HUMAN)	11.595	100	40.78	0.0404531
P27348	14-3-3 protein theta (1433T_HUMAN)	27.7468	100	63.27	0.0485952	Oxidation of M(M22, M26, M218)	Oxidation of M(3)			Single Protein		P27348	20	21	17	62	63	100	0	Confident_x000D_	14-3-3 protein theta (1433T_HUMAN)	27.7468	100	66.53	0.0469329	Oxidation of M(M22, M26, M160, M218)	Oxidation of M(4)			Single Protein		P27348	21	21	16	60	61	100	0	Confident_x000D_	14-3-3 protein theta (1433T_HUMAN)	27.7468	100	50.2	0.0484175	Oxidation of M(M22, M26, M218)	Oxidation of M(3)
Q86WC4	Osteopetrosis-associated transmembrane protein 1 (OSTM1_HUMAN)	37.2326	47.01	7.19	0.013369					Single Protein		Q86WC4	2	3	3	3	4	99.187	0	Confident_x000D_	Osteopetrosis-associated transmembrane protein 1 (OSTM1_HUMAN)	37.2326	47.01	11.68	0.0115865					Single Protein		Q86WC4	3	3	3	4	4	99.1736	0	Confident_x000D_	Osteopetrosis-associated transmembrane protein 1 (OSTM1_HUMAN)	37.2326	47.01	3.29	0.00534759
Q9H0W8	Protein SMG9 (SMG9_HUMAN)	57.6141	70.58	9.23	0.00499546					Related Proteins	Q9H0W8-2	Q9H0W8, Q9H0W8-2	3	4	4	3	4	100	0	Confident_x000D_	Protein SMG9 (SMG9_HUMAN)	57.6141	70.58	6.54	0.00681199					Related Proteins	Q9H0W8-2	Q9H0W8, Q9H0W8-2	2	4	4	4	5	100	0	Confident_x000D_
Q9UGU0	Transcription factor 20 (TCF20_HUMAN)	211.641	80.87	1.07	0.000598086					Related Proteins	Q9UGU0-2	Q9UGU0, Q9UGU0-2	1	7	7	1	7	100	0	Doubtful_x000D_	Transcription factor 20 (TCF20_HUMAN)	211.641	80.87	1.07	0.000598086					Related Proteins	Q9UGU0-2	Q9UGU0, Q9UGU0-2	1	3	3	1	3	100	0	Doubtful_x000D_	Transcription factor 20 (TCF20_HUMAN)	211.641	80.87	1.02	0.000598086
Q9UK59	Lariat debranching enzyme (DBR1_HUMAN)	61.5163	72.06	13.97	0.00839272					Single Protein		Q9UK59	5	9	9	8	11	100	0	Confident_x000D_	Lariat debranching enzyme (DBR1_HUMAN)	61.5163	72.06	14.15	0.00779889					Single Protein		Q9UK59	5	8	8	6	9	100	0	Confident_x000D_	Lariat debranching enzyme (DBR1_HUMAN)	61.5163	72.06	12.32	0.0125495
P51003	Poly(A) polymerase alpha (PAPOA_HUMAN)	82.791	88.99	14.23	0.00547298					Single Protein		P51003	7	13	8	10	15	100	0	Confident_x000D_	Poly(A) polymerase alpha (PAPOA_HUMAN)	82.791	88.99	16.24	0.00438916					Single Protein		P51003	8	12	8	11	14	100	0	Confident_x000D_	Poly(A) polymerase alpha (PAPOA_HUMAN)	82.791	88.99	19.46	0.00695018
P29992	Guanine nucleotide-binding protein subunit alpha-11 (GNA11_HUMAN)	42.0965	91.09	4.18	0.0030581					Single Protein		P29992	1	2	1	1	2	95.2381	0	Doubtful_x000D_
Q16666	Gamma-interferon-inducible protein 16 (IF16_HUMAN)	88.1994	85.61	21.78	0.00865693					Related Proteins	Q16666-2, Q16666-3	Q16666, Q16666-2, Q16666-3	11	13	12	23	27	100	0	Confident_x000D_	Gamma-interferon-inducible protein 16 (IF16_HUMAN)	88.1994	85.61	12.36	0.00879216					Related Proteins	Q16666-2, Q16666-3	Q16666, Q16666-2, Q16666-3	7	13	12	14	21	100	0	Confident_x000D_	Gamma-interferon-inducible protein 16 (IF16_HUMAN)	88.1994	85.61	7.64	0.00481151
Q9Y3C4	EKC/KEOPS complex subunit TPRKB (TPRKB_HUMAN)	19.6485	84	6.86	0.00571429					Related Proteins	Q9Y3C4-2, Q9Y3C4-3	Q9Y3C4, Q9Y3C4-2, Q9Y3C4-3	1	1	0	2	2	91.8699	0	Doubtful_x000D_	EKC/KEOPS complex subunit TPRKB (TPRKB_HUMAN)	19.6485	84	17.71	0.0171429					Related Proteins	Q9Y3C4-2, Q9Y3C4-3	Q9Y3C4, Q9Y3C4-2, Q9Y3C4-3	2	4	4	4	7	100	0	Confident_x000D_	EKC/KEOPS complex subunit TPRKB (TPRKB_HUMAN)	19.6485	84	14.86	0.0142857
P40306	Proteasome subunit beta type-10 (PSB10_HUMAN)	28.9181	73.99	11.36	0.0189769					Single Protein		P40306	3	3	3	6	6	100	0	Confident_x000D_	Proteasome subunit beta type-10 (PSB10_HUMAN)	28.9181	73.99	11.36	0.019802					Single Protein		P40306	2	3	3	5	6	100	0	Confident_x000D_	Proteasome subunit beta type-10 (PSB10_HUMAN)	28.9181	73.99	21.98	0.02533
P28676	Grancalcin (GRAN_HUMAN)	23.9945	65.9	5.07	0.013986					Single Protein		P28676	1	2	2	2	3	95.3488	0	Doubtful_x000D_	Grancalcin (GRAN_HUMAN)	23.9945	65.9	5.07	0.013986					Single Protein		P28676	1	3	3	2	4	98.3471	0	Doubtful_x000D_	Grancalcin (GRAN_HUMAN)	23.9945	65.9	5.07	0.013986
P26010	Integrin beta-7 (ITB7_HUMAN)	86.8468	71.3	26.07	0.0104035					Single Protein		P26010	14	20	19	29	35	100	0	Confident_x000D_	Integrin beta-7 (ITB7_HUMAN)	86.8468	71.3	22.06	0.00874351					Single Protein		P26010	13	18	16	24	31	100	0	Confident_x000D_	Integrin beta-7 (ITB7_HUMAN)	86.8468	71.3	15.41	0.00680437
E9PAV3	Nascent polypeptide-associated complex subunit alpha, muscle-specific form (NACAM_HUMAN)	205.295	71.94	2.65	0.00140487					Related Proteins	E9PAV3-2, Q13765	E9PAV3, E9PAV3-2, Q13765	4	5	0	13	14	100	0	Confident_x000D_																					Nascent polypeptide-associated complex subunit alpha, muscle-specific form (NACAM_HUMAN)	205.295	71.94	3.46	0.0028184
P78324	Tyrosine-protein phosphatase non-receptor type substrate 1 (SHPS1_HUMAN)	54.9328	80.16	29.37	0.0163185					Related Proteins	P78324-4	P78324, P78324-4	10	14	13	22	26	100	0	Confident_x000D_	Tyrosine-protein phosphatase non-receptor type substrate 1 (SHPS1_HUMAN)	54.9328	80.16	30.56	0.0110174					Related Proteins	P78324-4	P78324, P78324-4	9	15	5	19	24	100	0	Confident_x000D_	Tyrosine-protein phosphatase non-receptor type substrate 1 (SHPS1_HUMAN)	54.9328	80.16	25.6	0.012602
Q32NB8	CDP-diacylglycerol--glycerol-3-phosphate 3-phosphatidyltransferase, mitochondrial (PGPS1_HUMAN)	62.6908	81.12	2.34	0.00208333					Related Proteins	Q32NB8-2	Q32NB8, Q32NB8-2	1	3	3	1	3	100	0	Doubtful_x000D_
Q9Y584	Mitochondrial import inner membrane translocase subunit Tim22 (TIM22_HUMAN)	20.0179	65.98	7.73	0.0078125					Single Protein		Q9Y584	1	1	1	1	1	94.3089	0	Doubtful_x000D_
Q9Y587	AP-4 complex subunit sigma-1 (AP4S1_HUMAN)	16.9937	74.31	6.94	0.0186916					Single Protein		Q9Y587	1	3	3	2	4	100	0	Doubtful_x000D_	AP-4 complex subunit sigma-1 (AP4S1_HUMAN)	16.9937	74.31	6.94	0.00934579					Single Protein		Q9Y587	1	1	1	1	1	85.8333	0	Doubtful_x000D_	AP-4 complex subunit sigma-1 (AP4S1_HUMAN)	16.9937	74.31	6.94	0.0186916
Q9Y4W6	AFG3-like protein 2 (AFG32_HUMAN)	88.5282	87.7	21.2	0.00751902					Single Protein		Q9Y4W6	12	20	20	26	31	100	0	Confident_x000D_	AFG3-like protein 2 (AFG32_HUMAN)	88.5282	87.7	13.93	0.00745356					Single Protein		Q9Y4W6	7	14	14	12	18	100	0	Confident_x000D_
P53602	Diphosphomevalonate decarboxylase (MVD1_HUMAN)	43.3772	74.5	12.75	0.0109582					Single Protein		P53602	4	7	7	6	9	100	0	Confident_x000D_	Diphosphomevalonate decarboxylase (MVD1_HUMAN)	43.3772	74.5	12.75	0.00739042					Single Protein		P53602	4	5	5	5	7	100	0	Confident_x000D_	Diphosphomevalonate decarboxylase (MVD1_HUMAN)	43.3772	74.5	12.75	0.00866463
Q8TED0	U3 small nucleolar RNA-associated protein 15 homolog (UTP15_HUMAN)	58.3786	81.66	3.28	0.00443459					Related Proteins	Q8TED0-3	Q8TED0, Q8TED0-3	1	5	5	2	6	100	0	Doubtful_x000D_	U3 small nucleolar RNA-associated protein 15 homolog (UTP15_HUMAN)	58.3786	81.66	3.28	0.00443459					Related Proteins	Q8TED0-3	Q8TED0, Q8TED0-3	1	4	4	2	5	98.3471	0	Doubtful_x000D_	U3 small nucleolar RNA-associated protein 15 homolog (UTP15_HUMAN)	58.3786	81.66	3.28	0.00443459
Q9Y4X5	E3 ubiquitin-protein ligase ARIH1 (ARI1_HUMAN)	64.0758	72.17	2.51	0.00436681					Single Protein		Q9Y4X5	1	5	5	2	6	93.4959	0	Doubtful_x000D_	E3 ubiquitin-protein ligase ARIH1 (ARI1_HUMAN)	64.0758	72.17	16.88	0.00862445					Single Protein		Q9Y4X5	6	6	6	8	8	100	0	Confident_x000D_	E3 ubiquitin-protein ligase ARIH1 (ARI1_HUMAN)	64.0758	72.17	16.34	0.00753275
P53618	Coatomer subunit beta (COPB_HUMAN)	107.074	88.14	42.08	0.0123912					Single Protein		P53618	28	32	31	69	75	100	0	Confident_x000D_	Coatomer subunit beta (COPB_HUMAN)	107.074	88.14	40.29	0.0135993	Oxidation of M(M323)	Oxidation of M(1)			Single Protein		P53618	29	40	40	75	89	100	0	Confident_x000D_	Coatomer subunit beta (COPB_HUMAN)	107.074	88.14	47.22	0.0144685
P53611	Geranylgeranyl transferase type-2 subunit beta (PGTB2_HUMAN)	36.9003	75.83	7.25	0.00996016					Single Protein		P53611	2	5	5	3	7	98.374	0	Confident_x000D_	Geranylgeranyl transferase type-2 subunit beta (PGTB2_HUMAN)	36.9003	75.83	7.25	0.00996016					Single Protein		P53611	2	4	4	3	5	100	0	Confident_x000D_	Geranylgeranyl transferase type-2 subunit beta (PGTB2_HUMAN)	36.9003	75.83	7.25	0.00996016
P16284	Platelet endothelial cell adhesion molecule (PECA1_HUMAN)	82.4698	95.12	46.34	0.0108769	Oxidation of M(M633, M637, M652, M657)	Oxidation of M(4)			Related Proteins	P16284-3, P16284-4, P16284-5, P16284-6	P16284, P16284-3, P16284-4, P16284-5, P16284-6	30	33	0	67	71	100	0	Confident_x000D_	Platelet endothelial cell adhesion molecule (PECA1_HUMAN)	82.4698	95.12	38.08	0.00777405					Related Proteins	P16284-2, P16284-3, P16284-6	P16284, P16284-2, P16284-3, P16284-6	23	29	0	52	60	95.8678	0	Confident_x000D_	Platelet endothelial cell adhesion molecule (PECA1_HUMAN)	82.4698	95.12	37.26	0.00604051
P16284	Platelet endothelial cell adhesion molecule (PECA1_HUMAN)	82.4698	95.12	46.34	0.0108769	Oxidation of M(M633, M637, M652, M657)	Oxidation of M(4)			Related Proteins	P16284-3, P16284-4, P16284-5, P16284-6	P16284, P16284-3, P16284-4, P16284-5, P16284-6	30	33	0	67	71	100	0	Confident_x000D_	Platelet endothelial cell adhesion molecule (PECA1_HUMAN)	82.4698	95.12	38.08	0.00777405					Related Proteins	P16284-2, P16284-3, P16284-6	P16284, P16284-2, P16284-3, P16284-6	23	29	0	52	60	95.8678	0	Confident_x000D_	Platelet endothelial cell adhesion molecule (PECA1_HUMAN)	82.4698	95.12	36.18	0.00760027
P16284	Platelet endothelial cell adhesion molecule (PECA1_HUMAN)	82.4698	95.12	46.34	0.0108769	Oxidation of M(M633, M637, M652, M657)	Oxidation of M(4)			Related Proteins	P16284-3, P16284-4, P16284-5, P16284-6	P16284, P16284-3, P16284-4, P16284-5, P16284-6	30	33	0	67	71	100	0	Confident_x000D_	Platelet endothelial cell adhesion molecule (PECA1_HUMAN)	82.4698	95.12	39.3	0.00856959	Oxidation of M(M652, M657)	Oxidation of M(2)			Related Proteins	P16284-4, P16284-5, P16284-6	P16284, P16284-4, P16284-5, P16284-6	26	32	0	58	66	100	0	Confident_x000D_	Platelet endothelial cell adhesion molecule (PECA1_HUMAN)	82.4698	95.12	37.26	0.00604051
P16284	Platelet endothelial cell adhesion molecule (PECA1_HUMAN)	82.4698	95.12	46.34	0.0108769	Oxidation of M(M633, M637, M652, M657)	Oxidation of M(4)			Related Proteins	P16284-3, P16284-4, P16284-5, P16284-6	P16284, P16284-3, P16284-4, P16284-5, P16284-6	30	33	0	67	71	100	0	Confident_x000D_	Platelet endothelial cell adhesion molecule (PECA1_HUMAN)	82.4698	95.12	39.3	0.00856959	Oxidation of M(M652, M657)	Oxidation of M(2)			Related Proteins	P16284-4, P16284-5, P16284-6	P16284, P16284-4, P16284-5, P16284-6	26	32	0	58	66	100	0	Confident_x000D_	Platelet endothelial cell adhesion molecule (PECA1_HUMAN)	82.4698	95.12	36.18	0.00760027
P16284	Platelet endothelial cell adhesion molecule (PECA1_HUMAN)	82.4698	95.12	46.34	0.00803094	Oxidation of M(M633, M637)	Oxidation of M(2)			Related Proteins	P16284-2, P16284-3	P16284, P16284-2, P16284-3	28	30	0	63	66	93.4959	0	Confident_x000D_	Platelet endothelial cell adhesion molecule (PECA1_HUMAN)	82.4698	95.12	38.08	0.00777405					Related Proteins	P16284-2, P16284-3, P16284-6	P16284, P16284-2, P16284-3, P16284-6	23	29	0	52	60	95.8678	0	Confident_x000D_	Platelet endothelial cell adhesion molecule (PECA1_HUMAN)	82.4698	95.12	37.26	0.00604051
P16284	Platelet endothelial cell adhesion molecule (PECA1_HUMAN)	82.4698	95.12	46.34	0.00803094	Oxidation of M(M633, M637)	Oxidation of M(2)			Related Proteins	P16284-2, P16284-3	P16284, P16284-2, P16284-3	28	30	0	63	66	93.4959	0	Confident_x000D_	Platelet endothelial cell adhesion molecule (PECA1_HUMAN)	82.4698	95.12	38.08	0.00777405					Related Proteins	P16284-2, P16284-3, P16284-6	P16284, P16284-2, P16284-3, P16284-6	23	29	0	52	60	95.8678	0	Confident_x000D_	Platelet endothelial cell adhesion molecule (PECA1_HUMAN)	82.4698	95.12	36.18	0.00760027
P16284	Platelet endothelial cell adhesion molecule (PECA1_HUMAN)	82.4698	95.12	46.34	0.00803094	Oxidation of M(M633, M637)	Oxidation of M(2)			Related Proteins	P16284-2, P16284-3	P16284, P16284-2, P16284-3	28	30	0	63	66	93.4959	0	Confident_x000D_	Platelet endothelial cell adhesion molecule (PECA1_HUMAN)	82.4698	95.12	39.3	0.00856959	Oxidation of M(M652, M657)	Oxidation of M(2)			Related Proteins	P16284-4, P16284-5, P16284-6	P16284, P16284-4, P16284-5, P16284-6	26	32	0	58	66	100	0	Confident_x000D_	Platelet endothelial cell adhesion molecule (PECA1_HUMAN)	82.4698	95.12	37.26	0.00604051
P16284	Platelet endothelial cell adhesion molecule (PECA1_HUMAN)	82.4698	95.12	46.34	0.00803094	Oxidation of M(M633, M637)	Oxidation of M(2)			Related Proteins	P16284-2, P16284-3	P16284, P16284-2, P16284-3	28	30	0	63	66	93.4959	0	Confident_x000D_	Platelet endothelial cell adhesion molecule (PECA1_HUMAN)	82.4698	95.12	39.3	0.00856959	Oxidation of M(M652, M657)	Oxidation of M(2)			Related Proteins	P16284-4, P16284-5, P16284-6	P16284, P16284-4, P16284-5, P16284-6	26	32	0	58	66	100	0	Confident_x000D_	Platelet endothelial cell adhesion molecule (PECA1_HUMAN)	82.4698	95.12	36.18	0.00760027
O43175	D-3-phosphoglycerate dehydrogenase (SERA_HUMAN)	56.6144	67.92	38.09	0.0211232					Single Protein		O43175	17	17	16	35	36	100	0	Confident_x000D_	D-3-phosphoglycerate dehydrogenase (SERA_HUMAN)	56.6144	67.92	38.09	0.0208782	Oxidation of M(M139)	Oxidation of M(1)			Single Protein		O43175	17	19	18	39	41	100	0	Confident_x000D_	D-3-phosphoglycerate dehydrogenase (SERA_HUMAN)	56.6144	67.92	36.4	0.0325703	Oxidation of M(M128)	Oxidation of M(1)
Q9Y4Y9	U6 snRNA-associated Sm-like protein LSm5 (LSM5_HUMAN)	9.93113	67.03	46.15	0.0604396					Single Protein		Q9Y4Y9	2	2	2	7	7	100	0	Confident_x000D_	U6 snRNA-associated Sm-like protein LSm5 (LSM5_HUMAN)	9.93113	67.03	46.15	0.0549451					Single Protein		Q9Y4Y9	2	2	2	6	8	100	0	Confident_x000D_	U6 snRNA-associated Sm-like protein LSm5 (LSM5_HUMAN)	9.93113	67.03	46.15	0.0604396
Q13619	Cullin-4A (CUL4A_HUMAN)	87.6244	94.73	10.8	0.00397994					Single Protein		Q13619	8	15	10	12	17	100	0	Confident_x000D_	Cullin-4A (CUL4A_HUMAN)	87.6244	94.73	10.01	0.00482482					Single Protein		Q13619	6	14	9	10	16	100	0	Confident_x000D_	Cullin-4A (CUL4A_HUMAN)	87.6244	94.73	8.04	0.00422936
Q13616	Cullin-1 (CUL1_HUMAN)	89.622	90.72	1.55	0.00142045					Single Protein		Q13616	1	3	3	1	3	95.122	0	Doubtful_x000D_	Cullin-1 (CUL1_HUMAN)	89.622	90.72	3.61	0.00213068					Single Protein		Q13616	2	8	8	3	8	99.1736	0	Doubtful_x000D_	Cullin-1 (CUL1_HUMAN)	89.622	90.72	3.61	0.00213068
Q8WWC4	m-AAA protease-interacting protein 1, mitochondrial (MAIP1_HUMAN)	32.524	100	12.03	0.0177549					Single Protein		Q8WWC4	3	4	4	7	8	100	0	Confident_x000D_	m-AAA protease-interacting protein 1, mitochondrial (MAIP1_HUMAN)	32.524	100	12.03	0.00973654					Single Protein		Q8WWC4	3	3	3	4	4	100	0	Confident_x000D_
Q6BDS2	UHRF1-binding protein 1 (URFB1_HUMAN)	159.385	71.88	0.9	0.00093985					Single Protein		Q6BDS2	1	6	6	1	6	92.6829	0	Doubtful_x000D_
P26038	Moesin (MOES_HUMAN)	67.7778	94.63	58.23	0.0332382	Oxidation of M(M305, M433, M451, M543, M549)	Oxidation of M(5)			Single Protein		P26038	47	50	37	154	169	100	0	Confident_x000D_	Moesin (MOES_HUMAN)	67.7778	94.63	48.35	0.0249016	Oxidation of M(M305, M433, M451, M543, M549)	Oxidation of M(5)			Single Protein		P26038	42	51	39	132	156	100	0	Confident_x000D_	Moesin (MOES_HUMAN)	67.7778	94.63	51.47	0.0277377	Oxidation of M(M305, M433, M451, M543, M549)	Oxidation of M(5)
Q9Y4Z0	U6 snRNA-associated Sm-like protein LSm4 (LSM4_HUMAN)	15.3399	100	20.14	0.0479616					Single Protein		Q9Y4Z0	3	5	5	9	13	100	0	Confident_x000D_	U6 snRNA-associated Sm-like protein LSm4 (LSM4_HUMAN)	15.3399	100	35.25	0.0443645					Single Protein		Q9Y4Z0	4	5	5	11	13	100	0	Confident_x000D_	U6 snRNA-associated Sm-like protein LSm4 (LSM4_HUMAN)	15.3399	100	35.25	0.043765
O43181	NADH dehydrogenase [ubiquinone] iron-sulfur protein 4, mitochondrial (NDUS4_HUMAN)	20.0954	100	22.86	0.0190476					Single Protein		O43181	3	3	3	6	6	100	0	Confident_x000D_	NADH dehydrogenase [ubiquinone] iron-sulfur protein 4, mitochondrial (NDUS4_HUMAN)	20.0954	100	8.57	0.0171429					Single Protein		O43181	1	1	1	3	3	100	0	Doubtful_x000D_	NADH dehydrogenase [ubiquinone] iron-sulfur protein 4, mitochondrial (NDUS4_HUMAN)	20.0954	100	8.57	0.0114286
P49748	Very long-chain specific acyl-CoA dehydrogenase, mitochondrial (ACADV_HUMAN)	70.3454	94.81	47.63	0.00675147					Related Proteins	P49748-3	P49748, P49748-3	24	27	0	51	53	100	0	Confident_x000D_	Very long-chain specific acyl-CoA dehydrogenase, mitochondrial (ACADV_HUMAN)	70.3454	94.81	50.84	0.00705587					Related Proteins	P49748-3	P49748, P49748-3	27	33	0	55	60	100	0	Confident_x000D_	Very long-chain specific acyl-CoA dehydrogenase, mitochondrial (ACADV_HUMAN)	70.3454	94.81	47.33	0.0037994
P53634	Dipeptidyl peptidase 1 (CATC_HUMAN)	51.8203	78.62	23.76	0.0237018					Single Protein		P53634	9	11	11	23	25	100	0	Confident_x000D_	Dipeptidyl peptidase 1 (CATC_HUMAN)	51.8203	78.62	23.76	0.0223693					Single Protein		P53634	10	14	14	27	30	100	0	Confident_x000D_	Dipeptidyl peptidase 1 (CATC_HUMAN)	51.8203	78.62	23.76	0.0201767
Q9Y2I8	WD repeat-containing protein 37 (WDR37_HUMAN)	54.6315	86.23	2.43	0.00469484					Related Proteins	Q9Y2I8-2, Q9Y2I8-3	Q9Y2I8, Q9Y2I8-2, Q9Y2I8-3	1	1	1	2	2	100	0	Doubtful_x000D_	WD repeat-containing protein 37 (WDR37_HUMAN)	54.6315	86.23	5.67	0.00352113					Related Proteins	Q9Y2I8-2	Q9Y2I8, Q9Y2I8-2	2	4	4	3	4	99.1736	0	Confident_x000D_
P40616	ADP-ribosylation factor-like protein 1 (ARL1_HUMAN)	20.4044	100	25.97	0.0220994					Related Proteins	P40616-2	P40616, P40616-2	3	5	5	7	9	100	0	Confident_x000D_	ADP-ribosylation factor-like protein 1 (ARL1_HUMAN)	20.4044	100	25.97	0.0184162					Single Protein		P40616	3	5	5	5	7	100	0	Confident_x000D_	ADP-ribosylation factor-like protein 1 (ARL1_HUMAN)	20.4044	100	25.97	0.0202578
P04632	Calpain small subunit 1 (CPNS1_HUMAN)	28.2977	69.78	30.22	0.0394777					Single Protein		P04632	5	8	8	15	18	100	0	Confident_x000D_	Calpain small subunit 1 (CPNS1_HUMAN)	28.2977	69.78	41.42	0.0324885					Single Protein		P04632	6	8	8	15	18	100	0	Confident_x000D_	Calpain small subunit 1 (CPNS1_HUMAN)	28.2977	69.78	41.42	0.0452381
Q9Y547	Intraflagellar transport protein 25 homolog (IFT25_HUMAN)	16.2871	58.33	7.64	0.0176991					Single Protein		Q9Y547	1	1	1	2	2	89.5161	0	Doubtful_x000D_	Intraflagellar transport protein 25 homolog (IFT25_HUMAN)	16.2871	58.33	10.42	0.0132743					Single Protein		Q9Y547	2	2	2	2	2	97.5207	0	Confident_x000D_	Intraflagellar transport protein 25 homolog (IFT25_HUMAN)	16.2871	58.33	7.64	0.00884956
O43159	Ribosomal RNA-processing protein 8 (RRP8_HUMAN)	50.6831	93.2	7.24	0.00352941					Single Protein		O43159	2	3	3	3	3	100	0	Confident_x000D_	Ribosomal RNA-processing protein 8 (RRP8_HUMAN)	50.6831	93.2	3.07	0.00235294					Single Protein		O43159	1	1	1	1	1	100	0	Doubtful_x000D_	Ribosomal RNA-processing protein 8 (RRP8_HUMAN)	50.6831	93.2	5.04	0.00352941
Q01650	Large neutral amino acids transporter small subunit 1 (LAT1_HUMAN)	54.9743	52.86	7.69	0.0112821	Oxidation of M(M26)	Oxidation of M(1)			Single Protein		Q01650	3	5	4	7	11	100	0	Confident_x000D_	Large neutral amino acids transporter small subunit 1 (LAT1_HUMAN)	54.9743	52.86	6.31	0.00923077					Single Protein		Q01650	2	3	3	4	5	100	0	Confident_x000D_	Large neutral amino acids transporter small subunit 1 (LAT1_HUMAN)	54.9743	52.86	2.76	0.00923077
Q9UJJ9	N-acetylglucosamine-1-phosphotransferase subunit gamma (GNPTG_HUMAN)	33.9522	87.21	6.56	0.0037594					Single Protein		Q9UJJ9	1	1	1	1	1	100	0	Doubtful_x000D_
Q9NSV4	Protein diaphanous homolog 3 (DIAP3_HUMAN)	136.839	89.52	1.59	0.00029656					Related Proteins	Q9NSV4-4, Q9NSV4-5, Q9NSV4-6, Q9NSV4-7	Q9NSV4, Q9NSV4-4, Q9NSV4-5, Q9NSV4-6, Q9NSV4-7	1	4	0	1	4	100	0	Doubtful_x000D_
Q02978	Mitochondrial 2-oxoglutarate/malate carrier protein (M2OM_HUMAN)	34.0399	87.9	35.35	0.0246923					Single Protein		Q02978	10	15	15	21	26	100	0	Confident_x000D_	Mitochondrial 2-oxoglutarate/malate carrier protein (M2OM_HUMAN)	34.0399	87.9	35.67	0.0180441					Single Protein		Q02978	10	11	11	17	19	100	0	Confident_x000D_	Mitochondrial 2-oxoglutarate/malate carrier protein (M2OM_HUMAN)	34.0399	87.9	9.55	0.00724638
O43169	Cytochrome b5 type B (CYB5B_HUMAN)	16.322	76.71	28.77	0.0446429					Single Protein		O43169	4	4	4	11	12	100	0	Confident_x000D_	Cytochrome b5 type B (CYB5B_HUMAN)	16.322	76.71	20.55	0.0535714					Single Protein		O43169	2	3	3	7	8	100	0	Confident_x000D_
Q9HDC9	Adipocyte plasma membrane-associated protein (APMAP_HUMAN)	46.4509	85.1	32.69	0.0177743					Single Protein		Q9HDC9	10	13	13	27	30	100	0	Confident_x000D_	Adipocyte plasma membrane-associated protein (APMAP_HUMAN)	46.4509	85.1	32.69	0.0145221					Single Protein		Q9HDC9	11	12	12	20	21	100	0	Confident_x000D_	Adipocyte plasma membrane-associated protein (APMAP_HUMAN)	46.4509	85.1	9.38	0.00522193
P35580	Myosin-10 (MYH10_HUMAN)	228.858	98.33	8.15	0.00202124	Oxidation of M(M90)	Oxidation of M(1)			Related Proteins	P35580-2, P35580-5	P35580, P35580-2, P35580-5	19	31	13	44	58	100	0	Confident_x000D_	Myosin-10 (MYH10_HUMAN)	228.858	98.33	8.35	0.00251832	Oxidation of M(M90)	Oxidation of M(1)			Related Proteins	P35580-2, P35580-3, P35580-4, P35580-5	P35580, P35580-2, P35580-3, P35580-4, P35580-5	20	37	15	46	65	98.3471	0	Confident_x000D_	Myosin-10 (MYH10_HUMAN)	228.858	98.33	8.1	0.00161874
Q9BT23	LIM domain-containing protein 2 (LIMD2_HUMAN)	14.0609	100	29.13	0.0269029	Oxidation of M(M1)	Oxidation of M(1)			Single Protein		Q9BT23	4	5	5	6	7	100	0	Confident_x000D_	LIM domain-containing protein 2 (LIMD2_HUMAN)	14.0609	100	36.22	0.0301837					Single Protein		Q9BT23	4	7	7	7	10	100	0	Confident_x000D_	LIM domain-containing protein 2 (LIMD2_HUMAN)	14.0609	100	36.22	0.0347769
O43143	Pre-mRNA-splicing factor ATP-dependent RNA helicase DHX15 (DHX15_HUMAN)	90.8752	82.14	30.82	0.0101144	Oxidation of M(M199, M655)	Oxidation of M(2)			Single Protein		O43143	23	31	30	46	54	100	0	Confident_x000D_	Pre-mRNA-splicing factor ATP-dependent RNA helicase DHX15 (DHX15_HUMAN)	90.8752	82.14	31.07	0.010053	Oxidation of M(M273)	Oxidation of M(1)			Single Protein		O43143	21	26	25	40	46	100	0	Confident_x000D_	Pre-mRNA-splicing factor ATP-dependent RNA helicase DHX15 (DHX15_HUMAN)	90.8752	82.14	31.57	0.0110538	Oxidation of M(M655)	Oxidation of M(1)
Q9BT22	Chitobiosyldiphosphodolichol beta-mannosyltransferase (ALG1_HUMAN)	52.4839	71.77	5.82	0.00383632					Single Protein		Q9BT22	2	3	3	2	3	97.561	0	Confident_x000D_
Q9H7C9	Mth938 domain-containing protein (AAMDC_HUMAN)	13.3238	100	13.11	0.0163934					Related Proteins	Q9H7C9-2, Q9H7C9-3	Q9H7C9, Q9H7C9-2, Q9H7C9-3	1	1	1	2	2	100	0	Doubtful_x000D_	Mth938 domain-containing protein (AAMDC_HUMAN)	13.3238	100	13.11	0.0245902					Related Proteins	Q9H7C9-2, Q9H7C9-3	Q9H7C9, Q9H7C9-2, Q9H7C9-3	1	1	1	3	3	100	0	Doubtful_x000D_	Mth938 domain-containing protein (AAMDC_HUMAN)	13.3238	100	13.11	0.0327869
P62820	Ras-related protein Rab-1A (RAB1A_HUMAN)	22.6634	100	27.8	0.0505095	Oxidation of M(M166)	Oxidation of M(1)			Related Proteins	P62820-2, P62820-3	P62820, P62820-2, P62820-3	7	7	0	22	22	100	0	Confident_x000D_	Ras-related protein Rab-1A (RAB1A_HUMAN)	22.6634	100	27.8	0.0454567					Related Proteins	P62820-2, P62820-3	P62820, P62820-2, P62820-3	6	8	0	20	21	100	0	Confident_x000D_	Ras-related protein Rab-1A (RAB1A_HUMAN)	22.6634	100	27.32	0.0296864
O43149	Zinc finger ZZ-type and EF-hand domain-containing protein 1 (ZZEF1_HUMAN)	330.864	74.91	1.15	0.000635055					Single Protein		O43149	2	9	9	2	9	100	0	Confident_x000D_	Zinc finger ZZ-type and EF-hand domain-containing protein 1 (ZZEF1_HUMAN)	330.864	74.91	2.8	0.000882021	Oxidation of M(M2205)	Oxidation of M(1)			Single Protein		O43149	5	20	15	4	21	99.9494	0	Confident_x000D_	Zinc finger ZZ-type and EF-hand domain-containing protein 1 (ZZEF1_HUMAN)	330.864	74.91	0.47	0.00042337
P54922	[Protein ADP-ribosylarginine] hydrolase (ADPRH_HUMAN)	39.4813	89.92	5.04	0.00311526					Single Protein		P54922	1	6	6	1	6	100	0	Doubtful_x000D_	[Protein ADP-ribosylarginine] hydrolase (ADPRH_HUMAN)	39.4813	89.92	10.64	0.0046729					Single Protein		P54922	2	5	5	2	5	100	0	Confident_x000D_	[Protein ADP-ribosylarginine] hydrolase (ADPRH_HUMAN)	39.4813	89.92	13.45	0.0103842
P54920	Alpha-soluble NSF attachment protein (SNAA_HUMAN)	33.2113	100	71.19	0.0272025					Single Protein		P54920	19	21	17	41	45	100	0	Confident_x000D_	Alpha-soluble NSF attachment protein (SNAA_HUMAN)	33.2113	100	70.85	0.0314104					Single Protein		P54920	18	19	16	46	49	100	0	Confident_x000D_	Alpha-soluble NSF attachment protein (SNAA_HUMAN)	33.2113	100	71.53	0.030804
P17931	Galectin-3 (LEG3_HUMAN)	26.1361	48.8	36.8	0.0921256	Oxidation of M(M130)	Oxidation of M(1)			Single Protein		P17931	12	12	11	36	40	100	0	Confident_x000D_	Galectin-3 (LEG3_HUMAN)	26.1361	48.8	36.8	0.113717					Single Protein		P17931	10	11	10	37	41	100	0	Confident_x000D_	Galectin-3 (LEG3_HUMAN)	26.1361	48.8	36.8	0.102453
Q8WVT3	Trafficking protein particle complex subunit 12 (TPC12_HUMAN)	79.3251	67.21	3.95	0.00202429					Single Protein		Q8WVT3	1	3	3	1	3	100	0	Doubtful_x000D_	Trafficking protein particle complex subunit 12 (TPC12_HUMAN)	79.3251	67.21	6.12	0.00303644					Single Protein		Q8WVT3	2	6	6	2	6	100	0	Confident_x000D_	Trafficking protein particle complex subunit 12 (TPC12_HUMAN)	79.3251	67.21	14.01	0.00642954
Q8WW59	SPRY domain-containing protein 4 (SPRY4_HUMAN)	23.114	100	28.99	0.0194847					Single Protein		Q8WW59	5	6	6	9	10	100	0	Confident_x000D_	SPRY domain-containing protein 4 (SPRY4_HUMAN)	23.114	100	14.98	0.0136876					Single Protein		Q8WW59	3	5	5	4	6	99.9496	0	Confident_x000D_	SPRY domain-containing protein 4 (SPRY4_HUMAN)	23.114	100	10.14	0.00724638
Q9Y508	E3 ubiquitin-protein ligase RNF114 (RN114_HUMAN)	25.6773	100	31.14	0.0180556					Single Protein		Q9Y508	5	5	5	8	8	100	0	Confident_x000D_	E3 ubiquitin-protein ligase RNF114 (RN114_HUMAN)	25.6773	100	36.84	0.019883					Single Protein		Q9Y508	6	8	8	10	13	100	0	Confident_x000D_	E3 ubiquitin-protein ligase RNF114 (RN114_HUMAN)	25.6773	100	31.14	0.0244152
P17987	T-complex protein 1 subunit alpha (TCPA_HUMAN)	60.3056	93.88	61.87	0.0193803	Oxidation of M(M246)	Oxidation of M(1)			Single Protein		P17987	31	36	35	78	85	100	0	Confident_x000D_	T-complex protein 1 subunit alpha (TCPA_HUMAN)	60.3056	93.88	59.35	0.0235796					Single Protein		P17987	29	33	32	71	79	100	0	Confident_x000D_	T-complex protein 1 subunit alpha (TCPA_HUMAN)	60.3056	93.88	55.58	0.0216525
Q96PU4	E3 ubiquitin-protein ligase UHRF2 (UHRF2_HUMAN)	89.9279	88.15	2	0.00131062					Single Protein		Q96PU4	1	4	4	1	4	100	0	Doubtful_x000D_	E3 ubiquitin-protein ligase UHRF2 (UHRF2_HUMAN)	89.9279	88.15	2	0.00131062					Related Proteins	Q96PU4-2	Q96PU4, Q96PU4-2	1	4	4	1	4	100	0	Doubtful_x000D_
P04424	Argininosuccinate lyase (ARLY_HUMAN)	51.6253	79.74	12.07	0.00543115					Related Proteins	P04424-2	P04424, P04424-2	4	7	0	5	8	100	0	Confident_x000D_	Argininosuccinate lyase (ARLY_HUMAN)	51.6253	79.74	12.07	0.00630631					Related Proteins	P04424-2	P04424, P04424-2	4	5	5	5	6	100	0	Confident_x000D_	Argininosuccinate lyase (ARLY_HUMAN)	51.6253	79.74	5.6	0.00945946
P29966	Myristoylated alanine-rich C-kinase substrate (MARCS_HUMAN)	31.5359	57.23	26.81	0.0372556					Single Protein		P29966	7	8	8	16	18	100	0	Confident_x000D_	Myristoylated alanine-rich C-kinase substrate (MARCS_HUMAN)	31.5359	57.23	28.61	0.0287782					Single Protein		P29966	8	11	11	15	18	100	0	Confident_x000D_	Myristoylated alanine-rich C-kinase substrate (MARCS_HUMAN)	31.5359	57.23	32.53	0.0267607
Q9Y512	Sorting and assembly machinery component 50 homolog (SAM50_HUMAN)	51.9433	80.17	36.25	0.0136806					Single Protein		Q9Y512	13	17	17	26	30	100	0	Confident_x000D_	Sorting and assembly machinery component 50 homolog (SAM50_HUMAN)	51.9433	80.17	22.17	0.0104674	Oxidation of M(M262)	Oxidation of M(1)			Single Protein		Q9Y512	7	13	13	14	19	100	0	Confident_x000D_
Q9Y4P3	Transducin beta-like protein 2 (TBL2_HUMAN)	49.7662	93.74	40.04	0.0124428					Single Protein		Q9Y4P3	15	15	15	22	25	100	0	Confident_x000D_	Transducin beta-like protein 2 (TBL2_HUMAN)	49.7662	93.74	18.79	0.00960371					Single Protein		Q9Y4P3	7	9	8	11	13	100	0	Confident_x000D_	Transducin beta-like protein 2 (TBL2_HUMAN)	49.7662	93.74	2.46	0.00223714
P01889	HLA class I histocompatibility antigen, B-7 alpha chain (1B07_HUMAN)	40.4349	90.06	4.42	0.00306748					Related Proteins	P03989, P10321, P13747, P18463, P18465, P30460, P30461, P30462, P30464, P30466, P30475, P30479, P30480, P30483, P30484, P30485, P30486, P30487, P30488, P30492, P30493, P30495, Q04826, Q29718, Q29836, Q29940, Q31610, Q31612, Q95365	P01889, P03989, P10321, P13747, P18463, P18465, P30460, P30461, P30462, P30464, P30466, P30475, P30479, P30480, P30483, P30484, P30485, P30486, P30487, P30488, P30492, P30493, P30495, Q04826, Q29718, Q29836, Q29940, Q31610, Q31612, Q95365	1	1	0	3	3	100	0	Doubtful_x000D_																					HLA class I histocompatibility antigen, B-7 alpha chain (1B07_HUMAN)	40.4349	90.06	4.42	0.00122699
P01889	HLA class I histocompatibility antigen, B-7 alpha chain (1B07_HUMAN)	40.4349	90.06	4.42	0.00306748					Related Proteins	P03989, P10321, P13747, P18463, P18465, P30460, P30461, P30462, P30464, P30466, P30475, P30479, P30480, P30483, P30484, P30485, P30486, P30487, P30488, P30492, P30493, P30495, Q04826, Q29718, Q29836, Q29940, Q31610, Q31612, Q95365	P01889, P03989, P10321, P13747, P18463, P18465, P30460, P30461, P30462, P30464, P30466, P30475, P30479, P30480, P30483, P30484, P30485, P30486, P30487, P30488, P30492, P30493, P30495, Q04826, Q29718, Q29836, Q29940, Q31610, Q31612, Q95365	1	1	0	3	3	100	0	Doubtful_x000D_																					HLA class I histocompatibility antigen, B-7 alpha chain (1B07_HUMAN)	40.4349	90.06	3.87	0.000613497
P01889	HLA class I histocompatibility antigen, B-7 alpha chain (1B07_HUMAN)	40.4349	90.06	7.18	0.00268405	Oxidation of M(M122)	Oxidation of M(1)			Related Proteins	P03989, P04222, P10314, P13746, P13746-2, P18462, P18464, P18465, P30443, P30450, P30453, P30455, P30456, P30457, P30459, P30460, P30462, P30464, P30466, P30475, P30479, P30480, P30481, P30484, P30486, P30490, P30498, Q04826, Q29836, Q31610, Q95365	P01889, P03989, P04222, P10314, P13746, P13746-2, P18462, P18464, P18465, P30443, P30450, P30453, P30455, P30456, P30457, P30459, P30460, P30462, P30464, P30466, P30475, P30479, P30480, P30481, P30484, P30486, P30490, P30498, Q04826, Q29836, Q31610, Q95365	3	3	0	4	4	100	0	Confident_x000D_																					HLA class I histocompatibility antigen, B-7 alpha chain (1B07_HUMAN)	40.4349	90.06	4.42	0.00122699
P01889	HLA class I histocompatibility antigen, B-7 alpha chain (1B07_HUMAN)	40.4349	90.06	7.18	0.00268405	Oxidation of M(M122)	Oxidation of M(1)			Related Proteins	P03989, P04222, P10314, P13746, P13746-2, P18462, P18464, P18465, P30443, P30450, P30453, P30455, P30456, P30457, P30459, P30460, P30462, P30464, P30466, P30475, P30479, P30480, P30481, P30484, P30486, P30490, P30498, Q04826, Q29836, Q31610, Q95365	P01889, P03989, P04222, P10314, P13746, P13746-2, P18462, P18464, P18465, P30443, P30450, P30453, P30455, P30456, P30457, P30459, P30460, P30462, P30464, P30466, P30475, P30479, P30480, P30481, P30484, P30486, P30490, P30498, Q04826, Q29836, Q31610, Q95365	3	3	0	4	4	100	0	Confident_x000D_																					HLA class I histocompatibility antigen, B-7 alpha chain (1B07_HUMAN)	40.4349	90.06	3.87	0.000613497
Q9NVT9	Armadillo repeat-containing protein 1 (ARMC1_HUMAN)	31.2608	75.89	17.02	0.00778816					Single Protein		Q9NVT9	2	7	3	3	8	100	0	Confident_x000D_	Armadillo repeat-containing protein 1 (ARMC1_HUMAN)	31.2608	75.89	26.95	0.00747664					Single Protein		Q9NVT9	3	4	2	4	7	100	0	Confident_x000D_	Armadillo repeat-containing protein 1 (ARMC1_HUMAN)	31.2608	75.89	17.02	0.00700935
Q8TBX8	Phosphatidylinositol 5-phosphate 4-kinase type-2 gamma (PI42C_HUMAN)	47.2701	82.9	9.98	0.00776027					Related Proteins	Q8TBX8-2	Q8TBX8, Q8TBX8-2	4	4	0	6	6	78.5714	0	Confident_x000D_	Phosphatidylinositol 5-phosphate 4-kinase type-2 gamma (PI42C_HUMAN)	47.2701	82.9	7.36	0.00859599					Related Proteins	Q8TBX8-3	Q8TBX8, Q8TBX8-3	2	5	5	5	7	100	0	Confident_x000D_	Phosphatidylinositol 5-phosphate 4-kinase type-2 gamma (PI42C_HUMAN)	47.2701	82.9	14.73	0.00907354
Q8TBX8	Phosphatidylinositol 5-phosphate 4-kinase type-2 gamma (PI42C_HUMAN)	47.2701	82.9	12.83	0.00776027					Related Proteins	Q8TBX8-3	Q8TBX8, Q8TBX8-3	4	4	0	6	6	100	0	Confident_x000D_	Phosphatidylinositol 5-phosphate 4-kinase type-2 gamma (PI42C_HUMAN)	47.2701	82.9	7.36	0.00859599					Related Proteins	Q8TBX8-3	Q8TBX8, Q8TBX8-3	2	5	5	5	7	100	0	Confident_x000D_	Phosphatidylinositol 5-phosphate 4-kinase type-2 gamma (PI42C_HUMAN)	47.2701	82.9	14.73	0.00907354
Q96RF0	Sorting nexin-18 (SNX18_HUMAN)	68.8512	59.87	6.53	0.00398551					Related Proteins	Q96RF0-2, Q96RF0-3	Q96RF0, Q96RF0-2, Q96RF0-3	3	4	4	3	4	100	0	Confident_x000D_	Sorting nexin-18 (SNX18_HUMAN)	68.8512	59.87	4.62	0.00326087					Related Proteins	Q96RF0-2, Q96RF0-3	Q96RF0, Q96RF0-2, Q96RF0-3	2	2	2	2	2	100	0	Doubtful_x000D_	Sorting nexin-18 (SNX18_HUMAN)	68.8512	59.87	8.12	0.00452899
Q8N4C8	Misshapen-like kinase 1 (MINK1_HUMAN)	149.729	76.65	2.78	0.000859107	Oxidation of M(M1113)	Oxidation of M(1)			Related Proteins	Q8N4C8-2, Q8N4C8-3, Q8N4C8-4, Q8N4C8-5	Q8N4C8, Q8N4C8-2, Q8N4C8-3, Q8N4C8-4, Q8N4C8-5	2	5	3	1	6	100	0	Doubtful_x000D_	Misshapen-like kinase 1 (MINK1_HUMAN)	149.729	76.65	0.98	0.000859107					Related Proteins	Q8N4C8-2, Q8N4C8-3	Q8N4C8, Q8N4C8-2, Q8N4C8-3	1	8	6	1	10	100	0	Doubtful_x000D_	Misshapen-like kinase 1 (MINK1_HUMAN)	149.729	76.65	0.98	0.000859107
Q9BT78	COP9 signalosome complex subunit 4 (CSN4_HUMAN)	46.2397	100	38.67	0.0133669	Oxidation of M(M342)	Oxidation of M(1)			Single Protein		Q9BT78	13	16	16	20	25	100	0	Confident_x000D_	COP9 signalosome complex subunit 4 (CSN4_HUMAN)	46.2397	100	42.86	0.0152113					Single Protein		Q9BT78	13	17	17	26	30	100	0	Confident_x000D_	COP9 signalosome complex subunit 4 (CSN4_HUMAN)	46.2397	100	45.07	0.0127072
Q969N2	GPI transamidase component PIG-T (PIGT_HUMAN)	65.6579	71.8	5.36	0.00298211					Related Proteins	Q969N2-2, Q969N2-4, Q969N2-5	Q969N2, Q969N2-2, Q969N2-4, Q969N2-5	2	3	0	2	3	100	0	Confident_x000D_	GPI transamidase component PIG-T (PIGT_HUMAN)	65.6579	71.8	5.36	0.00497018					Related Proteins	Q969N2-2, Q969N2-4, Q969N2-5	Q969N2, Q969N2-2, Q969N2-4, Q969N2-5	2	2	0	3	3	100	0	Confident_x000D_
Q9NW64	Pre-mRNA-splicing factor RBM22 (RBM22_HUMAN)	46.8654	83.1	7.14	0.00716332					Single Protein		Q9NW64	2	3	3	3	4	100	0	Confident_x000D_	Pre-mRNA-splicing factor RBM22 (RBM22_HUMAN)	46.8654	83.1	7.14	0.00573066					Single Protein		Q9NW64	2	6	6	3	7	100	0	Confident_x000D_	Pre-mRNA-splicing factor RBM22 (RBM22_HUMAN)	46.8654	83.1	7.14	0.00859599
P15311	Ezrin (EZRI_HUMAN)	69.3697	91.64	37.2	0.0226586	Oxidation of M(M305, M558)	Oxidation of M(2)			Single Protein		P15311	26	29	18	86	90	100	0	Confident_x000D_	Ezrin (EZRI_HUMAN)	69.3697	91.64	37.88	0.0213964	Oxidation of M(M305, M558)	Oxidation of M(2)			Single Protein		P15311	25	30	18	68	79	100	0	Confident_x000D_	Ezrin (EZRI_HUMAN)	69.3697	91.64	37.71	0.021353	Oxidation of M(M305, M558)	Oxidation of M(2)
Q8WVY7	Ubiquitin-like domain-containing CTD phosphatase 1 (UBCP1_HUMAN)	36.7812	89.62	15.09	0.0129825					Single Protein		Q8WVY7	5	6	6	7	11	100	0	Confident_x000D_	Ubiquitin-like domain-containing CTD phosphatase 1 (UBCP1_HUMAN)	36.7812	89.62	18.55	0.0115205					Single Protein		Q8WVY7	6	10	10	7	15	100	0	Confident_x000D_	Ubiquitin-like domain-containing CTD phosphatase 1 (UBCP1_HUMAN)	36.7812	89.62	11.01	0.0146199
P17980	26S proteasome regulatory subunit 6A (PRS6A_HUMAN)	49.1725	92.48	60.14	0.0267912					Single Protein		P17980	21	24	23	50	55	100	0	Confident_x000D_	26S proteasome regulatory subunit 6A (PRS6A_HUMAN)	49.1725	92.48	57.63	0.0272107	Oxidation of M(M206)	Oxidation of M(1)			Single Protein		P17980	21	25	25	49	55	100	0	Confident_x000D_	26S proteasome regulatory subunit 6A (PRS6A_HUMAN)	49.1725	92.48	52.39	0.0290307	Oxidation of M(M225)	Oxidation of M(1)
Q9Y4R8	Telomere length regulation protein TEL2 homolog (TELO2_HUMAN)	91.6891	79.33	3.11	0.0021645					Single Protein		Q9Y4R8	2	6	6	2	6	100	0	Confident_x000D_																					Telomere length regulation protein TEL2 homolog (TELO2_HUMAN)	91.6891	79.33	2.75	0.0021645
Q9BSU1	UPF0183 protein C16orf70 (CP070_HUMAN)	47.4939	90.05	3.55	0.00263158					Single Protein		Q9BSU1	1	2	2	1	2	100	0	Doubtful_x000D_	UPF0183 protein C16orf70 (CP070_HUMAN)	47.4939	90.05	3.55	0.00263158					Single Protein		Q9BSU1	1	3	3	1	3	100	0	Doubtful_x000D_	UPF0183 protein C16orf70 (CP070_HUMAN)	47.4939	90.05	3.55	0.00526316
Q9Y4B6	DDB1- and CUL4-associated factor 1 (DCAF1_HUMAN)	168.9	75.12	0.6	0.000840336					Related Proteins	Q9Y4B6-2, Q9Y4B6-3	Q9Y4B6, Q9Y4B6-2, Q9Y4B6-3	1	3	3	2	3	78.125	0	Doubtful_x000D_																					DDB1- and CUL4-associated factor 1 (DCAF1_HUMAN)	168.9	75.12	1.92	0.000840336
Q9Y5M8	Signal recognition particle receptor subunit beta (SRPRB_HUMAN)	29.6838	89.67	49.08	0.0217303					Single Protein		Q9Y5M8	13	14	14	23	24	100	0	Confident_x000D_	Signal recognition particle receptor subunit beta (SRPRB_HUMAN)	29.6838	89.67	49.08	0.0213262					Single Protein		Q9Y5M8	11	14	14	17	21	100	0	Confident_x000D_	Signal recognition particle receptor subunit beta (SRPRB_HUMAN)	29.6838	89.67	7.01	0.00738007
Q9UKD2	mRNA turnover protein 4 homolog (MRT4_HUMAN)	27.5429	100	36.82	0.0235405	Oxidation of M(M122)	Oxidation of M(1)			Single Protein		Q9UKD2	7	10	10	15	18	100	0	Confident_x000D_	mRNA turnover protein 4 homolog (MRT4_HUMAN)	27.5429	100	42.26	0.0369413	Oxidation of M(M122)	Oxidation of M(1)			Single Protein		Q9UKD2	9	12	12	17	21	100	0	Confident_x000D_	mRNA turnover protein 4 homolog (MRT4_HUMAN)	27.5429	100	37.66	0.0200538
Q8WWQ0	PH-interacting protein (PHIP_HUMAN)	206.56	81.77	2.86	0.001973					Single Protein		Q8WWQ0	3	12	12	5	18	100	0	Confident_x000D_	PH-interacting protein (PHIP_HUMAN)	206.56	81.77	3.57	0.00150571					Single Protein		Q8WWQ0	4	16	16	5	23	100	0	Confident_x000D_	PH-interacting protein (PHIP_HUMAN)	206.56	81.77	0.71	0.000623053
Q9NX20	39S ribosomal protein L16, mitochondrial (RM16_HUMAN)	28.431	86.85	17.93	0.0118502					Single Protein		Q9NX20	4	5	5	6	6	100	0	Confident_x000D_	39S ribosomal protein L16, mitochondrial (RM16_HUMAN)	28.431	86.85	13.55	0.00917431					Single Protein		Q9NX20	2	4	4	3	5	100	0	Confident_x000D_
Q9NX24	H/ACA ribonucleoprotein complex subunit 2 (NHP2_HUMAN)	17.1899	100	47.71	0.0285403					Single Protein		Q9NX24	5	6	6	9	10	100	0	Confident_x000D_	H/ACA ribonucleoprotein complex subunit 2 (NHP2_HUMAN)	17.1899	100	47.71	0.0416122					Single Protein		Q9NX24	5	5	5	11	11	100	0	Confident_x000D_	H/ACA ribonucleoprotein complex subunit 2 (NHP2_HUMAN)	17.1899	100	47.71	0.0285403
Q9NWQ8	Phosphoprotein associated with glycosphingolipid-enriched microdomains 1 (PHAG1_HUMAN)	46.9515	77.55	4.4	0.00746269					Single Protein		Q9NWQ8	2	5	5	3	6	100	0	Confident_x000D_	Phosphoprotein associated with glycosphingolipid-enriched microdomains 1 (PHAG1_HUMAN)	46.9515	77.55	4.4	0.00746269					Single Protein		Q9NWQ8	2	2	2	3	3	100	0	Confident_x000D_	Phosphoprotein associated with glycosphingolipid-enriched microdomains 1 (PHAG1_HUMAN)	46.9515	77.55	4.4	0.00597015
Q9NQW7	Xaa-Pro aminopeptidase 1 (XPP1_HUMAN)	69.8732	75.12	32.58	0.00922617					Related Proteins	Q9NQW7-3	Q9NQW7, Q9NQW7-3	17	21	0	32	36	100	0	Confident_x000D_	Xaa-Pro aminopeptidase 1 (XPP1_HUMAN)	69.8732	75.12	34.67	0.0110777					Related Proteins	Q9NQW7-3	Q9NQW7, Q9NQW7-3	17	23	0	33	41	100	0	Confident_x000D_	Xaa-Pro aminopeptidase 1 (XPP1_HUMAN)	69.8732	75.12	40.93	0.00909421
Q96QK1	Vacuolar protein sorting-associated protein 35 (VPS35_HUMAN)	91.6489	79.52	34.55	0.0113774					Single Protein		Q96QK1	23	35	35	46	59	100	0	Confident_x000D_	Vacuolar protein sorting-associated protein 35 (VPS35_HUMAN)	91.6489	79.52	36.18	0.0127542	Oxidation of M(M49)	Oxidation of M(1)			Single Protein		Q96QK1	28	33	33	56	63	100	0	Confident_x000D_	Vacuolar protein sorting-associated protein 35 (VPS35_HUMAN)	91.6489	79.52	32.79	0.0140261	Oxidation of M(M49)	Oxidation of M(1)
Q6DKJ4	Nucleoredoxin (NXN_HUMAN)	48.3616	78.39	5.98	0.00375					Single Protein		Q6DKJ4	2	3	3	3	4	100	0	Confident_x000D_	Nucleoredoxin (NXN_HUMAN)	48.3616	78.39	5.98	0.005					Single Protein		Q6DKJ4	2	2	2	3	3	100	0	Confident_x000D_	Nucleoredoxin (NXN_HUMAN)	48.3616	78.39	3.68	0.005
P16615	Sarcoplasmic/endoplasmic reticulum calcium ATPase 2 (AT2A2_HUMAN)	114.683	68.71	29.56	0.00800953	Oxidation of M(M239, M494)	Oxidation of M(2)			Related Proteins	P16615-4	P16615, P16615-4	27	31	0	62	68	100	0	Confident_x000D_	Sarcoplasmic/endoplasmic reticulum calcium ATPase 2 (AT2A2_HUMAN)	114.683	68.71	28.89	0.0108562	Oxidation of M(M239, M494)	Oxidation of M(2)			Related Proteins	P16615-2, P16615-3, P16615-5	P16615, P16615-2, P16615-3, P16615-5	25	35	0	56	65	100	0	Confident_x000D_	Sarcoplasmic/endoplasmic reticulum calcium ATPase 2 (AT2A2_HUMAN)	114.683	68.71	12.28	0.00625716	Oxidation of M(M239)	Oxidation of M(1)
P16615	Sarcoplasmic/endoplasmic reticulum calcium ATPase 2 (AT2A2_HUMAN)	114.683	68.71	31.77	0.0111301	Oxidation of M(M239, M494)	Oxidation of M(2)			Related Proteins	P16615-2, P16615-3, P16615-5	P16615, P16615-2, P16615-3, P16615-5	31	35	0	70	76	100	0	Confident_x000D_	Sarcoplasmic/endoplasmic reticulum calcium ATPase 2 (AT2A2_HUMAN)	114.683	68.71	28.89	0.0108562	Oxidation of M(M239, M494)	Oxidation of M(2)			Related Proteins	P16615-2, P16615-3, P16615-5	P16615, P16615-2, P16615-3, P16615-5	25	35	0	56	65	100	0	Confident_x000D_	Sarcoplasmic/endoplasmic reticulum calcium ATPase 2 (AT2A2_HUMAN)	114.683	68.71	12.28	0.00625716	Oxidation of M(M239)	Oxidation of M(1)
P07108-2	Isoform 2 of Acyl-CoA-binding protein (ACBP_HUMAN)	11.7859	100	54.81	0.0344208	Oxidation of M(M64)	Oxidation of M(1)			Related Proteins	P07108, P07108-3, P07108-4, P07108-5	P07108, P07108-2, P07108-3, P07108-4, P07108-5	9	9	0	22	25	100	0	Confident_x000D_
P06493	Cyclin-dependent kinase 1 (CDK1_HUMAN)	34.0739	100	29.63	0.0159652					Related Proteins	P06493-2	P06493, P06493-2	6	9	8	10	12	100	0	Confident_x000D_	Cyclin-dependent kinase 1 (CDK1_HUMAN)	34.0739	100	41.75	0.0164037					Single Protein		P06493	10	11	9	17	19	100	0	Confident_x000D_	Cyclin-dependent kinase 1 (CDK1_HUMAN)	34.0739	100	36.7	0.0168975
Q9BTL3	RNMT-activating mRNA cap methyltransferase subunit (RAM_HUMAN)	14.3727	100	12.71	0.00847458					Single Protein		Q9BTL3	1	2	2	1	3	100	0	Doubtful_x000D_																					RNMT-activating mRNA cap methyltransferase subunit (RAM_HUMAN)	14.3727	100	17.8	0.0211864
P54819	Adenylate kinase 2, mitochondrial (KAD2_HUMAN)	26.4608	100	39.75	0.0461974					Related Proteins	P54819-2, P54819-3, P54819-4, P54819-6	P54819, P54819-2, P54819-3, P54819-4, P54819-6	9	14	0	30	35	100	0	Confident_x000D_	Adenylate kinase 2, mitochondrial (KAD2_HUMAN)	26.4608	100	39.75	0.0309795	Oxidation of M(M53)	Oxidation of M(1)			Related Proteins	P54819-2, P54819-3, P54819-4, P54819-6	P54819, P54819-2, P54819-3, P54819-4, P54819-6	11	11	0	33	33	100	0	Confident_x000D_	Adenylate kinase 2, mitochondrial (KAD2_HUMAN)	26.4608	100	39.75	0.0550954	Oxidation of M(M53)	Oxidation of M(1)
P54819	Adenylate kinase 2, mitochondrial (KAD2_HUMAN)	26.4608	100	39.75	0.0461974					Related Proteins	P54819-2, P54819-3, P54819-4, P54819-6	P54819, P54819-2, P54819-3, P54819-4, P54819-6	9	14	0	30	35	100	0	Confident_x000D_	Adenylate kinase 2, mitochondrial (KAD2_HUMAN)	26.4608	100	39.75	0.0309795	Oxidation of M(M53)	Oxidation of M(1)			Related Proteins	P54819-2, P54819-3, P54819-4, P54819-6	P54819, P54819-2, P54819-3, P54819-4, P54819-6	11	11	0	33	33	100	0	Confident_x000D_	Adenylate kinase 2, mitochondrial (KAD2_HUMAN)	26.4608	100	49.37	0.0195305	Oxidation of M(M53)	Oxidation of M(1)
P54819	Adenylate kinase 2, mitochondrial (KAD2_HUMAN)	26.4608	100	39.75	0.0461974					Related Proteins	P54819-2, P54819-3, P54819-4, P54819-6	P54819, P54819-2, P54819-3, P54819-4, P54819-6	9	14	0	30	35	100	0	Confident_x000D_	Adenylate kinase 2, mitochondrial (KAD2_HUMAN)	26.4608	100	39.75	0.0309795	Oxidation of M(M53)	Oxidation of M(1)			Related Proteins	P54819-2, P54819-3, P54819-4, P54819-6	P54819, P54819-2, P54819-3, P54819-4, P54819-6	11	11	0	33	33	100	0	Confident_x000D_	Adenylate kinase 2, mitochondrial (KAD2_HUMAN)	26.4608	100	49.37	0.0267044	Oxidation of M(M53)	Oxidation of M(1)
P54819	Adenylate kinase 2, mitochondrial (KAD2_HUMAN)	26.4608	100	39.75	0.0461974					Related Proteins	P54819-2, P54819-3, P54819-4, P54819-6	P54819, P54819-2, P54819-3, P54819-4, P54819-6	9	14	0	30	35	100	0	Confident_x000D_	Adenylate kinase 2, mitochondrial (KAD2_HUMAN)	26.4608	100	49.37	0.0309795	Oxidation of M(M53)	Oxidation of M(1)			Related Proteins	P54819-2, P54819-5, P54819-6	P54819, P54819-2, P54819-5, P54819-6	11	11	0	30	30	100	0	Confident_x000D_	Adenylate kinase 2, mitochondrial (KAD2_HUMAN)	26.4608	100	39.75	0.0550954	Oxidation of M(M53)	Oxidation of M(1)
P54819	Adenylate kinase 2, mitochondrial (KAD2_HUMAN)	26.4608	100	39.75	0.0461974					Related Proteins	P54819-2, P54819-3, P54819-4, P54819-6	P54819, P54819-2, P54819-3, P54819-4, P54819-6	9	14	0	30	35	100	0	Confident_x000D_	Adenylate kinase 2, mitochondrial (KAD2_HUMAN)	26.4608	100	49.37	0.0309795	Oxidation of M(M53)	Oxidation of M(1)			Related Proteins	P54819-2, P54819-5, P54819-6	P54819, P54819-2, P54819-5, P54819-6	11	11	0	30	30	100	0	Confident_x000D_	Adenylate kinase 2, mitochondrial (KAD2_HUMAN)	26.4608	100	49.37	0.0195305	Oxidation of M(M53)	Oxidation of M(1)
P54819	Adenylate kinase 2, mitochondrial (KAD2_HUMAN)	26.4608	100	39.75	0.0461974					Related Proteins	P54819-2, P54819-3, P54819-4, P54819-6	P54819, P54819-2, P54819-3, P54819-4, P54819-6	9	14	0	30	35	100	0	Confident_x000D_	Adenylate kinase 2, mitochondrial (KAD2_HUMAN)	26.4608	100	49.37	0.0309795	Oxidation of M(M53)	Oxidation of M(1)			Related Proteins	P54819-2, P54819-5, P54819-6	P54819, P54819-2, P54819-5, P54819-6	11	11	0	30	30	100	0	Confident_x000D_	Adenylate kinase 2, mitochondrial (KAD2_HUMAN)	26.4608	100	49.37	0.0267044	Oxidation of M(M53)	Oxidation of M(1)
P54819	Adenylate kinase 2, mitochondrial (KAD2_HUMAN)	26.4608	100	39.75	0.0461974					Related Proteins	P54819-2, P54819-3, P54819-4, P54819-6	P54819, P54819-2, P54819-3, P54819-4, P54819-6	9	14	0	30	35	100	0	Confident_x000D_	Adenylate kinase 2, mitochondrial (KAD2_HUMAN)	26.4608	100	49.37	0.0272841	Oxidation of M(M53)	Oxidation of M(1)			Related Proteins	P54819-2, P54819-3, P54819-5	P54819, P54819-2, P54819-3, P54819-5	14	15	0	34	35	100	0	Confident_x000D_	Adenylate kinase 2, mitochondrial (KAD2_HUMAN)	26.4608	100	39.75	0.0550954	Oxidation of M(M53)	Oxidation of M(1)
P54819	Adenylate kinase 2, mitochondrial (KAD2_HUMAN)	26.4608	100	39.75	0.0461974					Related Proteins	P54819-2, P54819-3, P54819-4, P54819-6	P54819, P54819-2, P54819-3, P54819-4, P54819-6	9	14	0	30	35	100	0	Confident_x000D_	Adenylate kinase 2, mitochondrial (KAD2_HUMAN)	26.4608	100	49.37	0.0272841	Oxidation of M(M53)	Oxidation of M(1)			Related Proteins	P54819-2, P54819-3, P54819-5	P54819, P54819-2, P54819-3, P54819-5	14	15	0	34	35	100	0	Confident_x000D_	Adenylate kinase 2, mitochondrial (KAD2_HUMAN)	26.4608	100	49.37	0.0195305	Oxidation of M(M53)	Oxidation of M(1)
P54819	Adenylate kinase 2, mitochondrial (KAD2_HUMAN)	26.4608	100	39.75	0.0461974					Related Proteins	P54819-2, P54819-3, P54819-4, P54819-6	P54819, P54819-2, P54819-3, P54819-4, P54819-6	9	14	0	30	35	100	0	Confident_x000D_	Adenylate kinase 2, mitochondrial (KAD2_HUMAN)	26.4608	100	49.37	0.0272841	Oxidation of M(M53)	Oxidation of M(1)			Related Proteins	P54819-2, P54819-3, P54819-5	P54819, P54819-2, P54819-3, P54819-5	14	15	0	34	35	100	0	Confident_x000D_	Adenylate kinase 2, mitochondrial (KAD2_HUMAN)	26.4608	100	49.37	0.0267044	Oxidation of M(M53)	Oxidation of M(1)
P54819	Adenylate kinase 2, mitochondrial (KAD2_HUMAN)	26.4608	100	49.37	0.0138616					Related Proteins	P54819-2, P54819-5, P54819-6	P54819, P54819-2, P54819-5, P54819-6	9	15	0	25	32	100	0	Confident_x000D_	Adenylate kinase 2, mitochondrial (KAD2_HUMAN)	26.4608	100	39.75	0.0309795	Oxidation of M(M53)	Oxidation of M(1)			Related Proteins	P54819-2, P54819-3, P54819-4, P54819-6	P54819, P54819-2, P54819-3, P54819-4, P54819-6	11	11	0	33	33	100	0	Confident_x000D_	Adenylate kinase 2, mitochondrial (KAD2_HUMAN)	26.4608	100	39.75	0.0550954	Oxidation of M(M53)	Oxidation of M(1)
P54819	Adenylate kinase 2, mitochondrial (KAD2_HUMAN)	26.4608	100	49.37	0.0138616					Related Proteins	P54819-2, P54819-5, P54819-6	P54819, P54819-2, P54819-5, P54819-6	9	15	0	25	32	100	0	Confident_x000D_	Adenylate kinase 2, mitochondrial (KAD2_HUMAN)	26.4608	100	39.75	0.0309795	Oxidation of M(M53)	Oxidation of M(1)			Related Proteins	P54819-2, P54819-3, P54819-4, P54819-6	P54819, P54819-2, P54819-3, P54819-4, P54819-6	11	11	0	33	33	100	0	Confident_x000D_	Adenylate kinase 2, mitochondrial (KAD2_HUMAN)	26.4608	100	49.37	0.0195305	Oxidation of M(M53)	Oxidation of M(1)
P54819	Adenylate kinase 2, mitochondrial (KAD2_HUMAN)	26.4608	100	49.37	0.0138616					Related Proteins	P54819-2, P54819-5, P54819-6	P54819, P54819-2, P54819-5, P54819-6	9	15	0	25	32	100	0	Confident_x000D_	Adenylate kinase 2, mitochondrial (KAD2_HUMAN)	26.4608	100	39.75	0.0309795	Oxidation of M(M53)	Oxidation of M(1)			Related Proteins	P54819-2, P54819-3, P54819-4, P54819-6	P54819, P54819-2, P54819-3, P54819-4, P54819-6	11	11	0	33	33	100	0	Confident_x000D_	Adenylate kinase 2, mitochondrial (KAD2_HUMAN)	26.4608	100	49.37	0.0267044	Oxidation of M(M53)	Oxidation of M(1)
P54819	Adenylate kinase 2, mitochondrial (KAD2_HUMAN)	26.4608	100	49.37	0.0138616					Related Proteins	P54819-2, P54819-5, P54819-6	P54819, P54819-2, P54819-5, P54819-6	9	15	0	25	32	100	0	Confident_x000D_	Adenylate kinase 2, mitochondrial (KAD2_HUMAN)	26.4608	100	49.37	0.0309795	Oxidation of M(M53)	Oxidation of M(1)			Related Proteins	P54819-2, P54819-5, P54819-6	P54819, P54819-2, P54819-5, P54819-6	11	11	0	30	30	100	0	Confident_x000D_	Adenylate kinase 2, mitochondrial (KAD2_HUMAN)	26.4608	100	39.75	0.0550954	Oxidation of M(M53)	Oxidation of M(1)
P54819	Adenylate kinase 2, mitochondrial (KAD2_HUMAN)	26.4608	100	49.37	0.0138616					Related Proteins	P54819-2, P54819-5, P54819-6	P54819, P54819-2, P54819-5, P54819-6	9	15	0	25	32	100	0	Confident_x000D_	Adenylate kinase 2, mitochondrial (KAD2_HUMAN)	26.4608	100	49.37	0.0309795	Oxidation of M(M53)	Oxidation of M(1)			Related Proteins	P54819-2, P54819-5, P54819-6	P54819, P54819-2, P54819-5, P54819-6	11	11	0	30	30	100	0	Confident_x000D_	Adenylate kinase 2, mitochondrial (KAD2_HUMAN)	26.4608	100	49.37	0.0195305	Oxidation of M(M53)	Oxidation of M(1)
P54819	Adenylate kinase 2, mitochondrial (KAD2_HUMAN)	26.4608	100	49.37	0.0138616					Related Proteins	P54819-2, P54819-5, P54819-6	P54819, P54819-2, P54819-5, P54819-6	9	15	0	25	32	100	0	Confident_x000D_	Adenylate kinase 2, mitochondrial (KAD2_HUMAN)	26.4608	100	49.37	0.0309795	Oxidation of M(M53)	Oxidation of M(1)			Related Proteins	P54819-2, P54819-5, P54819-6	P54819, P54819-2, P54819-5, P54819-6	11	11	0	30	30	100	0	Confident_x000D_	Adenylate kinase 2, mitochondrial (KAD2_HUMAN)	26.4608	100	49.37	0.0267044	Oxidation of M(M53)	Oxidation of M(1)
P54819	Adenylate kinase 2, mitochondrial (KAD2_HUMAN)	26.4608	100	49.37	0.0138616					Related Proteins	P54819-2, P54819-5, P54819-6	P54819, P54819-2, P54819-5, P54819-6	9	15	0	25	32	100	0	Confident_x000D_	Adenylate kinase 2, mitochondrial (KAD2_HUMAN)	26.4608	100	49.37	0.0272841	Oxidation of M(M53)	Oxidation of M(1)			Related Proteins	P54819-2, P54819-3, P54819-5	P54819, P54819-2, P54819-3, P54819-5	14	15	0	34	35	100	0	Confident_x000D_	Adenylate kinase 2, mitochondrial (KAD2_HUMAN)	26.4608	100	39.75	0.0550954	Oxidation of M(M53)	Oxidation of M(1)
P54819	Adenylate kinase 2, mitochondrial (KAD2_HUMAN)	26.4608	100	49.37	0.0138616					Related Proteins	P54819-2, P54819-5, P54819-6	P54819, P54819-2, P54819-5, P54819-6	9	15	0	25	32	100	0	Confident_x000D_	Adenylate kinase 2, mitochondrial (KAD2_HUMAN)	26.4608	100	49.37	0.0272841	Oxidation of M(M53)	Oxidation of M(1)			Related Proteins	P54819-2, P54819-3, P54819-5	P54819, P54819-2, P54819-3, P54819-5	14	15	0	34	35	100	0	Confident_x000D_	Adenylate kinase 2, mitochondrial (KAD2_HUMAN)	26.4608	100	49.37	0.0195305	Oxidation of M(M53)	Oxidation of M(1)
P54819	Adenylate kinase 2, mitochondrial (KAD2_HUMAN)	26.4608	100	49.37	0.0138616					Related Proteins	P54819-2, P54819-5, P54819-6	P54819, P54819-2, P54819-5, P54819-6	9	15	0	25	32	100	0	Confident_x000D_	Adenylate kinase 2, mitochondrial (KAD2_HUMAN)	26.4608	100	49.37	0.0272841	Oxidation of M(M53)	Oxidation of M(1)			Related Proteins	P54819-2, P54819-3, P54819-5	P54819, P54819-2, P54819-3, P54819-5	14	15	0	34	35	100	0	Confident_x000D_	Adenylate kinase 2, mitochondrial (KAD2_HUMAN)	26.4608	100	49.37	0.0267044	Oxidation of M(M53)	Oxidation of M(1)
P54819	Adenylate kinase 2, mitochondrial (KAD2_HUMAN)	26.4608	100	49.37	0.0150813					Related Proteins	P54819-2, P54819-3, P54819-5	P54819, P54819-2, P54819-3, P54819-5	12	17	0	31	36	100	0	Confident_x000D_	Adenylate kinase 2, mitochondrial (KAD2_HUMAN)	26.4608	100	39.75	0.0309795	Oxidation of M(M53)	Oxidation of M(1)			Related Proteins	P54819-2, P54819-3, P54819-4, P54819-6	P54819, P54819-2, P54819-3, P54819-4, P54819-6	11	11	0	33	33	100	0	Confident_x000D_	Adenylate kinase 2, mitochondrial (KAD2_HUMAN)	26.4608	100	39.75	0.0550954	Oxidation of M(M53)	Oxidation of M(1)
P54819	Adenylate kinase 2, mitochondrial (KAD2_HUMAN)	26.4608	100	49.37	0.0150813					Related Proteins	P54819-2, P54819-3, P54819-5	P54819, P54819-2, P54819-3, P54819-5	12	17	0	31	36	100	0	Confident_x000D_	Adenylate kinase 2, mitochondrial (KAD2_HUMAN)	26.4608	100	39.75	0.0309795	Oxidation of M(M53)	Oxidation of M(1)			Related Proteins	P54819-2, P54819-3, P54819-4, P54819-6	P54819, P54819-2, P54819-3, P54819-4, P54819-6	11	11	0	33	33	100	0	Confident_x000D_	Adenylate kinase 2, mitochondrial (KAD2_HUMAN)	26.4608	100	49.37	0.0195305	Oxidation of M(M53)	Oxidation of M(1)
P54819	Adenylate kinase 2, mitochondrial (KAD2_HUMAN)	26.4608	100	49.37	0.0150813					Related Proteins	P54819-2, P54819-3, P54819-5	P54819, P54819-2, P54819-3, P54819-5	12	17	0	31	36	100	0	Confident_x000D_	Adenylate kinase 2, mitochondrial (KAD2_HUMAN)	26.4608	100	39.75	0.0309795	Oxidation of M(M53)	Oxidation of M(1)			Related Proteins	P54819-2, P54819-3, P54819-4, P54819-6	P54819, P54819-2, P54819-3, P54819-4, P54819-6	11	11	0	33	33	100	0	Confident_x000D_	Adenylate kinase 2, mitochondrial (KAD2_HUMAN)	26.4608	100	49.37	0.0267044	Oxidation of M(M53)	Oxidation of M(1)
P54819	Adenylate kinase 2, mitochondrial (KAD2_HUMAN)	26.4608	100	49.37	0.0150813					Related Proteins	P54819-2, P54819-3, P54819-5	P54819, P54819-2, P54819-3, P54819-5	12	17	0	31	36	100	0	Confident_x000D_	Adenylate kinase 2, mitochondrial (KAD2_HUMAN)	26.4608	100	49.37	0.0309795	Oxidation of M(M53)	Oxidation of M(1)			Related Proteins	P54819-2, P54819-5, P54819-6	P54819, P54819-2, P54819-5, P54819-6	11	11	0	30	30	100	0	Confident_x000D_	Adenylate kinase 2, mitochondrial (KAD2_HUMAN)	26.4608	100	39.75	0.0550954	Oxidation of M(M53)	Oxidation of M(1)
P54819	Adenylate kinase 2, mitochondrial (KAD2_HUMAN)	26.4608	100	49.37	0.0150813					Related Proteins	P54819-2, P54819-3, P54819-5	P54819, P54819-2, P54819-3, P54819-5	12	17	0	31	36	100	0	Confident_x000D_	Adenylate kinase 2, mitochondrial (KAD2_HUMAN)	26.4608	100	49.37	0.0309795	Oxidation of M(M53)	Oxidation of M(1)			Related Proteins	P54819-2, P54819-5, P54819-6	P54819, P54819-2, P54819-5, P54819-6	11	11	0	30	30	100	0	Confident_x000D_	Adenylate kinase 2, mitochondrial (KAD2_HUMAN)	26.4608	100	49.37	0.0195305	Oxidation of M(M53)	Oxidation of M(1)
P54819	Adenylate kinase 2, mitochondrial (KAD2_HUMAN)	26.4608	100	49.37	0.0150813					Related Proteins	P54819-2, P54819-3, P54819-5	P54819, P54819-2, P54819-3, P54819-5	12	17	0	31	36	100	0	Confident_x000D_	Adenylate kinase 2, mitochondrial (KAD2_HUMAN)	26.4608	100	49.37	0.0309795	Oxidation of M(M53)	Oxidation of M(1)			Related Proteins	P54819-2, P54819-5, P54819-6	P54819, P54819-2, P54819-5, P54819-6	11	11	0	30	30	100	0	Confident_x000D_	Adenylate kinase 2, mitochondrial (KAD2_HUMAN)	26.4608	100	49.37	0.0267044	Oxidation of M(M53)	Oxidation of M(1)
P54819	Adenylate kinase 2, mitochondrial (KAD2_HUMAN)	26.4608	100	49.37	0.0150813					Related Proteins	P54819-2, P54819-3, P54819-5	P54819, P54819-2, P54819-3, P54819-5	12	17	0	31	36	100	0	Confident_x000D_	Adenylate kinase 2, mitochondrial (KAD2_HUMAN)	26.4608	100	49.37	0.0272841	Oxidation of M(M53)	Oxidation of M(1)			Related Proteins	P54819-2, P54819-3, P54819-5	P54819, P54819-2, P54819-3, P54819-5	14	15	0	34	35	100	0	Confident_x000D_	Adenylate kinase 2, mitochondrial (KAD2_HUMAN)	26.4608	100	39.75	0.0550954	Oxidation of M(M53)	Oxidation of M(1)
P54819	Adenylate kinase 2, mitochondrial (KAD2_HUMAN)	26.4608	100	49.37	0.0150813					Related Proteins	P54819-2, P54819-3, P54819-5	P54819, P54819-2, P54819-3, P54819-5	12	17	0	31	36	100	0	Confident_x000D_	Adenylate kinase 2, mitochondrial (KAD2_HUMAN)	26.4608	100	49.37	0.0272841	Oxidation of M(M53)	Oxidation of M(1)			Related Proteins	P54819-2, P54819-3, P54819-5	P54819, P54819-2, P54819-3, P54819-5	14	15	0	34	35	100	0	Confident_x000D_	Adenylate kinase 2, mitochondrial (KAD2_HUMAN)	26.4608	100	49.37	0.0195305	Oxidation of M(M53)	Oxidation of M(1)
P54819	Adenylate kinase 2, mitochondrial (KAD2_HUMAN)	26.4608	100	49.37	0.0150813					Related Proteins	P54819-2, P54819-3, P54819-5	P54819, P54819-2, P54819-3, P54819-5	12	17	0	31	36	100	0	Confident_x000D_	Adenylate kinase 2, mitochondrial (KAD2_HUMAN)	26.4608	100	49.37	0.0272841	Oxidation of M(M53)	Oxidation of M(1)			Related Proteins	P54819-2, P54819-3, P54819-5	P54819, P54819-2, P54819-3, P54819-5	14	15	0	34	35	100	0	Confident_x000D_	Adenylate kinase 2, mitochondrial (KAD2_HUMAN)	26.4608	100	49.37	0.0267044	Oxidation of M(M53)	Oxidation of M(1)
P0DJD0	RANBP2-like and GRIP domain-containing protein 1 (RGPD1_HUMAN)	196.539	87.59	6.98	0.0005437	Oxidation of M(M337, M338, M349)	Oxidation of M(3)			Related Proteins	P0DJD1	P0DJD0, P0DJD1	10	19	0	12	22	100	0	Confident_x000D_	RANBP2-like and GRIP domain-containing protein 1 (RGPD1_HUMAN)	196.539	87.59	5.78	0.00109449	Oxidation of M(M337, M338, M349)	Oxidation of M(3)			Related Proteins	P0DJD1	P0DJD0, P0DJD1	7	15	3	10	18	100	0	Confident_x000D_	RANBP2-like and GRIP domain-containing protein 1 (RGPD1_HUMAN)	196.539	87.59	7.09	0.00164679	Oxidation of M(M337, M338, M349)	Oxidation of M(3)
A6NDU8	UPF0600 protein C5orf51 (CE051_HUMAN)	33.5986	90.48	4.76	0.00680272					Single Protein		A6NDU8	1	3	3	3	4	95.122	0	Doubtful_x000D_	UPF0600 protein C5orf51 (CE051_HUMAN)	33.5986	90.48	4.76	0.00680272					Single Protein		A6NDU8	1	2	2	2	3	95.0413	0	Doubtful_x000D_	UPF0600 protein C5orf51 (CE051_HUMAN)	33.5986	90.48	4.76	0.00680272
Q9Y608	Leucine-rich repeat flightless-interacting protein 2 (LRRF2_HUMAN)	82.1213	93.62	7.77	0.00337449	Oxidation of M(M383)	Oxidation of M(1)			Single Protein		Q9Y608	5	14	12	6	15	99.951	0	Confident_x000D_	Leucine-rich repeat flightless-interacting protein 2 (LRRF2_HUMAN)	82.1213	93.62	4.58	0.0037037	Oxidation of M(M383)	Oxidation of M(1)			Single Protein		Q9Y608	3	8	6	4	9	97.5207	0	Confident_x000D_
Q9UKF6	Cleavage and polyadenylation specificity factor subunit 3 (CPSF3_HUMAN)	77.4361	82.31	18.42	0.00453142	Oxidation of M(M38, M50)	Oxidation of M(2)			Single Protein		Q9UKF6	8	10	10	9	15	100	0	Confident_x000D_	Cleavage and polyadenylation specificity factor subunit 3 (CPSF3_HUMAN)	77.4361	82.31	13.89	0.00864417					Single Protein		Q9UKF6	5	8	8	10	13	100	0	Confident_x000D_	Cleavage and polyadenylation specificity factor subunit 3 (CPSF3_HUMAN)	77.4361	82.31	19.15	0.00848558
Q9NX40	OCIA domain-containing protein 1 (OCAD1_HUMAN)	27.6088	75.51	43.27	0.0348651					Single Protein		Q9NX40	12	15	15	26	30	100	0	Confident_x000D_	OCIA domain-containing protein 1 (OCAD1_HUMAN)	27.6088	75.51	42.86	0.0252229					Single Protein		Q9NX40	8	9	3	14	15	100	0	Confident_x000D_	OCIA domain-containing protein 1 (OCAD1_HUMAN)	27.6088	75.51	10.61	0.00810811
Q9NWS0	PIH1 domain-containing protein 1 (PIHD1_HUMAN)	32.3424	88.28	4.83	0.00390625					Single Protein		Q9NWS0	1	4	4	1	4	82.1138	0	Doubtful_x000D_	PIH1 domain-containing protein 1 (PIHD1_HUMAN)	32.3424	88.28	18.28	0.00716146					Single Protein		Q9NWS0	3	3	3	3	3	98.3471	0	Confident_x000D_	PIH1 domain-containing protein 1 (PIHD1_HUMAN)	32.3424	88.28	23.79	0.00813802
Q96SQ9	Cytochrome P450 2S1 (CP2S1_HUMAN)	55.7812	88.49	12.3	0.00750661					Related Proteins	Q96SQ9-2	Q96SQ9, Q96SQ9-2	5	10	10	7	12	100	0	Confident_x000D_	Cytochrome P450 2S1 (CP2S1_HUMAN)	55.7812	88.49	7.14	0.00429894					Related Proteins	Q96SQ9-2	Q96SQ9, Q96SQ9-2	3	6	6	5	8	100	0	Confident_x000D_	Cytochrome P450 2S1 (CP2S1_HUMAN)	55.7812	88.49	3.17	0.000992063
P08631	Tyrosine-protein kinase HCK (HCK_HUMAN)	59.5617	100	21.48	0.0097527					Related Proteins	P08631-4	P08631, P08631-4	10	15	12	18	23	100	0	Confident_x000D_	Tyrosine-protein kinase HCK (HCK_HUMAN)	59.5617	100	20.91	0.00695832	Oxidation of M(M164, M169)	Oxidation of M(2)			Related Proteins	P08631-4	P08631, P08631-4	10	13	10	17	22	100	0	Confident_x000D_	Tyrosine-protein kinase HCK (HCK_HUMAN)	59.5617	100	23.19	0.00593794
Q9NX46	Poly(ADP-ribose) glycohydrolase ARH3 (ARHL2_HUMAN)	38.9222	66.39	34.99	0.0173648	Oxidation of M(M237)	Oxidation of M(1)			Single Protein		Q9NX46	10	13	13	16	20	100	0	Confident_x000D_	Poly(ADP-ribose) glycohydrolase ARH3 (ARHL2_HUMAN)	38.9222	66.39	28.37	0.0192945					Single Protein		Q9NX46	7	12	12	13	19	100	0	Confident_x000D_	Poly(ADP-ribose) glycohydrolase ARH3 (ARHL2_HUMAN)	38.9222	66.39	30.58	0.0158774
Q8NB37	Glutamine amidotransferase-like class 1 domain-containing protein 1 (GALD1_HUMAN)	23.2826	81.82	24.55	0.0175926					Related Proteins	Q8NB37-3	Q8NB37, Q8NB37-3	3	3	3	5	5	100	0	Confident_x000D_	Glutamine amidotransferase-like class 1 domain-containing protein 1 (GALD1_HUMAN)	23.2826	81.82	24.55	0.0185185					Related Proteins	Q8NB37-3	Q8NB37, Q8NB37-3	3	4	4	5	6	100	0	Confident_x000D_	Glutamine amidotransferase-like class 1 domain-containing protein 1 (GALD1_HUMAN)	23.2826	81.82	15.91	0.0111111
Q9NX47	E3 ubiquitin-protein ligase MARCH5 (MARH5_HUMAN)	31.2112	88.13	18.71	0.0146259					Single Protein		Q9NX47	4	4	4	6	6	100	0	Confident_x000D_	E3 ubiquitin-protein ligase MARCH5 (MARH5_HUMAN)	31.2112	88.13	14.39	0.00748299					Single Protein		Q9NX47	3	3	3	3	3	100	0	Confident_x000D_
O95298	NADH dehydrogenase [ubiquinone] 1 subunit C2 (NDUC2_HUMAN)	14.1784	100	16.81	0.0168067					Related Proteins	O95298-2	O95298, O95298-2	2	2	0	5	6	100	0	Confident_x000D_	NADH dehydrogenase [ubiquinone] 1 subunit C2 (NDUC2_HUMAN)	14.1784	100	10.08	0.00840336					Related Proteins	O95298-2	O95298, O95298-2	1	1	1	1	1	100	0	Doubtful_x000D_
Q9Y613	FH1/FH2 domain-containing protein 1 (FHOD1_HUMAN)	126.473	73.02	16.58	0.00512036					Single Protein		Q9Y613	12	17	17	16	22	100	0	Confident_x000D_	FH1/FH2 domain-containing protein 1 (FHOD1_HUMAN)	126.473	73.02	13.49	0.00433988					Single Protein		Q9Y613	9	17	17	12	21	100	0	Confident_x000D_	FH1/FH2 domain-containing protein 1 (FHOD1_HUMAN)	126.473	73.02	12.89	0.00380944
Q9Y619	Mitochondrial ornithine transporter 1 (ORNT1_HUMAN)	32.7147	60.8	5.65	0.00371747					Single Protein		Q9Y619	1	3	3	1	3	100	0	Doubtful_x000D_
Q8IXB1	DnaJ homolog subfamily C member 10 (DJC10_HUMAN)	91.0213	79.45	20.43	0.00795164					Related Proteins	Q8IXB1-2	Q8IXB1, Q8IXB1-2	11	12	12	19	20	100	0	Confident_x000D_	DnaJ homolog subfamily C member 10 (DJC10_HUMAN)	91.0213	79.45	19.29	0.00868745					Single Protein		Q8IXB1	12	14	14	23	29	100	0	Confident_x000D_	DnaJ homolog subfamily C member 10 (DJC10_HUMAN)	91.0213	79.45	14.38	0.011315
Q9UKG1	DCC-interacting protein 13-alpha (DP13A_HUMAN)	79.6136	81.1	28.91	0.00993455					Single Protein		Q9UKG1	13	18	18	25	34	100	0	Confident_x000D_	DCC-interacting protein 13-alpha (DP13A_HUMAN)	79.6136	81.1	33.43	0.0103696					Single Protein		Q9UKG1	15	20	20	29	39	100	0	Confident_x000D_	DCC-interacting protein 13-alpha (DP13A_HUMAN)	79.6136	81.1	32.16	0.0123827
Q9Y617	Phosphoserine aminotransferase (SERC_HUMAN)	40.3968	82.7	37.03	0.0210985					Single Protein		Q9Y617	12	13	13	26	27	100	0	Confident_x000D_	Phosphoserine aminotransferase (SERC_HUMAN)	40.3968	82.7	40.54	0.0197307					Single Protein		Q9Y617	13	14	14	26	28	100	0	Confident_x000D_	Phosphoserine aminotransferase (SERC_HUMAN)	40.3968	82.7	37.84	0.0057877
Q9H2D6	TRIO and F-actin-binding protein (TARA_HUMAN)	261.217	87.7	0.89	0.000634317					Related Proteins	Q9H2D6-3	Q9H2D6, Q9H2D6-3	2	20	13	2	21	93.4959	0	Confident_x000D_
Q9NX55	Huntingtin-interacting protein K (HYPK_HUMAN)	14.6564	100	19.38	0.0155039					Single Protein		Q9NX55	2	3	2	3	4	100	0	Confident_x000D_	Huntingtin-interacting protein K (HYPK_HUMAN)	14.6564	100	19.38	0.0155039					Single Protein		Q9NX55	1	2	2	3	3	100	0	Doubtful_x000D_	Huntingtin-interacting protein K (HYPK_HUMAN)	14.6564	100	31.78	0.0222222
Q9NX57	Ras-related protein Rab-20 (RAB20_HUMAN)	26.2602	100	7.26	0.0042735					Single Protein		Q9NX57	1	4	4	1	4	100	0	Doubtful_x000D_
Q9NX58	Cell growth-regulating nucleolar protein (LYAR_HUMAN)	43.5879	100	10.03	0.00395778					Single Protein		Q9NX58	2	3	3	3	4	100	0	Confident_x000D_	Cell growth-regulating nucleolar protein (LYAR_HUMAN)	43.5879	100	4.75	0.00263852					Single Protein		Q9NX58	1	1	1	1	1	100	0	Doubtful_x000D_	Cell growth-regulating nucleolar protein (LYAR_HUMAN)	43.5879	100	4.75	0.00263852
Q96QH2	PML-RARA-regulated adapter molecule 1 (PRAM_HUMAN)	73.923	95.52	34.63	0.0100987					Single Protein		Q96QH2	14	18	18	28	33	100	0	Confident_x000D_	PML-RARA-regulated adapter molecule 1 (PRAM_HUMAN)	73.923	95.52	28.21	0.00824268					Single Protein		Q96QH2	11	19	19	20	28	100	0	Confident_x000D_	PML-RARA-regulated adapter molecule 1 (PRAM_HUMAN)	73.923	95.52	33.13	0.00851248
Q96S55	ATPase WRNIP1 (WRIP1_HUMAN)	72.0878	74.44	3.16	0.0020202					Related Proteins	Q96S55-2, Q96S55-3	Q96S55, Q96S55-2, Q96S55-3	1	2	2	1	3	69.9187	0	Doubtful_x000D_	ATPase WRNIP1 (WRIP1_HUMAN)	72.0878	74.44	3.16	0.0040404					Related Proteins	Q96S55-2	Q96S55, Q96S55-2	1	4	4	2	5	98.3471	0	Doubtful_x000D_	ATPase WRNIP1 (WRIP1_HUMAN)	72.0878	74.44	6.02	0.0030303
P17096	High mobility group protein HMG-I/HMG-Y (HMGA1_HUMAN)	11.6691	100	43.93	0.050751					Related Proteins	P17096-3	P17096, P17096-3	12	12	8	24	24	100	0	Confident_x000D_	High mobility group protein HMG-I/HMG-Y (HMGA1_HUMAN)	11.6691	100	43.93	0.0697632					Related Proteins	P17096-3	P17096, P17096-3	9	9	5	21	21	100	0	Confident_x000D_	High mobility group protein HMG-I/HMG-Y (HMGA1_HUMAN)	11.6691	100	43.93	0.0554183
P17900	Ganglioside GM2 activator (SAP3_HUMAN)	20.8247	65.8	22.8	0.064192					Single Protein		P17900	7	9	9	18	20	100	0	Confident_x000D_	Ganglioside GM2 activator (SAP3_HUMAN)	20.8247	65.8	21.76	0.045613					Single Protein		P17900	7	7	7	16	17	100	0	Confident_x000D_	Ganglioside GM2 activator (SAP3_HUMAN)	20.8247	65.8	26.94	0.0454881
Q99961	Endophilin-A2 (SH3G1_HUMAN)	41.464	75.54	14.67	0.00794793					Single Protein		Q99961	4	7	1	6	9	100	0	Confident_x000D_	Endophilin-A2 (SH3G1_HUMAN)	41.464	75.54	23.1	0.0119305					Single Protein		Q99961	6	8	8	10	12	100	0	Confident_x000D_	Endophilin-A2 (SH3G1_HUMAN)	41.464	75.54	29.35	0.0146304
Q3KQV9	UDP-N-acetylhexosamine pyrophosphorylase-like protein 1 (UAP1L_HUMAN)	56.9944	84.62	19.53	0.0046207					Single Protein		Q3KQV9	6	11	0	8	13	82.1138	0	Confident_x000D_	UDP-N-acetylhexosamine pyrophosphorylase-like protein 1 (UAP1L_HUMAN)	56.9944	84.62	13.81	0.00590521					Related Proteins	Q3KQV9-2	Q3KQV9, Q3KQV9-2	5	7	7	6	11	100	0	Confident_x000D_	UDP-N-acetylhexosamine pyrophosphorylase-like protein 1 (UAP1L_HUMAN)	56.9944	84.62	24.26	0.00863396
Q3KQV9	UDP-N-acetylhexosamine pyrophosphorylase-like protein 1 (UAP1L_HUMAN)	56.9944	84.62	17.55	0.00281015					Related Proteins	Q3KQV9-2	Q3KQV9, Q3KQV9-2	5	8	0	7	10	100	0	Confident_x000D_	UDP-N-acetylhexosamine pyrophosphorylase-like protein 1 (UAP1L_HUMAN)	56.9944	84.62	13.81	0.00590521					Related Proteins	Q3KQV9-2	Q3KQV9, Q3KQV9-2	5	7	7	6	11	100	0	Confident_x000D_	UDP-N-acetylhexosamine pyrophosphorylase-like protein 1 (UAP1L_HUMAN)	56.9944	84.62	24.26	0.00863396
Q9Y5J1	U3 small nucleolar RNA-associated protein 18 homolog (UTP18_HUMAN)	61.9644	89.39	3.24	0.00179856					Single Protein		Q9Y5J1	1	2	2	1	2	100	0	Doubtful_x000D_	U3 small nucleolar RNA-associated protein 18 homolog (UTP18_HUMAN)	61.9644	89.39	6.29	0.00359712					Single Protein		Q9Y5J1	2	4	4	3	5	100	0	Confident_x000D_	U3 small nucleolar RNA-associated protein 18 homolog (UTP18_HUMAN)	61.9644	89.39	6.29	0.00269784
Q86WV6	Stimulator of interferon genes protein (STING_HUMAN)	42.1658	81.53	12.93	0.0074184					Single Protein		Q86WV6	2	5	5	3	6	100	0	Confident_x000D_	Stimulator of interferon genes protein (STING_HUMAN)	42.1658	81.53	5.54	0.00296736					Single Protein		Q86WV6	1	2	2	1	2	100	0	Doubtful_x000D_
P54886	Delta-1-pyrroline-5-carboxylate synthase (P5CS_HUMAN)	87.2475	86.42	12.33	0.00579816					Related Proteins	P54886-2	P54886, P54886-2	6	8	8	10	11	100	0	Confident_x000D_	Delta-1-pyrroline-5-carboxylate synthase (P5CS_HUMAN)	87.2475	86.42	7.17	0.00303251					Related Proteins	P54886-2	P54886, P54886-2	4	5	5	4	5	100	0	Confident_x000D_
Q9Y5J7	Mitochondrial import inner membrane translocase subunit Tim9 (TIM9_HUMAN)	10.3711	100	59.55	0.0818352					Single Protein		Q9Y5J7	5	6	6	10	11	100	0	Confident_x000D_	Mitochondrial import inner membrane translocase subunit Tim9 (TIM9_HUMAN)	10.3711	100	34.83	0.0617978					Single Protein		Q9Y5J7	2	3	3	6	7	100	0	Confident_x000D_	Mitochondrial import inner membrane translocase subunit Tim9 (TIM9_HUMAN)	10.3711	100	59.55	0.082397
Q9H6A9	Pecanex-like protein 3 (PCX3_HUMAN)	221.898	69.57	0.74	0.000641437					Related Proteins	Q9H6A9-3	Q9H6A9, Q9H6A9-3	1	4	0	1	4	80.597	0	Doubtful_x000D_
Q9Y5K6	CD2-associated protein (CD2AP_HUMAN)	71.4073	92.8	16.28	0.00774512					Single Protein		Q9Y5K6	7	10	10	11	14	100	0	Confident_x000D_	CD2-associated protein (CD2AP_HUMAN)	71.4073	92.8	15.02	0.0098129					Single Protein		Q9Y5K6	7	11	11	13	18	100	0	Confident_x000D_	CD2-associated protein (CD2AP_HUMAN)	71.4073	92.8	19.25	0.00858093
Q9Y5K5	Ubiquitin carboxyl-terminal hydrolase isozyme L5 (UCHL5_HUMAN)	37.583	89.67	46.5	0.0109483					Single Protein		Q9Y5K5	11	15	1	19	23	100	0	Confident_x000D_	Ubiquitin carboxyl-terminal hydrolase isozyme L5 (UCHL5_HUMAN)	37.583	89.67	43.16	0.016805					Single Protein		Q9Y5K5	10	12	1	20	23	100	0	Confident_x000D_	Ubiquitin carboxyl-terminal hydrolase isozyme L5 (UCHL5_HUMAN)	37.583	89.67	51.37	0.0104784
Q00341	Vigilin (VIGLN_HUMAN)	141.368	93.53	34.78	0.00660482					Single Protein		Q00341	33	44	44	66	77	100	0	Confident_x000D_	Vigilin (VIGLN_HUMAN)	141.368	93.53	34.15	0.00703155					Single Protein		Q00341	33	44	44	71	82	100	0	Confident_x000D_	Vigilin (VIGLN_HUMAN)	141.368	93.53	33.6	0.00659312
Q99942	E3 ubiquitin-protein ligase RNF5 (RNF5_HUMAN)	19.8687	60	16.67	0.0138889					Single Protein		Q99942	2	3	3	2	3	100	0	Confident_x000D_	E3 ubiquitin-protein ligase RNF5 (RNF5_HUMAN)	19.8687	60	8.33	0.00925926					Single Protein		Q99942	1	1	1	1	1	100	0	Doubtful_x000D_	E3 ubiquitin-protein ligase RNF5 (RNF5_HUMAN)	19.8687	60	8.33	0.00925926
Q99943	1-acyl-sn-glycerol-3-phosphate acyltransferase alpha (PLCA_HUMAN)	31.6957	77.03	7.42	0.0137615					Single Protein		Q99943	1	2	2	3	4	100	0	Doubtful_x000D_	1-acyl-sn-glycerol-3-phosphate acyltransferase alpha (PLCA_HUMAN)	31.6957	77.03	7.42	0.00458716					Single Protein		Q99943	1	2	2	1	2	100	0	Doubtful_x000D_
Q9Y5K8	V-type proton ATPase subunit D (VATD_HUMAN)	28.2453	88.66	44.13	0.022407					Single Protein		Q9Y5K8	8	9	9	16	18	100	0	Confident_x000D_	V-type proton ATPase subunit D (VATD_HUMAN)	28.2453	88.66	40.89	0.0276075					Single Protein		Q9Y5K8	7	7	7	17	18	100	0	Confident_x000D_	V-type proton ATPase subunit D (VATD_HUMAN)	28.2453	88.66	31.98	0.0278003
Q9NX08	COMM domain-containing protein 8 (COMD8_HUMAN)	21.077	100	14.75	0.0136612					Single Protein		Q9NX08	2	4	4	4	6	100	0	Confident_x000D_	COMM domain-containing protein 8 (COMD8_HUMAN)	21.077	100	14.75	0.0191257					Single Protein		Q9NX08	2	3	3	4	5	100	0	Confident_x000D_	COMM domain-containing protein 8 (COMD8_HUMAN)	21.077	100	14.75	0.0191257
Q9Y5L4	Mitochondrial import inner membrane translocase subunit Tim13 (TIM13_HUMAN)	10.493	100	52.63	0.0377193					Single Protein		Q9Y5L4	4	7	7	6	9	100	0	Confident_x000D_	Mitochondrial import inner membrane translocase subunit Tim13 (TIM13_HUMAN)	10.493	100	42.11	0.0385965					Single Protein		Q9Y5L4	3	3	3	6	6	100	0	Confident_x000D_	Mitochondrial import inner membrane translocase subunit Tim13 (TIM13_HUMAN)	10.493	100	41.05	0.0385965
Q01658	Protein Dr1 (NC2B_HUMAN)	19.4317	73.3	15.34	0.0116279					Single Protein		Q01658	2	2	2	2	2	100	0	Confident_x000D_	Protein Dr1 (NC2B_HUMAN)	19.4317	73.3	21.02	0.0155039					Single Protein		Q01658	2	4	4	3	6	98.3471	0	Confident_x000D_	Protein Dr1 (NC2B_HUMAN)	19.4317	73.3	28.98	0.0258398
O14735	CDP-diacylglycerol--inositol 3-phosphatidyltransferase (CDIPT_HUMAN)	23.5231	46.48	5.16	0.00505051					Related Proteins	O14735-3	O14735, O14735-3	1	2	0	1	2	94.8148	0	Doubtful_x000D_
Q9NWH9	SAFB-like transcription modulator (SLTM_HUMAN)	117.079	94	11.12	0.00291046	Oxidation of M(M993)	Oxidation of M(1)			Single Protein		Q9NWH9	9	16	16	9	16	100	0	Confident_x000D_	SAFB-like transcription modulator (SLTM_HUMAN)	117.079	94	3.68	0.00291495					Single Protein		Q9NWH9	3	10	10	5	12	100	0	Confident_x000D_	SAFB-like transcription modulator (SLTM_HUMAN)	117.079	94	5.51	0.00265775
Q13630	GDP-L-fucose synthase (FCL_HUMAN)	35.87	87.85	18.69	0.0103428					Single Protein		Q13630	4	4	4	6	6	100	0	Confident_x000D_	GDP-L-fucose synthase (FCL_HUMAN)	35.87	87.85	14.02	0.0112293					Single Protein		Q13630	3	4	4	5	6	100	0	Confident_x000D_	GDP-L-fucose synthase (FCL_HUMAN)	35.87	87.85	14.33	0.0130024
Q13637	Ras-related protein Rab-32 (RAB32_HUMAN)	24.9817	100	36.44	0.0206772					Single Protein		Q13637	6	6	5	11	11	100	0	Confident_x000D_	Ras-related protein Rab-32 (RAB32_HUMAN)	24.9817	100	18.67	0.0125926					Single Protein		Q13637	3	4	4	5	6	100	0	Confident_x000D_	Ras-related protein Rab-32 (RAB32_HUMAN)	24.9817	100	20.44	0.00814815
Q96QC0	Serine/threonine-protein phosphatase 1 regulatory subunit 10 (PP1RA_HUMAN)	98.996	92.77	3.62	0.00229358					Single Protein		Q96QC0	2	11	11	3	14	98.374	0	Confident_x000D_	Serine/threonine-protein phosphatase 1 regulatory subunit 10 (PP1RA_HUMAN)	98.996	92.77	4.68	0.00267584					Single Protein		Q96QC0	3	16	16	4	18	100	0	Confident_x000D_	Serine/threonine-protein phosphatase 1 regulatory subunit 10 (PP1RA_HUMAN)	98.996	92.77	3.62	0.00286697
Q13636	Ras-related protein Rab-31 (RAB31_HUMAN)	21.5549	100	58.25	0.0358088					Single Protein		Q13636	9	11	9	20	22	100	0	Confident_x000D_	Ras-related protein Rab-31 (RAB31_HUMAN)	21.5549	100	45.36	0.0331533					Single Protein		Q13636	7	10	8	17	20	100	0	Confident_x000D_	Ras-related protein Rab-31 (RAB31_HUMAN)	21.5549	100	28.35	0.0105241
P52272	Heterogeneous nuclear ribonucleoprotein M (HNRPM_HUMAN)	77.4643	86.44	44.93	0.0128375	Oxidation of M(M18, M326, M334, M349, M367, M369, M419, M457, M532, M571, M584, M592, M596)	Oxidation of M(13)			Single Protein		P52272	36	48	48	87	106	100	0	Confident_x000D_	Heterogeneous nuclear ribonucleoprotein M (HNRPM_HUMAN)	77.4643	86.44	44.79	0.0207047	Oxidation of M(M18, M326, M419, M427, M457, M532, M592, M596)	Oxidation of M(8)	Oxidation of M (M367-{M367 M369})	Oxidation of M (1)	Related Proteins	P52272-2	P52272, P52272-2	37	59	59	88	111	100	0	Confident_x000D_	Heterogeneous nuclear ribonucleoprotein M (HNRPM_HUMAN)	77.4643	86.44	45.21	0.0116142	Oxidation of M(M326, M367, M369, M419, M427, M457, M532, M571, M584, M592, M596)	Oxidation of M(11)
Q8NBK3	Formylglycine-generating enzyme (SUMF1_HUMAN)	40.5305	70.32	9.09	0.0114068					Related Proteins	Q8NBK3-2, Q8NBK3-4, Q8NBK3-5	Q8NBK3, Q8NBK3-2, Q8NBK3-4, Q8NBK3-5	2	5	0	7	9	100	0	Confident_x000D_	Formylglycine-generating enzyme (SUMF1_HUMAN)	40.5305	70.32	12.3	0.01195					Related Proteins	Q8NBK3-2, Q8NBK3-4, Q8NBK3-5	Q8NBK3, Q8NBK3-2, Q8NBK3-4, Q8NBK3-5	3	5	0	7	9	100	0	Confident_x000D_	Formylglycine-generating enzyme (SUMF1_HUMAN)	40.5305	70.32	12.3	0.0111079
Q8NBK3	Formylglycine-generating enzyme (SUMF1_HUMAN)	40.5305	70.32	9.09	0.0114068					Related Proteins	Q8NBK3-2, Q8NBK3-4, Q8NBK3-5	Q8NBK3, Q8NBK3-2, Q8NBK3-4, Q8NBK3-5	2	5	0	7	9	100	0	Confident_x000D_	Formylglycine-generating enzyme (SUMF1_HUMAN)	40.5305	70.32	12.3	0.01195					Related Proteins	Q8NBK3-2, Q8NBK3-4, Q8NBK3-5	Q8NBK3, Q8NBK3-2, Q8NBK3-4, Q8NBK3-5	3	5	0	7	9	100	0	Confident_x000D_	Formylglycine-generating enzyme (SUMF1_HUMAN)	40.5305	70.32	12.83	0.0106645
Q8NBK3	Formylglycine-generating enzyme (SUMF1_HUMAN)	40.5305	70.32	9.09	0.0114068					Related Proteins	Q8NBK3-2, Q8NBK3-4, Q8NBK3-5	Q8NBK3, Q8NBK3-2, Q8NBK3-4, Q8NBK3-5	2	5	0	7	9	100	0	Confident_x000D_	Formylglycine-generating enzyme (SUMF1_HUMAN)	40.5305	70.32	12.3	0.01195					Related Proteins	Q8NBK3-2, Q8NBK3-4, Q8NBK3-5	Q8NBK3, Q8NBK3-2, Q8NBK3-4, Q8NBK3-5	3	5	0	7	9	100	0	Confident_x000D_	Formylglycine-generating enzyme (SUMF1_HUMAN)	40.5305	70.32	11.5	0.00686221
Q8NBK3	Formylglycine-generating enzyme (SUMF1_HUMAN)	40.5305	70.32	9.09	0.0114068					Related Proteins	Q8NBK3-2, Q8NBK3-4, Q8NBK3-5	Q8NBK3, Q8NBK3-2, Q8NBK3-4, Q8NBK3-5	2	5	0	7	9	100	0	Confident_x000D_	Formylglycine-generating enzyme (SUMF1_HUMAN)	40.5305	70.32	12.83	0.0195546					Related Proteins	Q8NBK3-2, Q8NBK3-3, Q8NBK3-5	Q8NBK3, Q8NBK3-2, Q8NBK3-3, Q8NBK3-5	3	4	0	9	10	100	0	Confident_x000D_	Formylglycine-generating enzyme (SUMF1_HUMAN)	40.5305	70.32	12.3	0.0111079
Q8NBK3	Formylglycine-generating enzyme (SUMF1_HUMAN)	40.5305	70.32	9.09	0.0114068					Related Proteins	Q8NBK3-2, Q8NBK3-4, Q8NBK3-5	Q8NBK3, Q8NBK3-2, Q8NBK3-4, Q8NBK3-5	2	5	0	7	9	100	0	Confident_x000D_	Formylglycine-generating enzyme (SUMF1_HUMAN)	40.5305	70.32	12.83	0.0195546					Related Proteins	Q8NBK3-2, Q8NBK3-3, Q8NBK3-5	Q8NBK3, Q8NBK3-2, Q8NBK3-3, Q8NBK3-5	3	4	0	9	10	100	0	Confident_x000D_	Formylglycine-generating enzyme (SUMF1_HUMAN)	40.5305	70.32	12.83	0.0106645
Q8NBK3	Formylglycine-generating enzyme (SUMF1_HUMAN)	40.5305	70.32	9.09	0.0114068					Related Proteins	Q8NBK3-2, Q8NBK3-4, Q8NBK3-5	Q8NBK3, Q8NBK3-2, Q8NBK3-4, Q8NBK3-5	2	5	0	7	9	100	0	Confident_x000D_	Formylglycine-generating enzyme (SUMF1_HUMAN)	40.5305	70.32	12.83	0.0195546					Related Proteins	Q8NBK3-2, Q8NBK3-3, Q8NBK3-5	Q8NBK3, Q8NBK3-2, Q8NBK3-3, Q8NBK3-5	3	4	0	9	10	100	0	Confident_x000D_	Formylglycine-generating enzyme (SUMF1_HUMAN)	40.5305	70.32	11.5	0.00686221
Q8NBK3	Formylglycine-generating enzyme (SUMF1_HUMAN)	40.5305	70.32	9.09	0.0114068					Related Proteins	Q8NBK3-2, Q8NBK3-4, Q8NBK3-5	Q8NBK3, Q8NBK3-2, Q8NBK3-4, Q8NBK3-5	2	5	0	7	9	100	0	Confident_x000D_	Formylglycine-generating enzyme (SUMF1_HUMAN)	40.5305	70.32	11.5	0.00814775					Related Proteins	Q8NBK3-3, Q8NBK3-4, Q8NBK3-5	Q8NBK3, Q8NBK3-3, Q8NBK3-4, Q8NBK3-5	3	4	0	6	7	90	0	Confident_x000D_	Formylglycine-generating enzyme (SUMF1_HUMAN)	40.5305	70.32	12.3	0.0111079
Q8NBK3	Formylglycine-generating enzyme (SUMF1_HUMAN)	40.5305	70.32	9.09	0.0114068					Related Proteins	Q8NBK3-2, Q8NBK3-4, Q8NBK3-5	Q8NBK3, Q8NBK3-2, Q8NBK3-4, Q8NBK3-5	2	5	0	7	9	100	0	Confident_x000D_	Formylglycine-generating enzyme (SUMF1_HUMAN)	40.5305	70.32	11.5	0.00814775					Related Proteins	Q8NBK3-3, Q8NBK3-4, Q8NBK3-5	Q8NBK3, Q8NBK3-3, Q8NBK3-4, Q8NBK3-5	3	4	0	6	7	90	0	Confident_x000D_	Formylglycine-generating enzyme (SUMF1_HUMAN)	40.5305	70.32	12.83	0.0106645
Q8NBK3	Formylglycine-generating enzyme (SUMF1_HUMAN)	40.5305	70.32	9.09	0.0114068					Related Proteins	Q8NBK3-2, Q8NBK3-4, Q8NBK3-5	Q8NBK3, Q8NBK3-2, Q8NBK3-4, Q8NBK3-5	2	5	0	7	9	100	0	Confident_x000D_	Formylglycine-generating enzyme (SUMF1_HUMAN)	40.5305	70.32	11.5	0.00814775					Related Proteins	Q8NBK3-3, Q8NBK3-4, Q8NBK3-5	Q8NBK3, Q8NBK3-3, Q8NBK3-4, Q8NBK3-5	3	4	0	6	7	90	0	Confident_x000D_	Formylglycine-generating enzyme (SUMF1_HUMAN)	40.5305	70.32	11.5	0.00686221
Q8NBK3	Formylglycine-generating enzyme (SUMF1_HUMAN)	40.5305	70.32	9.63	0.0190114					Related Proteins	Q8NBK3-2, Q8NBK3-3, Q8NBK3-5	Q8NBK3, Q8NBK3-2, Q8NBK3-3, Q8NBK3-5	2	5	0	9	11	100	0	Confident_x000D_	Formylglycine-generating enzyme (SUMF1_HUMAN)	40.5305	70.32	12.3	0.01195					Related Proteins	Q8NBK3-2, Q8NBK3-4, Q8NBK3-5	Q8NBK3, Q8NBK3-2, Q8NBK3-4, Q8NBK3-5	3	5	0	7	9	100	0	Confident_x000D_	Formylglycine-generating enzyme (SUMF1_HUMAN)	40.5305	70.32	12.3	0.0111079
Q8NBK3	Formylglycine-generating enzyme (SUMF1_HUMAN)	40.5305	70.32	9.63	0.0190114					Related Proteins	Q8NBK3-2, Q8NBK3-3, Q8NBK3-5	Q8NBK3, Q8NBK3-2, Q8NBK3-3, Q8NBK3-5	2	5	0	9	11	100	0	Confident_x000D_	Formylglycine-generating enzyme (SUMF1_HUMAN)	40.5305	70.32	12.3	0.01195					Related Proteins	Q8NBK3-2, Q8NBK3-4, Q8NBK3-5	Q8NBK3, Q8NBK3-2, Q8NBK3-4, Q8NBK3-5	3	5	0	7	9	100	0	Confident_x000D_	Formylglycine-generating enzyme (SUMF1_HUMAN)	40.5305	70.32	12.83	0.0106645
Q8NBK3	Formylglycine-generating enzyme (SUMF1_HUMAN)	40.5305	70.32	9.63	0.0190114					Related Proteins	Q8NBK3-2, Q8NBK3-3, Q8NBK3-5	Q8NBK3, Q8NBK3-2, Q8NBK3-3, Q8NBK3-5	2	5	0	9	11	100	0	Confident_x000D_	Formylglycine-generating enzyme (SUMF1_HUMAN)	40.5305	70.32	12.3	0.01195					Related Proteins	Q8NBK3-2, Q8NBK3-4, Q8NBK3-5	Q8NBK3, Q8NBK3-2, Q8NBK3-4, Q8NBK3-5	3	5	0	7	9	100	0	Confident_x000D_	Formylglycine-generating enzyme (SUMF1_HUMAN)	40.5305	70.32	11.5	0.00686221
Q8NBK3	Formylglycine-generating enzyme (SUMF1_HUMAN)	40.5305	70.32	9.63	0.0190114					Related Proteins	Q8NBK3-2, Q8NBK3-3, Q8NBK3-5	Q8NBK3, Q8NBK3-2, Q8NBK3-3, Q8NBK3-5	2	5	0	9	11	100	0	Confident_x000D_	Formylglycine-generating enzyme (SUMF1_HUMAN)	40.5305	70.32	12.83	0.0195546					Related Proteins	Q8NBK3-2, Q8NBK3-3, Q8NBK3-5	Q8NBK3, Q8NBK3-2, Q8NBK3-3, Q8NBK3-5	3	4	0	9	10	100	0	Confident_x000D_	Formylglycine-generating enzyme (SUMF1_HUMAN)	40.5305	70.32	12.3	0.0111079
Q8NBK3	Formylglycine-generating enzyme (SUMF1_HUMAN)	40.5305	70.32	9.63	0.0190114					Related Proteins	Q8NBK3-2, Q8NBK3-3, Q8NBK3-5	Q8NBK3, Q8NBK3-2, Q8NBK3-3, Q8NBK3-5	2	5	0	9	11	100	0	Confident_x000D_	Formylglycine-generating enzyme (SUMF1_HUMAN)	40.5305	70.32	12.83	0.0195546					Related Proteins	Q8NBK3-2, Q8NBK3-3, Q8NBK3-5	Q8NBK3, Q8NBK3-2, Q8NBK3-3, Q8NBK3-5	3	4	0	9	10	100	0	Confident_x000D_	Formylglycine-generating enzyme (SUMF1_HUMAN)	40.5305	70.32	12.83	0.0106645
Q8NBK3	Formylglycine-generating enzyme (SUMF1_HUMAN)	40.5305	70.32	9.63	0.0190114					Related Proteins	Q8NBK3-2, Q8NBK3-3, Q8NBK3-5	Q8NBK3, Q8NBK3-2, Q8NBK3-3, Q8NBK3-5	2	5	0	9	11	100	0	Confident_x000D_	Formylglycine-generating enzyme (SUMF1_HUMAN)	40.5305	70.32	12.83	0.0195546					Related Proteins	Q8NBK3-2, Q8NBK3-3, Q8NBK3-5	Q8NBK3, Q8NBK3-2, Q8NBK3-3, Q8NBK3-5	3	4	0	9	10	100	0	Confident_x000D_	Formylglycine-generating enzyme (SUMF1_HUMAN)	40.5305	70.32	11.5	0.00686221
Q8NBK3	Formylglycine-generating enzyme (SUMF1_HUMAN)	40.5305	70.32	9.63	0.0190114					Related Proteins	Q8NBK3-2, Q8NBK3-3, Q8NBK3-5	Q8NBK3, Q8NBK3-2, Q8NBK3-3, Q8NBK3-5	2	5	0	9	11	100	0	Confident_x000D_	Formylglycine-generating enzyme (SUMF1_HUMAN)	40.5305	70.32	11.5	0.00814775					Related Proteins	Q8NBK3-3, Q8NBK3-4, Q8NBK3-5	Q8NBK3, Q8NBK3-3, Q8NBK3-4, Q8NBK3-5	3	4	0	6	7	90	0	Confident_x000D_	Formylglycine-generating enzyme (SUMF1_HUMAN)	40.5305	70.32	12.3	0.0111079
Q8NBK3	Formylglycine-generating enzyme (SUMF1_HUMAN)	40.5305	70.32	9.63	0.0190114					Related Proteins	Q8NBK3-2, Q8NBK3-3, Q8NBK3-5	Q8NBK3, Q8NBK3-2, Q8NBK3-3, Q8NBK3-5	2	5	0	9	11	100	0	Confident_x000D_	Formylglycine-generating enzyme (SUMF1_HUMAN)	40.5305	70.32	11.5	0.00814775					Related Proteins	Q8NBK3-3, Q8NBK3-4, Q8NBK3-5	Q8NBK3, Q8NBK3-3, Q8NBK3-4, Q8NBK3-5	3	4	0	6	7	90	0	Confident_x000D_	Formylglycine-generating enzyme (SUMF1_HUMAN)	40.5305	70.32	12.83	0.0106645
Q8NBK3	Formylglycine-generating enzyme (SUMF1_HUMAN)	40.5305	70.32	9.63	0.0190114					Related Proteins	Q8NBK3-2, Q8NBK3-3, Q8NBK3-5	Q8NBK3, Q8NBK3-2, Q8NBK3-3, Q8NBK3-5	2	5	0	9	11	100	0	Confident_x000D_	Formylglycine-generating enzyme (SUMF1_HUMAN)	40.5305	70.32	11.5	0.00814775					Related Proteins	Q8NBK3-3, Q8NBK3-4, Q8NBK3-5	Q8NBK3, Q8NBK3-3, Q8NBK3-4, Q8NBK3-5	3	4	0	6	7	90	0	Confident_x000D_	Formylglycine-generating enzyme (SUMF1_HUMAN)	40.5305	70.32	11.5	0.00686221
Q8NBK3	Formylglycine-generating enzyme (SUMF1_HUMAN)	40.5305	70.32	8.29	0.0114068					Related Proteins	Q8NBK3-3, Q8NBK3-4, Q8NBK3-5	Q8NBK3, Q8NBK3-3, Q8NBK3-4, Q8NBK3-5	2	5	0	7	9	96	0	Confident_x000D_	Formylglycine-generating enzyme (SUMF1_HUMAN)	40.5305	70.32	12.3	0.01195					Related Proteins	Q8NBK3-2, Q8NBK3-4, Q8NBK3-5	Q8NBK3, Q8NBK3-2, Q8NBK3-4, Q8NBK3-5	3	5	0	7	9	100	0	Confident_x000D_	Formylglycine-generating enzyme (SUMF1_HUMAN)	40.5305	70.32	12.3	0.0111079
Q8NBK3	Formylglycine-generating enzyme (SUMF1_HUMAN)	40.5305	70.32	8.29	0.0114068					Related Proteins	Q8NBK3-3, Q8NBK3-4, Q8NBK3-5	Q8NBK3, Q8NBK3-3, Q8NBK3-4, Q8NBK3-5	2	5	0	7	9	96	0	Confident_x000D_	Formylglycine-generating enzyme (SUMF1_HUMAN)	40.5305	70.32	12.3	0.01195					Related Proteins	Q8NBK3-2, Q8NBK3-4, Q8NBK3-5	Q8NBK3, Q8NBK3-2, Q8NBK3-4, Q8NBK3-5	3	5	0	7	9	100	0	Confident_x000D_	Formylglycine-generating enzyme (SUMF1_HUMAN)	40.5305	70.32	12.83	0.0106645
Q8NBK3	Formylglycine-generating enzyme (SUMF1_HUMAN)	40.5305	70.32	8.29	0.0114068					Related Proteins	Q8NBK3-3, Q8NBK3-4, Q8NBK3-5	Q8NBK3, Q8NBK3-3, Q8NBK3-4, Q8NBK3-5	2	5	0	7	9	96	0	Confident_x000D_	Formylglycine-generating enzyme (SUMF1_HUMAN)	40.5305	70.32	12.3	0.01195					Related Proteins	Q8NBK3-2, Q8NBK3-4, Q8NBK3-5	Q8NBK3, Q8NBK3-2, Q8NBK3-4, Q8NBK3-5	3	5	0	7	9	100	0	Confident_x000D_	Formylglycine-generating enzyme (SUMF1_HUMAN)	40.5305	70.32	11.5	0.00686221
Q8NBK3	Formylglycine-generating enzyme (SUMF1_HUMAN)	40.5305	70.32	8.29	0.0114068					Related Proteins	Q8NBK3-3, Q8NBK3-4, Q8NBK3-5	Q8NBK3, Q8NBK3-3, Q8NBK3-4, Q8NBK3-5	2	5	0	7	9	96	0	Confident_x000D_	Formylglycine-generating enzyme (SUMF1_HUMAN)	40.5305	70.32	12.83	0.0195546					Related Proteins	Q8NBK3-2, Q8NBK3-3, Q8NBK3-5	Q8NBK3, Q8NBK3-2, Q8NBK3-3, Q8NBK3-5	3	4	0	9	10	100	0	Confident_x000D_	Formylglycine-generating enzyme (SUMF1_HUMAN)	40.5305	70.32	12.3	0.0111079
Q8NBK3	Formylglycine-generating enzyme (SUMF1_HUMAN)	40.5305	70.32	8.29	0.0114068					Related Proteins	Q8NBK3-3, Q8NBK3-4, Q8NBK3-5	Q8NBK3, Q8NBK3-3, Q8NBK3-4, Q8NBK3-5	2	5	0	7	9	96	0	Confident_x000D_	Formylglycine-generating enzyme (SUMF1_HUMAN)	40.5305	70.32	12.83	0.0195546					Related Proteins	Q8NBK3-2, Q8NBK3-3, Q8NBK3-5	Q8NBK3, Q8NBK3-2, Q8NBK3-3, Q8NBK3-5	3	4	0	9	10	100	0	Confident_x000D_	Formylglycine-generating enzyme (SUMF1_HUMAN)	40.5305	70.32	12.83	0.0106645
Q8NBK3	Formylglycine-generating enzyme (SUMF1_HUMAN)	40.5305	70.32	8.29	0.0114068					Related Proteins	Q8NBK3-3, Q8NBK3-4, Q8NBK3-5	Q8NBK3, Q8NBK3-3, Q8NBK3-4, Q8NBK3-5	2	5	0	7	9	96	0	Confident_x000D_	Formylglycine-generating enzyme (SUMF1_HUMAN)	40.5305	70.32	12.83	0.0195546					Related Proteins	Q8NBK3-2, Q8NBK3-3, Q8NBK3-5	Q8NBK3, Q8NBK3-2, Q8NBK3-3, Q8NBK3-5	3	4	0	9	10	100	0	Confident_x000D_	Formylglycine-generating enzyme (SUMF1_HUMAN)	40.5305	70.32	11.5	0.00686221
Q8NBK3	Formylglycine-generating enzyme (SUMF1_HUMAN)	40.5305	70.32	8.29	0.0114068					Related Proteins	Q8NBK3-3, Q8NBK3-4, Q8NBK3-5	Q8NBK3, Q8NBK3-3, Q8NBK3-4, Q8NBK3-5	2	5	0	7	9	96	0	Confident_x000D_	Formylglycine-generating enzyme (SUMF1_HUMAN)	40.5305	70.32	11.5	0.00814775					Related Proteins	Q8NBK3-3, Q8NBK3-4, Q8NBK3-5	Q8NBK3, Q8NBK3-3, Q8NBK3-4, Q8NBK3-5	3	4	0	6	7	90	0	Confident_x000D_	Formylglycine-generating enzyme (SUMF1_HUMAN)	40.5305	70.32	12.3	0.0111079
Q8NBK3	Formylglycine-generating enzyme (SUMF1_HUMAN)	40.5305	70.32	8.29	0.0114068					Related Proteins	Q8NBK3-3, Q8NBK3-4, Q8NBK3-5	Q8NBK3, Q8NBK3-3, Q8NBK3-4, Q8NBK3-5	2	5	0	7	9	96	0	Confident_x000D_	Formylglycine-generating enzyme (SUMF1_HUMAN)	40.5305	70.32	11.5	0.00814775					Related Proteins	Q8NBK3-3, Q8NBK3-4, Q8NBK3-5	Q8NBK3, Q8NBK3-3, Q8NBK3-4, Q8NBK3-5	3	4	0	6	7	90	0	Confident_x000D_	Formylglycine-generating enzyme (SUMF1_HUMAN)	40.5305	70.32	12.83	0.0106645
Q8NBK3	Formylglycine-generating enzyme (SUMF1_HUMAN)	40.5305	70.32	8.29	0.0114068					Related Proteins	Q8NBK3-3, Q8NBK3-4, Q8NBK3-5	Q8NBK3, Q8NBK3-3, Q8NBK3-4, Q8NBK3-5	2	5	0	7	9	96	0	Confident_x000D_	Formylglycine-generating enzyme (SUMF1_HUMAN)	40.5305	70.32	11.5	0.00814775					Related Proteins	Q8NBK3-3, Q8NBK3-4, Q8NBK3-5	Q8NBK3, Q8NBK3-3, Q8NBK3-4, Q8NBK3-5	3	4	0	6	7	90	0	Confident_x000D_	Formylglycine-generating enzyme (SUMF1_HUMAN)	40.5305	70.32	11.5	0.00686221
O15400	Syntaxin-7 (STX7_HUMAN)	29.7973	86.21	25.67	0.0136296					Related Proteins	O15400-2	O15400, O15400-2	5	7	7	8	10	100	0	Confident_x000D_	Syntaxin-7 (STX7_HUMAN)	29.7973	86.21	16.48	0.0162963					Related Proteins	O15400-2	O15400, O15400-2	3	3	3	6	6	100	0	Confident_x000D_	Syntaxin-7 (STX7_HUMAN)	29.7973	86.21	28.35	0.0162222
O75717	WD repeat and HMG-box DNA-binding protein 1 (WDHD1_HUMAN)	125.888	82.99	2.66	0.00251004					Related Proteins	O75717-2	O75717, O75717-2	2	3	3	3	4	100	0	Confident_x000D_	WD repeat and HMG-box DNA-binding protein 1 (WDHD1_HUMAN)	125.888	82.99	1.24	0.00100402					Single Protein		O75717	1	7	7	1	7	100	0	Doubtful_x000D_	WD repeat and HMG-box DNA-binding protein 1 (WDHD1_HUMAN)	125.888	82.99	3.1	0.0023427
Q9BTE3	Mini-chromosome maintenance complex-binding protein (MCMBP_HUMAN)	72.9338	72.9	8.72	0.00395319					Single Protein		Q9BTE3	4	10	10	4	10	100	0	Confident_x000D_	Mini-chromosome maintenance complex-binding protein (MCMBP_HUMAN)	72.9338	72.9	11.68	0.0043327					Single Protein		Q9BTE3	5	8	8	5	8	100	0	Confident_x000D_	Mini-chromosome maintenance complex-binding protein (MCMBP_HUMAN)	72.9338	72.9	11.53	0.005289
Q9UMX0	Ubiquilin-1 (UBQL1_HUMAN)	62.4794	36.5	16.98	0.00703648					Related Proteins	Q9UMX0-2	Q9UMX0, Q9UMX0-2	6	7	0	13	15	100	0	Confident_x000D_	Ubiquilin-1 (UBQL1_HUMAN)	62.4794	36.5	20.03	0.0167884					Related Proteins	Q9UMX0-2	Q9UMX0, Q9UMX0-2	8	9	0	15	17	100	0	Confident_x000D_	Ubiquilin-1 (UBQL1_HUMAN)	62.4794	36.5	15.11	0.0135506
Q9UMX0	Ubiquilin-1 (UBQL1_HUMAN)	62.4794	36.5	16.98	0.00703648					Related Proteins	Q9UMX0-2	Q9UMX0, Q9UMX0-2	6	7	0	13	15	100	0	Confident_x000D_	Ubiquilin-1 (UBQL1_HUMAN)	62.4794	36.5	20.03	0.0167884					Related Proteins	Q9UMX0-2	Q9UMX0, Q9UMX0-2	8	9	0	15	17	100	0	Confident_x000D_	Ubiquilin-1 (UBQL1_HUMAN)	62.4794	36.5	11.04	0.0100182
Q9UMX0	Ubiquilin-1 (UBQL1_HUMAN)	62.4794	36.5	16.98	0.00703648					Related Proteins	Q9UMX0-2	Q9UMX0, Q9UMX0-2	6	7	0	13	15	100	0	Confident_x000D_	Ubiquilin-1 (UBQL1_HUMAN)	62.4794	36.5	11.04	0.00997268					Related Proteins	Q9UMX0-3	Q9UMX0, Q9UMX0-3	4	4	0	8	8	100	0	Confident_x000D_	Ubiquilin-1 (UBQL1_HUMAN)	62.4794	36.5	15.11	0.0135506
Q9UMX0	Ubiquilin-1 (UBQL1_HUMAN)	62.4794	36.5	16.98	0.00703648					Related Proteins	Q9UMX0-2	Q9UMX0, Q9UMX0-2	6	7	0	13	15	100	0	Confident_x000D_	Ubiquilin-1 (UBQL1_HUMAN)	62.4794	36.5	11.04	0.00997268					Related Proteins	Q9UMX0-3	Q9UMX0, Q9UMX0-3	4	4	0	8	8	100	0	Confident_x000D_	Ubiquilin-1 (UBQL1_HUMAN)	62.4794	36.5	11.04	0.0100182
Q9UMX0	Ubiquilin-1 (UBQL1_HUMAN)	62.4794	36.5	8.32	0.00980679					Related Proteins	Q9UMX0-3	Q9UMX0, Q9UMX0-3	3	5	0	8	10	100	0	Confident_x000D_	Ubiquilin-1 (UBQL1_HUMAN)	62.4794	36.5	20.03	0.0167884					Related Proteins	Q9UMX0-2	Q9UMX0, Q9UMX0-2	8	9	0	15	17	100	0	Confident_x000D_	Ubiquilin-1 (UBQL1_HUMAN)	62.4794	36.5	15.11	0.0135506
Q9UMX0	Ubiquilin-1 (UBQL1_HUMAN)	62.4794	36.5	8.32	0.00980679					Related Proteins	Q9UMX0-3	Q9UMX0, Q9UMX0-3	3	5	0	8	10	100	0	Confident_x000D_	Ubiquilin-1 (UBQL1_HUMAN)	62.4794	36.5	20.03	0.0167884					Related Proteins	Q9UMX0-2	Q9UMX0, Q9UMX0-2	8	9	0	15	17	100	0	Confident_x000D_	Ubiquilin-1 (UBQL1_HUMAN)	62.4794	36.5	11.04	0.0100182
Q9UMX0	Ubiquilin-1 (UBQL1_HUMAN)	62.4794	36.5	8.32	0.00980679					Related Proteins	Q9UMX0-3	Q9UMX0, Q9UMX0-3	3	5	0	8	10	100	0	Confident_x000D_	Ubiquilin-1 (UBQL1_HUMAN)	62.4794	36.5	11.04	0.00997268					Related Proteins	Q9UMX0-3	Q9UMX0, Q9UMX0-3	4	4	0	8	8	100	0	Confident_x000D_	Ubiquilin-1 (UBQL1_HUMAN)	62.4794	36.5	15.11	0.0135506
Q9UMX0	Ubiquilin-1 (UBQL1_HUMAN)	62.4794	36.5	8.32	0.00980679					Related Proteins	Q9UMX0-3	Q9UMX0, Q9UMX0-3	3	5	0	8	10	100	0	Confident_x000D_	Ubiquilin-1 (UBQL1_HUMAN)	62.4794	36.5	11.04	0.00997268					Related Proteins	Q9UMX0-3	Q9UMX0, Q9UMX0-3	4	4	0	8	8	100	0	Confident_x000D_	Ubiquilin-1 (UBQL1_HUMAN)	62.4794	36.5	11.04	0.0100182
O43516	WAS/WASL-interacting protein family member 1 (WIPF1_HUMAN)	51.2274	90.66	20.28	0.00907651					Related Proteins	O43516-2, O43516-3	O43516, O43516-2, O43516-3	6	7	0	11	13	100	0	Confident_x000D_	WAS/WASL-interacting protein family member 1 (WIPF1_HUMAN)	51.2274	90.66	16.9	0.00783904					Related Proteins	O43516-2, O43516-3	O43516, O43516-2, O43516-3	5	8	0	10	13	100	0	Confident_x000D_	WAS/WASL-interacting protein family member 1 (WIPF1_HUMAN)	51.2274	90.66	19.09	0.00774854
O43516	WAS/WASL-interacting protein family member 1 (WIPF1_HUMAN)	51.2274	90.66	20.28	0.00907651					Related Proteins	O43516-2, O43516-3	O43516, O43516-2, O43516-3	6	7	0	11	13	100	0	Confident_x000D_	WAS/WASL-interacting protein family member 1 (WIPF1_HUMAN)	51.2274	90.66	16.9	0.00783904					Related Proteins	O43516-2, O43516-3	O43516, O43516-2, O43516-3	5	8	0	10	13	100	0	Confident_x000D_	WAS/WASL-interacting protein family member 1 (WIPF1_HUMAN)	51.2274	90.66	13.52	0.00710805
O43516	WAS/WASL-interacting protein family member 1 (WIPF1_HUMAN)	51.2274	90.66	20.28	0.00907651					Related Proteins	O43516-2, O43516-3	O43516, O43516-2, O43516-3	6	7	0	11	13	100	0	Confident_x000D_	WAS/WASL-interacting protein family member 1 (WIPF1_HUMAN)	51.2274	90.66	15.71	0.00564606					Related Proteins	O43516-3, O43516-4	O43516, O43516-3, O43516-4	5	6	0	9	10	89.1667	0	Confident_x000D_	WAS/WASL-interacting protein family member 1 (WIPF1_HUMAN)	51.2274	90.66	19.09	0.00774854
O43516	WAS/WASL-interacting protein family member 1 (WIPF1_HUMAN)	51.2274	90.66	20.28	0.00907651					Related Proteins	O43516-2, O43516-3	O43516, O43516-2, O43516-3	6	7	0	11	13	100	0	Confident_x000D_	WAS/WASL-interacting protein family member 1 (WIPF1_HUMAN)	51.2274	90.66	15.71	0.00564606					Related Proteins	O43516-3, O43516-4	O43516, O43516-3, O43516-4	5	6	0	9	10	89.1667	0	Confident_x000D_	WAS/WASL-interacting protein family member 1 (WIPF1_HUMAN)	51.2274	90.66	13.52	0.00710805
O43516	WAS/WASL-interacting protein family member 1 (WIPF1_HUMAN)	51.2274	90.66	10.54	0.00425638					Related Proteins	O43516-3, O43516-4	O43516, O43516-3, O43516-4	4	5	0	8	10	100	0	Confident_x000D_	WAS/WASL-interacting protein family member 1 (WIPF1_HUMAN)	51.2274	90.66	16.9	0.00783904					Related Proteins	O43516-2, O43516-3	O43516, O43516-2, O43516-3	5	8	0	10	13	100	0	Confident_x000D_	WAS/WASL-interacting protein family member 1 (WIPF1_HUMAN)	51.2274	90.66	19.09	0.00774854
O43516	WAS/WASL-interacting protein family member 1 (WIPF1_HUMAN)	51.2274	90.66	10.54	0.00425638					Related Proteins	O43516-3, O43516-4	O43516, O43516-3, O43516-4	4	5	0	8	10	100	0	Confident_x000D_	WAS/WASL-interacting protein family member 1 (WIPF1_HUMAN)	51.2274	90.66	16.9	0.00783904					Related Proteins	O43516-2, O43516-3	O43516, O43516-2, O43516-3	5	8	0	10	13	100	0	Confident_x000D_	WAS/WASL-interacting protein family member 1 (WIPF1_HUMAN)	51.2274	90.66	13.52	0.00710805
O43516	WAS/WASL-interacting protein family member 1 (WIPF1_HUMAN)	51.2274	90.66	10.54	0.00425638					Related Proteins	O43516-3, O43516-4	O43516, O43516-3, O43516-4	4	5	0	8	10	100	0	Confident_x000D_	WAS/WASL-interacting protein family member 1 (WIPF1_HUMAN)	51.2274	90.66	15.71	0.00564606					Related Proteins	O43516-3, O43516-4	O43516, O43516-3, O43516-4	5	6	0	9	10	89.1667	0	Confident_x000D_	WAS/WASL-interacting protein family member 1 (WIPF1_HUMAN)	51.2274	90.66	19.09	0.00774854
O43516	WAS/WASL-interacting protein family member 1 (WIPF1_HUMAN)	51.2274	90.66	10.54	0.00425638					Related Proteins	O43516-3, O43516-4	O43516, O43516-3, O43516-4	4	5	0	8	10	100	0	Confident_x000D_	WAS/WASL-interacting protein family member 1 (WIPF1_HUMAN)	51.2274	90.66	15.71	0.00564606					Related Proteins	O43516-3, O43516-4	O43516, O43516-3, O43516-4	5	6	0	9	10	89.1667	0	Confident_x000D_	WAS/WASL-interacting protein family member 1 (WIPF1_HUMAN)	51.2274	90.66	13.52	0.00710805
Q14974	Importin subunit beta-1 (IMB1_HUMAN)	97.108	71.35	39.73	0.0203713					Single Protein		Q14974	25	27	27	74	78	100	0	Confident_x000D_	Importin subunit beta-1 (IMB1_HUMAN)	97.108	71.35	39.61	0.0174106	Oxidation of M(M842)	Oxidation of M(1)			Single Protein		Q14974	27	30	30	73	78	100	0	Confident_x000D_	Importin subunit beta-1 (IMB1_HUMAN)	97.108	71.35	42.12	0.0152695	Oxidation of M(M842)	Oxidation of M(1)
Q13643	Four and a half LIM domains protein 3 (FHL3_HUMAN)	31.1706	73.57	16.79	0.0113269					Single Protein		Q13643	3	6	6	4	7	100	0	Confident_x000D_	Four and a half LIM domains protein 3 (FHL3_HUMAN)	31.1706	73.57	16.79	0.0161812					Single Protein		Q13643	3	5	5	5	7	100	0	Confident_x000D_	Four and a half LIM domains protein 3 (FHL3_HUMAN)	31.1706	73.57	16.79	0.013754
P61204	ADP-ribosylation factor 3 (ARF3_HUMAN)	20.5877	100	33.7	0.0152372	Oxidation of M(M134)	Oxidation of M(1)			Related Proteins	P61204-2	P61204, P61204-2	9	10	0	26	26	87.0968	0	Confident_x000D_	ADP-ribosylation factor 3 (ARF3_HUMAN)	20.5877	100	33.7	0.026092	Oxidation of M(M22, M110)	Oxidation of M(2)			Related Proteins	P61204-2	P61204, P61204-2	10	10	1	32	33	90	0	Confident_x000D_	ADP-ribosylation factor 3 (ARF3_HUMAN)	20.5877	100	43.65	0.037627	Oxidation of M(M22, M110, M134)	Oxidation of M(3)
P52292	Importin subunit alpha-1 (IMA1_HUMAN)	57.8259	72.21	24.57	0.0191744					Single Protein		P52292	9	12	12	21	25	100	0	Confident_x000D_	Importin subunit alpha-1 (IMA1_HUMAN)	57.8259	72.21	23.82	0.0148186					Single Protein		P52292	9	10	9	17	18	100	0	Confident_x000D_	Importin subunit alpha-1 (IMA1_HUMAN)	57.8259	72.21	26.65	0.0167945
P25325	3-mercaptopyruvate sulfurtransferase (THTM_HUMAN)	33.1576	100	21.21	0.0123457					Related Proteins	P25325-2	P25325, P25325-2	4	7	7	9	10	100	0	Confident_x000D_	3-mercaptopyruvate sulfurtransferase (THTM_HUMAN)	33.1576	100	25.59	0.0104938					Related Proteins	P25325-2	P25325, P25325-2	5	6	6	7	8	100	0	Confident_x000D_	3-mercaptopyruvate sulfurtransferase (THTM_HUMAN)	33.1576	100	32.32	0.00614478
P52294	Importin subunit alpha-5 (IMA5_HUMAN)	60.1835	62.64	14.68	0.00858978					Single Protein		P52294	6	7	3	11	11	100	0	Confident_x000D_	Importin subunit alpha-5 (IMA5_HUMAN)	60.1835	62.64	18.77	0.0106633	Oxidation of M(M24)	Oxidation of M(1)			Single Protein		P52294	10	12	6	16	18	100	0	Confident_x000D_	Importin subunit alpha-5 (IMA5_HUMAN)	60.1835	62.64	18.22	0.0100193
P02545-2	Isoform C of Prelamin-A/C (LMNA_HUMAN)	65.0956	100	66.08	0.0188172	Oxidation of M(M352, M464, M540)	Oxidation of M(3)			Single Protein		P02545-2	48	52	1	142	151	100	0	Confident_x000D_	Isoform C of Prelamin-A/C (LMNA_HUMAN)	65.0956	100	70.1	0.0141457	Oxidation of M(M187, M352, M540)	Oxidation of M(3)			Single Protein		P02545-2	54	54	1	144	149	100	0	Confident_x000D_	Isoform C of Prelamin-A/C (LMNA_HUMAN)	65.0956	100	68.18	0.018916	Oxidation of M(M187, M352, M540)	Oxidation of M(3)
Q9BTC0	Death-inducer obliterator 1 (DIDO1_HUMAN)	243.723	88.17	4.33	0.00174157	Oxidation of M(M1)	Oxidation of M(1)			Single Protein		Q9BTC0	7	12	12	10	14	100	0	Confident_x000D_	Death-inducer obliterator 1 (DIDO1_HUMAN)	243.723	88.17	4.15	0.00167232	Oxidation of M(M1, M1211)	Oxidation of M(2)			Single Protein		Q9BTC0	6	19	19	9	21	100	0	Confident_x000D_	Death-inducer obliterator 1 (DIDO1_HUMAN)	243.723	88.17	1.43	0.00121183	Oxidation of M(M1)	Oxidation of M(1)
O15397	Importin-8 (IPO8_HUMAN)	119.861	80.23	2.89	0.000843645					Related Proteins	O15397-2	O15397, O15397-2	2	3	0	2	3	100	0	Confident_x000D_	Importin-8 (IPO8_HUMAN)	119.861	80.23	3.18	0.00281215	Oxidation of M(M566)	Oxidation of M(1)			Single Protein		O15397	2	5	4	3	7	100	0	Confident_x000D_	Importin-8 (IPO8_HUMAN)	119.861	80.23	2.89	0.00337458
Q4VC44	FLYWCH-type zinc finger-containing protein 1 (FWCH1_HUMAN)	80.0577	89.66	1.96	0.000496032					Related Proteins	Q4VC44-2, Q4VC44-3	Q4VC44, Q4VC44-2, Q4VC44-3	1	5	0	1	5	100	0	Doubtful_x000D_	FLYWCH-type zinc finger-containing protein 1 (FWCH1_HUMAN)	80.0577	89.66	1.96	0.000496032					Related Proteins	Q4VC44-2, Q4VC44-3	Q4VC44, Q4VC44-2, Q4VC44-3	1	2	0	1	2	100	0	Doubtful_x000D_	FLYWCH-type zinc finger-containing protein 1 (FWCH1_HUMAN)	80.0577	89.66	1.96	0.000744048
O94776	Metastasis-associated protein MTA2 (MTA2_HUMAN)	74.9757	100	30.39	0.0113839	Oxidation of M(M174, M220)	Oxidation of M(2)			Single Protein		O94776	15	19	16	27	31	100	0	Confident_x000D_	Metastasis-associated protein MTA2 (MTA2_HUMAN)	74.9757	100	20.81	0.010851					Single Protein		O94776	11	17	15	23	29	100	0	Confident_x000D_	Metastasis-associated protein MTA2 (MTA2_HUMAN)	74.9757	100	20.66	0.00618397
Q9UJV9	Probable ATP-dependent RNA helicase DDX41 (DDX41_HUMAN)	69.793	100	2.41	0.00160772					Single Protein		Q9UJV9	1	4	4	1	4	100	0	Doubtful_x000D_	Probable ATP-dependent RNA helicase DDX41 (DDX41_HUMAN)	69.793	100	8.2	0.0045552					Single Protein		Q9UJV9	3	5	5	4	6	100	0	Confident_x000D_	Probable ATP-dependent RNA helicase DDX41 (DDX41_HUMAN)	69.793	100	4.18	0.00241158
Q96QG7	Myotubularin-related protein 9 (MTMR9_HUMAN)	63.4211	70.13	6.92	0.00636704					Single Protein		Q96QG7	3	4	4	4	5	100	0	Confident_x000D_	Myotubularin-related protein 9 (MTMR9_HUMAN)	63.4211	70.13	6.92	0.00468165	Oxidation of M(M292)	Oxidation of M(1)			Single Protein		Q96QG7	4	6	6	4	6	100	0	Confident_x000D_	Myotubularin-related protein 9 (MTMR9_HUMAN)	63.4211	70.13	9.65	0.0076779
A0AV96	RNA-binding protein 47 (RBM47_HUMAN)	64.0582	74.87	17.03	0.0107723	Oxidation of M(M10)	Oxidation of M(1)			Related Proteins	A0AV96-2	A0AV96, A0AV96-2	8	13	13	15	20	100	0	Confident_x000D_	RNA-binding protein 47 (RBM47_HUMAN)	64.0582	74.87	20.91	0.0114239	Oxidation of M(M10)	Oxidation of M(1)			Related Proteins	A0AV96-2	A0AV96, A0AV96-2	9	11	10	14	17	100	0	Confident_x000D_	RNA-binding protein 47 (RBM47_HUMAN)	64.0582	74.87	19.73	0.00768261	Oxidation of M(M10)	Oxidation of M(1)
Q9Y5A9	YTH domain-containing family protein 2 (YTHD2_HUMAN)	62.2957	54.58	11.05	0.0128682					Single Protein		Q9Y5A9	5	6	5	10	11	100	0	Confident_x000D_	YTH domain-containing family protein 2 (YTHD2_HUMAN)	62.2957	54.58	10.54	0.0125241					Single Protein		Q9Y5A9	5	6	5	9	10	100	0	Confident_x000D_	YTH domain-containing family protein 2 (YTHD2_HUMAN)	62.2957	54.58	15.03	0.010617
Q13685	Angio-associated migratory cell protein (AAMP_HUMAN)	46.7214	50.23	9.91	0.0122324					Single Protein		Q13685	3	6	6	5	9	99.951	0	Confident_x000D_	Angio-associated migratory cell protein (AAMP_HUMAN)	46.7214	50.23	13.13	0.0164373					Single Protein		Q13685	4	6	6	6	8	100	0	Confident_x000D_	Angio-associated migratory cell protein (AAMP_HUMAN)	46.7214	50.23	13.13	0.0141437
Q8N4Q1	Mitochondrial intermembrane space import and assembly protein 40 (MIA40_HUMAN)	15.9861	63.38	19.01	0.0166667					Related Proteins	Q8N4Q1-2	Q8N4Q1, Q8N4Q1-2	2	2	2	2	2	100	0	Confident_x000D_
Q9Y5B0	RNA polymerase II subunit A C-terminal domain phosphatase (CTDP1_HUMAN)	104.335	85.85	5.62	0.0019657					Single Protein		Q9Y5B0	4	18	0	7	20	92.6829	0	Confident_x000D_	RNA polymerase II subunit A C-terminal domain phosphatase (CTDP1_HUMAN)	104.335	85.85	3.43	0.000943752					Related Proteins	Q9Y5B0-4	Q9Y5B0, Q9Y5B0-4	2	5	0	3	6	98.3471	0	Confident_x000D_	RNA polymerase II subunit A C-terminal domain phosphatase (CTDP1_HUMAN)	104.335	85.85	7.18	0.00235938
Q9Y5B0	RNA polymerase II subunit A C-terminal domain phosphatase (CTDP1_HUMAN)	104.335	85.85	4.37	0.00100667					Related Proteins	Q9Y5B0-4	Q9Y5B0, Q9Y5B0-4	3	10	0	5	12	100	0	Confident_x000D_	RNA polymerase II subunit A C-terminal domain phosphatase (CTDP1_HUMAN)	104.335	85.85	3.43	0.000943752					Related Proteins	Q9Y5B0-4	Q9Y5B0, Q9Y5B0-4	2	5	0	3	6	98.3471	0	Confident_x000D_	RNA polymerase II subunit A C-terminal domain phosphatase (CTDP1_HUMAN)	104.335	85.85	7.18	0.00235938
Q9UJX3	Anaphase-promoting complex subunit 7 (APC7_HUMAN)	66.8128	87.15	4.01	0.00191571					Single Protein		Q9UJX3	1	4	4	1	5	100	0	Doubtful_x000D_																					Anaphase-promoting complex subunit 7 (APC7_HUMAN)	66.8128	87.15	8.01	0.0041507
Q9Y5B9	FACT complex subunit SPT16 (SP16H_HUMAN)	119.838	89.97	25.69	0.00644503					Single Protein		Q9Y5B9	21	21	21	35	38	100	0	Confident_x000D_	FACT complex subunit SPT16 (SP16H_HUMAN)	119.838	89.97	25.02	0.00680561					Single Protein		Q9Y5B9	21	25	25	35	40	100	0	Confident_x000D_	FACT complex subunit SPT16 (SP16H_HUMAN)	119.838	89.97	30.56	0.00779289
Q96QE2	Proton myo-inositol cotransporter (MYCT_HUMAN)	70.3257	50.93	2.01	0.00258398					Single Protein		Q96QE2	1	1	1	1	1	100	0	Doubtful_x000D_
P53582	Methionine aminopeptidase 1 (MAP11_HUMAN)	43.1872	92.23	38.08	0.00917427					Single Protein		P53582	9	11	11	13	15	100	0	Confident_x000D_	Methionine aminopeptidase 1 (MAP11_HUMAN)	43.1872	92.23	27.46	0.0160868					Single Protein		P53582	7	9	9	15	16	100	0	Confident_x000D_	Methionine aminopeptidase 1 (MAP11_HUMAN)	43.1872	92.23	38.08	0.0153631
Q9UJY4	ADP-ribosylation factor-binding protein GGA2 (GGA2_HUMAN)	67.1076	63.13	6.85	0.00439648					Single Protein		Q9UJY4	3	6	6	4	6	98.374	0	Confident_x000D_	ADP-ribosylation factor-binding protein GGA2 (GGA2_HUMAN)	67.1076	63.13	11.42	0.00547562					Single Protein		Q9UJY4	5	8	8	5	10	100	0	Confident_x000D_	ADP-ribosylation factor-binding protein GGA2 (GGA2_HUMAN)	67.1076	63.13	6.53	0.00439648
P53597	Succinate--CoA ligase [ADP/GDP-forming] subunit alpha, mitochondrial (SUCA_HUMAN)	36.2268	66.47	29.77	0.022795					Single Protein		P53597	7	7	7	17	17	100	0	Confident_x000D_	Succinate--CoA ligase [ADP/GDP-forming] subunit alpha, mitochondrial (SUCA_HUMAN)	36.2268	66.47	36.13	0.0237733					Single Protein		P53597	8	9	9	14	18	100	0	Confident_x000D_	Succinate--CoA ligase [ADP/GDP-forming] subunit alpha, mitochondrial (SUCA_HUMAN)	36.2268	66.47	15.9	0.015942
Q16401	26S proteasome non-ATPase regulatory subunit 5 (PSMD5_HUMAN)	56.1604	81.35	40.67	0.014002					Related Proteins	Q16401-2	Q16401, Q16401-2	14	16	16	29	33	100	0	Confident_x000D_	26S proteasome non-ATPase regulatory subunit 5 (PSMD5_HUMAN)	56.1604	81.35	37.7	0.0168053					Related Proteins	Q16401-2	Q16401, Q16401-2	13	15	15	32	33	100	0	Confident_x000D_	26S proteasome non-ATPase regulatory subunit 5 (PSMD5_HUMAN)	56.1604	81.35	40.87	0.0171378
Q5T8P6	RNA-binding protein 26 (RBM26_HUMAN)	113.527	69.71	4.87	0.00383268					Related Proteins	Q5T8P6-2, Q5T8P6-3	Q5T8P6, Q5T8P6-2, Q5T8P6-3	4	8	8	6	11	99.9509	0	Confident_x000D_	RNA-binding protein 26 (RBM26_HUMAN)	113.527	69.71	2.48	0.00175208					Related Proteins	Q5T8P6-2, Q5T8P6-3	Q5T8P6, Q5T8P6-2, Q5T8P6-3	2	10	9	2	11	97.5207	0	Confident_x000D_	RNA-binding protein 26 (RBM26_HUMAN)	113.527	69.71	3.48	0.00229961
Q13574	Diacylglycerol kinase zeta (DGKZ_HUMAN)	124.05	84.33	11.28	0.00119309					Related Proteins	Q13574-2, Q13574-3, Q13574-4, Q13574-5, Q13574-6, Q13574-7	Q13574, Q13574-2, Q13574-3, Q13574-4, Q13574-5, Q13574-6, Q13574-7	8	10	0	12	15	100	0	Confident_x000D_	Diacylglycerol kinase zeta (DGKZ_HUMAN)	124.05	84.33	11.37	0.00220305					Related Proteins	Q13574-2, Q13574-3, Q13574-4, Q13574-5, Q13574-6, Q13574-7	Q13574, Q13574-2, Q13574-3, Q13574-4, Q13574-5, Q13574-6, Q13574-7	8	12	0	11	15	100	0	Confident_x000D_	Diacylglycerol kinase zeta (DGKZ_HUMAN)	124.05	84.33	7.97	0.000983183
Q9NYV4	Cyclin-dependent kinase 12 (CDK12_HUMAN)	164.054	76.64	5.97	0.000733721					Related Proteins	Q9NYV4-2, Q9NYV4-3	Q9NYV4, Q9NYV4-2, Q9NYV4-3	5	11	0	7	15	100	0	Confident_x000D_	Cyclin-dependent kinase 12 (CDK12_HUMAN)	164.054	76.64	2.82	0.00176969					Single Protein		Q9NYV4	3	15	12	7	20	100	0	Confident_x000D_
Q9UJZ1	Stomatin-like protein 2, mitochondrial (STML2_HUMAN)	38.5102	75.56	32.87	0.0154294					Single Protein		Q9UJZ1	7	11	11	16	19	100	0	Confident_x000D_	Stomatin-like protein 2, mitochondrial (STML2_HUMAN)	38.5102	75.56	42.42	0.0135177					Single Protein		Q9UJZ1	9	11	11	15	17	100	0	Confident_x000D_	Stomatin-like protein 2, mitochondrial (STML2_HUMAN)	38.5102	75.56	19.94	0.0102996
A8MXV4	Nucleoside diphosphate-linked moiety X motif 19 (NUD19_HUMAN)	42.2066	82.13	12.53	0.00838264					Single Protein		A8MXV4	3	5	5	5	6	100	0	Confident_x000D_	Nucleoside diphosphate-linked moiety X motif 19 (NUD19_HUMAN)	42.2066	82.13	16.8	0.00838264					Single Protein		A8MXV4	3	3	3	4	4	100	0	Confident_x000D_
Q9BRZ2	E3 ubiquitin-protein ligase TRIM56 (TRI56_HUMAN)	81.4365	87.68	4.37	0.00348189					Single Protein		Q9BRZ2	2	5	5	3	6	100	0	Confident_x000D_	E3 ubiquitin-protein ligase TRIM56 (TRI56_HUMAN)	81.4365	87.68	5.83	0.00394615					Single Protein		Q9BRZ2	3	7	7	4	8	100	0	Confident_x000D_	E3 ubiquitin-protein ligase TRIM56 (TRI56_HUMAN)	81.4365	87.68	10.99	0.00429434
Q8N1S5	Zinc transporter ZIP11 (S39AB_HUMAN)	35.3734	39.18	5.26	0.0123457					Related Proteins	Q8N1S5-2	Q8N1S5, Q8N1S5-2	1	2	2	2	3	100	0	Doubtful_x000D_	Zinc transporter ZIP11 (S39AB_HUMAN)	35.3734	39.18	5.26	0.00617284					Related Proteins	Q8N1S5-2	Q8N1S5, Q8N1S5-2	1	3	3	1	3	100	0	Doubtful_x000D_
P28330	Long-chain specific acyl-CoA dehydrogenase, mitochondrial (ACADL_HUMAN)	47.6253	69.77	5.81	0.00666667	Oxidation of M(M306)	Oxidation of M(1)			Single Protein		P28330	1	4	4	2	7	82.9268	0	Doubtful_x000D_
Q8IY67-2	Isoform 2 of Ribonucleoprotein PTB-binding 1 (RAVR1_HUMAN)	77.8113	64.14	31.12	0.00942423					Single Protein		Q8IY67-2	14	16	16	23	27	100	0	Confident_x000D_	Isoform 2 of Ribonucleoprotein PTB-binding 1 (RAVR1_HUMAN)	77.8113	64.14	36.54	0.00986686					Single Protein		Q8IY67-2	15	16	5	22	23	100	0	Confident_x000D_	Isoform 2 of Ribonucleoprotein PTB-binding 1 (RAVR1_HUMAN)	77.8113	64.14	32.07	0.0117376
P67936	Tropomyosin alpha-4 chain (TPM4_HUMAN)	28.5045	100	68.15	0.0422431					Single Protein		P67936	30	31	19	77	79	100	0	Confident_x000D_	Tropomyosin alpha-4 chain (TPM4_HUMAN)	28.5045	100	71.37	0.0390959					Single Protein		P67936	30	31	15	77	81	100	0	Confident_x000D_	Tropomyosin alpha-4 chain (TPM4_HUMAN)	28.5045	100	65.32	0.0431136
Q9HD26	Golgi-associated PDZ and coiled-coil motif-containing protein (GOPC_HUMAN)	50.4888	86.8	11.47	0.00916473	Oxidation of M(M266)	Oxidation of M(1)			Related Proteins	Q9HD26-2	Q9HD26, Q9HD26-2	6	8	8	8	10	100	0	Confident_x000D_	Golgi-associated PDZ and coiled-coil motif-containing protein (GOPC_HUMAN)	50.4888	86.8	15.58	0.0105182	Oxidation of M(M266)	Oxidation of M(1)			Related Proteins	Q9HD26-2	Q9HD26, Q9HD26-2	6	7	7	10	12	100	0	Confident_x000D_	Golgi-associated PDZ and coiled-coil motif-containing protein (GOPC_HUMAN)	50.4888	86.8	9.52	0.00388907	Oxidation of M(M266)	Oxidation of M(1)
P30622	CAP-Gly domain-containing linker protein 1 (CLIP1_HUMAN)	162.147	95.55	3.62	0.00216358					Single Protein		P30622	4	12	10	5	13	100	0	Confident_x000D_	CAP-Gly domain-containing linker protein 1 (CLIP1_HUMAN)	162.147	95.55	4.03	0.00219924					Single Protein		P30622	4	16	15	6	18	100	0	Confident_x000D_	CAP-Gly domain-containing linker protein 1 (CLIP1_HUMAN)	162.147	95.55	8.14	0.0020079
Q9BRX8	Redox-regulatory protein FAM213A (F213A_HUMAN)	25.7474	82.97	20.96	0.0188596					Single Protein		Q9BRX8	4	5	5	6	7	100	0	Confident_x000D_	Redox-regulatory protein FAM213A (F213A_HUMAN)	25.7474	82.97	20.96	0.0162281					Related Proteins	Q9BRX8-2	Q9BRX8, Q9BRX8-2	4	5	5	5	6	100	0	Confident_x000D_	Redox-regulatory protein FAM213A (F213A_HUMAN)	25.7474	82.97	11.35	0.00789474
Q96P70	Importin-9 (IPO9_HUMAN)	115.889	56.87	11.05	0.00975032					Single Protein		Q96P70	8	11	11	14	18	100	0	Confident_x000D_	Importin-9 (IPO9_HUMAN)	115.889	56.87	9.99	0.00943953					Single Protein		Q96P70	6	11	11	12	18	100	0	Confident_x000D_	Importin-9 (IPO9_HUMAN)	115.889	56.87	13.35	0.00611977
Q9BRX5	DNA replication complex GINS protein PSF3 (PSF3_HUMAN)	24.5192	84.26	6.94	0.00549451					Single Protein		Q9BRX5	1	2	2	1	2	92.9134	0	Doubtful_x000D_
Q9NVA2	Septin-11 (SEP11_HUMAN)	49.3672	89.51	42.89	0.0202171					Single Protein		Q9NVA2	14	15	9	34	37	100	0	Confident_x000D_	Septin-11 (SEP11_HUMAN)	49.3672	89.51	40.56	0.0121					Single Protein		Q9NVA2	12	14	1	35	38	100	0	Confident_x000D_	Septin-11 (SEP11_HUMAN)	49.3672	89.51	38.23	0.0192643
P31943	Heterogeneous nuclear ribonucleoprotein H (HNRH1_HUMAN)	49.1984	83.3	52.34	0.0590365	Oxidation of M(M93, M271, M293)	Oxidation of M(3)			Single Protein		P31943	20	23	16	75	81	100	0	Confident_x000D_	Heterogeneous nuclear ribonucleoprotein H (HNRH1_HUMAN)	49.1984	83.3	49.89	0.0406672	Oxidation of M(M293)	Oxidation of M(1)			Single Protein		P31943	17	22	15	72	82	100	0	Confident_x000D_	Heterogeneous nuclear ribonucleoprotein H (HNRH1_HUMAN)	49.1984	83.3	57.68	0.0494207	Oxidation of M(M271, M293)	Oxidation of M(2)
P31946	14-3-3 protein beta/alpha (1433B_HUMAN)	28.0648	100	69.51	0.0330178	Oxidation of M(M3, M24, M28, M220)	Oxidation of M(4)			Single Protein		P31946	23	23	14	63	64	100	0	Confident_x000D_	14-3-3 protein beta/alpha (1433B_HUMAN)	28.0648	100	69.51	0.0339354	Oxidation of M(M3, M24, M28, M162, M220)	Oxidation of M(5)			Single Protein		P31946	22	25	16	68	73	100	0	Confident_x000D_	14-3-3 protein beta/alpha (1433B_HUMAN)	28.0648	100	62.6	0.0338797	Oxidation of M(M3, M24, M28, M220)	Oxidation of M(4)
Q9HCG8	Pre-mRNA-splicing factor CWC22 homolog (CWC22_HUMAN)	105.402	85.79	5.29	0.00571245					Single Protein		Q9HCG8	5	8	8	9	12	100	0	Confident_x000D_	Pre-mRNA-splicing factor CWC22 homolog (CWC22_HUMAN)	105.402	85.79	4.07	0.00513479					Single Protein		Q9HCG8	4	7	7	9	12	100	0	Confident_x000D_	Pre-mRNA-splicing factor CWC22 homolog (CWC22_HUMAN)	105.402	85.79	5.29	0.00513479
P17655	Calpain-2 catalytic subunit (CAN2_HUMAN)	79.9448	78.29	39.57	0.0117475					Single Protein		P17655	20	20	20	38	40	100	0	Confident_x000D_	Calpain-2 catalytic subunit (CAN2_HUMAN)	79.9448	78.29	33.86	0.0113909	Oxidation of M(M622)	Oxidation of M(1)			Single Protein		P17655	17	17	17	34	34	100	0	Confident_x000D_	Calpain-2 catalytic subunit (CAN2_HUMAN)	79.9448	78.29	39.57	0.0105908
P16333	Cytoplasmic protein NCK1 (NCK1_HUMAN)	42.8374	81.96	16.98	0.0089305	Oxidation of M(M294)	Oxidation of M(1)			Single Protein		P16333	6	9	8	7	10	100	0	Confident_x000D_	Cytoplasmic protein NCK1 (NCK1_HUMAN)	42.8374	81.96	22.02	0.011987	Oxidation of M(M294)	Oxidation of M(1)			Single Protein		P16333	8	11	10	9	13	100	0	Confident_x000D_	Cytoplasmic protein NCK1 (NCK1_HUMAN)	42.8374	81.96	24.67	0.0156996	Oxidation of M(M294)	Oxidation of M(1)
Q9Y2Q3	Glutathione S-transferase kappa 1 (GSTK1_HUMAN)	25.4803	100	35.4	0.0191958					Related Proteins	Q9Y2Q3-2, Q9Y2Q3-4	Q9Y2Q3, Q9Y2Q3-2, Q9Y2Q3-4	6	7	0	16	17	100	0	Confident_x000D_	Glutathione S-transferase kappa 1 (GSTK1_HUMAN)	25.4803	100	44.69	0.0124172					Related Proteins	Q9Y2Q3-2, Q9Y2Q3-4	Q9Y2Q3, Q9Y2Q3-2, Q9Y2Q3-4	7	10	0	15	20	100	0	Confident_x000D_	Glutathione S-transferase kappa 1 (GSTK1_HUMAN)	25.4803	100	41.15	0.0224138
Q9Y2Q3	Glutathione S-transferase kappa 1 (GSTK1_HUMAN)	25.4803	100	35.4	0.0191958					Related Proteins	Q9Y2Q3-2, Q9Y2Q3-4	Q9Y2Q3, Q9Y2Q3-2, Q9Y2Q3-4	6	7	0	16	17	100	0	Confident_x000D_	Glutathione S-transferase kappa 1 (GSTK1_HUMAN)	25.4803	100	44.69	0.0124172					Related Proteins	Q9Y2Q3-2, Q9Y2Q3-4	Q9Y2Q3, Q9Y2Q3-2, Q9Y2Q3-4	7	10	0	15	20	100	0	Confident_x000D_	Glutathione S-transferase kappa 1 (GSTK1_HUMAN)	25.4803	100	47.79	0.0282554
Q9Y2Q3	Glutathione S-transferase kappa 1 (GSTK1_HUMAN)	25.4803	100	35.4	0.0191958					Related Proteins	Q9Y2Q3-2, Q9Y2Q3-4	Q9Y2Q3, Q9Y2Q3-2, Q9Y2Q3-4	6	7	0	16	17	100	0	Confident_x000D_	Glutathione S-transferase kappa 1 (GSTK1_HUMAN)	25.4803	100	47.35	0.0145684					Related Proteins	Q9Y2Q3-2, Q9Y2Q3-3	Q9Y2Q3, Q9Y2Q3-2, Q9Y2Q3-3	9	12	0	18	23	100	0	Confident_x000D_	Glutathione S-transferase kappa 1 (GSTK1_HUMAN)	25.4803	100	41.15	0.0224138
Q9Y2Q3	Glutathione S-transferase kappa 1 (GSTK1_HUMAN)	25.4803	100	35.4	0.0191958					Related Proteins	Q9Y2Q3-2, Q9Y2Q3-4	Q9Y2Q3, Q9Y2Q3-2, Q9Y2Q3-4	6	7	0	16	17	100	0	Confident_x000D_	Glutathione S-transferase kappa 1 (GSTK1_HUMAN)	25.4803	100	47.35	0.0145684					Related Proteins	Q9Y2Q3-2, Q9Y2Q3-3	Q9Y2Q3, Q9Y2Q3-2, Q9Y2Q3-3	9	12	0	18	23	100	0	Confident_x000D_	Glutathione S-transferase kappa 1 (GSTK1_HUMAN)	25.4803	100	47.79	0.0282554
Q9Y2Q3	Glutathione S-transferase kappa 1 (GSTK1_HUMAN)	25.4803	100	42.04	0.0323852					Related Proteins	Q9Y2Q3-2, Q9Y2Q3-3	Q9Y2Q3, Q9Y2Q3-2, Q9Y2Q3-3	9	10	0	23	25	100	0	Confident_x000D_	Glutathione S-transferase kappa 1 (GSTK1_HUMAN)	25.4803	100	44.69	0.0124172					Related Proteins	Q9Y2Q3-2, Q9Y2Q3-4	Q9Y2Q3, Q9Y2Q3-2, Q9Y2Q3-4	7	10	0	15	20	100	0	Confident_x000D_	Glutathione S-transferase kappa 1 (GSTK1_HUMAN)	25.4803	100	41.15	0.0224138
Q9Y2Q3	Glutathione S-transferase kappa 1 (GSTK1_HUMAN)	25.4803	100	42.04	0.0323852					Related Proteins	Q9Y2Q3-2, Q9Y2Q3-3	Q9Y2Q3, Q9Y2Q3-2, Q9Y2Q3-3	9	10	0	23	25	100	0	Confident_x000D_	Glutathione S-transferase kappa 1 (GSTK1_HUMAN)	25.4803	100	44.69	0.0124172					Related Proteins	Q9Y2Q3-2, Q9Y2Q3-4	Q9Y2Q3, Q9Y2Q3-2, Q9Y2Q3-4	7	10	0	15	20	100	0	Confident_x000D_	Glutathione S-transferase kappa 1 (GSTK1_HUMAN)	25.4803	100	47.79	0.0282554
Q9Y2Q3	Glutathione S-transferase kappa 1 (GSTK1_HUMAN)	25.4803	100	42.04	0.0323852					Related Proteins	Q9Y2Q3-2, Q9Y2Q3-3	Q9Y2Q3, Q9Y2Q3-2, Q9Y2Q3-3	9	10	0	23	25	100	0	Confident_x000D_	Glutathione S-transferase kappa 1 (GSTK1_HUMAN)	25.4803	100	47.35	0.0145684					Related Proteins	Q9Y2Q3-2, Q9Y2Q3-3	Q9Y2Q3, Q9Y2Q3-2, Q9Y2Q3-3	9	12	0	18	23	100	0	Confident_x000D_	Glutathione S-transferase kappa 1 (GSTK1_HUMAN)	25.4803	100	41.15	0.0224138
Q9Y2Q3	Glutathione S-transferase kappa 1 (GSTK1_HUMAN)	25.4803	100	42.04	0.0323852					Related Proteins	Q9Y2Q3-2, Q9Y2Q3-3	Q9Y2Q3, Q9Y2Q3-2, Q9Y2Q3-3	9	10	0	23	25	100	0	Confident_x000D_	Glutathione S-transferase kappa 1 (GSTK1_HUMAN)	25.4803	100	47.35	0.0145684					Related Proteins	Q9Y2Q3-2, Q9Y2Q3-3	Q9Y2Q3, Q9Y2Q3-2, Q9Y2Q3-3	9	12	0	18	23	100	0	Confident_x000D_	Glutathione S-transferase kappa 1 (GSTK1_HUMAN)	25.4803	100	47.79	0.0282554
P31949	Protein S100-A11 (S10AB_HUMAN)	11.7328	70.48	60.95	0.233516	Oxidation of M(M43)	Oxidation of M(1)			Single Protein		P31949	10	12	12	52	61	100	0	Confident_x000D_	Protein S100-A11 (S10AB_HUMAN)	11.7328	70.48	70.48	0.373317	Oxidation of M(M43)	Oxidation of M(1)			Single Protein		P31949	11	13	13	51	59	100	0	Confident_x000D_	Protein S100-A11 (S10AB_HUMAN)	11.7328	70.48	57.14	0.45666	Oxidation of M(M43)	Oxidation of M(1)
Q9Y3U8	60S ribosomal protein L36 (RL36_HUMAN)	12.2459	100	30.48	0.0487302	Oxidation of M(M7)	Oxidation of M(1)			Single Protein		Q9Y3U8	5	5	5	9	9	100	0	Confident_x000D_	60S ribosomal protein L36 (RL36_HUMAN)	12.2459	100	30.48	0.0339683	Oxidation of M(M7)	Oxidation of M(1)			Single Protein		Q9Y3U8	6	6	6	10	10	100	0	Confident_x000D_	60S ribosomal protein L36 (RL36_HUMAN)	12.2459	100	30.48	0.0514286	Oxidation of M(M7)	Oxidation of M(1)
Q16775	Hydroxyacylglutathione hydrolase, mitochondrial (GLO2_HUMAN)	33.7843	100	27.92	0.0249536	Oxidation of M(M293)	Oxidation of M(1)			Related Proteins	Q16775-2	Q16775, Q16775-2	7	9	9	19	22	100	0	Confident_x000D_	Hydroxyacylglutathione hydrolase, mitochondrial (GLO2_HUMAN)	33.7843	100	33.12	0.017664	Oxidation of M(M293)	Oxidation of M(1)			Related Proteins	Q16775-2	Q16775, Q16775-2	10	13	11	20	25	100	0	Confident_x000D_	Hydroxyacylglutathione hydrolase, mitochondrial (GLO2_HUMAN)	33.7843	100	32.47	0.0189162
Q8WVC0	RNA polymerase-associated protein LEO1 (LEO1_HUMAN)	75.3593	90.99	8.86	0.00538058					Single Protein		Q8WVC0	4	6	6	6	9	100	0	Confident_x000D_	RNA polymerase-associated protein LEO1 (LEO1_HUMAN)	75.3593	90.99	5.86	0.00341207					Single Protein		Q8WVC0	3	8	8	4	9	100	0	Confident_x000D_	RNA polymerase-associated protein LEO1 (LEO1_HUMAN)	75.3593	90.99	6.31	0.00380577
Q8IXI2	Mitochondrial Rho GTPase 1 (MIRO1_HUMAN)	70.7389	83.66	7.28	0.00548034					Related Proteins	Q8IXI2-2, Q8IXI2-3, Q8IXI2-4, Q8IXI2-5, Q8IXI2-7	Q8IXI2, Q8IXI2-2, Q8IXI2-3, Q8IXI2-4, Q8IXI2-5, Q8IXI2-7	3	6	5	5	7	100	0	Confident_x000D_	Mitochondrial Rho GTPase 1 (MIRO1_HUMAN)	70.7389	83.66	3.24	0.000967118					Related Proteins	Q8IXI2-2, Q8IXI2-3, Q8IXI2-4, Q8IXI2-5, Q8IXI2-7	Q8IXI2, Q8IXI2-2, Q8IXI2-3, Q8IXI2-4, Q8IXI2-5, Q8IXI2-7	2	4	0	3	4	86.8852	0	Confident_x000D_
P39019	40S ribosomal protein S19 (RS19_HUMAN)	16.0505	100	48.97	0.0357635					Single Protein		P39019	7	7	7	15	15	100	0	Confident_x000D_	40S ribosomal protein S19 (RS19_HUMAN)	16.0505	100	51.03	0.0293186	Oxidation of M(M88)	Oxidation of M(1)			Single Protein		P39019	8	10	10	14	16	100	0	Confident_x000D_	40S ribosomal protein S19 (RS19_HUMAN)	16.0505	100	48.97	0.0386946
Q9HCN8	Stromal cell-derived factor 2-like protein 1 (SDF2L_HUMAN)	23.5837	84.16	23.08	0.0181004	Oxidation of M(M191)	Oxidation of M(1)			Single Protein		Q9HCN8	5	5	5	8	9	100	0	Confident_x000D_	Stromal cell-derived factor 2-like protein 1 (SDF2L_HUMAN)	23.5837	84.16	33.94	0.0257168	Oxidation of M(M191)	Oxidation of M(1)			Single Protein		Q9HCN8	5	5	5	8	8	100	0	Confident_x000D_	Stromal cell-derived factor 2-like protein 1 (SDF2L_HUMAN)	23.5837	84.16	33.94	0.0216846	Oxidation of M(M191)	Oxidation of M(1)
P39023	60S ribosomal protein L3 (RL3_HUMAN)	46.0798	100	34.49	0.036677	Oxidation of M(M216, M332)	Oxidation of M(2)			Single Protein		P39023	18	19	17	54	57	100	0	Confident_x000D_	60S ribosomal protein L3 (RL3_HUMAN)	46.0798	100	34.49	0.0447468	Oxidation of M(M332)	Oxidation of M(1)			Single Protein		P39023	16	18	16	57	63	100	0	Confident_x000D_	60S ribosomal protein L3 (RL3_HUMAN)	46.0798	100	36.72	0.0346114	Oxidation of M(M332)	Oxidation of M(1)
Q8N6T3	ADP-ribosylation factor GTPase-activating protein 1 (ARFG1_HUMAN)	44.6403	81.28	26.6	0.0103824					Related Proteins	Q8N6T3-2, Q8N6T3-3	Q8N6T3, Q8N6T3-2, Q8N6T3-3	7	8	8	10	12	100	0	Confident_x000D_	ADP-ribosylation factor GTPase-activating protein 1 (ARFG1_HUMAN)	44.6403	81.28	17.73	0.0101587					Related Proteins	Q8N6T3-2, Q8N6T3-3, Q8N6T3-5	Q8N6T3, Q8N6T3-2, Q8N6T3-3, Q8N6T3-5	4	5	0	8	10	100	0	Confident_x000D_
Q8N6T3	ADP-ribosylation factor GTPase-activating protein 1 (ARFG1_HUMAN)	44.6403	81.28	26.6	0.0103824					Related Proteins	Q8N6T3-2, Q8N6T3-3	Q8N6T3, Q8N6T3-2, Q8N6T3-3	7	8	8	10	12	100	0	Confident_x000D_	ADP-ribosylation factor GTPase-activating protein 1 (ARFG1_HUMAN)	44.6403	81.28	19.7	0.0108586					Related Proteins	Q8N6T3-2, Q8N6T3-4, Q8N6T3-5	Q8N6T3, Q8N6T3-2, Q8N6T3-4, Q8N6T3-5	5	5	0	9	10	100	0	Confident_x000D_
Q9Y478	5'-AMP-activated protein kinase subunit beta-1 (AAKB1_HUMAN)	30.3633	78.52	17.04	0.0111111					Single Protein		Q9Y478	2	3	3	4	5	100	0	Confident_x000D_	5'-AMP-activated protein kinase subunit beta-1 (AAKB1_HUMAN)	30.3633	78.52	17.04	0.0111111					Single Protein		Q9Y478	2	3	3	4	5	100	0	Confident_x000D_	5'-AMP-activated protein kinase subunit beta-1 (AAKB1_HUMAN)	30.3633	78.52	17.04	0.0111111
Q14202-2	Isoform 2 of Zinc finger MYM-type protein 3 (ZMYM3_HUMAN)	150.986	80.04	2.21	0.00131234					Related Proteins	Q14202	Q14202, Q14202-2	2	10	10	2	10	100	0	Confident_x000D_
Q96RT8	Gamma-tubulin complex component 5 (GCP5_HUMAN)	118.246	87.89	3.22	0.00156904					Related Proteins	Q96RT8-2	Q96RT8, Q96RT8-2	2	6	6	2	6	100	0	Confident_x000D_	Gamma-tubulin complex component 5 (GCP5_HUMAN)	118.246	87.89	3.22	0.00156904					Related Proteins	Q96RT8-2	Q96RT8, Q96RT8-2	2	5	5	2	5	100	0	Confident_x000D_	Gamma-tubulin complex component 5 (GCP5_HUMAN)	118.246	87.89	3.22	0.00156904
Q9BTT0	Acidic leucine-rich nuclear phosphoprotein 32 family member E (AN32E_HUMAN)	30.6738	45.15	27.24	0.0649718					Related Proteins	Q9BTT0-3	Q9BTT0, Q9BTT0-3	6	6	6	22	24	100	0	Confident_x000D_	Acidic leucine-rich nuclear phosphoprotein 32 family member E (AN32E_HUMAN)	30.6738	45.15	27.24	0.0429379					Related Proteins	Q9BTT0-3	Q9BTT0, Q9BTT0-3	6	6	6	21	23	100	0	Confident_x000D_	Acidic leucine-rich nuclear phosphoprotein 32 family member E (AN32E_HUMAN)	30.6738	45.15	27.24	0.0513183
Q9Y487	V-type proton ATPase 116 kDa subunit a isoform 2 (VPP2_HUMAN)	98.0183	82.83	5.96	0.00384441					Single Protein		Q9Y487	3	6	6	5	7	98.374	0	Confident_x000D_
O43312	Metastasis suppressor protein 1 (MTSS1_HUMAN)	82.1999	78.81	2.78	0.00160256					Related Proteins	O43312-2, O43312-4, O43312-5	O43312, O43312-2, O43312-4, O43312-5	1	3	3	1	3	100	0	Doubtful_x000D_	Metastasis suppressor protein 1 (MTSS1_HUMAN)	82.1999	78.81	2.78	0.00160256					Related Proteins	O43312-2, O43312-4, O43312-5	O43312, O43312-2, O43312-4, O43312-5	1	1	1	1	2	100	0	Doubtful_x000D_
Q9P0J1	[Pyruvate dehydrogenase [acetyl-transferring]]-phosphatase 1, mitochondrial (PDP1_HUMAN)	61.0156	100	4.66	0.00465549					Related Proteins	Q9P0J1-2	Q9P0J1, Q9P0J1-2	2	4	4	3	5	100	0	Confident_x000D_	[Pyruvate dehydrogenase [acetyl-transferring]]-phosphatase 1, mitochondrial (PDP1_HUMAN)	61.0156	100	6.89	0.0027933					Related Proteins	Q9P0J1-2	Q9P0J1, Q9P0J1-2	2	5	5	2	5	100	0	Confident_x000D_
P35251	Replication factor C subunit 1 (RFC1_HUMAN)	128.175	97.47	2	0.00130662					Related Proteins	P35251-2	P35251, P35251-2	2	8	8	2	8	97.561	0	Confident_x000D_	Replication factor C subunit 1 (RFC1_HUMAN)	128.175	97.47	0.96	0.00087108					Related Proteins	P35251-2	P35251, P35251-2	1	5	5	1	6	95.8678	0	Doubtful_x000D_
Q9Y490	Talin-1 (TLN1_HUMAN)	269.599	79.3	55.25	0.00940091	Oxidation of M(M289, M480, M899, M1018, M1084, M1596, M1734, M2121, M2290, M2399, M2494)	Oxidation of M(11)			Single Protein		Q9Y490	128	142	129	354	380	100	0	Confident_x000D_	Talin-1 (TLN1_HUMAN)	269.599	79.3	57.42	0.00866669	Oxidation of M(M289, M899, M1084, M1407, M1596, M1734, M2121, M2399, M2494)	Oxidation of M(9)			Single Protein		Q9Y490	125	142	130	339	369	100	0	Confident_x000D_	Talin-1 (TLN1_HUMAN)	269.599	79.3	55.73	0.00799934	Oxidation of M(M289, M899, M1084, M2399, M2494)	Oxidation of M(5)
Q9Y3X0	Coiled-coil domain-containing protein 9 (CCDC9_HUMAN)	59.6671	80.23	3.95	0.00234742					Single Protein		Q9Y3X0	1	4	4	1	5	100	0	Doubtful_x000D_	Coiled-coil domain-containing protein 9 (CCDC9_HUMAN)	59.6671	80.23	6.59	0.00586854					Single Protein		Q9Y3X0	2	4	4	3	5	100	0	Confident_x000D_	Coiled-coil domain-containing protein 9 (CCDC9_HUMAN)	59.6671	80.23	4.71	0.00352113
Q13501	Sequestosome-1 (SQSTM_HUMAN)	47.6569	92.27	32.95	0.0165357					Single Protein		Q13501	9	12	12	19	22	100	0	Confident_x000D_	Sequestosome-1 (SQSTM_HUMAN)	47.6569	92.27	33.86	0.01462					Single Protein		Q13501	9	10	10	18	20	100	0	Confident_x000D_	Sequestosome-1 (SQSTM_HUMAN)	47.6569	92.27	29.09	0.0185198
Q9UBC2	Epidermal growth factor receptor substrate 15-like 1 (EP15R_HUMAN)	94.197	89	24.31	0.0054999					Related Proteins	Q9UBC2-2, Q9UBC2-3	Q9UBC2, Q9UBC2-2, Q9UBC2-3	14	18	18	16	24	100	0	Confident_x000D_																					Epidermal growth factor receptor substrate 15-like 1 (EP15R_HUMAN)	94.197	89	26.16	0.00668098
Q13509	Tubulin beta-3 chain (TBB3_HUMAN)	50.4003	71.11	59.11	0.0249072	Oxidation of M(M1, M73, M164, M257, M299, M300)	Oxidation of M(6)			Single Protein		Q13509	38	44	4	159	169	100	0	Confident_x000D_	Tubulin beta-3 chain (TBB3_HUMAN)	50.4003	71.11	61.11	0.0314133	Oxidation of M(M1, M73, M164, M257, M299, M300)	Oxidation of M(6)			Single Protein		Q13509	36	40	4	152	156	100	0	Confident_x000D_	Tubulin beta-3 chain (TBB3_HUMAN)	50.4003	71.11	62.44	0.022916	Oxidation of M(M1, M73, M164, M257, M293, M299, M300)	Oxidation of M(7)
Q7Z392	Trafficking protein particle complex subunit 11 (TPC11_HUMAN)	128.798	78.11	6.09	0.00418944					Related Proteins	Q7Z392-3, Q7Z392-4	Q7Z392, Q7Z392-3, Q7Z392-4	3	6	6	5	8	100	0	Confident_x000D_	Trafficking protein particle complex subunit 11 (TPC11_HUMAN)	128.798	78.11	4.32	0.00528233					Related Proteins	Q7Z392-3, Q7Z392-4	Q7Z392, Q7Z392-3, Q7Z392-4	3	9	9	7	12	100	0	Confident_x000D_	Trafficking protein particle complex subunit 11 (TPC11_HUMAN)	128.798	78.11	4.41	0.00382514
Q86V81	THO complex subunit 4 (THOC4_HUMAN)	26.8716	100	36.19	0.0332561					Single Protein		Q86V81	10	17	17	26	35	100	0	Confident_x000D_	THO complex subunit 4 (THOC4_HUMAN)	26.8716	100	46.69	0.0303781	Oxidation of M(M176)	Oxidation of M(1)			Single Protein		Q86V81	12	15	15	28	31	100	0	Confident_x000D_	THO complex subunit 4 (THOC4_HUMAN)	26.8716	100	46.69	0.0384936
Q9Y3Q8	TSC22 domain family protein 4 (T22D4_HUMAN)	41.0009	83.29	14.43	0.00633232					Single Protein		Q9Y3Q8	4	4	4	4	4	100	0	Confident_x000D_																					TSC22 domain family protein 4 (T22D4_HUMAN)	41.0009	83.29	21.27	0.0107396
Q99766	ATP synthase subunit s, mitochondrial (ATP5S_HUMAN)	24.8496	100	5.12	0.00465116					Single Protein		Q99766	1	1	1	1	1	94.8529	0	Doubtful_x000D_
Q9NUU7	ATP-dependent RNA helicase DDX19A (DD19A_HUMAN)	53.9408	100	31.38	0.0084093					Single Protein		Q9NUU7	10	16	4	15	21	100	0	Confident_x000D_	ATP-dependent RNA helicase DDX19A (DD19A_HUMAN)	53.9408	100	23.22	0.00589851					Single Protein		Q9NUU7	9	15	3	11	17	100	0	Confident_x000D_	ATP-dependent RNA helicase DDX19A (DD19A_HUMAN)	53.9408	100	33.47	0.00850669
Q9BRQ8	Apoptosis-inducing factor 2 (AIFM2_HUMAN)	40.5013	80.7	14.48	0.00654582					Single Protein		Q9BRQ8	3	6	6	4	7	100	0	Confident_x000D_	Apoptosis-inducing factor 2 (AIFM2_HUMAN)	40.5013	80.7	14.48	0.0100705					Single Protein		Q9BRQ8	3	4	4	5	6	100	0	Confident_x000D_	Apoptosis-inducing factor 2 (AIFM2_HUMAN)	40.5013	80.7	14.48	0.00956697
P80303	Nucleobindin-2 (NUCB2_HUMAN)	50.1914	100	21.19	0.0123896	Oxidation of M(M297, M302)	Oxidation of M(2)			Related Proteins	P80303-2	P80303, P80303-2	11	12	12	18	22	100	0	Confident_x000D_	Nucleobindin-2 (NUCB2_HUMAN)	50.1914	100	21.67	0.0103071	Oxidation of M(M297, M302)	Oxidation of M(2)			Related Proteins	P80303-2	P80303, P80303-2	9	13	13	14	21	100	0	Confident_x000D_	Nucleobindin-2 (NUCB2_HUMAN)	50.1914	100	24.29	0.0100349	Oxidation of M(M297, M302)	Oxidation of M(2)
P48729	Casein kinase I isoform alpha (KC1A_HUMAN)	38.8899	100	13.06	0.00816024					Related Proteins	P48729-2	P48729, P48729-2	3	3	2	4	4	100	0	Confident_x000D_	Casein kinase I isoform alpha (KC1A_HUMAN)	38.8899	100	6.23	0.00593472					Related Proteins	P48729-2	P48729, P48729-2	1	2	2	2	3	100	0	Doubtful_x000D_
Q9BS26	Endoplasmic reticulum resident protein 44 (ERP44_HUMAN)	46.9414	74.14	37.93	0.0346003					Single Protein		Q9BS26	15	19	19	35	42	100	0	Confident_x000D_	Endoplasmic reticulum resident protein 44 (ERP44_HUMAN)	46.9414	74.14	35.96	0.0358387					Single Protein		Q9BS26	13	16	16	38	40	100	0	Confident_x000D_	Endoplasmic reticulum resident protein 44 (ERP44_HUMAN)	46.9414	74.14	39.66	0.0301877
Q9NV70	Exocyst complex component 1 (EXOC1_HUMAN)	101.917	88.14	3.02	0.00122399					Single Protein		Q9NV70	2	9	9	3	10	100	0	Doubtful_x000D_	Exocyst complex component 1 (EXOC1_HUMAN)	101.917	88.14	3.69	0.000611995					Single Protein		Q9NV70	2	3	3	1	4	100	0	Doubtful_x000D_	Exocyst complex component 1 (EXOC1_HUMAN)	101.917	88.14	2.8	0.00183599
Q9NUV9	GTPase IMAP family member 4 (GIMA4_HUMAN)	37.5104	100	4.86	0.00607903					Single Protein		Q9NUV9	1	1	1	2	2	100	0	Doubtful_x000D_	GTPase IMAP family member 4 (GIMA4_HUMAN)	37.5104	100	8.21	0.00759878					Single Protein		Q9NUV9	2	6	6	3	7	100	0	Confident_x000D_	GTPase IMAP family member 4 (GIMA4_HUMAN)	37.5104	100	8.21	0.00759878
Q9BRP8	Partner of Y14 and mago (PYM1_HUMAN)	22.642	100	57.35	0.0248327					Single Protein		Q9BRP8	10	10	10	19	23	100	0	Confident_x000D_	Partner of Y14 and mago (PYM1_HUMAN)	22.642	100	50.49	0.0325552					Related Proteins	Q9BRP8-2	Q9BRP8, Q9BRP8-2	10	11	11	20	23	100	0	Confident_x000D_	Partner of Y14 and mago (PYM1_HUMAN)	22.642	100	57.35	0.0305966
Q99757	Thioredoxin, mitochondrial (THIOM_HUMAN)	18.3716	100	45.78	0.0440763					Single Protein		Q99757	5	8	8	12	18	100	0	Confident_x000D_	Thioredoxin, mitochondrial (THIOM_HUMAN)	18.3716	100	50	0.0368474					Single Protein		Q99757	5	6	6	10	12	100	0	Confident_x000D_	Thioredoxin, mitochondrial (THIOM_HUMAN)	18.3716	100	45.78	0.0125502
Q9Y4I1	Unconventional myosin-Va (MYO5A_HUMAN)	215.269	93.8	4.42	0.00136494					Related Proteins	Q9Y4I1-2, Q9Y4I1-3	Q9Y4I1, Q9Y4I1-2, Q9Y4I1-3	6	19	17	6	22	99.9507	0	Confident_x000D_																					Unconventional myosin-Va (MYO5A_HUMAN)	215.269	93.8	5.93	0.00171438
Q01518	Adenylyl cyclase-associated protein 1 (CAP1_HUMAN)	51.8687	91.79	74.53	0.0989634	Oxidation of M(M4, M27, M75, M146, M157, M162, M437)	Oxidation of M(7)			Single Protein		Q01518	82	88	87	344	369	100	0	Confident_x000D_	Adenylyl cyclase-associated protein 1 (CAP1_HUMAN)	51.8687	91.79	73.68	0.0732838	Oxidation of M(M4, M27, M75, M146, M157, M162, M437)	Oxidation of M(7)			Single Protein		Q01518	70	74	1	333	351	100	0	Confident_x000D_	Adenylyl cyclase-associated protein 1 (CAP1_HUMAN)	51.8687	91.79	74.32	0.0719517	Oxidation of M(M4, M27, M75, M146, M157, M162, M437)	Oxidation of M(7)
Q9BRP1	Programmed cell death protein 2-like (PDD2L_HUMAN)	39.3912	70.95	3.35	0.00704225					Single Protein		Q9BRP1	1	4	4	2	5	92.6829	0	Doubtful_x000D_	Programmed cell death protein 2-like (PDD2L_HUMAN)	39.3912	70.95	3.35	0.00352113					Single Protein		Q9BRP1	1	1	1	1	1	100	0	Doubtful_x000D_	Programmed cell death protein 2-like (PDD2L_HUMAN)	39.3912	70.95	3.35	0.00352113
Q7Z7A4	PX domain-containing protein kinase-like protein (PXK_HUMAN)	64.9089	77.85	3.63	0.0041841					Related Proteins	Q7Z7A4-2, Q7Z7A4-3, Q7Z7A4-4, Q7Z7A4-5, Q7Z7A4-6, Q7Z7A4-7	Q7Z7A4, Q7Z7A4-2, Q7Z7A4-3, Q7Z7A4-4, Q7Z7A4-5, Q7Z7A4-6, Q7Z7A4-7	1	3	3	2	4	100	0	Doubtful_x000D_	PX domain-containing protein kinase-like protein (PXK_HUMAN)	64.9089	77.85	3.63	0.0041841					Related Proteins	Q7Z7A4-2, Q7Z7A4-4, Q7Z7A4-5, Q7Z7A4-6, Q7Z7A4-7	Q7Z7A4, Q7Z7A4-2, Q7Z7A4-4, Q7Z7A4-5, Q7Z7A4-6, Q7Z7A4-7	1	2	2	2	3	100	0	Doubtful_x000D_	PX domain-containing protein kinase-like protein (PXK_HUMAN)	64.9089	77.85	3.63	0.0041841
P42331	Rho GTPase-activating protein 25 (RHG25_HUMAN)	73.3888	86.36	9.46	0.00193377					Related Proteins	P42331-2, P42331-3, P42331-4, P42331-6	P42331, P42331-2, P42331-3, P42331-4, P42331-6	5	7	0	6	8	95.122	0	Confident_x000D_	Rho GTPase-activating protein 25 (RHG25_HUMAN)	73.3888	86.36	9.61	0.00370198					Related Proteins	P42331-2, P42331-3, P42331-4, P42331-6	P42331, P42331-2, P42331-3, P42331-4, P42331-6	5	5	0	8	8	100	0	Confident_x000D_	Rho GTPase-activating protein 25 (RHG25_HUMAN)	73.3888	86.36	14.57	0.00210111
P42331	Rho GTPase-activating protein 25 (RHG25_HUMAN)	73.3888	86.36	9.46	0.00193377					Related Proteins	P42331-2, P42331-3, P42331-4, P42331-6	P42331, P42331-2, P42331-3, P42331-4, P42331-6	5	7	0	6	8	95.122	0	Confident_x000D_	Rho GTPase-activating protein 25 (RHG25_HUMAN)	73.3888	86.36	9.61	0.00370198					Related Proteins	P42331-2, P42331-3, P42331-4, P42331-6	P42331, P42331-2, P42331-3, P42331-4, P42331-6	5	5	0	8	8	100	0	Confident_x000D_	Rho GTPase-activating protein 25 (RHG25_HUMAN)	73.3888	86.36	18.6	0.00400122
P42331	Rho GTPase-activating protein 25 (RHG25_HUMAN)	73.3888	86.36	9.46	0.00193377					Related Proteins	P42331-2, P42331-3, P42331-4, P42331-6	P42331, P42331-2, P42331-3, P42331-4, P42331-6	5	7	0	6	8	95.122	0	Confident_x000D_	Rho GTPase-activating protein 25 (RHG25_HUMAN)	73.3888	86.36	9.15	0.00370198					Related Proteins	P42331-3, P42331-4, P42331-5, P42331-6	P42331, P42331-3, P42331-4, P42331-5, P42331-6	5	7	0	8	10	100	0	Confident_x000D_	Rho GTPase-activating protein 25 (RHG25_HUMAN)	73.3888	86.36	14.57	0.00210111
P42331	Rho GTPase-activating protein 25 (RHG25_HUMAN)	73.3888	86.36	9.46	0.00193377					Related Proteins	P42331-2, P42331-3, P42331-4, P42331-6	P42331, P42331-2, P42331-3, P42331-4, P42331-6	5	7	0	6	8	95.122	0	Confident_x000D_	Rho GTPase-activating protein 25 (RHG25_HUMAN)	73.3888	86.36	9.15	0.00370198					Related Proteins	P42331-3, P42331-4, P42331-5, P42331-6	P42331, P42331-3, P42331-4, P42331-5, P42331-6	5	7	0	8	10	100	0	Confident_x000D_	Rho GTPase-activating protein 25 (RHG25_HUMAN)	73.3888	86.36	18.6	0.00400122
P42331	Rho GTPase-activating protein 25 (RHG25_HUMAN)	73.3888	86.36	8.99	0.00296381					Related Proteins	P42331-3, P42331-4, P42331-5, P42331-6	P42331, P42331-3, P42331-4, P42331-5, P42331-6	5	10	0	6	11	100	0	Confident_x000D_	Rho GTPase-activating protein 25 (RHG25_HUMAN)	73.3888	86.36	9.61	0.00370198					Related Proteins	P42331-2, P42331-3, P42331-4, P42331-6	P42331, P42331-2, P42331-3, P42331-4, P42331-6	5	5	0	8	8	100	0	Confident_x000D_	Rho GTPase-activating protein 25 (RHG25_HUMAN)	73.3888	86.36	14.57	0.00210111
P42331	Rho GTPase-activating protein 25 (RHG25_HUMAN)	73.3888	86.36	8.99	0.00296381					Related Proteins	P42331-3, P42331-4, P42331-5, P42331-6	P42331, P42331-3, P42331-4, P42331-5, P42331-6	5	10	0	6	11	100	0	Confident_x000D_	Rho GTPase-activating protein 25 (RHG25_HUMAN)	73.3888	86.36	9.61	0.00370198					Related Proteins	P42331-2, P42331-3, P42331-4, P42331-6	P42331, P42331-2, P42331-3, P42331-4, P42331-6	5	5	0	8	8	100	0	Confident_x000D_	Rho GTPase-activating protein 25 (RHG25_HUMAN)	73.3888	86.36	18.6	0.00400122
P42331	Rho GTPase-activating protein 25 (RHG25_HUMAN)	73.3888	86.36	8.99	0.00296381					Related Proteins	P42331-3, P42331-4, P42331-5, P42331-6	P42331, P42331-3, P42331-4, P42331-5, P42331-6	5	10	0	6	11	100	0	Confident_x000D_	Rho GTPase-activating protein 25 (RHG25_HUMAN)	73.3888	86.36	9.15	0.00370198					Related Proteins	P42331-3, P42331-4, P42331-5, P42331-6	P42331, P42331-3, P42331-4, P42331-5, P42331-6	5	7	0	8	10	100	0	Confident_x000D_	Rho GTPase-activating protein 25 (RHG25_HUMAN)	73.3888	86.36	14.57	0.00210111
P42331	Rho GTPase-activating protein 25 (RHG25_HUMAN)	73.3888	86.36	8.99	0.00296381					Related Proteins	P42331-3, P42331-4, P42331-5, P42331-6	P42331, P42331-3, P42331-4, P42331-5, P42331-6	5	10	0	6	11	100	0	Confident_x000D_	Rho GTPase-activating protein 25 (RHG25_HUMAN)	73.3888	86.36	9.15	0.00370198					Related Proteins	P42331-3, P42331-4, P42331-5, P42331-6	P42331, P42331-3, P42331-4, P42331-5, P42331-6	5	7	0	8	10	100	0	Confident_x000D_	Rho GTPase-activating protein 25 (RHG25_HUMAN)	73.3888	86.36	18.6	0.00400122
Q9UIJ7	GTP:AMP phosphotransferase AK3, mitochondrial (KAD3_HUMAN)	25.5495	100	48.9	0.0223131					Single Protein		Q9UIJ7	9	9	9	16	16	100	0	Confident_x000D_	GTP:AMP phosphotransferase AK3, mitochondrial (KAD3_HUMAN)	25.5495	100	52.42	0.0214251					Single Protein		Q9UIJ7	10	11	11	15	16	100	0	Confident_x000D_	GTP:AMP phosphotransferase AK3, mitochondrial (KAD3_HUMAN)	25.5495	100	30.4	0.0201175
Q9Y3T9	Nucleolar complex protein 2 homolog (NOC2L_HUMAN)	84.8662	67.82	1.34	0.00185874					Single Protein		Q9Y3T9	1	6	6	1	6	96.2687	0	Doubtful_x000D_	Nucleolar complex protein 2 homolog (NOC2L_HUMAN)	84.8662	67.82	4.27	0.00247831					Single Protein		Q9Y3T9	3	4	4	2	7	97.5207	0	Confident_x000D_	Nucleolar complex protein 2 homolog (NOC2L_HUMAN)	84.8662	67.82	2.94	0.0027881
Q8TDJ6	DmX-like protein 2 (DMXL2_HUMAN)	339.427	70.39	3.13	0.0016785					Related Proteins	Q8TDJ6-3	Q8TDJ6, Q8TDJ6-3	6	19	19	10	24	100	0	Confident_x000D_	DmX-like protein 2 (DMXL2_HUMAN)	339.427	70.39	5.11	0.00176582					Related Proteins	Q8TDJ6-3	Q8TDJ6, Q8TDJ6-3	10	24	23	15	31	100	0	Confident_x000D_	DmX-like protein 2 (DMXL2_HUMAN)	339.427	70.39	5.24	0.00123414
Q8WUR7	UPF0235 protein C15orf40 (CO040_HUMAN)	16.343	79.74	8.5	0.00819672					Single Protein		Q8WUR7	1	2	2	1	2	100	0	Doubtful_x000D_	UPF0235 protein C15orf40 (CO040_HUMAN)	16.343	79.74	8.5	0.0163934					Single Protein		Q8WUR7	1	2	2	2	3	98.3471	0	Doubtful_x000D_	UPF0235 protein C15orf40 (CO040_HUMAN)	16.343	79.74	8.5	0.0163934
P31930	Cytochrome b-c1 complex subunit 1, mitochondrial (QCR1_HUMAN)	52.6124	81.88	50.42	0.025583	Oxidation of M(M116, M172, M179)	Oxidation of M(3)			Single Protein		P31930	19	23	23	57	61	100	0	Confident_x000D_	Cytochrome b-c1 complex subunit 1, mitochondrial (QCR1_HUMAN)	52.6124	81.88	48.33	0.0277271					Single Protein		P31930	15	20	20	48	53	100	0	Confident_x000D_	Cytochrome b-c1 complex subunit 1, mitochondrial (QCR1_HUMAN)	52.6124	81.88	30.63	0.015053
P31937	3-hydroxyisobutyrate dehydrogenase, mitochondrial (3HIDH_HUMAN)	35.3058	77.38	23.21	0.0232418					Single Protein		P31937	7	11	11	13	17	100	0	Confident_x000D_	3-hydroxyisobutyrate dehydrogenase, mitochondrial (3HIDH_HUMAN)	35.3058	77.38	28.57	0.0241667					Single Protein		P31937	6	10	10	11	15	100	0	Confident_x000D_	3-hydroxyisobutyrate dehydrogenase, mitochondrial (3HIDH_HUMAN)	35.3058	77.38	16.37	0.00705128
Q9NUQ2	1-acyl-sn-glycerol-3-phosphate acyltransferase epsilon (PLCE_HUMAN)	42.0449	92.03	16.48	0.00984432	Oxidation of M(M277)	Oxidation of M(1)			Single Protein		Q9NUQ2	4	4	4	6	6	100	0	Confident_x000D_	1-acyl-sn-glycerol-3-phosphate acyltransferase epsilon (PLCE_HUMAN)	42.0449	92.03	15.93	0.00764652	Oxidation of M(M277, M291)	Oxidation of M(2)			Single Protein		Q9NUQ2	5	8	8	6	10	100	0	Confident_x000D_
Q9NUQ3	Gamma-taxilin (TXLNG_HUMAN)	60.5481	100	2.65	0.00189394					Single Protein		Q9NUQ3	1	5	5	1	5	100	0	Doubtful_x000D_	Gamma-taxilin (TXLNG_HUMAN)	60.5481	100	2.65	0.00189394					Single Protein		Q9NUQ3	1	5	5	1	5	100	0	Doubtful_x000D_	Gamma-taxilin (TXLNG_HUMAN)	60.5481	100	2.65	0.00189394
Q9NUQ7	Ufm1-specific protease 2 (UFSP2_HUMAN)	53.2272	67.16	4.26	0.0025					Single Protein		Q9NUQ7	1	3	3	1	3	100	0	Doubtful_x000D_	Ufm1-specific protease 2 (UFSP2_HUMAN)	53.2272	67.16	6.4	0.005					Single Protein		Q9NUQ7	2	6	6	3	8	100	0	Doubtful_x000D_	Ufm1-specific protease 2 (UFSP2_HUMAN)	53.2272	67.16	11.3	0.00458333
Q9NUQ8	ATP-binding cassette sub-family F member 3 (ABCF3_HUMAN)	79.6951	84.2	16.08	0.00685571					Single Protein		Q9NUQ8	7	15	15	10	19	100	0	Confident_x000D_	ATP-binding cassette sub-family F member 3 (ABCF3_HUMAN)	79.6951	84.2	21.44	0.00784677					Single Protein		Q9NUQ8	10	13	13	15	19	100	0	Confident_x000D_	ATP-binding cassette sub-family F member 3 (ABCF3_HUMAN)	79.6951	84.2	22.99	0.00580259
Q9NUQ9	Protein FAM49B (FA49B_HUMAN)	36.7246	100	57.1	0.0261835	Oxidation of M(M187)	Oxidation of M(1)			Single Protein		Q9NUQ9	14	16	13	36	38	100	0	Confident_x000D_	Protein FAM49B (FA49B_HUMAN)	36.7246	100	62.96	0.0239918	Oxidation of M(M187)	Oxidation of M(1)			Single Protein		Q9NUQ9	18	20	17	40	42	100	0	Confident_x000D_	Protein FAM49B (FA49B_HUMAN)	36.7246	100	59.57	0.0250443	Oxidation of M(M234)	Oxidation of M(1)
Q02818	Nucleobindin-1 (NUCB1_HUMAN)	53.8463	100	37.31	0.0189414					Single Protein		Q02818	15	17	17	31	33	100	0	Confident_x000D_	Nucleobindin-1 (NUCB1_HUMAN)	53.8463	100	38.39	0.0177736					Single Protein		Q02818	14	20	20	26	32	100	0	Confident_x000D_	Nucleobindin-1 (NUCB1_HUMAN)	53.8463	100	36.01	0.0176473
P31939	Bifunctional purine biosynthesis protein PURH (PUR9_HUMAN)	64.5753	100	66.72	0.0165939	Oxidation of M(M88, M312)	Oxidation of M(2)			Single Protein		P31939	31	37	37	76	84	100	0	Confident_x000D_	Bifunctional purine biosynthesis protein PURH (PUR9_HUMAN)	64.5753	100	66.72	0.0106897	Oxidation of M(M88)	Oxidation of M(1)			Single Protein		P31939	32	39	3	79	85	100	0	Confident_x000D_	Bifunctional purine biosynthesis protein PURH (PUR9_HUMAN)	64.5753	100	68.07	0.0178315	Oxidation of M(M88, M312)	Oxidation of M(2)
P06730	Eukaryotic translation initiation factor 4E (IF4E_HUMAN)	25.0815	72.81	23.5	0.0134409					Related Proteins	P06730-2, P06730-3	P06730, P06730-2, P06730-3	4	5	0	9	10	100	0	Confident_x000D_	Eukaryotic translation initiation factor 4E (IF4E_HUMAN)	25.0815	72.81	16.59	0.0261137					Related Proteins	P06730-2	P06730, P06730-2	3	4	4	8	9	100	0	Confident_x000D_	Eukaryotic translation initiation factor 4E (IF4E_HUMAN)	25.0815	72.81	16.59	0.0130568
Q7Z3D6	D-glutamate cyclase, mitochondrial (GLUCM_HUMAN)	66.394	78.41	24.19	0.00929273					Related Proteins	Q7Z3D6-2, Q7Z3D6-3, Q7Z3D6-5	Q7Z3D6, Q7Z3D6-2, Q7Z3D6-3, Q7Z3D6-5	10	15	0	19	25	100	0	Confident_x000D_	D-glutamate cyclase, mitochondrial (GLUCM_HUMAN)	66.394	78.41	18.99	0.0104891					Related Proteins	Q7Z3D6-2, Q7Z3D6-3, Q7Z3D6-5	Q7Z3D6, Q7Z3D6-2, Q7Z3D6-3, Q7Z3D6-5	8	10	0	15	17	100	0	Confident_x000D_	D-glutamate cyclase, mitochondrial (GLUCM_HUMAN)	66.394	78.41	6.17	0.00345066
Q7Z3D6	D-glutamate cyclase, mitochondrial (GLUCM_HUMAN)	66.394	78.41	24.19	0.00929273					Related Proteins	Q7Z3D6-2, Q7Z3D6-3, Q7Z3D6-5	Q7Z3D6, Q7Z3D6-2, Q7Z3D6-3, Q7Z3D6-5	10	15	0	19	25	100	0	Confident_x000D_	D-glutamate cyclase, mitochondrial (GLUCM_HUMAN)	66.394	78.41	18.99	0.0104891					Related Proteins	Q7Z3D6-2, Q7Z3D6-3, Q7Z3D6-5	Q7Z3D6, Q7Z3D6-2, Q7Z3D6-3, Q7Z3D6-5	8	10	0	15	17	100	0	Confident_x000D_	D-glutamate cyclase, mitochondrial (GLUCM_HUMAN)	66.394	78.41	5.36	0.00552105
Q7Z3D6	D-glutamate cyclase, mitochondrial (GLUCM_HUMAN)	66.394	78.41	24.19	0.00929273					Related Proteins	Q7Z3D6-2, Q7Z3D6-3, Q7Z3D6-5	Q7Z3D6, Q7Z3D6-2, Q7Z3D6-3, Q7Z3D6-5	10	15	0	19	25	100	0	Confident_x000D_	D-glutamate cyclase, mitochondrial (GLUCM_HUMAN)	66.394	78.41	25.65	0.00648745	Oxidation of M(M194)	Oxidation of M(1)			Related Proteins	Q7Z3D6-2, Q7Z3D6-4	Q7Z3D6, Q7Z3D6-2, Q7Z3D6-4	10	12	0	15	19	100	0	Confident_x000D_	D-glutamate cyclase, mitochondrial (GLUCM_HUMAN)	66.394	78.41	6.17	0.00345066
Q7Z3D6	D-glutamate cyclase, mitochondrial (GLUCM_HUMAN)	66.394	78.41	24.19	0.00929273					Related Proteins	Q7Z3D6-2, Q7Z3D6-3, Q7Z3D6-5	Q7Z3D6, Q7Z3D6-2, Q7Z3D6-3, Q7Z3D6-5	10	15	0	19	25	100	0	Confident_x000D_	D-glutamate cyclase, mitochondrial (GLUCM_HUMAN)	66.394	78.41	25.65	0.00648745	Oxidation of M(M194)	Oxidation of M(1)			Related Proteins	Q7Z3D6-2, Q7Z3D6-4	Q7Z3D6, Q7Z3D6-2, Q7Z3D6-4	10	12	0	15	19	100	0	Confident_x000D_	D-glutamate cyclase, mitochondrial (GLUCM_HUMAN)	66.394	78.41	5.36	0.00552105
Q7Z3D6	D-glutamate cyclase, mitochondrial (GLUCM_HUMAN)	66.394	78.41	28.41	0.00990794	Oxidation of M(M194)	Oxidation of M(1)			Related Proteins	Q7Z3D6-2, Q7Z3D6-4	Q7Z3D6, Q7Z3D6-2, Q7Z3D6-4	13	16	0	22	28	100	0	Confident_x000D_	D-glutamate cyclase, mitochondrial (GLUCM_HUMAN)	66.394	78.41	18.99	0.0104891					Related Proteins	Q7Z3D6-2, Q7Z3D6-3, Q7Z3D6-5	Q7Z3D6, Q7Z3D6-2, Q7Z3D6-3, Q7Z3D6-5	8	10	0	15	17	100	0	Confident_x000D_	D-glutamate cyclase, mitochondrial (GLUCM_HUMAN)	66.394	78.41	6.17	0.00345066
Q7Z3D6	D-glutamate cyclase, mitochondrial (GLUCM_HUMAN)	66.394	78.41	28.41	0.00990794	Oxidation of M(M194)	Oxidation of M(1)			Related Proteins	Q7Z3D6-2, Q7Z3D6-4	Q7Z3D6, Q7Z3D6-2, Q7Z3D6-4	13	16	0	22	28	100	0	Confident_x000D_	D-glutamate cyclase, mitochondrial (GLUCM_HUMAN)	66.394	78.41	18.99	0.0104891					Related Proteins	Q7Z3D6-2, Q7Z3D6-3, Q7Z3D6-5	Q7Z3D6, Q7Z3D6-2, Q7Z3D6-3, Q7Z3D6-5	8	10	0	15	17	100	0	Confident_x000D_	D-glutamate cyclase, mitochondrial (GLUCM_HUMAN)	66.394	78.41	5.36	0.00552105
Q7Z3D6	D-glutamate cyclase, mitochondrial (GLUCM_HUMAN)	66.394	78.41	28.41	0.00990794	Oxidation of M(M194)	Oxidation of M(1)			Related Proteins	Q7Z3D6-2, Q7Z3D6-4	Q7Z3D6, Q7Z3D6-2, Q7Z3D6-4	13	16	0	22	28	100	0	Confident_x000D_	D-glutamate cyclase, mitochondrial (GLUCM_HUMAN)	66.394	78.41	25.65	0.00648745	Oxidation of M(M194)	Oxidation of M(1)			Related Proteins	Q7Z3D6-2, Q7Z3D6-4	Q7Z3D6, Q7Z3D6-2, Q7Z3D6-4	10	12	0	15	19	100	0	Confident_x000D_	D-glutamate cyclase, mitochondrial (GLUCM_HUMAN)	66.394	78.41	6.17	0.00345066
Q7Z3D6	D-glutamate cyclase, mitochondrial (GLUCM_HUMAN)	66.394	78.41	28.41	0.00990794	Oxidation of M(M194)	Oxidation of M(1)			Related Proteins	Q7Z3D6-2, Q7Z3D6-4	Q7Z3D6, Q7Z3D6-2, Q7Z3D6-4	13	16	0	22	28	100	0	Confident_x000D_	D-glutamate cyclase, mitochondrial (GLUCM_HUMAN)	66.394	78.41	25.65	0.00648745	Oxidation of M(M194)	Oxidation of M(1)			Related Proteins	Q7Z3D6-2, Q7Z3D6-4	Q7Z3D6, Q7Z3D6-2, Q7Z3D6-4	10	12	0	15	19	100	0	Confident_x000D_	D-glutamate cyclase, mitochondrial (GLUCM_HUMAN)	66.394	78.41	5.36	0.00552105
O14776	Transcription elongation regulator 1 (TCRG1_HUMAN)	123.823	73.86	11.2	0.00628368	Oxidation of M(M511)	Oxidation of M(1)			Related Proteins	O14776-2	O14776, O14776-2	12	21	21	18	28	100	0	Confident_x000D_	Transcription elongation regulator 1 (TCRG1_HUMAN)	123.823	73.86	8.38	0.00612559					Related Proteins	O14776-2	O14776, O14776-2	8	14	14	11	17	100	0	Confident_x000D_	Transcription elongation regulator 1 (TCRG1_HUMAN)	123.823	73.86	11.02	0.00604828	Oxidation of M(M735)	Oxidation of M(1)
Q8WUX9	Charged multivesicular body protein 7 (CHMP7_HUMAN)	50.8793	84.77	5.08	0.00724638					Single Protein		Q8WUX9	1	2	2	3	4	100	0	Doubtful_x000D_	Charged multivesicular body protein 7 (CHMP7_HUMAN)	50.8793	84.77	5.08	0.00483092					Single Protein		Q8WUX9	1	2	2	2	3	100	0	Doubtful_x000D_	Charged multivesicular body protein 7 (CHMP7_HUMAN)	50.8793	84.77	5.08	0.00483092
Q99797	Mitochondrial intermediate peptidase (MIPEP_HUMAN)	80.5888	96.07	15.71	0.00483871	Oxidation of M(M148)	Oxidation of M(1)			Single Protein		Q99797	6	13	13	8	15	100	0	Confident_x000D_	Mitochondrial intermediate peptidase (MIPEP_HUMAN)	80.5888	96.07	7.57	0.00327256					Single Protein		Q99797	3	5	5	4	6	100	0	Confident_x000D_	Mitochondrial intermediate peptidase (MIPEP_HUMAN)	80.5888	96.07	1.54	0.00140252
Q9HCE1	Putative helicase MOV-10 (MOV10_HUMAN)	113.599	89.93	18.05	0.00605284					Single Protein		Q9HCE1	13	15	15	22	22	100	0	Confident_x000D_	Putative helicase MOV-10 (MOV10_HUMAN)	113.599	89.93	18.34	0.00632832					Single Protein		Q9HCE1	13	18	18	21	26	100	0	Confident_x000D_	Putative helicase MOV-10 (MOV10_HUMAN)	113.599	89.93	25.92	0.0056619
Q99798	Aconitate hydratase, mitochondrial (ACON_HUMAN)	85.3719	86.92	52.05	0.0192359					Single Protein		Q99798	36	41	41	94	102	100	0	Confident_x000D_	Aconitate hydratase, mitochondrial (ACON_HUMAN)	85.3719	86.92	50.64	0.0183352					Single Protein		Q99798	33	36	36	85	92	100	0	Confident_x000D_	Aconitate hydratase, mitochondrial (ACON_HUMAN)	85.3719	86.92	47.82	0.0151896
Q9HCD5	Nuclear receptor coactivator 5 (NCOA5_HUMAN)	65.4965	80.83	5.35	0.00747863					Single Protein		Q9HCD5	2	5	5	5	8	100	0	Confident_x000D_	Nuclear receptor coactivator 5 (NCOA5_HUMAN)	65.4965	80.83	9.67	0.00979345					Single Protein		Q9HCD5	4	10	10	9	14	100	0	Confident_x000D_	Nuclear receptor coactivator 5 (NCOA5_HUMAN)	65.4965	80.83	19.86	0.012556
Q9BXP5	Serrate RNA effector molecule homolog (SRRT_HUMAN)	100.604	83.33	23.52	0.0104918					Related Proteins	Q9BXP5-2, Q9BXP5-3, Q9BXP5-4, Q9BXP5-5	Q9BXP5, Q9BXP5-2, Q9BXP5-3, Q9BXP5-4, Q9BXP5-5	20	29	29	41	48	100	0	Confident_x000D_	Serrate RNA effector molecule homolog (SRRT_HUMAN)	100.604	83.33	26.83	0.0109108	Oxidation of M(M249)	Oxidation of M(1)			Related Proteins	Q9BXP5-2, Q9BXP5-3, Q9BXP5-4, Q9BXP5-5	Q9BXP5, Q9BXP5-2, Q9BXP5-3, Q9BXP5-4, Q9BXP5-5	22	26	26	40	47	100	0	Confident_x000D_	Serrate RNA effector molecule homolog (SRRT_HUMAN)	100.604	83.33	27.51	0.0141147	Oxidation of M(M257)	Oxidation of M(1)
Q9BRT3	Migration and invasion enhancer 1 (MIEN1_HUMAN)	12.3952	100	9.57	0.0173913					Single Protein		Q9BRT3	1	1	1	2	2	87.0968	0	Doubtful_x000D_	Migration and invasion enhancer 1 (MIEN1_HUMAN)	12.3952	100	29.57	0.0130435					Single Protein		Q9BRT3	2	2	2	2	2	100	0	Confident_x000D_	Migration and invasion enhancer 1 (MIEN1_HUMAN)	12.3952	100	9.57	0.0173913
Q9BRT2	Ubiquinol-cytochrome-c reductase complex assembly factor 2 (UQCC2_HUMAN)	14.8654	100	50	0.0284392					Single Protein		Q9BRT2	4	4	4	6	6	100	0	Confident_x000D_	Ubiquinol-cytochrome-c reductase complex assembly factor 2 (UQCC2_HUMAN)	14.8654	100	23.02	0.0238095					Single Protein		Q9BRT2	2	2	2	4	4	100	0	Confident_x000D_	Ubiquinol-cytochrome-c reductase complex assembly factor 2 (UQCC2_HUMAN)	14.8654	100	12.7	0.00793651
Q9NVH2	Integrator complex subunit 7 (INT7_HUMAN)	106.766	82.54	5.61	0.00273544					Related Proteins	Q9NVH2-2, Q9NVH2-3, Q9NVH2-4	Q9NVH2, Q9NVH2-2, Q9NVH2-3, Q9NVH2-4	3	7	7	4	8	100	0	Confident_x000D_	Integrator complex subunit 7 (INT7_HUMAN)	106.766	82.54	3.85	0.00234467					Related Proteins	Q9NVH2-2, Q9NVH2-3, Q9NVH2-4	Q9NVH2, Q9NVH2-2, Q9NVH2-3, Q9NVH2-4	2	3	3	3	5	99.1736	0	Confident_x000D_	Integrator complex subunit 7 (INT7_HUMAN)	106.766	82.54	3.85	0.0017585
Q9HCC0	Methylcrotonoyl-CoA carboxylase beta chain, mitochondrial (MCCB_HUMAN)	61.2944	87.74	36.06	0.0109574					Single Protein		Q9HCC0	14	16	16	24	27	100	0	Confident_x000D_	Methylcrotonoyl-CoA carboxylase beta chain, mitochondrial (MCCB_HUMAN)	61.2944	87.74	28.77	0.0111543					Single Protein		Q9HCC0	11	12	12	19	20	100	0	Confident_x000D_	Methylcrotonoyl-CoA carboxylase beta chain, mitochondrial (MCCB_HUMAN)	61.2944	87.74	11.9	0.00556616
Q9NUT2	ATP-binding cassette sub-family B member 8, mitochondrial (ABCB8_HUMAN)	79.9378	77.96	2.72	0.00166389					Single Protein		Q9NUT2	1	4	3	1	4	100	0	Doubtful_x000D_
Q9Y3P9	Rab GTPase-activating protein 1 (RBGP1_HUMAN)	121.66	84.19	3.84	0.00170251					Single Protein		Q9Y3P9	3	11	0	3	13	94.3089	0	Confident_x000D_	Rab GTPase-activating protein 1 (RBGP1_HUMAN)	121.66	84.19	5.14	0.00224014					Single Protein		Q9Y3P9	4	17	17	4	18	99.9494	0	Confident_x000D_	Rab GTPase-activating protein 1 (RBGP1_HUMAN)	121.66	84.19	3.74	0.00277778
Q15833	Syntaxin-binding protein 2 (STXB2_HUMAN)	66.4105	89.88	33.05	0.00973113	Oxidation of M(M466)	Oxidation of M(1)			Related Proteins	Q15833-2, Q15833-3	Q15833, Q15833-2, Q15833-3	16	22	22	38	43	100	0	Confident_x000D_	Syntaxin-binding protein 2 (STXB2_HUMAN)	66.4105	89.88	40.13	0.0143849					Related Proteins	Q15833-2, Q15833-3	Q15833, Q15833-2, Q15833-3	19	22	22	42	45	100	0	Confident_x000D_	Syntaxin-binding protein 2 (STXB2_HUMAN)	66.4105	89.88	36.76	0.0119519
Q9NV56	MRG/MORF4L-binding protein (MRGBP_HUMAN)	22.403	70.59	6.37	0.0116279					Single Protein		Q9NV56	1	4	4	2	5	100	0	Doubtful_x000D_	MRG/MORF4L-binding protein (MRGBP_HUMAN)	22.403	70.59	6.37	0.0116279					Single Protein		Q9NV56	1	2	2	2	3	100	0	Doubtful_x000D_	MRG/MORF4L-binding protein (MRGBP_HUMAN)	22.403	70.59	6.37	0.0116279
P17612	cAMP-dependent protein kinase catalytic subunit alpha (KAPCA_HUMAN)	40.564	90.88	7.41	0.00940439					Single Protein		P17612	3	6	3	7	8	100	0	Confident_x000D_	cAMP-dependent protein kinase catalytic subunit alpha (KAPCA_HUMAN)	40.564	90.88	9.97	0.00322187					Related Proteins	P17612-2	P17612, P17612-2	4	8	0	6	9	100	0	Confident_x000D_	cAMP-dependent protein kinase catalytic subunit alpha (KAPCA_HUMAN)	40.564	90.88	7.41	0.00940439
Q5TGY1	Transmembrane and coiled-coil domain-containing protein 4 (TMCO4_HUMAN)	67.8668	59.78	3.47	0.00229358					Related Proteins	Q5TGY1-2	Q5TGY1, Q5TGY1-2	1	4	4	1	4	100	0	Doubtful_x000D_
Q9Y4K1	Beta/gamma crystallin domain-containing protein 1 (CRBG1_HUMAN)	188.558	76.55	8.3	0.00252794					Single Protein		Q9Y4K1	9	21	14	11	25	100	0	Confident_x000D_	Beta/gamma crystallin domain-containing protein 1 (CRBG1_HUMAN)	188.558	76.55	8.13	0.00323353					Single Protein		Q9Y4K1	9	21	14	13	31	100	0	Confident_x000D_	Beta/gamma crystallin domain-containing protein 1 (CRBG1_HUMAN)	188.558	76.55	7.54	0.00358822
Q92947	Glutaryl-CoA dehydrogenase, mitochondrial (GCDH_HUMAN)	48.0964	91.55	26.48	0.00792067					Related Proteins	Q92947-2	Q92947, Q92947-2	7	10	10	10	14	100	0	Confident_x000D_	Glutaryl-CoA dehydrogenase, mitochondrial (GCDH_HUMAN)	48.0964	91.55	11.87	0.00976725					Related Proteins	Q92947-2	Q92947, Q92947-2	4	7	7	7	10	100	0	Confident_x000D_
Q9Y4K3	TNF receptor-associated factor 6 (TRAF6_HUMAN)	59.5337	76.44	4.21	0.00219298					Single Protein		Q9Y4K3	1	3	3	1	4	100	0	Doubtful_x000D_																					TNF receptor-associated factor 6 (TRAF6_HUMAN)	59.5337	76.44	3.83	0.00219298
Q15185	Prostaglandin E synthase 3 (TEBP_HUMAN)	18.6854	79.38	20	0.0252505					Related Proteins	Q15185-3, Q15185-4	Q15185, Q15185-3, Q15185-4	4	4	0	10	10	100	0	Confident_x000D_	Prostaglandin E synthase 3 (TEBP_HUMAN)	18.6854	79.38	20	0.0624297					Related Proteins	Q15185-3, Q15185-4	Q15185, Q15185-3, Q15185-4	3	5	0	13	14	100	0	Confident_x000D_	Prostaglandin E synthase 3 (TEBP_HUMAN)	18.6854	79.38	20	0.0609674
Q15185	Prostaglandin E synthase 3 (TEBP_HUMAN)	18.6854	79.38	20	0.0252505					Related Proteins	Q15185-3, Q15185-4	Q15185, Q15185-3, Q15185-4	4	4	0	10	10	100	0	Confident_x000D_	Prostaglandin E synthase 3 (TEBP_HUMAN)	18.6854	79.38	20	0.0624297					Related Proteins	Q15185-3, Q15185-4	Q15185, Q15185-3, Q15185-4	3	5	0	13	14	100	0	Confident_x000D_	Prostaglandin E synthase 3 (TEBP_HUMAN)	18.6854	79.38	24.38	0.0294713
Q15185	Prostaglandin E synthase 3 (TEBP_HUMAN)	18.6854	79.38	20	0.0252505					Related Proteins	Q15185-3, Q15185-4	Q15185, Q15185-3, Q15185-4	4	4	0	10	10	100	0	Confident_x000D_	Prostaglandin E synthase 3 (TEBP_HUMAN)	18.6854	79.38	16.88	0.0230596					Related Proteins	Q15185-2, Q15185-4	Q15185, Q15185-2, Q15185-4	3	5	0	8	9	94.1667	0	Confident_x000D_	Prostaglandin E synthase 3 (TEBP_HUMAN)	18.6854	79.38	20	0.0609674
Q15185	Prostaglandin E synthase 3 (TEBP_HUMAN)	18.6854	79.38	20	0.0252505					Related Proteins	Q15185-3, Q15185-4	Q15185, Q15185-3, Q15185-4	4	4	0	10	10	100	0	Confident_x000D_	Prostaglandin E synthase 3 (TEBP_HUMAN)	18.6854	79.38	16.88	0.0230596					Related Proteins	Q15185-2, Q15185-4	Q15185, Q15185-2, Q15185-4	3	5	0	8	9	94.1667	0	Confident_x000D_	Prostaglandin E synthase 3 (TEBP_HUMAN)	18.6854	79.38	24.38	0.0294713
Q15185	Prostaglandin E synthase 3 (TEBP_HUMAN)	18.6854	79.38	16.88	0.0223847					Related Proteins	Q15185-2, Q15185-4	Q15185, Q15185-2, Q15185-4	4	4	0	7	7	95.935	0	Confident_x000D_	Prostaglandin E synthase 3 (TEBP_HUMAN)	18.6854	79.38	20	0.0624297					Related Proteins	Q15185-3, Q15185-4	Q15185, Q15185-3, Q15185-4	3	5	0	13	14	100	0	Confident_x000D_	Prostaglandin E synthase 3 (TEBP_HUMAN)	18.6854	79.38	20	0.0609674
Q15185	Prostaglandin E synthase 3 (TEBP_HUMAN)	18.6854	79.38	16.88	0.0223847					Related Proteins	Q15185-2, Q15185-4	Q15185, Q15185-2, Q15185-4	4	4	0	7	7	95.935	0	Confident_x000D_	Prostaglandin E synthase 3 (TEBP_HUMAN)	18.6854	79.38	20	0.0624297					Related Proteins	Q15185-3, Q15185-4	Q15185, Q15185-3, Q15185-4	3	5	0	13	14	100	0	Confident_x000D_	Prostaglandin E synthase 3 (TEBP_HUMAN)	18.6854	79.38	24.38	0.0294713
Q15185	Prostaglandin E synthase 3 (TEBP_HUMAN)	18.6854	79.38	16.88	0.0223847					Related Proteins	Q15185-2, Q15185-4	Q15185, Q15185-2, Q15185-4	4	4	0	7	7	95.935	0	Confident_x000D_	Prostaglandin E synthase 3 (TEBP_HUMAN)	18.6854	79.38	16.88	0.0230596					Related Proteins	Q15185-2, Q15185-4	Q15185, Q15185-2, Q15185-4	3	5	0	8	9	94.1667	0	Confident_x000D_	Prostaglandin E synthase 3 (TEBP_HUMAN)	18.6854	79.38	20	0.0609674
Q15185	Prostaglandin E synthase 3 (TEBP_HUMAN)	18.6854	79.38	16.88	0.0223847					Related Proteins	Q15185-2, Q15185-4	Q15185, Q15185-2, Q15185-4	4	4	0	7	7	95.935	0	Confident_x000D_	Prostaglandin E synthase 3 (TEBP_HUMAN)	18.6854	79.38	16.88	0.0230596					Related Proteins	Q15185-2, Q15185-4	Q15185, Q15185-2, Q15185-4	3	5	0	8	9	94.1667	0	Confident_x000D_	Prostaglandin E synthase 3 (TEBP_HUMAN)	18.6854	79.38	24.38	0.0294713
Q99805	Transmembrane 9 superfamily member 2 (TM9S2_HUMAN)	75.7255	58.22	9.8	0.0105475					Single Protein		Q99805	6	10	10	10	14	100	0	Confident_x000D_	Transmembrane 9 superfamily member 2 (TM9S2_HUMAN)	75.7255	58.22	4.22	0.00724638					Single Protein		Q99805	2	6	6	4	8	100	0	Confident_x000D_	Transmembrane 9 superfamily member 2 (TM9S2_HUMAN)	75.7255	58.22	6.94	0.00563607
Q9NUJ1	Mycophenolic acid acyl-glucuronide esterase, mitochondrial (ABHDA_HUMAN)	33.9107	89.22	8.82	0.014652					Related Proteins	Q9NUJ1-2	Q9NUJ1, Q9NUJ1-2	2	5	0	6	8	100	0	Confident_x000D_	Mycophenolic acid acyl-glucuronide esterase, mitochondrial (ABHDA_HUMAN)	33.9107	89.22	6.21	0.00732601					Related Proteins	Q9NUJ1-2	Q9NUJ1, Q9NUJ1-2	1	3	0	3	4	100	0	Doubtful_x000D_	Mycophenolic acid acyl-glucuronide esterase, mitochondrial (ABHDA_HUMAN)	33.9107	89.22	15.36	0.01221
Q9NUJ1	Mycophenolic acid acyl-glucuronide esterase, mitochondrial (ABHDA_HUMAN)	33.9107	89.22	8.82	0.014652					Related Proteins	Q9NUJ1-2	Q9NUJ1, Q9NUJ1-2	2	5	0	6	8	100	0	Confident_x000D_	Mycophenolic acid acyl-glucuronide esterase, mitochondrial (ABHDA_HUMAN)	33.9107	89.22	15.36	0.00976801					Related Proteins	Q9NUJ1-3	Q9NUJ1, Q9NUJ1-3	3	4	0	5	6	100	0	Confident_x000D_	Mycophenolic acid acyl-glucuronide esterase, mitochondrial (ABHDA_HUMAN)	33.9107	89.22	15.36	0.01221
Q9NUJ1	Mycophenolic acid acyl-glucuronide esterase, mitochondrial (ABHDA_HUMAN)	33.9107	89.22	21.24	0.0140415					Related Proteins	Q9NUJ1-3	Q9NUJ1, Q9NUJ1-3	4	5	0	8	8	100	0	Confident_x000D_	Mycophenolic acid acyl-glucuronide esterase, mitochondrial (ABHDA_HUMAN)	33.9107	89.22	6.21	0.00732601					Related Proteins	Q9NUJ1-2	Q9NUJ1, Q9NUJ1-2	1	3	0	3	4	100	0	Doubtful_x000D_	Mycophenolic acid acyl-glucuronide esterase, mitochondrial (ABHDA_HUMAN)	33.9107	89.22	15.36	0.01221
Q9NUJ1	Mycophenolic acid acyl-glucuronide esterase, mitochondrial (ABHDA_HUMAN)	33.9107	89.22	21.24	0.0140415					Related Proteins	Q9NUJ1-3	Q9NUJ1, Q9NUJ1-3	4	5	0	8	8	100	0	Confident_x000D_	Mycophenolic acid acyl-glucuronide esterase, mitochondrial (ABHDA_HUMAN)	33.9107	89.22	15.36	0.00976801					Related Proteins	Q9NUJ1-3	Q9NUJ1, Q9NUJ1-3	3	4	0	5	6	100	0	Confident_x000D_	Mycophenolic acid acyl-glucuronide esterase, mitochondrial (ABHDA_HUMAN)	33.9107	89.22	15.36	0.01221
Q5SSJ5	Heterochromatin protein 1-binding protein 3 (HP1B3_HUMAN)	61.1693	94.03	6.69	0.00512821	Oxidation of M(M39)	Oxidation of M(1)			Related Proteins	Q5SSJ5-5	Q5SSJ5, Q5SSJ5-5	3	4	0	8	8	100	0	Confident_x000D_	Heterochromatin protein 1-binding protein 3 (HP1B3_HUMAN)	61.1693	94.03	5.06	0.00961538					Related Proteins	Q5SSJ5-5	Q5SSJ5, Q5SSJ5-5	2	3	0	6	7	100	0	Confident_x000D_	Heterochromatin protein 1-binding protein 3 (HP1B3_HUMAN)	61.1693	94.03	5.06	0.00576923
Q5SSJ5	Heterochromatin protein 1-binding protein 3 (HP1B3_HUMAN)	61.1693	94.03	6.69	0.00512821	Oxidation of M(M39)	Oxidation of M(1)			Related Proteins	Q5SSJ5-5	Q5SSJ5, Q5SSJ5-5	3	4	0	8	8	100	0	Confident_x000D_	Heterochromatin protein 1-binding protein 3 (HP1B3_HUMAN)	61.1693	94.03	5.06	0.00961538					Related Proteins	Q5SSJ5-5	Q5SSJ5, Q5SSJ5-5	2	3	0	6	7	100	0	Confident_x000D_	Heterochromatin protein 1-binding protein 3 (HP1B3_HUMAN)	61.1693	94.03	16.46	0.0079884
Q5SSJ5	Heterochromatin protein 1-binding protein 3 (HP1B3_HUMAN)	61.1693	94.03	6.69	0.00512821	Oxidation of M(M39)	Oxidation of M(1)			Related Proteins	Q5SSJ5-5	Q5SSJ5, Q5SSJ5-5	3	4	0	8	8	100	0	Confident_x000D_	Heterochromatin protein 1-binding protein 3 (HP1B3_HUMAN)	61.1693	94.03	21.52	0.0107937					Related Proteins	Q5SSJ5-2	Q5SSJ5, Q5SSJ5-2	11	14	0	19	22	100	0	Confident_x000D_	Heterochromatin protein 1-binding protein 3 (HP1B3_HUMAN)	61.1693	94.03	5.06	0.00576923
Q5SSJ5	Heterochromatin protein 1-binding protein 3 (HP1B3_HUMAN)	61.1693	94.03	6.69	0.00512821	Oxidation of M(M39)	Oxidation of M(1)			Related Proteins	Q5SSJ5-5	Q5SSJ5, Q5SSJ5-5	3	4	0	8	8	100	0	Confident_x000D_	Heterochromatin protein 1-binding protein 3 (HP1B3_HUMAN)	61.1693	94.03	21.52	0.0107937					Related Proteins	Q5SSJ5-2	Q5SSJ5, Q5SSJ5-2	11	14	0	19	22	100	0	Confident_x000D_	Heterochromatin protein 1-binding protein 3 (HP1B3_HUMAN)	61.1693	94.03	16.46	0.0079884
Q5SSJ5	Heterochromatin protein 1-binding protein 3 (HP1B3_HUMAN)	61.1693	94.03	24.77	0.0108316					Related Proteins	Q5SSJ5-2	Q5SSJ5, Q5SSJ5-2	14	16	0	22	26	100	0	Confident_x000D_	Heterochromatin protein 1-binding protein 3 (HP1B3_HUMAN)	61.1693	94.03	5.06	0.00961538					Related Proteins	Q5SSJ5-5	Q5SSJ5, Q5SSJ5-5	2	3	0	6	7	100	0	Confident_x000D_	Heterochromatin protein 1-binding protein 3 (HP1B3_HUMAN)	61.1693	94.03	5.06	0.00576923
Q5SSJ5	Heterochromatin protein 1-binding protein 3 (HP1B3_HUMAN)	61.1693	94.03	24.77	0.0108316					Related Proteins	Q5SSJ5-2	Q5SSJ5, Q5SSJ5-2	14	16	0	22	26	100	0	Confident_x000D_	Heterochromatin protein 1-binding protein 3 (HP1B3_HUMAN)	61.1693	94.03	5.06	0.00961538					Related Proteins	Q5SSJ5-5	Q5SSJ5, Q5SSJ5-5	2	3	0	6	7	100	0	Confident_x000D_	Heterochromatin protein 1-binding protein 3 (HP1B3_HUMAN)	61.1693	94.03	16.46	0.0079884
Q5SSJ5	Heterochromatin protein 1-binding protein 3 (HP1B3_HUMAN)	61.1693	94.03	24.77	0.0108316					Related Proteins	Q5SSJ5-2	Q5SSJ5, Q5SSJ5-2	14	16	0	22	26	100	0	Confident_x000D_	Heterochromatin protein 1-binding protein 3 (HP1B3_HUMAN)	61.1693	94.03	21.52	0.0107937					Related Proteins	Q5SSJ5-2	Q5SSJ5, Q5SSJ5-2	11	14	0	19	22	100	0	Confident_x000D_	Heterochromatin protein 1-binding protein 3 (HP1B3_HUMAN)	61.1693	94.03	5.06	0.00576923
Q5SSJ5	Heterochromatin protein 1-binding protein 3 (HP1B3_HUMAN)	61.1693	94.03	24.77	0.0108316					Related Proteins	Q5SSJ5-2	Q5SSJ5, Q5SSJ5-2	14	16	0	22	26	100	0	Confident_x000D_	Heterochromatin protein 1-binding protein 3 (HP1B3_HUMAN)	61.1693	94.03	21.52	0.0107937					Related Proteins	Q5SSJ5-2	Q5SSJ5, Q5SSJ5-2	11	14	0	19	22	100	0	Confident_x000D_	Heterochromatin protein 1-binding protein 3 (HP1B3_HUMAN)	61.1693	94.03	16.46	0.0079884
Q86VP6	Cullin-associated NEDD8-dissociated protein 1 (CAND1_HUMAN)	136.289	74.07	36.26	0.0111369	Oxidation of M(M367)	Oxidation of M(1)			Single Protein		Q86VP6	38	38	27	79	82	100	0	Confident_x000D_	Cullin-associated NEDD8-dissociated protein 1 (CAND1_HUMAN)	136.289	74.07	34.96	0.0106594	Oxidation of M(M367)	Oxidation of M(1)			Single Protein		Q86VP6	37	44	41	76	86	100	0	Confident_x000D_	Cullin-associated NEDD8-dissociated protein 1 (CAND1_HUMAN)	136.289	74.07	34.47	0.0101726
Q9UFF9	CCR4-NOT transcription complex subunit 8 (CNOT8_HUMAN)	33.5185	100	8.56	0.00513699					Related Proteins	Q9UFF9-2, Q9UFF9-3	Q9UFF9, Q9UFF9-2, Q9UFF9-3	2	3	3	2	3	95.122	0	Confident_x000D_
Q9Y4L1	Hypoxia up-regulated protein 1 (HYOU1_HUMAN)	111.266	90.69	42.04	0.0138393	Oxidation of M(M56, M417)	Oxidation of M(2)			Single Protein		Q9Y4L1	36	44	20	105	116	100	0	Confident_x000D_	Hypoxia up-regulated protein 1 (HYOU1_HUMAN)	111.266	90.69	42.94	0.0104184	Oxidation of M(M417)	Oxidation of M(1)			Single Protein		Q9Y4L1	36	43	18	102	118	100	0	Confident_x000D_	Hypoxia up-regulated protein 1 (HYOU1_HUMAN)	111.266	90.69	42.04	0.0116163	Oxidation of M(M417)	Oxidation of M(1)
Q9NVP1	ATP-dependent RNA helicase DDX18 (DDX18_HUMAN)	75.3594	94.18	9.7	0.00472795					Single Protein		Q9NVP1	5	8	8	8	10	100	0	Confident_x000D_	ATP-dependent RNA helicase DDX18 (DDX18_HUMAN)	75.3594	94.18	6.12	0.00369783					Single Protein		Q9NVP1	3	6	6	4	8	100	0	Confident_x000D_	ATP-dependent RNA helicase DDX18 (DDX18_HUMAN)	75.3594	94.18	11.34	0.00520338
Q15424	Scaffold attachment factor B1 (SAFB1_HUMAN)	102.58	77.92	16.61	0.00977163					Related Proteins	Q15424-2, Q15424-3	Q15424, Q15424-2, Q15424-3	11	21	14	24	33	100	0	Confident_x000D_	Scaffold attachment factor B1 (SAFB1_HUMAN)	102.58	77.92	20.33	0.0060767					Related Proteins	Q15424-3, Q15424-4	Q15424, Q15424-3, Q15424-4	15	20	11	27	31	100	0	Confident_x000D_	Scaffold attachment factor B1 (SAFB1_HUMAN)	102.58	77.92	15.63	0.00972432
O95347	Structural maintenance of chromosomes protein 2 (SMC2_HUMAN)	135.572	94.15	5.51	0.000739426					Related Proteins	O95347-2	O95347, O95347-2	3	6	6	2	7	100	0	Confident_x000D_	Structural maintenance of chromosomes protein 2 (SMC2_HUMAN)	135.572	94.15	1.67	0.000887311					Related Proteins	O95347-2	O95347, O95347-2	1	8	8	1	8	100	0	Doubtful_x000D_	Structural maintenance of chromosomes protein 2 (SMC2_HUMAN)	135.572	94.15	2.67	0.00133097
P49903	Selenide, water dikinase 1 (SPS1_HUMAN)	42.8827	71.17	17.09	0.0118662					Related Proteins	P49903-3	P49903, P49903-3	4	7	0	8	11	100	0	Confident_x000D_	Selenide, water dikinase 1 (SPS1_HUMAN)	42.8827	71.17	23.72	0.0102327					Related Proteins	P49903-3	P49903, P49903-3	5	7	0	9	11	100	0	Confident_x000D_	Selenide, water dikinase 1 (SPS1_HUMAN)	42.8827	71.17	23.72	0.0133919
P49903	Selenide, water dikinase 1 (SPS1_HUMAN)	42.8827	71.17	17.09	0.0118662					Related Proteins	P49903-3	P49903, P49903-3	4	7	0	8	11	100	0	Confident_x000D_	Selenide, water dikinase 1 (SPS1_HUMAN)	42.8827	71.17	23.72	0.0102327					Related Proteins	P49903-3	P49903, P49903-3	5	7	0	9	11	100	0	Confident_x000D_	Selenide, water dikinase 1 (SPS1_HUMAN)	42.8827	71.17	22.19	0.012945
P49903	Selenide, water dikinase 1 (SPS1_HUMAN)	42.8827	71.17	17.09	0.0118662					Related Proteins	P49903-3	P49903, P49903-3	4	7	0	8	11	100	0	Confident_x000D_	Selenide, water dikinase 1 (SPS1_HUMAN)	42.8827	71.17	20.15	0.0161658					Related Proteins	P49903-2, P49903-4	P49903, P49903-2, P49903-4	5	6	0	12	13	100	0	Confident_x000D_	Selenide, water dikinase 1 (SPS1_HUMAN)	42.8827	71.17	23.72	0.0133919
P49903	Selenide, water dikinase 1 (SPS1_HUMAN)	42.8827	71.17	17.09	0.0118662					Related Proteins	P49903-3	P49903, P49903-3	4	7	0	8	11	100	0	Confident_x000D_	Selenide, water dikinase 1 (SPS1_HUMAN)	42.8827	71.17	20.15	0.0161658					Related Proteins	P49903-2, P49903-4	P49903, P49903-2, P49903-4	5	6	0	12	13	100	0	Confident_x000D_	Selenide, water dikinase 1 (SPS1_HUMAN)	42.8827	71.17	22.19	0.012945
P49903	Selenide, water dikinase 1 (SPS1_HUMAN)	42.8827	71.17	22.19	0.0136192					Related Proteins	P49903-2, P49903-4	P49903, P49903-2, P49903-4	6	7	0	11	13	100	0	Confident_x000D_	Selenide, water dikinase 1 (SPS1_HUMAN)	42.8827	71.17	23.72	0.0102327					Related Proteins	P49903-3	P49903, P49903-3	5	7	0	9	11	100	0	Confident_x000D_	Selenide, water dikinase 1 (SPS1_HUMAN)	42.8827	71.17	23.72	0.0133919
P49903	Selenide, water dikinase 1 (SPS1_HUMAN)	42.8827	71.17	22.19	0.0136192					Related Proteins	P49903-2, P49903-4	P49903, P49903-2, P49903-4	6	7	0	11	13	100	0	Confident_x000D_	Selenide, water dikinase 1 (SPS1_HUMAN)	42.8827	71.17	23.72	0.0102327					Related Proteins	P49903-3	P49903, P49903-3	5	7	0	9	11	100	0	Confident_x000D_	Selenide, water dikinase 1 (SPS1_HUMAN)	42.8827	71.17	22.19	0.012945
P49903	Selenide, water dikinase 1 (SPS1_HUMAN)	42.8827	71.17	22.19	0.0136192					Related Proteins	P49903-2, P49903-4	P49903, P49903-2, P49903-4	6	7	0	11	13	100	0	Confident_x000D_	Selenide, water dikinase 1 (SPS1_HUMAN)	42.8827	71.17	20.15	0.0161658					Related Proteins	P49903-2, P49903-4	P49903, P49903-2, P49903-4	5	6	0	12	13	100	0	Confident_x000D_	Selenide, water dikinase 1 (SPS1_HUMAN)	42.8827	71.17	23.72	0.0133919
P49903	Selenide, water dikinase 1 (SPS1_HUMAN)	42.8827	71.17	22.19	0.0136192					Related Proteins	P49903-2, P49903-4	P49903, P49903-2, P49903-4	6	7	0	11	13	100	0	Confident_x000D_	Selenide, water dikinase 1 (SPS1_HUMAN)	42.8827	71.17	20.15	0.0161658					Related Proteins	P49903-2, P49903-4	P49903, P49903-2, P49903-4	5	6	0	12	13	100	0	Confident_x000D_	Selenide, water dikinase 1 (SPS1_HUMAN)	42.8827	71.17	22.19	0.012945
Q9UJD0	Regulating synaptic membrane exocytosis protein 3 (RIMS3_HUMAN)	32.7756	100	12.66	0.00487013					Single Protein		Q9UJD0	2	7	7	2	7	100	0	Doubtful_x000D_																					Regulating synaptic membrane exocytosis protein 3 (RIMS3_HUMAN)	32.7756	100	5.52	0.00324675
Q8TCE6	Protein FAM45A (FA45A_HUMAN)	40.4869	89.36	5.32	0.0015674					Related Proteins	Q6NSW5, Q8TCE6-2	Q6NSW5, Q8TCE6, Q8TCE6-2	1	4	0	2	5	100	0	Doubtful_x000D_	Protein FAM45A (FA45A_HUMAN)	40.4869	89.36	13.45	0.00888192					Single Protein		Q8TCE6	3	5	5	4	6	100	0	Confident_x000D_	Protein FAM45A (FA45A_HUMAN)	40.4869	89.36	5.6	0.0015674
Q7L2E3	ATP-dependent RNA helicase DHX30 (DHX30_HUMAN)	133.855	97.24	10.3	0.00220168					Related Proteins	Q7L2E3-2, Q7L2E3-3	Q7L2E3, Q7L2E3-2, Q7L2E3-3	9	17	0	15	23	100	0	Confident_x000D_	ATP-dependent RNA helicase DHX30 (DHX30_HUMAN)	133.855	97.24	7.37	0.00368935					Related Proteins	Q7L2E3-2, Q7L2E3-3	Q7L2E3, Q7L2E3-2, Q7L2E3-3	6	13	13	11	16	100	0	Confident_x000D_	ATP-dependent RNA helicase DHX30 (DHX30_HUMAN)	133.855	97.24	3.43	0.00107666
Q5BJH2	Transmembrane protein 128 (TM128_HUMAN)	18.8097	43.64	16.36	0.0208333					Single Protein		Q5BJH2	2	2	2	2	2	100	0	Confident_x000D_	Transmembrane protein 128 (TM128_HUMAN)	18.8097	43.64	8.48	0.0138889					Single Protein		Q5BJH2	1	1	1	1	1	87.6033	0	Doubtful_x000D_
Q9BSH5	Haloacid dehalogenase-like hydrolase domain-containing protein 3 (HDHD3_HUMAN)	27.9824	87.65	7.97	0.00454545					Single Protein		Q9BSH5	1	3	3	1	3	100	0	Doubtful_x000D_
Q9BSH4	Translational activator of cytochrome c oxidase 1 (TACO1_HUMAN)	32.4567	88.89	32.32	0.0188763					Single Protein		Q9BSH4	6	7	7	12	15	100	0	Confident_x000D_	Translational activator of cytochrome c oxidase 1 (TACO1_HUMAN)	32.4567	88.89	23.91	0.0107323					Single Protein		Q9BSH4	4	7	7	7	9	100	0	Confident_x000D_	Translational activator of cytochrome c oxidase 1 (TACO1_HUMAN)	32.4567	88.89	16.84	0.0107323
Q9BUT1-3	Isoform 3 of 3-hydroxybutyrate dehydrogenase type 2 (BDH2_HUMAN)	15.6159	75	20.14	0.0231481					Related Proteins	Q9BUT1	Q9BUT1, Q9BUT1-3	2	5	0	3	6	100	0	Confident_x000D_
Q9Y4G6	Talin-2 (TLN2_HUMAN)	271.443	79.9	4.84	0.00159886	Oxidation of M(M2122)	Oxidation of M(1)			Single Protein		Q9Y4G6	14	28	15	23	37	98.374	0	Confident_x000D_	Talin-2 (TLN2_HUMAN)	271.443	79.9	5.7	0.00161051	Oxidation of M(M2122)	Oxidation of M(1)			Single Protein		Q9Y4G6	14	33	21	23	43	100	0	Confident_x000D_	Talin-2 (TLN2_HUMAN)	271.443	79.9	4.96	0.0020661
Q9BT09	Protein canopy homolog 3 (CNPY3_HUMAN)	30.7287	87.77	29.86	0.0377602					Single Protein		Q9BT09	9	9	9	22	23	100	0	Confident_x000D_	Protein canopy homolog 3 (CNPY3_HUMAN)	30.7287	87.77	29.5	0.0408909					Single Protein		Q9BT09	8	8	8	20	20	100	0	Confident_x000D_	Protein canopy homolog 3 (CNPY3_HUMAN)	30.7287	87.77	29.86	0.0309459
Q96CP6	GRAM domain-containing protein 1A (GRM1A_HUMAN)	80.6301	75	2.21	0.00174825					Related Proteins	Q96CP6-3	Q96CP6, Q96CP6-3	1	4	4	1	4	100	0	Doubtful_x000D_	GRAM domain-containing protein 1A (GRM1A_HUMAN)	80.6301	75	2.21	0.00174825					Related Proteins	Q96CP6-2, Q96CP6-3	Q96CP6, Q96CP6-2, Q96CP6-3	1	4	4	1	4	100	0	Doubtful_x000D_
Q99848	Probable rRNA-processing protein EBP2 (EBP2_HUMAN)	34.8304	100	29.08	0.0172658					Single Protein		Q99848	6	6	6	10	11	100	0	Confident_x000D_	Probable rRNA-processing protein EBP2 (EBP2_HUMAN)	34.8304	100	29.08	0.00947712					Single Protein		Q99848	6	7	7	8	12	100	0	Confident_x000D_	Probable rRNA-processing protein EBP2 (EBP2_HUMAN)	34.8304	100	32.35	0.0176548
Q9Y4H2	Insulin receptor substrate 2 (IRS2_HUMAN)	137.249	68.39	1.42	0.00102564					Single Protein		Q9Y4H2	1	3	3	1	3	100	0	Doubtful_x000D_	Insulin receptor substrate 2 (IRS2_HUMAN)	137.249	68.39	2.47	0.00153846					Single Protein		Q9Y4H2	2	9	9	2	9	100	0	Confident_x000D_	Insulin receptor substrate 2 (IRS2_HUMAN)	137.249	68.39	1.42	0.00102564
Q9Y4H4	G-protein-signaling modulator 3 (GPSM3_HUMAN)	17.8549	100	23.13	0.03125					Single Protein		Q9Y4H4	2	2	2	6	6	100	0	Confident_x000D_	G-protein-signaling modulator 3 (GPSM3_HUMAN)	17.8549	100	23.13	0.015625					Single Protein		Q9Y4H4	2	2	2	4	7	100	0	Confident_x000D_	G-protein-signaling modulator 3 (GPSM3_HUMAN)	17.8549	100	28.75	0.0364583
Q99832	T-complex protein 1 subunit eta (TCPH_HUMAN)	59.3289	94.11	53.04	0.0281424	Oxidation of M(M1)	Oxidation of M(1)			Single Protein		Q99832	25	29	29	70	75	100	0	Confident_x000D_	T-complex protein 1 subunit eta (TCPH_HUMAN)	59.3289	94.11	55.99	0.0241364					Single Protein		Q99832	25	33	33	67	77	100	0	Confident_x000D_	T-complex protein 1 subunit eta (TCPH_HUMAN)	59.3289	94.11	54.88	0.0298781
Q8WW33	Gametocyte-specific factor 1 (GTSF1_HUMAN)	19.2541	80.84	30.54	0.0245679					Single Protein		Q8WW33	5	7	7	8	10	100	0	Confident_x000D_	Gametocyte-specific factor 1 (GTSF1_HUMAN)	19.2541	80.84	19.76	0.0246914					Single Protein		Q8WW33	3	4	4	5	6	100	0	Confident_x000D_	Gametocyte-specific factor 1 (GTSF1_HUMAN)	19.2541	80.84	30.54	0.0280247
Q5TAP6	U3 small nucleolar RNA-associated protein 14 homolog C (UT14C_HUMAN)	87.1345	94.65	1.7	0.00045977					Related Proteins	Q9BVJ6, Q9BVJ6-2, Q9BVJ6-3	Q5TAP6, Q9BVJ6, Q9BVJ6-2, Q9BVJ6-3	1	1	0	1	1	100	0	Doubtful_x000D_
Q147X3	N-alpha-acetyltransferase 30 (NAA30_HUMAN)	39.2946	92.27	5.25	0.00276243					Related Proteins	Q147X3-2	Q147X3, Q147X3-2	1	1	1	1	1	100	0	Doubtful_x000D_	N-alpha-acetyltransferase 30 (NAA30_HUMAN)	39.2946	92.27	5.25	0.00276243					Related Proteins	Q147X3-2	Q147X3, Q147X3-2	1	3	3	1	5	100	0	Doubtful_x000D_	N-alpha-acetyltransferase 30 (NAA30_HUMAN)	39.2946	92.27	8.84	0.00828729
Q86VS8	Protein Hook homolog 3 (HOOK3_HUMAN)	83.0744	80.78	8.22	0.00397478					Single Protein		Q86VS8	4	8	8	5	10	100	0	Confident_x000D_	Protein Hook homolog 3 (HOOK3_HUMAN)	83.0744	80.78	6.96	0.0060307					Single Protein		Q86VS8	3	11	11	6	15	100	0	Confident_x000D_	Protein Hook homolog 3 (HOOK3_HUMAN)	83.0744	80.78	5.15	0.00411184
Q7KZ85	Transcription elongation factor SPT6 (SPT6H_HUMAN)	198.949	83.14	14.19	0.00360634	Oxidation of M(M1268)	Oxidation of M(1)			Single Protein		Q7KZ85	17	25	25	22	30	100	0	Confident_x000D_	Transcription elongation factor SPT6 (SPT6H_HUMAN)	198.949	83.14	12.75	0.00288367	Oxidation of M(M1268)	Oxidation of M(1)			Single Protein		Q7KZ85	15	27	27	19	34	100	0	Confident_x000D_	Transcription elongation factor SPT6 (SPT6H_HUMAN)	198.949	83.14	17.67	0.00496398	Oxidation of M(M1268)	Oxidation of M(1)
Q02878	60S ribosomal protein L6 (RL6_HUMAN)	32.7076	100	38.19	0.0319678					Single Protein		Q02878	15	16	16	32	33	100	0	Confident_x000D_	60S ribosomal protein L6 (RL6_HUMAN)	32.7076	100	38.19	0.0322679					Single Protein		Q02878	15	17	17	35	37	100	0	Confident_x000D_	60S ribosomal protein L6 (RL6_HUMAN)	32.7076	100	37.5	0.0333914
P19174	1-phosphatidylinositol 4,5-bisphosphate phosphodiesterase gamma-1 (PLCG1_HUMAN)	148.438	91.55	2.17	0.00206782					Related Proteins	P19174-2	P19174, P19174-2	2	9	9	4	11	100	0	Confident_x000D_	1-phosphatidylinositol 4,5-bisphosphate phosphodiesterase gamma-1 (PLCG1_HUMAN)	148.438	91.55	1.01	0.00165426					Related Proteins	P19174-2	P19174, P19174-2	1	6	6	2	7	100	0	Doubtful_x000D_	1-phosphatidylinositol 4,5-bisphosphate phosphodiesterase gamma-1 (PLCG1_HUMAN)	148.438	91.55	1.01	0.00082713
Q01543	Friend leukemia integration 1 transcription factor (FLI1_HUMAN)	50.9496	82.52	5.53	0.00536193					Single Protein		Q01543	1	2	2	3	3	93.4959	0	Doubtful_x000D_	Friend leukemia integration 1 transcription factor (FLI1_HUMAN)	50.9496	82.52	5.53	0.00268097					Single Protein		Q01543	1	5	4	1	5	100	0	Doubtful_x000D_	Friend leukemia integration 1 transcription factor (FLI1_HUMAN)	50.9496	82.52	5.53	0.00268097
P04233	HLA class II histocompatibility antigen gamma chain (HG2A_HUMAN)	33.4937	78.38	18.92	0.0158046					Related Proteins	P04233-2	P04233, P04233-2	5	5	5	7	9	100	0	Confident_x000D_	HLA class II histocompatibility antigen gamma chain (HG2A_HUMAN)	33.4937	78.38	17.57	0.00520833					Related Proteins	P04233-2	P04233, P04233-2	4	7	0	5	8	100	0	Confident_x000D_	HLA class II histocompatibility antigen gamma chain (HG2A_HUMAN)	33.4937	78.38	4.73	0.00431034
Q96PK6	RNA-binding protein 14 (RBM14_HUMAN)	69.4489	49.63	25.26	0.0188438	Oxidation of M(M266)	Oxidation of M(1)			Single Protein		Q96PK6	16	19	15	27	31	100	0	Confident_x000D_	RNA-binding protein 14 (RBM14_HUMAN)	69.4489	49.63	26.31	0.0199062	Oxidation of M(M266)	Oxidation of M(1)			Single Protein		Q96PK6	16	19	13	29	31	100	0	Confident_x000D_	RNA-binding protein 14 (RBM14_HUMAN)	69.4489	49.63	28.1	0.0165255	Oxidation of M(M266)	Oxidation of M(1)
Q99829	Copine-1 (CPNE1_HUMAN)	59.0215	51.4	11.17	0.0124452					Single Protein		Q99829	5	9	9	7	12	100	0	Confident_x000D_	Copine-1 (CPNE1_HUMAN)	59.0215	51.4	14.53	0.0116541					Single Protein		Q99829	7	8	8	11	12	100	0	Confident_x000D_	Copine-1 (CPNE1_HUMAN)	59.0215	51.4	14.53	0.0159305
Q9UHX1	Poly(U)-binding-splicing factor PUF60 (PUF60_HUMAN)	59.8376	62.43	27.37	0.0102253					Related Proteins	Q9UHX1-2	Q9UHX1, Q9UHX1-2	12	18	0	29	35	100	0	Confident_x000D_	Poly(U)-binding-splicing factor PUF60 (PUF60_HUMAN)	59.8376	62.43	26.3	0.0104974					Related Proteins	Q9UHX1-2	Q9UHX1, Q9UHX1-2	13	15	0	29	31	100	0	Confident_x000D_	Poly(U)-binding-splicing factor PUF60 (PUF60_HUMAN)	59.8376	62.43	29.16	0.00789159
Q9NVM6	DnaJ homolog subfamily C member 17 (DJC17_HUMAN)	34.6661	100	4.61	0.00657895					Single Protein		Q9NVM6	1	1	1	2	2	100	0	Doubtful_x000D_	DnaJ homolog subfamily C member 17 (DJC17_HUMAN)	34.6661	100	9.21	0.00493421					Single Protein		Q9NVM6	2	2	2	2	2	100	0	Confident_x000D_	DnaJ homolog subfamily C member 17 (DJC17_HUMAN)	34.6661	100	4.61	0.00657895
Q86VR2	Reticulophagy regulator 3 (RETR3_HUMAN)	51.3637	75.54	10.3	0.00804924					Single Protein		Q86VR2	3	6	6	4	7	100	0	Confident_x000D_	Reticulophagy regulator 3 (RETR3_HUMAN)	51.3637	75.54	7.08	0.00568182					Single Protein		Q86VR2	2	4	4	3	5	100	0	Confident_x000D_	Reticulophagy regulator 3 (RETR3_HUMAN)	51.3637	75.54	3.22	0.00568182
O95707	Ribonuclease P protein subunit p29 (RPP29_HUMAN)	25.4088	100	6.36	0.00454545					Single Protein		O95707	1	2	2	1	2	100	0	Doubtful_x000D_																					Ribonuclease P protein subunit p29 (RPP29_HUMAN)	25.4088	100	6.36	0.00454545
Q99816	Tumor susceptibility gene 101 protein (TS101_HUMAN)	43.9165	81.28	23.33	0.0148265					Single Protein		Q99816	6	6	6	12	12	100	0	Confident_x000D_	Tumor susceptibility gene 101 protein (TS101_HUMAN)	43.9165	81.28	17.18	0.0127234					Single Protein		Q99816	5	5	5	10	10	100	0	Confident_x000D_	Tumor susceptibility gene 101 protein (TS101_HUMAN)	43.9165	81.28	14.62	0.0136698
P54578	Ubiquitin carboxyl-terminal hydrolase 14 (UBP14_HUMAN)	56.033	86.23	38.87	0.015681	Oxidation of M(M367)	Oxidation of M(1)			Single Protein		P54578	14	17	17	30	37	100	0	Confident_x000D_	Ubiquitin carboxyl-terminal hydrolase 14 (UBP14_HUMAN)	56.033	86.23	40.69	0.0146437					Single Protein		P54578	14	20	2	33	41	100	0	Confident_x000D_	Ubiquitin carboxyl-terminal hydrolase 14 (UBP14_HUMAN)	56.033	86.23	46.36	0.0157179
P54577	Tyrosine--tRNA ligase, cytoplasmic (SYYC_HUMAN)	59.1061	100	53.22	0.0146959	Oxidation of M(M439)	Oxidation of M(1)			Single Protein		P54577	25	26	26	50	56	100	0	Confident_x000D_	Tyrosine--tRNA ligase, cytoplasmic (SYYC_HUMAN)	59.1061	100	54.92	0.0216207	Oxidation of M(M439)	Oxidation of M(1)			Single Protein		P54577	27	33	33	58	72	100	0	Confident_x000D_	Tyrosine--tRNA ligase, cytoplasmic (SYYC_HUMAN)	59.1061	100	57.58	0.0171403
P28288	ATP-binding cassette sub-family D member 3 (ABCD3_HUMAN)	75.4276	100	15.78	0.0123817					Single Protein		P28288	8	11	11	20	24	100	0	Confident_x000D_	ATP-binding cassette sub-family D member 3 (ABCD3_HUMAN)	75.4276	100	18.21	0.00919081					Related Proteins	P28288-2	P28288, P28288-2	9	11	11	16	19	100	0	Confident_x000D_	ATP-binding cassette sub-family D member 3 (ABCD3_HUMAN)	75.4276	100	16.24	0.0103078
Q13510	Acid ceramidase (ASAH1_HUMAN)	44.6308	84.3	45.57	0.0272379	Oxidation of M(M83, M116, M354)	Oxidation of M(3)			Single Protein		Q13510	20	23	23	51	54	100	0	Confident_x000D_	Acid ceramidase (ASAH1_HUMAN)	44.6308	84.3	42.78	0.0260885	Oxidation of M(M83, M116)	Oxidation of M(2)			Single Protein		Q13510	17	22	2	44	51	100	0	Confident_x000D_	Acid ceramidase (ASAH1_HUMAN)	44.6308	84.3	43.29	0.0249752	Oxidation of M(M116)	Oxidation of M(1)
O95714	E3 ubiquitin-protein ligase HERC2 (HERC2_HUMAN)	526.895	73.29	0.33	0.000261165					Single Protein		O95714	1	8	6	1	9	81.3008	0	Doubtful_x000D_
Q76EJ3	UDP-N-acetylglucosamine/UDP-glucose/GDP-mannose transporter (S35D2_HUMAN)	36.6486	43.62	5.64	0.00564972					Related Proteins	Q76EJ3-2	Q76EJ3, Q76EJ3-2	1	2	2	1	2	100	0	Doubtful_x000D_	UDP-N-acetylglucosamine/UDP-glucose/GDP-mannose transporter (S35D2_HUMAN)	36.6486	43.62	5.64	0.00564972					Related Proteins	Q76EJ3-2	Q76EJ3, Q76EJ3-2	1	2	2	1	2	100	0	Doubtful_x000D_
Q9Y6J0	Calcineurin-binding protein cabin-1 (CABIN_HUMAN)	246.197	80.77	0.95	0.00212879					Related Proteins	Q9Y6J0-2	Q9Y6J0, Q9Y6J0-2	1	8	8	4	11	100	0	Doubtful_x000D_	Calcineurin-binding protein cabin-1 (CABIN_HUMAN)	246.197	80.77	1.53	0.00239489					Related Proteins	Q9Y6J0-2	Q9Y6J0, Q9Y6J0-2	2	15	15	6	20	100	0	Doubtful_x000D_	Calcineurin-binding protein cabin-1 (CABIN_HUMAN)	246.197	80.77	0.95	0.00212879
P41252	Isoleucine--tRNA ligase, cytoplasmic (SYIC_HUMAN)	144.406	82.49	27.5	0.00834426					Single Protein		P41252	27	32	32	53	60	100	0	Confident_x000D_	Isoleucine--tRNA ligase, cytoplasmic (SYIC_HUMAN)	144.406	82.49	27.89	0.0087677					Single Protein		P41252	25	31	31	48	56	100	0	Confident_x000D_	Isoleucine--tRNA ligase, cytoplasmic (SYIC_HUMAN)	144.406	82.49	24.8	0.0079034
Q86VI3	Ras GTPase-activating-like protein IQGAP3 (IQGA3_HUMAN)	184.584	82.4	0.55	0.0004662					Single Protein		Q86VI3	1	12	11	3	13	80.4878	0	Doubtful_x000D_																					Ras GTPase-activating-like protein IQGAP3 (IQGA3_HUMAN)	184.584	82.4	2.33	0.00132867
P41250	Glycine--tRNA ligase (GARS_HUMAN)	83.1126	96.21	35.18	0.011472					Single Protein		P41250	21	27	27	50	56	100	0	Confident_x000D_	Glycine--tRNA ligase (GARS_HUMAN)	83.1126	96.21	37.48	0.0120951					Single Protein		P41250	21	24	24	51	54	100	0	Confident_x000D_	Glycine--tRNA ligase (GARS_HUMAN)	83.1126	96.21	34.1	0.00923825	Oxidation of M(M281, M348)	Oxidation of M(2)
Q9HD34	LYR motif-containing protein 4 (LYRM4_HUMAN)	10.7518	100	15.38	0.032967					Single Protein		Q9HD34	1	3	3	3	5	100	0	Doubtful_x000D_	LYR motif-containing protein 4 (LYRM4_HUMAN)	10.7518	100	15.38	0.010989					Single Protein		Q9HD34	1	1	1	1	1	100	0	Doubtful_x000D_
O95721	Synaptosomal-associated protein 29 (SNP29_HUMAN)	28.9526	100	47.29	0.0285514					Single Protein		O95721	9	9	9	18	18	100	0	Confident_x000D_	Synaptosomal-associated protein 29 (SNP29_HUMAN)	28.9526	100	47.29	0.0190122					Single Protein		O95721	9	11	11	17	20	100	0	Confident_x000D_	Synaptosomal-associated protein 29 (SNP29_HUMAN)	28.9526	100	47.29	0.0165575	Oxidation of M(M184)	Oxidation of M(1)
Q13523	Serine/threonine-protein kinase PRP4 homolog (PRP4B_HUMAN)	116.916	97.22	5.56	0.00364118					Single Protein		Q13523	4	11	11	9	15	100	0	Confident_x000D_	Serine/threonine-protein kinase PRP4 homolog (PRP4B_HUMAN)	116.916	97.22	5.66	0.00388944					Single Protein		Q13523	4	8	8	7	12	100	0	Confident_x000D_	Serine/threonine-protein kinase PRP4 homolog (PRP4B_HUMAN)	116.916	97.22	7.05	0.00367428
P78536	Disintegrin and metalloproteinase domain-containing protein 17 (ADA17_HUMAN)	92.9613	88.59	1.82	0.00253485					Single Protein		P78536	1	5	5	2	6	91.8699	0	Doubtful_x000D_
Q13526	Peptidyl-prolyl cis-trans isomerase NIMA-interacting 1 (PIN1_HUMAN)	18.232	100	50.92	0.0445954					Single Protein		Q13526	6	9	7	16	19	100	0	Confident_x000D_	Peptidyl-prolyl cis-trans isomerase NIMA-interacting 1 (PIN1_HUMAN)	18.232	100	50.92	0.046728					Single Protein		Q13526	6	12	11	18	22	100	0	Confident_x000D_	Peptidyl-prolyl cis-trans isomerase NIMA-interacting 1 (PIN1_HUMAN)	18.232	100	54.6	0.0427403
O00233	26S proteasome non-ATPase regulatory subunit 9 (PSMD9_HUMAN)	24.6665	78.48	9.87	0.00914286					Related Proteins	O00233-3	O00233, O00233-3	2	4	0	5	7	95.9677	0	Confident_x000D_	26S proteasome non-ATPase regulatory subunit 9 (PSMD9_HUMAN)	24.6665	78.48	9.87	0.0152381					Related Proteins	O00233-3	O00233, O00233-3	2	3	0	4	6	94.1667	0	Confident_x000D_	26S proteasome non-ATPase regulatory subunit 9 (PSMD9_HUMAN)	24.6665	78.48	9.87	0.0171429
O00233	26S proteasome non-ATPase regulatory subunit 9 (PSMD9_HUMAN)	24.6665	78.48	9.87	0.00914286					Related Proteins	O00233-3	O00233, O00233-3	2	4	0	5	7	95.9677	0	Confident_x000D_	26S proteasome non-ATPase regulatory subunit 9 (PSMD9_HUMAN)	24.6665	78.48	9.87	0.0152381					Related Proteins	O00233-3	O00233, O00233-3	2	3	0	4	6	94.1667	0	Confident_x000D_	26S proteasome non-ATPase regulatory subunit 9 (PSMD9_HUMAN)	24.6665	78.48	21.08	0.0167619
O00233	26S proteasome non-ATPase regulatory subunit 9 (PSMD9_HUMAN)	24.6665	78.48	9.87	0.00914286					Related Proteins	O00233-3	O00233, O00233-3	2	4	0	5	7	95.9677	0	Confident_x000D_	26S proteasome non-ATPase regulatory subunit 9 (PSMD9_HUMAN)	24.6665	78.48	21.08	0.0127619					Related Proteins	O00233-2	O00233, O00233-2	4	5	0	5	7	100	0	Confident_x000D_	26S proteasome non-ATPase regulatory subunit 9 (PSMD9_HUMAN)	24.6665	78.48	9.87	0.0171429
O00233	26S proteasome non-ATPase regulatory subunit 9 (PSMD9_HUMAN)	24.6665	78.48	9.87	0.00914286					Related Proteins	O00233-3	O00233, O00233-3	2	4	0	5	7	95.9677	0	Confident_x000D_	26S proteasome non-ATPase regulatory subunit 9 (PSMD9_HUMAN)	24.6665	78.48	21.08	0.0127619					Related Proteins	O00233-2	O00233, O00233-2	4	5	0	5	7	100	0	Confident_x000D_	26S proteasome non-ATPase regulatory subunit 9 (PSMD9_HUMAN)	24.6665	78.48	21.08	0.0167619
O00233	26S proteasome non-ATPase regulatory subunit 9 (PSMD9_HUMAN)	24.6665	78.48	21.08	0.0190476					Related Proteins	O00233-2	O00233, O00233-2	4	6	0	7	9	100	0	Confident_x000D_	26S proteasome non-ATPase regulatory subunit 9 (PSMD9_HUMAN)	24.6665	78.48	9.87	0.0152381					Related Proteins	O00233-3	O00233, O00233-3	2	3	0	4	6	94.1667	0	Confident_x000D_	26S proteasome non-ATPase regulatory subunit 9 (PSMD9_HUMAN)	24.6665	78.48	9.87	0.0171429
O00233	26S proteasome non-ATPase regulatory subunit 9 (PSMD9_HUMAN)	24.6665	78.48	21.08	0.0190476					Related Proteins	O00233-2	O00233, O00233-2	4	6	0	7	9	100	0	Confident_x000D_	26S proteasome non-ATPase regulatory subunit 9 (PSMD9_HUMAN)	24.6665	78.48	9.87	0.0152381					Related Proteins	O00233-3	O00233, O00233-3	2	3	0	4	6	94.1667	0	Confident_x000D_	26S proteasome non-ATPase regulatory subunit 9 (PSMD9_HUMAN)	24.6665	78.48	21.08	0.0167619
O00233	26S proteasome non-ATPase regulatory subunit 9 (PSMD9_HUMAN)	24.6665	78.48	21.08	0.0190476					Related Proteins	O00233-2	O00233, O00233-2	4	6	0	7	9	100	0	Confident_x000D_	26S proteasome non-ATPase regulatory subunit 9 (PSMD9_HUMAN)	24.6665	78.48	21.08	0.0127619					Related Proteins	O00233-2	O00233, O00233-2	4	5	0	5	7	100	0	Confident_x000D_	26S proteasome non-ATPase regulatory subunit 9 (PSMD9_HUMAN)	24.6665	78.48	9.87	0.0171429
O00233	26S proteasome non-ATPase regulatory subunit 9 (PSMD9_HUMAN)	24.6665	78.48	21.08	0.0190476					Related Proteins	O00233-2	O00233, O00233-2	4	6	0	7	9	100	0	Confident_x000D_	26S proteasome non-ATPase regulatory subunit 9 (PSMD9_HUMAN)	24.6665	78.48	21.08	0.0127619					Related Proteins	O00233-2	O00233, O00233-2	4	5	0	5	7	100	0	Confident_x000D_	26S proteasome non-ATPase regulatory subunit 9 (PSMD9_HUMAN)	24.6665	78.48	21.08	0.0167619
P62308	Small nuclear ribonucleoprotein G (RUXG_HUMAN)	8.49043	59.21	17.11	0.0666667					Related Proteins	A8MWD9	A8MWD9, P62308	2	2	2	4	4	100	0	Confident_x000D_	Small nuclear ribonucleoprotein G (RUXG_HUMAN)	8.49043	59.21	17.11	0.0666667					Related Proteins	A8MWD9	A8MWD9, P62308	2	2	2	4	4	100	0	Confident_x000D_	Small nuclear ribonucleoprotein G (RUXG_HUMAN)	8.49043	59.21	17.11	0.0666667
P41240	Tyrosine-protein kinase CSK (CSK_HUMAN)	50.6717	93.56	32.22	0.0162548					Single Protein		P41240	12	14	13	20	24	100	0	Confident_x000D_	Tyrosine-protein kinase CSK (CSK_HUMAN)	50.6717	93.56	38.67	0.010895					Single Protein		P41240	14	16	16	24	26	100	0	Confident_x000D_	Tyrosine-protein kinase CSK (CSK_HUMAN)	50.6717	93.56	43.56	0.0157965
P42574	Caspase-3 (CASP3_HUMAN)	31.5875	100	3.97	0.00722022					Single Protein		P42574	1	4	4	3	5	95.122	0	Doubtful_x000D_	Caspase-3 (CASP3_HUMAN)	31.5875	100	9.75	0.0120337					Single Protein		P42574	3	6	6	5	9	97.5207	0	Confident_x000D_	Caspase-3 (CASP3_HUMAN)	31.5875	100	9.75	0.011432
Q9HD20	Manganese-transporting ATPase 13A1 (AT131_HUMAN)	132.87	74.34	32.81	0.0090569					Single Protein		Q9HD20	28	34	34	60	66	100	0	Confident_x000D_	Manganese-transporting ATPase 13A1 (AT131_HUMAN)	132.87	74.34	28.16	0.00553088					Single Protein		Q9HD20	24	28	28	42	46	100	0	Confident_x000D_
Q9BSA9	Endosomal/lysosomal potassium channel TMEM175 (TM175_HUMAN)	55.5783	52.58	2.78	0.00465839					Single Protein		Q9BSA9	2	3	3	2	3	100	0	Confident_x000D_	Endosomal/lysosomal potassium channel TMEM175 (TM175_HUMAN)	55.5783	52.58	2.58	0.00310559					Single Protein		Q9BSA9	1	2	2	1	2	89.2562	0	Doubtful_x000D_
O75832	26S proteasome non-ATPase regulatory subunit 10 (PSD10_HUMAN)	24.4124	87.61	9.29	0.00442478					Related Proteins	O75832-2	O75832, O75832-2	1	1	1	1	1	100	0	Doubtful_x000D_	26S proteasome non-ATPase regulatory subunit 10 (PSD10_HUMAN)	24.4124	87.61	24.34	0.00958702					Single Protein		O75832	3	3	3	4	4	100	0	Confident_x000D_	26S proteasome non-ATPase regulatory subunit 10 (PSD10_HUMAN)	24.4124	87.61	14.6	0.0154867
Q9Y4E8	Ubiquitin carboxyl-terminal hydrolase 15 (UBP15_HUMAN)	112.348	82.77	14.48	0.00601743					Single Protein		Q9Y4E8	12	16	15	18	23	100	0	Confident_x000D_	Ubiquitin carboxyl-terminal hydrolase 15 (UBP15_HUMAN)	112.348	82.77	17.13	0.00657012					Related Proteins	Q9Y4E8-2, Q9Y4E8-3	Q9Y4E8, Q9Y4E8-2, Q9Y4E8-3	14	20	0	22	29	100	0	Confident_x000D_	Ubiquitin carboxyl-terminal hydrolase 15 (UBP15_HUMAN)	112.348	82.77	23.55	0.00330224
Q9HD15	Steroid receptor RNA activator 1 (SRA1_HUMAN)	25.6569	87.29	5.08	0.00423729					Single Protein		Q9HD15	1	7	7	1	7	93.4959	0	Doubtful_x000D_	Steroid receptor RNA activator 1 (SRA1_HUMAN)	25.6569	87.29	19.07	0.0120056					Single Protein		Q9HD15	3	4	4	4	5	100	0	Confident_x000D_	Steroid receptor RNA activator 1 (SRA1_HUMAN)	25.6569	87.29	24.15	0.0123588
Q9H098	Protein FAM107B (F107B_HUMAN)	15.5483	100	37.4	0.0273537					Related Proteins	Q9H098-2	Q9H098, Q9H098-2	4	9	9	7	11	100	0	Confident_x000D_	Protein FAM107B (F107B_HUMAN)	15.5483	100	29.01	0.024173					Related Proteins	Q9H098-2	Q9H098, Q9H098-2	3	5	5	5	7	100	0	Confident_x000D_	Protein FAM107B (F107B_HUMAN)	15.5483	100	48.09	0.0301527
P42566	Epidermal growth factor receptor substrate 15 (EPS15_HUMAN)	98.5948	81.14	17.63	0.00665374					Single Protein		P42566	11	16	15	20	24	100	0	Confident_x000D_	Epidermal growth factor receptor substrate 15 (EPS15_HUMAN)	98.5948	81.14	22.66	0.00639804					Single Protein		P42566	14	17	17	22	26	100	0	Confident_x000D_	Epidermal growth factor receptor substrate 15 (EPS15_HUMAN)	98.5948	81.14	18.19	0.00698701
Q13542	Eukaryotic translation initiation factor 4E-binding protein 2 (4EBP2_HUMAN)	12.9313	50	35.83	0.0280899					Single Protein		Q13542	2	3	3	3	4	100	0	Confident_x000D_	Eukaryotic translation initiation factor 4E-binding protein 2 (4EBP2_HUMAN)	12.9313	50	24.17	0.0224719					Single Protein		Q13542	1	2	2	2	3	100	0	Doubtful_x000D_	Eukaryotic translation initiation factor 4E-binding protein 2 (4EBP2_HUMAN)	12.9313	50	35.83	0.0280899
O95747	Serine/threonine-protein kinase OSR1 (OXSR1_HUMAN)	57.9861	84.06	18.98	0.0107438					Single Protein		O95747	7	10	10	11	16	100	0	Confident_x000D_	Serine/threonine-protein kinase OSR1 (OXSR1_HUMAN)	57.9861	84.06	9.68	0.00902935					Single Protein		O95747	4	7	0	9	11	99.9495	0	Confident_x000D_	Serine/threonine-protein kinase OSR1 (OXSR1_HUMAN)	57.9861	84.06	10.63	0.00617005
O95747	Serine/threonine-protein kinase OSR1 (OXSR1_HUMAN)	57.9861	84.06	18.98	0.0107438					Single Protein		O95747	7	10	10	11	16	100	0	Confident_x000D_	Serine/threonine-protein kinase OSR1 (OXSR1_HUMAN)	57.9861	84.06	3.42	0.00150489					Related and Unrelated Proteins	Q9UEW8, Q9UEW8-2	O95747, Q9UEW8, Q9UEW8-2	1	3	0	3	4	100	0	Doubtful_x000D_	Serine/threonine-protein kinase OSR1 (OXSR1_HUMAN)	57.9861	84.06	10.63	0.00617005
Q13547	Histone deacetylase 1 (HDAC1_HUMAN)	55.0677	80.5	22.82	0.0177379	Oxidation of M(M84)	Oxidation of M(1)			Single Protein		Q13547	8	12	9	21	27	100	0	Confident_x000D_	Histone deacetylase 1 (HDAC1_HUMAN)	55.0677	80.5	25.52	0.018572	Oxidation of M(M84)	Oxidation of M(1)			Single Protein		Q13547	10	12	8	28	31	100	0	Confident_x000D_	Histone deacetylase 1 (HDAC1_HUMAN)	55.0677	80.5	24.69	0.0180223	Oxidation of M(M84)	Oxidation of M(1)
Q13546	Receptor-interacting serine/threonine-protein kinase 1 (RIPK1_HUMAN)	75.8825	76.01	2.38	0.00196078					Single Protein		Q13546	1	8	8	3	8	100	0	Doubtful_x000D_	Receptor-interacting serine/threonine-protein kinase 1 (RIPK1_HUMAN)	75.8825	76.01	3.87	0.00294118					Single Protein		Q13546	2	6	6	2	6	100	0	Confident_x000D_	Receptor-interacting serine/threonine-protein kinase 1 (RIPK1_HUMAN)	75.8825	76.01	4.77	0.00294118
Q9NYP7	Elongation of very long chain fatty acids protein 5 (ELOV5_HUMAN)	35.2699	51.84	9.03	0.0108696					Related Proteins	Q9NYP7-2	Q9NYP7, Q9NYP7-2	1	1	1	2	2	100	0	Doubtful_x000D_
Q9NVJ2	ADP-ribosylation factor-like protein 8B (ARL8B_HUMAN)	21.5251	100	45.7	0.0331542					Single Protein		Q9NVJ2	8	10	4	24	26	100	0	Confident_x000D_	ADP-ribosylation factor-like protein 8B (ARL8B_HUMAN)	21.5251	100	45.7	0.0348478					Single Protein		Q9NVJ2	8	9	3	22	25	100	0	Confident_x000D_	ADP-ribosylation factor-like protein 8B (ARL8B_HUMAN)	21.5251	100	45.7	0.0292627
P41226	Ubiquitin-like modifier-activating enzyme 7 (UBA7_HUMAN)	111.624	69.66	12.75	0.00592683					Single Protein		P41226	8	12	12	12	17	100	0	Confident_x000D_	Ubiquitin-like modifier-activating enzyme 7 (UBA7_HUMAN)	111.624	69.66	15.81	0.00642336					Single Protein		P41226	10	16	16	15	22	100	0	Confident_x000D_	Ubiquitin-like modifier-activating enzyme 7 (UBA7_HUMAN)	111.624	69.66	17.89	0.00576103
Q96PE7	Methylmalonyl-CoA epimerase, mitochondrial (MCEE_HUMAN)	18.7371	83.52	16.48	0.00568182					Single Protein		Q96PE7	1	1	1	1	1	100	0	Doubtful_x000D_
O95757	Heat shock 70 kDa protein 4L (HS74L_HUMAN)	94.4525	100	9.3	0.00260514					Single Protein		O95757	5	13	9	10	18	100	0	Confident_x000D_	Heat shock 70 kDa protein 4L (HS74L_HUMAN)	94.4525	100	9.3	0.00229582					Single Protein		O95757	5	16	12	9	21	100	0	Confident_x000D_	Heat shock 70 kDa protein 4L (HS74L_HUMAN)	94.4525	100	10.37	0.00362002
Q86VM9	Zinc finger CCCH domain-containing protein 18 (ZCH18_HUMAN)	106.315	87.72	6.82	0.00271164					Single Protein		Q86VM9	4	9	1	6	11	100	0	Confident_x000D_	Zinc finger CCCH domain-containing protein 18 (ZCH18_HUMAN)	106.315	87.72	6.72	0.00327932					Single Protein		Q86VM9	3	12	12	5	15	100	0	Confident_x000D_	Zinc finger CCCH domain-containing protein 18 (ZCH18_HUMAN)	106.315	87.72	5.67	0.00147891
Q69YN4	Protein virilizer homolog (VIR_HUMAN)	201.898	75.55	2.26	0.00125829					Related Proteins	Q69YN4-3	Q69YN4, Q69YN4-3	3	11	11	3	11	100	0	Confident_x000D_	Protein virilizer homolog (VIR_HUMAN)	201.898	75.55	2.92	0.00125829					Related Proteins	Q69YN4-3	Q69YN4, Q69YN4-3	3	14	14	5	15	100	0	Confident_x000D_	Protein virilizer homolog (VIR_HUMAN)	201.898	75.55	6.13	0.0016987	Oxidation of M(M969)	Oxidation of M(1)
Q96HD1	Cysteine-rich with EGF-like domain protein 1 (CREL1_HUMAN)	45.4088	66.43	12.62	0.00616371					Related Proteins	Q96HD1-2	Q96HD1, Q96HD1-2	4	6	0	8	10	100	0	Confident_x000D_	Cysteine-rich with EGF-like domain protein 1 (CREL1_HUMAN)	45.4088	66.43	16.67	0.00601578	Oxidation of M(M282)	Oxidation of M(1)			Related Proteins	Q96HD1-2	Q96HD1, Q96HD1-2	5	7	0	9	11	100	0	Confident_x000D_	Cysteine-rich with EGF-like domain protein 1 (CREL1_HUMAN)	45.4088	66.43	3.1	0.00147929
Q13573	SNW domain-containing protein 1 (SNW1_HUMAN)	61.4565	100	29.66	0.0135491					Single Protein		Q13573	10	15	15	16	21	100	0	Confident_x000D_	SNW domain-containing protein 1 (SNW1_HUMAN)	61.4565	100	19.4	0.00659204					Single Protein		Q13573	6	10	10	11	17	100	0	Confident_x000D_	SNW domain-containing protein 1 (SNW1_HUMAN)	61.4565	100	17.91	0.00939055	Oxidation of M(M312)	Oxidation of M(1)
Q9HCU5	Prolactin regulatory element-binding protein (PREB_HUMAN)	45.4397	82.25	21.34	0.0125668					Single Protein		Q9HCU5	5	7	7	10	12	100	0	Confident_x000D_	Prolactin regulatory element-binding protein (PREB_HUMAN)	45.4397	82.25	20.62	0.00744207					Single Protein		Q9HCU5	5	5	5	6	9	100	0	Confident_x000D_
Q14C86	GTPase-activating protein and VPS9 domain-containing protein 1 (GAPD1_HUMAN)	164.876	69.08	9.74	0.00482295					Related Proteins	Q14C86-2, Q14C86-3, Q14C86-4, Q14C86-5, Q14C86-6	Q14C86, Q14C86-2, Q14C86-3, Q14C86-4, Q14C86-5, Q14C86-6	9	19	19	15	26	100	0	Confident_x000D_	GTPase-activating protein and VPS9 domain-containing protein 1 (GAPD1_HUMAN)	164.876	69.08	12.65	0.0012393	Oxidation of M(M425)	Oxidation of M(1)			Related Proteins	Q14C86-2, Q14C86-3, Q14C86-4, Q14C86-5, Q14C86-6	Q14C86, Q14C86-2, Q14C86-3, Q14C86-4, Q14C86-5, Q14C86-6	13	20	0	21	29	100	0	Confident_x000D_	GTPase-activating protein and VPS9 domain-containing protein 1 (GAPD1_HUMAN)	164.876	69.08	18.74	0.00555538
Q13571	Lysosomal-associated transmembrane protein 5 (LAPM5_HUMAN)	29.9166	64.5	5.73	0.010101					Single Protein		Q13571	1	2	2	2	3	100	0	Doubtful_x000D_	Lysosomal-associated transmembrane protein 5 (LAPM5_HUMAN)	29.9166	64.5	5.73	0.010101					Single Protein		Q13571	1	1	1	2	2	100	0	Doubtful_x000D_	Lysosomal-associated transmembrane protein 5 (LAPM5_HUMAN)	29.9166	64.5	5.73	0.010101
P59780	AP-3 complex subunit sigma-2 (AP3S2_HUMAN)	22.0033	66.84	4.66	0.0155039					Unrelated Proteins	Q7Z6K5-2	P59780, Q7Z6K5-2	1	2	0	2	3	93.6508	0	Doubtful_x000D_	AP-3 complex subunit sigma-2 (AP3S2_HUMAN)	22.0033	66.84	9.84	0.0193798					Unrelated Proteins	Q7Z6K5-2	P59780, Q7Z6K5-2	2	3	0	3	4	95.9016	0	Confident_x000D_	AP-3 complex subunit sigma-2 (AP3S2_HUMAN)	22.0033	66.84	4.66	0.0155039
P59780	AP-3 complex subunit sigma-2 (AP3S2_HUMAN)	22.0033	66.84	4.66	0.0155039					Unrelated Proteins	Q7Z6K5-2	P59780, Q7Z6K5-2	1	2	0	2	3	93.6508	0	Doubtful_x000D_	AP-3 complex subunit sigma-2 (AP3S2_HUMAN)	22.0033	66.84	9.84	0.0193798					Unrelated Proteins	Q7Z6K5-2	P59780, Q7Z6K5-2	2	3	0	3	4	95.9016	0	Confident_x000D_	AP-3 complex subunit sigma-2 (AP3S2_HUMAN)	22.0033	66.84	5.7	0.00775194
P59780	AP-3 complex subunit sigma-2 (AP3S2_HUMAN)	22.0033	66.84	4.66	0.0155039					Unrelated Proteins	Q7Z6K5-2	P59780, Q7Z6K5-2	1	2	0	2	3	93.6508	0	Doubtful_x000D_	AP-3 complex subunit sigma-2 (AP3S2_HUMAN)	22.0033	66.84	5.7	0.00775194					Related Proteins	P59780-2	P59780, P59780-2	1	2	0	1	2	100	0	Doubtful_x000D_	AP-3 complex subunit sigma-2 (AP3S2_HUMAN)	22.0033	66.84	4.66	0.0155039
P59780	AP-3 complex subunit sigma-2 (AP3S2_HUMAN)	22.0033	66.84	4.66	0.0155039					Unrelated Proteins	Q7Z6K5-2	P59780, Q7Z6K5-2	1	2	0	2	3	93.6508	0	Doubtful_x000D_	AP-3 complex subunit sigma-2 (AP3S2_HUMAN)	22.0033	66.84	5.7	0.00775194					Related Proteins	P59780-2	P59780, P59780-2	1	2	0	1	2	100	0	Doubtful_x000D_	AP-3 complex subunit sigma-2 (AP3S2_HUMAN)	22.0033	66.84	5.7	0.00775194
Q13576	Ras GTPase-activating-like protein IQGAP2 (IQGA2_HUMAN)	180.465	83.87	18.29	0.00489568	Oxidation of M(M28)	Oxidation of M(1)			Single Protein		Q13576	21	26	23	35	41	100	0	Confident_x000D_	Ras GTPase-activating-like protein IQGAP2 (IQGA2_HUMAN)	180.465	83.87	17.14	0.00441613	Oxidation of M(M28)	Oxidation of M(1)			Single Protein		Q13576	20	28	26	29	39	100	0	Confident_x000D_	Ras GTPase-activating-like protein IQGAP2 (IQGA2_HUMAN)	180.465	83.87	10.54	0.00397295	Oxidation of M(M28)	Oxidation of M(1)
Q9NVD7	Alpha-parvin (PARVA_HUMAN)	42.2174	77.96	4.3	0.00344828					Single Protein		Q9NVD7	1	1	1	1	1	100	0	Doubtful_x000D_	Alpha-parvin (PARVA_HUMAN)	42.2174	77.96	4.3	0.00344828					Single Protein		Q9NVD7	1	5	5	1	5	100	0	Doubtful_x000D_
O95777	U6 snRNA-associated Sm-like protein LSm8 (LSM8_HUMAN)	10.3963	100	37.5	0.0555556					Single Protein		O95777	3	3	3	7	7	100	0	Confident_x000D_	U6 snRNA-associated Sm-like protein LSm8 (LSM8_HUMAN)	10.3963	100	62.5	0.0581597					Single Protein		O95777	4	5	5	11	12	100	0	Confident_x000D_	U6 snRNA-associated Sm-like protein LSm8 (LSM8_HUMAN)	10.3963	100	62.5	0.0625
P53609	Geranylgeranyl transferase type-1 subunit beta (PGTB1_HUMAN)	42.3407	75.33	3.45	0.00641026					Related Proteins	P53609-2	P53609, P53609-2	1	4	4	2	6	94.3089	0	Doubtful_x000D_																					Geranylgeranyl transferase type-1 subunit beta (PGTB1_HUMAN)	42.3407	75.33	3.45	0.00641026
P78527	DNA-dependent protein kinase catalytic subunit (PRKDC_HUMAN)	468.788	82.22	28.49	0.00312264					Single Protein		P78527	99	131	131	200	231	100	0	Confident_x000D_	DNA-dependent protein kinase catalytic subunit (PRKDC_HUMAN)	468.788	82.22	26.91	0.00312288					Single Protein		P78527	92	118	118	179	209	100	0	Confident_x000D_	DNA-dependent protein kinase catalytic subunit (PRKDC_HUMAN)	468.788	82.22	20.2	0.00245799
O95772	STARD3 N-terminal-like protein (STR3N_HUMAN)	26.6377	61.11	9.83	0.00497512					Single Protein		O95772	1	1	1	1	1	100	0	Doubtful_x000D_	STARD3 N-terminal-like protein (STR3N_HUMAN)	26.6377	61.11	9.83	0.00497512					Single Protein		O95772	1	1	1	1	1	100	0	Doubtful_x000D_
Q9NVE7	Pantothenate kinase 4 (PANK4_HUMAN)	85.937	88.36	5.95	0.0045106					Single Protein		Q9NVE7	3	5	5	5	7	100	0	Confident_x000D_	Pantothenate kinase 4 (PANK4_HUMAN)	85.937	88.36	6.08	0.00360848					Single Protein		Q9NVE7	3	8	8	5	11	100	0	Confident_x000D_	Pantothenate kinase 4 (PANK4_HUMAN)	85.937	88.36	4.01	0.00405954
Q13586	Stromal interaction molecule 1 (STIM1_HUMAN)	77.3753	85.26	12.55	0.00466884					Single Protein		Q13586	5	9	9	8	11	100	0	Confident_x000D_	Stromal interaction molecule 1 (STIM1_HUMAN)	77.3753	85.26	9.49	0.00420738					Single Protein		Q13586	4	9	9	5	10	100	0	Confident_x000D_
P55899	IgG receptor FcRn large subunit p51 (FCGRN_HUMAN)	39.7183	75.62	13.42	0.00874317					Single Protein		P55899	3	4	4	5	6	100	0	Confident_x000D_	IgG receptor FcRn large subunit p51 (FCGRN_HUMAN)	39.7183	75.62	7.67	0.00983607					Single Protein		P55899	2	3	3	4	5	100	0	Confident_x000D_	IgG receptor FcRn large subunit p51 (FCGRN_HUMAN)	39.7183	75.62	4.66	0.00655738
P67870	Casein kinase II subunit beta (CSK2B_HUMAN)	24.926	81.86	29.77	0.0298295					Single Protein		P67870	4	5	5	11	11	100	0	Confident_x000D_	Casein kinase II subunit beta (CSK2B_HUMAN)	24.926	81.86	33.49	0.0375947					Single Protein		P67870	5	6	6	12	13	100	0	Confident_x000D_	Casein kinase II subunit beta (CSK2B_HUMAN)	24.926	81.86	37.21	0.0287879
Q9BSD7	Cancer-related nucleoside-triphosphatase (NTPCR_HUMAN)	20.7001	100	25.26	0.0192982					Single Protein		Q9BSD7	3	4	4	6	7	100	0	Confident_x000D_	Cancer-related nucleoside-triphosphatase (NTPCR_HUMAN)	20.7001	100	31.58	0.0109649					Single Protein		Q9BSD7	4	4	4	4	5	99.9496	0	Confident_x000D_	Cancer-related nucleoside-triphosphatase (NTPCR_HUMAN)	20.7001	100	31.58	0.0162281
Q9HD45	Transmembrane 9 superfamily member 3 (TM9S3_HUMAN)	67.8431	53.99	10.36	0.00917553					Single Protein		Q9HD45	6	9	9	8	11	100	0	Confident_x000D_	Transmembrane 9 superfamily member 3 (TM9S3_HUMAN)	67.8431	53.99	10.36	0.00762411	Oxidation of M(M264)	Oxidation of M(1)			Single Protein		Q9HD45	5	9	9	7	13	100	0	Confident_x000D_	Transmembrane 9 superfamily member 3 (TM9S3_HUMAN)	67.8431	53.99	6.45	0.00554078
Q9HCS7	Pre-mRNA-splicing factor SYF1 (SYF1_HUMAN)	99.9464	96.02	6.2	0.00278116					Single Protein		Q9HCS7	5	9	9	6	10	100	0	Confident_x000D_	Pre-mRNA-splicing factor SYF1 (SYF1_HUMAN)	99.9464	96.02	6.43	0.00314657					Single Protein		Q9HCS7	4	12	12	6	15	100	0	Confident_x000D_	Pre-mRNA-splicing factor SYF1 (SYF1_HUMAN)	99.9464	96.02	7.13	0.00278116
Q8NBM4	Ubiquitin-associated domain-containing protein 2 (UBAC2_HUMAN)	38.9382	73.84	9.88	0.00393701					Related Proteins	Q8NBM4-2, Q8NBM4-3, Q8NBM4-4	Q8NBM4, Q8NBM4-2, Q8NBM4-3, Q8NBM4-4	2	4	0	3	6	100	0	Confident_x000D_	Ubiquitin-associated domain-containing protein 2 (UBAC2_HUMAN)	38.9382	73.84	4.65	0.00393701					Related Proteins	Q8NBM4-2, Q8NBM4-3, Q8NBM4-4	Q8NBM4, Q8NBM4-2, Q8NBM4-3, Q8NBM4-4	1	1	0	2	2	89.2562	0	Doubtful_x000D_
Q9HD42	Charged multivesicular body protein 1a (CHM1A_HUMAN)	21.6892	65.82	8.67	0.0155039					Single Protein		Q9HD42	2	3	3	4	4	100	0	Confident_x000D_	Charged multivesicular body protein 1a (CHM1A_HUMAN)	21.6892	65.82	9.18	0.0116279					Single Protein		Q9HD42	2	2	2	2	2	100	0	Confident_x000D_	Charged multivesicular body protein 1a (CHM1A_HUMAN)	21.6892	65.82	8.67	0.0155039
Q6QNY1	Biogenesis of lysosome-related organelles complex 1 subunit 2 (BL1S2_HUMAN)	15.9511	100	19.72	0.0105634	Oxidation of M(M69, M80)	Oxidation of M(2)			Single Protein		Q6QNY1	2	4	4	2	5	97.561	0	Confident_x000D_	Biogenesis of lysosome-related organelles complex 1 subunit 2 (BL1S2_HUMAN)	15.9511	100	28.87	0.0140845					Single Protein		Q6QNY1	2	4	4	3	6	100	0	Confident_x000D_	Biogenesis of lysosome-related organelles complex 1 subunit 2 (BL1S2_HUMAN)	15.9511	100	28.87	0.0176056
Q6QNY0	Biogenesis of lysosome-related organelles complex 1 subunit 3 (BL1S3_HUMAN)	21.2429	100	6.93	0.0049505					Single Protein		Q6QNY0	1	1	1	1	1	100	0	Doubtful_x000D_	Biogenesis of lysosome-related organelles complex 1 subunit 3 (BL1S3_HUMAN)	21.2429	100	14.85	0.00742574					Single Protein		Q6QNY0	2	4	4	3	4	100	0	Confident_x000D_	Biogenesis of lysosome-related organelles complex 1 subunit 3 (BL1S3_HUMAN)	21.2429	100	15.84	0.0140264
Q9Y2X3	Nucleolar protein 58 (NOP58_HUMAN)	59.5405	93.76	26.65	0.01226					Single Protein		Q9Y2X3	15	18	18	27	32	100	0	Confident_x000D_	Nucleolar protein 58 (NOP58_HUMAN)	59.5405	93.76	35.54	0.0128325					Single Protein		Q9Y2X3	17	22	22	32	37	100	0	Confident_x000D_	Nucleolar protein 58 (NOP58_HUMAN)	59.5405	93.76	27.6	0.0141841
P27105	Erythrocyte band 7 integral membrane protein (STOM_HUMAN)	31.7107	89.58	39.24	0.0192598	Oxidation of M(M207, M228)	Oxidation of M(2)			Single Protein		P27105	9	12	12	17	25	100	0	Confident_x000D_	Erythrocyte band 7 integral membrane protein (STOM_HUMAN)	31.7107	89.58	37.15	0.0219894	Oxidation of M(M207, M228)	Oxidation of M(2)			Single Protein		P27105	9	11	11	19	26	100	0	Confident_x000D_	Erythrocyte band 7 integral membrane protein (STOM_HUMAN)	31.7107	89.58	24.65	0.00908565	Oxidation of M(M207)	Oxidation of M(1)
Q9UI09	NADH dehydrogenase [ubiquinone] 1 alpha subcomplex subunit 12 (NDUAC_HUMAN)	17.1036	100	29.66	0.0149425					Single Protein		Q9UI09	3	3	3	4	4	100	0	Confident_x000D_	NADH dehydrogenase [ubiquinone] 1 alpha subcomplex subunit 12 (NDUAC_HUMAN)	17.1036	100	28.97	0.0218391					Single Protein		Q9UI09	3	3	3	5	5	100	0	Confident_x000D_
Q99571	P2X purinoceptor 4 (P2RX4_HUMAN)	43.3409	71.91	11.08	0.00477897					Related Proteins	Q99571-2, Q99571-3	Q99571, Q99571-2, Q99571-3	3	4	0	8	8	100	0	Confident_x000D_	P2X purinoceptor 4 (P2RX4_HUMAN)	43.3409	71.91	11.08	0.00657109					Related Proteins	Q99571-2	Q99571, Q99571-2	3	5	0	6	8	100	0	Confident_x000D_	P2X purinoceptor 4 (P2RX4_HUMAN)	43.3409	71.91	7.73	0.0125448
Q5VT52	Regulation of nuclear pre-mRNA domain-containing protein 2 (RPRD2_HUMAN)	155.924	76.45	10.2	0.00337838					Related Proteins	Q5VT52-2, Q5VT52-3	Q5VT52, Q5VT52-2, Q5VT52-3	9	15	0	14	19	100	0	Confident_x000D_	Regulation of nuclear pre-mRNA domain-containing protein 2 (RPRD2_HUMAN)	155.924	76.45	6.71	0.00191186					Related Proteins	Q5VT52-2, Q5VT52-3	Q5VT52, Q5VT52-2, Q5VT52-3	7	15	0	11	19	95.0413	0	Confident_x000D_	Regulation of nuclear pre-mRNA domain-containing protein 2 (RPRD2_HUMAN)	155.924	76.45	11.77	0.00407315
Q5VT52	Regulation of nuclear pre-mRNA domain-containing protein 2 (RPRD2_HUMAN)	155.924	76.45	10.2	0.00337838					Related Proteins	Q5VT52-2, Q5VT52-3	Q5VT52, Q5VT52-2, Q5VT52-3	9	15	0	14	19	100	0	Confident_x000D_	Regulation of nuclear pre-mRNA domain-containing protein 2 (RPRD2_HUMAN)	155.924	76.45	5.89	0.00125448					Related Proteins	Q5VT52-2, Q5VT52-3, Q5VT52-5	Q5VT52, Q5VT52-2, Q5VT52-3, Q5VT52-5	6	11	0	10	15	100	0	Confident_x000D_	Regulation of nuclear pre-mRNA domain-containing protein 2 (RPRD2_HUMAN)	155.924	76.45	11.77	0.00407315
Q9Y399	28S ribosomal protein S2, mitochondrial (RT02_HUMAN)	33.2281	78.04	10.81	0.00707851					Single Protein		Q9Y399	3	5	5	3	6	99.9512	0	Confident_x000D_	28S ribosomal protein S2, mitochondrial (RT02_HUMAN)	33.2281	78.04	10.81	0.00707851					Single Protein		Q9Y399	3	4	4	3	9	99.1736	0	Confident_x000D_
P15144	Aminopeptidase N (AMPN_HUMAN)	109.471	67.84	27.82	0.0133495	Oxidation of M(M199, M212)	Oxidation of M(2)			Single Protein		P15144	30	36	36	73	79	100	0	Confident_x000D_	Aminopeptidase N (AMPN_HUMAN)	109.471	67.84	31.23	0.016317	Oxidation of M(M199, M212)	Oxidation of M(2)			Single Protein		P15144	34	39	39	78	88	100	0	Confident_x000D_	Aminopeptidase N (AMPN_HUMAN)	109.471	67.84	28.54	0.0129703	Oxidation of M(M199, M212)	Oxidation of M(2)
Q9UI10	Translation initiation factor eIF-2B subunit delta (EI2BD_HUMAN)	57.5213	93.5	33.84	0.0127764					Single Protein		Q9UI10	12	15	15	19	22	100	0	Confident_x000D_	Translation initiation factor eIF-2B subunit delta (EI2BD_HUMAN)	57.5213	93.5	17.21	0.00824813					Related Proteins	Q9UI10-3	Q9UI10, Q9UI10-3	5	9	9	8	12	100	0	Confident_x000D_	Translation initiation factor eIF-2B subunit delta (EI2BD_HUMAN)	57.5213	93.5	20.27	0.00875937
P22061	Protein-L-isoaspartate(D-aspartate) O-methyltransferase (PIMT_HUMAN)	24.6206	69.6	47.14	0.0381923					Related Proteins	P22061-2	P22061, P22061-2	9	12	12	23	27	100	0	Confident_x000D_	Protein-L-isoaspartate(D-aspartate) O-methyltransferase (PIMT_HUMAN)	24.6206	69.6	53.3	0.0311848	Oxidation of M(M191)	Oxidation of M(1)			Related Proteins	P22061-2	P22061, P22061-2	11	11	11	22	22	100	0	Confident_x000D_	Protein-L-isoaspartate(D-aspartate) O-methyltransferase (PIMT_HUMAN)	24.6206	69.6	51.1	0.032905
Q99873	Protein arginine N-methyltransferase 1 (ANM1_HUMAN)	42.4339	89.22	25.61	0.0149656					Related Proteins	Q99873-2, Q99873-3	Q99873, Q99873-2, Q99873-3	9	11	0	16	17	100	0	Confident_x000D_	Protein arginine N-methyltransferase 1 (ANM1_HUMAN)	42.4339	89.22	26.15	0.0135642	Oxidation of M(M224)	Oxidation of M(1)			Related Proteins	Q99873-2, Q99873-3	Q99873, Q99873-2, Q99873-3	8	14	0	17	23	100	0	Confident_x000D_	Protein arginine N-methyltransferase 1 (ANM1_HUMAN)	42.4339	89.22	25.61	0.0238071
Q9BR76	Coronin-1B (COR1B_HUMAN)	54.2002	67.28	38.85	0.0218779					Single Protein		Q9BR76	15	17	15	40	42	100	0	Confident_x000D_	Coronin-1B (COR1B_HUMAN)	54.2002	67.28	38.85	0.0339917					Single Protein		Q9BR76	15	18	16	41	45	100	0	Confident_x000D_	Coronin-1B (COR1B_HUMAN)	54.2002	67.28	43.97	0.0237217
P16435	NADPH--cytochrome P450 reductase (NCPR_HUMAN)	76.6413	84.79	40.03	0.0194147	Oxidation of M(M260, M263)	Oxidation of M(2)			Single Protein		P16435	22	26	26	51	54	100	0	Confident_x000D_	NADPH--cytochrome P450 reductase (NCPR_HUMAN)	76.6413	84.79	28.8	0.0168316	Oxidation of M(M184)	Oxidation of M(1)			Single Protein		P16435	18	23	23	38	42	100	0	Confident_x000D_	NADPH--cytochrome P450 reductase (NCPR_HUMAN)	76.6413	84.79	11.08	0.00572009
P15104	Glutamine synthetase (GLNA_HUMAN)	42.0373	68.63	28.42	0.020621					Single Protein		P15104	9	14	14	18	21	100	0	Confident_x000D_	Glutamine synthetase (GLNA_HUMAN)	42.0373	68.63	30.56	0.0225462					Single Protein		P15104	10	15	15	16	21	100	0	Confident_x000D_	Glutamine synthetase (GLNA_HUMAN)	42.0373	68.63	30.56	0.0167519
P30740	Leukocyte elastase inhibitor (ILEU_HUMAN)	42.7147	71.5	35.36	0.0257735	Oxidation of M(M307)	Oxidation of M(1)			Single Protein		P30740	13	14	14	24	24	100	0	Confident_x000D_	Leukocyte elastase inhibitor (ILEU_HUMAN)	42.7147	71.5	28.76	0.0267739	Oxidation of M(M307)	Oxidation of M(1)			Single Protein		P30740	11	12	12	23	24	100	0	Confident_x000D_	Leukocyte elastase inhibitor (ILEU_HUMAN)	42.7147	71.5	37.99	0.0254723	Oxidation of M(M307)	Oxidation of M(1)
Q9Y2Z4	Tyrosine--tRNA ligase, mitochondrial (SYYM_HUMAN)	53.1657	86.37	20.55	0.017158					Single Protein		Q9Y2Z4	6	11	11	16	20	100	0	Confident_x000D_	Tyrosine--tRNA ligase, mitochondrial (SYYM_HUMAN)	53.1657	86.37	18.66	0.0112245					Single Protein		Q9Y2Z4	5	8	8	11	14	100	0	Confident_x000D_	Tyrosine--tRNA ligase, mitochondrial (SYYM_HUMAN)	53.1657	86.37	4.19	0.00226757
Q9UHQ9	NADH-cytochrome b5 reductase 1 (NB5R1_HUMAN)	34.0732	80	25.9	0.0246926					Single Protein		Q9UHQ9	7	7	6	15	15	100	0	Confident_x000D_	NADH-cytochrome b5 reductase 1 (NB5R1_HUMAN)	34.0732	80	22.95	0.0201503					Single Protein		Q9UHQ9	5	6	5	9	10	100	0	Confident_x000D_
P29762	Cellular retinoic acid-binding protein 1 (RABP1_HUMAN)	15.5557	100	29.93	0.0170316					Single Protein		P29762	3	4	4	4	5	100	0	Confident_x000D_	Cellular retinoic acid-binding protein 1 (RABP1_HUMAN)	15.5557	100	19.71	0.0218978					Single Protein		P29762	2	2	2	4	4	100	0	Confident_x000D_	Cellular retinoic acid-binding protein 1 (RABP1_HUMAN)	15.5557	100	44.53	0.0257908
Q99698	Lysosomal-trafficking regulator (LYST_HUMAN)	428.866	73.14	0.34	0.000332116					Single Protein		Q99698	1	10	10	2	10	100	0	Doubtful_x000D_	Lysosomal-trafficking regulator (LYST_HUMAN)	428.866	73.14	0.34	0.000332116					Single Protein		Q99698	1	6	2	1	6	100	0	Doubtful_x000D_	Lysosomal-trafficking regulator (LYST_HUMAN)	428.866	73.14	0.71	0.000498173
P15121	Aldose reductase (ALDR_HUMAN)	35.8305	88.92	48.73	0.0223439					Single Protein		P15121	11	14	13	25	27	100	0	Confident_x000D_	Aldose reductase (ALDR_HUMAN)	35.8305	88.92	49.37	0.0261493					Single Protein		P15121	13	15	12	26	30	100	0	Confident_x000D_	Aldose reductase (ALDR_HUMAN)	35.8305	88.92	42.41	0.037923
Q8WUA2	Peptidyl-prolyl cis-trans isomerase-like 4 (PPIL4_HUMAN)	57.1895	90.65	11.38	0.0143871					Single Protein		Q8WUA2	4	8	8	10	15	100	0	Confident_x000D_	Peptidyl-prolyl cis-trans isomerase-like 4 (PPIL4_HUMAN)	57.1895	90.65	14.02	0.00923019					Single Protein		Q8WUA2	5	9	9	8	12	100	0	Confident_x000D_	Peptidyl-prolyl cis-trans isomerase-like 4 (PPIL4_HUMAN)	57.1895	90.65	16.87	0.00997758
Q9Y2S7	Polymerase delta-interacting protein 2 (PDIP2_HUMAN)	42.0072	90.76	16.03	0.00723553					Single Protein		Q9Y2S7	4	8	8	6	9	100	0	Confident_x000D_	Polymerase delta-interacting protein 2 (PDIP2_HUMAN)	42.0072	90.76	19.29	0.00983034					Single Protein		Q9Y2S7	5	7	7	6	8	100	0	Confident_x000D_
Q9Y2S6	Translation machinery-associated protein 7 (TMA7_HUMAN)	7.06193	100	15.63	0.0625	Oxidation of M(M22)	Oxidation of M(1)			Single Protein		Q9Y2S6	2	2	2	5	5	98.374	0	Confident_x000D_	Translation machinery-associated protein 7 (TMA7_HUMAN)	7.06193	100	15.63	0.0546875	Oxidation of M(M22)	Oxidation of M(1)			Single Protein		Q9Y2S6	2	3	3	5	6	100	0	Confident_x000D_	Translation machinery-associated protein 7 (TMA7_HUMAN)	7.06193	100	15.63	0.046875	Oxidation of M(M22)	Oxidation of M(1)
P28482	Mitogen-activated protein kinase 1 (MK01_HUMAN)	41.3632	84.17	46.94	0.0168855					Single Protein		P28482	15	18	12	38	41	100	0	Confident_x000D_	Mitogen-activated protein kinase 1 (MK01_HUMAN)	41.3632	84.17	50.83	0.024239					Single Protein		P28482	13	15	10	36	37	100	0	Confident_x000D_	Mitogen-activated protein kinase 1 (MK01_HUMAN)	41.3632	84.17	51.94	0.0188797
Q9HBL7	Plasminogen receptor (KT) (PLRKT_HUMAN)	17.1899	80.95	20.41	0.015873					Single Protein		Q9HBL7	3	4	4	4	8	100	0	Confident_x000D_	Plasminogen receptor (KT) (PLRKT_HUMAN)	17.1899	80.95	20.41	0.0181406					Single Protein		Q9HBL7	3	5	5	5	7	100	0	Confident_x000D_
P40123	Adenylyl cyclase-associated protein 2 (CAP2_HUMAN)	52.7908	91.4	4.82	0.00382263					Single Protein		P40123	2	4	3	3	7	80.1587	0	Confident_x000D_
P40121	Macrophage-capping protein (CAPG_HUMAN)	38.4745	80.17	54.02	0.0581363	Oxidation of M(M1, M107, M220, M261)	Oxidation of M(4)			Single Protein		P40121	24	25	25	97	102	100	0	Confident_x000D_	Macrophage-capping protein (CAPG_HUMAN)	38.4745	80.17	55.46	0.0548081	Oxidation of M(M1, M107, M220, M261)	Oxidation of M(4)			Single Protein		P40121	25	26	26	113	116	100	0	Confident_x000D_	Macrophage-capping protein (CAPG_HUMAN)	38.4745	80.17	54.02	0.0646911	Oxidation of M(M1, M107, M220, M261)	Oxidation of M(4)
Q9BTZ2	Dehydrogenase/reductase SDR family member 4 (DHRS4_HUMAN)	29.5184	75.9	6.12	0.00592417					Related Proteins	P0CG22, Q6PKH6, Q6PKH6-2, Q9BTZ2-4, Q9BTZ2-8	P0CG22, Q6PKH6, Q6PKH6-2, Q9BTZ2, Q9BTZ2-4, Q9BTZ2-8	2	2	0	3	3	93.4959	0	Confident_x000D_	Dehydrogenase/reductase SDR family member 4 (DHRS4_HUMAN)	29.5184	75.9	5.04	0.0165877					Related Proteins	Q9BTZ2-2, Q9BTZ2-3, Q9BTZ2-4, Q9BTZ2-5, Q9BTZ2-7, Q9BTZ2-8	Q9BTZ2, Q9BTZ2-2, Q9BTZ2-3, Q9BTZ2-4, Q9BTZ2-5, Q9BTZ2-7, Q9BTZ2-8	2	2	0	5	5	100	0	Confident_x000D_	Dehydrogenase/reductase SDR family member 4 (DHRS4_HUMAN)	29.5184	75.9	5.04	0.007109
Q9BTZ2	Dehydrogenase/reductase SDR family member 4 (DHRS4_HUMAN)	29.5184	75.9	5.04	0.021327					Related Proteins	Q9BTZ2-2, Q9BTZ2-3, Q9BTZ2-4, Q9BTZ2-5, Q9BTZ2-7	Q9BTZ2, Q9BTZ2-2, Q9BTZ2-3, Q9BTZ2-4, Q9BTZ2-5, Q9BTZ2-7	2	3	0	5	6	100	0	Confident_x000D_	Dehydrogenase/reductase SDR family member 4 (DHRS4_HUMAN)	29.5184	75.9	5.04	0.0165877					Related Proteins	Q9BTZ2-2, Q9BTZ2-3, Q9BTZ2-4, Q9BTZ2-5, Q9BTZ2-7, Q9BTZ2-8	Q9BTZ2, Q9BTZ2-2, Q9BTZ2-3, Q9BTZ2-4, Q9BTZ2-5, Q9BTZ2-7, Q9BTZ2-8	2	2	0	5	5	100	0	Confident_x000D_	Dehydrogenase/reductase SDR family member 4 (DHRS4_HUMAN)	29.5184	75.9	5.04	0.007109
P61764	Syntaxin-binding protein 1 (STXB1_HUMAN)	67.5259	84.01	5.39	0.0047259	Oxidation of M(M219)	Oxidation of M(1)			Related Proteins	P61764-2	P61764, P61764-2	2	9	9	4	10	100	0	Confident_x000D_	Syntaxin-binding protein 1 (STXB1_HUMAN)	67.5259	84.01	1.35	0.00094518					Related Proteins	P61764-2	P61764, P61764-2	1	4	3	1	4	95.8678	0	Doubtful_x000D_	Syntaxin-binding protein 1 (STXB1_HUMAN)	67.5259	84.01	6.73	0.00330813	Oxidation of M(M219)	Oxidation of M(1)
Q9Y2T2	AP-3 complex subunit mu-1 (AP3M1_HUMAN)	46.9093	93.3	29.67	0.0176796					Single Protein		Q9Y2T2	10	10	10	19	19	100	0	Confident_x000D_	AP-3 complex subunit mu-1 (AP3M1_HUMAN)	46.9093	93.3	44.98	0.0146768					Single Protein		Q9Y2T2	12	13	11	20	22	100	0	Confident_x000D_	AP-3 complex subunit mu-1 (AP3M1_HUMAN)	46.9093	93.3	38.28	0.0111993
Q9HBL0	Tensin-1 (TENS1_HUMAN)	185.586	73.2	2.42	0.00129748					Single Protein		Q9HBL0	3	10	9	4	11	95.122	0	Confident_x000D_	Tensin-1 (TENS1_HUMAN)	185.586	73.2	1.5	0.000943619					Single Protein		Q9HBL0	2	13	12	4	15	99.1736	0	Confident_x000D_
P52788	Spermine synthase (SPSY_HUMAN)	41.2418	84.15	16.12	0.00591985					Related Proteins	P52788-2	P52788, P52788-2	3	3	3	4	4	100	0	Confident_x000D_	Spermine synthase (SPSY_HUMAN)	41.2418	84.15	9.56	0.0068306					Related Proteins	P52788-2	P52788, P52788-2	2	4	4	3	5	100	0	Confident_x000D_	Spermine synthase (SPSY_HUMAN)	41.2418	84.15	11.75	0.00910747
P54709	Sodium/potassium-transporting ATPase subunit beta-3 (AT1B3_HUMAN)	31.4921	73.48	33.33	0.0346842					Single Protein		P54709	8	9	4	19	21	100	0	Confident_x000D_	Sodium/potassium-transporting ATPase subunit beta-3 (AT1B3_HUMAN)	31.4921	73.48	33.33	0.0286757					Single Protein		P54709	8	10	5	18	21	100	0	Confident_x000D_	Sodium/potassium-transporting ATPase subunit beta-3 (AT1B3_HUMAN)	31.4921	73.48	29.39	0.0294738
Q01970	1-phosphatidylinositol 4,5-bisphosphate phosphodiesterase beta-3 (PLCB3_HUMAN)	138.713	76.01	2.59	0.00155119					Related Proteins	Q01970-2	Q01970, Q01970-2	2	10	10	3	10	100	0	Confident_x000D_	1-phosphatidylinositol 4,5-bisphosphate phosphodiesterase beta-3 (PLCB3_HUMAN)	138.713	76.01	2.27	0.00206825					Related Proteins	Q01970-2	Q01970, Q01970-2	2	4	4	3	5	99.1736	0	Confident_x000D_	1-phosphatidylinositol 4,5-bisphosphate phosphodiesterase beta-3 (PLCB3_HUMAN)	138.713	76.01	2.59	0.00155119
Q9UHL4	Dipeptidyl peptidase 2 (DPP2_HUMAN)	54.3072	80.89	25.41	0.017887					Single Protein		Q9UHL4	11	12	12	23	24	100	0	Confident_x000D_	Dipeptidyl peptidase 2 (DPP2_HUMAN)	54.3072	80.89	32.52	0.0173906					Single Protein		Q9UHL4	13	15	15	26	28	100	0	Confident_x000D_	Dipeptidyl peptidase 2 (DPP2_HUMAN)	54.3072	80.89	34.15	0.0140989
Q9Y2U8	Inner nuclear membrane protein Man1 (MAN1_HUMAN)	99.9351	92.86	11.64	0.007418					Single Protein		Q9Y2U8	6	12	12	13	18	100	0	Confident_x000D_	Inner nuclear membrane protein Man1 (MAN1_HUMAN)	99.9351	92.86	6.59	0.0032418					Single Protein		Q9Y2U8	3	8	8	4	9	100	0	Confident_x000D_
P39880	Homeobox protein cut-like 1 (CUX1_HUMAN)	164.087	78.74	2.59	0.000667373					Related Proteins	P39880-2, P39880-3, P39880-4, P39880-5, P39880-6, P39880-9, Q13948, Q13948-10	P39880, P39880-2, P39880-3, P39880-4, P39880-5, P39880-6, P39880-9, Q13948, Q13948-10	2	3	0	3	4	94.4882	0	Confident_x000D_	Homeobox protein cut-like 1 (CUX1_HUMAN)	164.087	78.74	4.25	0.000572502	Oxidation of M(M919)	Oxidation of M(1)			Related Proteins	P39880-2, P39880-3, P39880-4, P39880-5, P39880-6	P39880, P39880-2, P39880-3, P39880-4, P39880-5, P39880-6	4	13	0	5	13	100	0	Confident_x000D_	Homeobox protein cut-like 1 (CUX1_HUMAN)	164.087	78.74	1.13	0.0016488
P42765	3-ketoacyl-CoA thiolase, mitochondrial (THIM_HUMAN)	41.8976	85.89	69.52	0.0255507					Single Protein		P42765	18	21	21	49	55	100	0	Confident_x000D_	3-ketoacyl-CoA thiolase, mitochondrial (THIM_HUMAN)	41.8976	85.89	66.5	0.0218423	Oxidation of M(M314)	Oxidation of M(1)			Single Protein		P42765	17	22	22	47	54	100	0	Confident_x000D_	3-ketoacyl-CoA thiolase, mitochondrial (THIM_HUMAN)	41.8976	85.89	56.93	0.0239456
Q86UA1	Pre-mRNA-processing factor 39 (PRP39_HUMAN)	78.3805	72.5	1.79	0.00194553					Single Protein		Q86UA1	1	2	2	1	2	100	0	Doubtful_x000D_																					Pre-mRNA-processing factor 39 (PRP39_HUMAN)	78.3805	72.5	1.79	0.00194553
P42766	60S ribosomal protein L35 (RL35_HUMAN)	14.5426	100	26.83	0.0371274					Single Protein		P42766	5	5	5	11	11	100	0	Confident_x000D_	60S ribosomal protein L35 (RL35_HUMAN)	14.5426	100	26.02	0.0372629					Single Protein		P42766	4	4	4	8	8	100	0	Confident_x000D_	60S ribosomal protein L35 (RL35_HUMAN)	14.5426	100	26.02	0.0420054
P42768	Wiskott-Aldrich syndrome protein (WASP_HUMAN)	52.8799	66.53	20.52	0.0142661					Single Protein		P42768	7	12	12	16	19	100	0	Confident_x000D_	Wiskott-Aldrich syndrome protein (WASP_HUMAN)	52.8799	66.53	24.1	0.0176544					Single Protein		P42768	7	12	12	12	19	100	0	Confident_x000D_	Wiskott-Aldrich syndrome protein (WASP_HUMAN)	52.8799	66.53	20.52	0.013854
P15153	Ras-related C3 botulinum toxin substrate 2 (RAC2_HUMAN)	21.4151	82.81	50	0.0542905					Single Protein		P15153	10	10	5	28	28	100	0	Confident_x000D_	Ras-related C3 botulinum toxin substrate 2 (RAC2_HUMAN)	21.4151	82.81	50	0.0384936					Single Protein		P15153	11	12	5	26	28	100	0	Confident_x000D_	Ras-related C3 botulinum toxin substrate 2 (RAC2_HUMAN)	21.4151	82.81	50	0.0364842
Q9Y2V2	Calcium-regulated heat-stable protein 1 (CHSP1_HUMAN)	15.882	75.51	34.69	0.0525526					Single Protein		Q9Y2V2	3	3	3	9	10	100	0	Confident_x000D_	Calcium-regulated heat-stable protein 1 (CHSP1_HUMAN)	15.882	75.51	27.21	0.0495495					Single Protein		Q9Y2V2	2	6	6	7	11	100	0	Confident_x000D_	Calcium-regulated heat-stable protein 1 (CHSP1_HUMAN)	15.882	75.51	27.21	0.0540541
P27144	Adenylate kinase 4, mitochondrial (KAD4_HUMAN)	25.2522	87	4.93	0.0044843					Single Protein		P27144	1	2	2	1	2	73.1707	0	Doubtful_x000D_
Q9Y376	Calcium-binding protein 39 (CAB39_HUMAN)	39.8437	89.74	25.51	0.0241636					Single Protein		Q9Y376	8	8	8	19	19	100	0	Confident_x000D_	Calcium-binding protein 39 (CAB39_HUMAN)	39.8437	89.74	27.86	0.0179142					Single Protein		Q9Y376	9	12	12	16	20	100	0	Confident_x000D_	Calcium-binding protein 39 (CAB39_HUMAN)	39.8437	89.74	27.86	0.0251699
O14733	Dual specificity mitogen-activated protein kinase kinase 7 (MP2K7_HUMAN)	47.4545	92.12	4.3	0.00259067					Related Proteins	O14733-2, O14733-3, O14733-4	O14733, O14733-2, O14733-3, O14733-4	1	2	0	2	3	100	0	Doubtful_x000D_	Dual specificity mitogen-activated protein kinase kinase 7 (MP2K7_HUMAN)	47.4545	92.12	4.3	0.00259067					Related Proteins	O14733-2, O14733-3, O14733-4	O14733, O14733-2, O14733-3, O14733-4	1	3	0	2	4	100	0	Doubtful_x000D_	Dual specificity mitogen-activated protein kinase kinase 7 (MP2K7_HUMAN)	47.4545	92.12	4.3	0.00259067
Q9NTZ6	RNA-binding protein 12 (RBM12_HUMAN)	97.3334	47.32	6.76	0.00516667					Single Protein		Q9NTZ6	4	9	9	7	10	100	0	Confident_x000D_	RNA-binding protein 12 (RBM12_HUMAN)	97.3334	47.32	9.33	0.00758571	Oxidation of M(M395)	Oxidation of M(1)			Single Protein		Q9NTZ6	7	16	16	12	20	100	0	Confident_x000D_	RNA-binding protein 12 (RBM12_HUMAN)	97.3334	47.32	10.09	0.00950238
P54727	UV excision repair protein RAD23 homolog B (RD23B_HUMAN)	43.1446	50.37	26.65	0.0266374					Single Protein		P54727	8	11	10	16	19	100	0	Confident_x000D_	UV excision repair protein RAD23 homolog B (RD23B_HUMAN)	43.1446	50.37	29.34	0.02934					Single Protein		P54727	9	14	12	22	27	100	0	Confident_x000D_	UV excision repair protein RAD23 homolog B (RD23B_HUMAN)	43.1446	50.37	33.74	0.0287435
Q06265	Exosome complex component RRP45 (EXOS9_HUMAN)	48.9181	68.56	4.78	0.00759878					Related Proteins	Q06265-2	Q06265, Q06265-2	2	4	4	3	5	100	0	Confident_x000D_	Exosome complex component RRP45 (EXOS9_HUMAN)	48.9181	68.56	4.78	0.00607903					Related Proteins	Q06265-2, Q06265-3, Q06265-4	Q06265, Q06265-2, Q06265-3, Q06265-4	2	2	2	3	3	99.1736	0	Confident_x000D_	Exosome complex component RRP45 (EXOS9_HUMAN)	48.9181	68.56	7.74	0.00810537
Q9HBI0	Gamma-parvin (PARVG_HUMAN)	37.4619	90.03	31.12	0.015351					Single Protein		Q9HBI0	7	8	6	13	14	100	0	Confident_x000D_	Gamma-parvin (PARVG_HUMAN)	37.4619	90.03	38.07	0.024126					Related Proteins	Q9HBI0-2	Q9HBI0, Q9HBI0-2	9	12	9	18	21	100	0	Confident_x000D_	Gamma-parvin (PARVG_HUMAN)	37.4619	90.03	38.97	0.0164086
Q9Y383	Putative RNA-binding protein Luc7-like 2 (LC7L2_HUMAN)	46.4856	100	26.02	0.0180267	Oxidation of M(M177)	Oxidation of M(1)			Single Protein		Q9Y383	11	14	9	25	28	100	0	Confident_x000D_	Putative RNA-binding protein Luc7-like 2 (LC7L2_HUMAN)	46.4856	100	26.02	0.0207908					Single Protein		Q9Y383	9	10	1	26	27	100	0	Confident_x000D_	Putative RNA-binding protein Luc7-like 2 (LC7L2_HUMAN)	46.4856	100	28.32	0.0202125	Oxidation of M(M177)	Oxidation of M(1)
Q9Y2W2	WW domain-binding protein 11 (WBP11_HUMAN)	69.9539	81.12	14.82	0.0070696					Single Protein		Q9Y2W2	7	13	13	10	16	100	0	Confident_x000D_	WW domain-binding protein 11 (WBP11_HUMAN)	69.9539	81.12	7.02	0.00689103					Single Protein		Q9Y2W2	4	8	8	6	10	100	0	Confident_x000D_	WW domain-binding protein 11 (WBP11_HUMAN)	69.9539	81.12	10.14	0.00727564
Q9Y385	Ubiquitin-conjugating enzyme E2 J1 (UB2J1_HUMAN)	35.1767	83.65	4.72	0.0056391					Single Protein		Q9Y385	2	4	4	2	4	100	0	Confident_x000D_
Q9Y2W1	Thyroid hormone receptor-associated protein 3 (TR150_HUMAN)	108.601	95.71	22.41	0.0100297	Oxidation of M(M422, M430, M648)	Oxidation of M(3)			Single Protein		Q9Y2W1	21	28	28	46	55	100	0	Confident_x000D_	Thyroid hormone receptor-associated protein 3 (TR150_HUMAN)	108.601	95.71	24.92	0.0109153	Oxidation of M(M422, M430, M648)	Oxidation of M(3)			Single Protein		Q9Y2W1	24	32	31	57	66	100	0	Confident_x000D_	Thyroid hormone receptor-associated protein 3 (TR150_HUMAN)	108.601	95.71	25.34	0.0108535	Oxidation of M(M422, M430, M648)	Oxidation of M(3)
Q5T5Y3	Calmodulin-regulated spectrin-associated protein 1 (CAMP1_HUMAN)	177.861	90.95	1	0.000647668					Related Proteins	Q5T5Y3-2, Q5T5Y3-3	Q5T5Y3, Q5T5Y3-2, Q5T5Y3-3	1	2	2	1	2	100	0	Doubtful_x000D_																					Calmodulin-regulated spectrin-associated protein 1 (CAMP1_HUMAN)	177.861	90.95	1	0.000647668
Q86TU7	Histone-lysine N-methyltransferase setd3 (SETD3_HUMAN)	67.2152	90.07	11.78	0.00763187					Single Protein		Q86TU7	5	7	7	8	11	100	0	Confident_x000D_	Histone-lysine N-methyltransferase setd3 (SETD3_HUMAN)	67.2152	90.07	13.8	0.00664983					Single Protein		Q86TU7	6	8	8	8	11	100	0	Confident_x000D_	Histone-lysine N-methyltransferase setd3 (SETD3_HUMAN)	67.2152	90.07	14.98	0.00530303
O95816	BAG family molecular chaperone regulator 2 (BAG2_HUMAN)	23.7572	100	35.55	0.00518694					Related Proteins	O95816-2	O95816, O95816-2	6	9	0	8	12	100	0	Confident_x000D_	BAG family molecular chaperone regulator 2 (BAG2_HUMAN)	23.7572	100	40.28	0.0222749					Single Protein		O95816	6	8	8	10	12	100	0	Confident_x000D_	BAG family molecular chaperone regulator 2 (BAG2_HUMAN)	23.7572	100	43.6	0.0249718
O95816	BAG family molecular chaperone regulator 2 (BAG2_HUMAN)	23.7572	100	40.76	0.0138757					Single Protein		O95816	7	10	0	10	14	95.3846	0	Confident_x000D_	BAG family molecular chaperone regulator 2 (BAG2_HUMAN)	23.7572	100	40.28	0.0222749					Single Protein		O95816	6	8	8	10	12	100	0	Confident_x000D_	BAG family molecular chaperone regulator 2 (BAG2_HUMAN)	23.7572	100	43.6	0.0249718
Q969V3	Nicalin (NCLN_HUMAN)	62.9346	63.41	25.58	0.0162668					Related Proteins	Q969V3-2	Q969V3, Q969V3-2	10	13	13	19	23	100	0	Confident_x000D_	Nicalin (NCLN_HUMAN)	62.9346	63.41	14.21	0.00816062					Related Proteins	Q969V3-2	Q969V3, Q969V3-2	6	10	10	9	13	100	0	Confident_x000D_
Q9UPN3	Microtubule-actin cross-linking factor 1, isoforms 1/2/3/5 (MACF1_HUMAN)	837.787	87.72	2.92	0.000393866					Related Proteins	Q9UPN3-2, Q9UPN3-4	Q9UPN3, Q9UPN3-2, Q9UPN3-4	14	50	0	17	52	100	0	Confident_x000D_	Microtubule-actin cross-linking factor 1, isoforms 1/2/3/5 (MACF1_HUMAN)	837.787	87.72	2.06	0.000381582					Related Proteins	Q9UPN3-2, Q9UPN3-4	Q9UPN3, Q9UPN3-2, Q9UPN3-4	11	43	0	16	46	98.3471	0	Confident_x000D_	Microtubule-actin cross-linking factor 1, isoforms 1/2/3/5 (MACF1_HUMAN)	837.787	87.72	1.5	0.000339221
Q9UPN3	Microtubule-actin cross-linking factor 1, isoforms 1/2/3/5 (MACF1_HUMAN)	837.787	87.72	2.92	0.000393866					Related Proteins	Q9UPN3-2, Q9UPN3-4	Q9UPN3, Q9UPN3-2, Q9UPN3-4	14	50	0	17	52	100	0	Confident_x000D_	Microtubule-actin cross-linking factor 1, isoforms 1/2/3/5 (MACF1_HUMAN)	837.787	87.72	1.84	0.000222217					Related Proteins	Q9UPN3-5	Q9UPN3, Q9UPN3-5	10	48	0	14	52	95.8678	0	Confident_x000D_	Microtubule-actin cross-linking factor 1, isoforms 1/2/3/5 (MACF1_HUMAN)	837.787	87.72	1.5	0.000339221
Q9UPN3	Microtubule-actin cross-linking factor 1, isoforms 1/2/3/5 (MACF1_HUMAN)	837.787	87.72	3.19	0.000446901					Related Proteins	Q9UPN3-5	Q9UPN3, Q9UPN3-5	15	54	0	19	58	100	0	Confident_x000D_	Microtubule-actin cross-linking factor 1, isoforms 1/2/3/5 (MACF1_HUMAN)	837.787	87.72	2.06	0.000381582					Related Proteins	Q9UPN3-2, Q9UPN3-4	Q9UPN3, Q9UPN3-2, Q9UPN3-4	11	43	0	16	46	98.3471	0	Confident_x000D_	Microtubule-actin cross-linking factor 1, isoforms 1/2/3/5 (MACF1_HUMAN)	837.787	87.72	1.5	0.000339221
Q9UPN3	Microtubule-actin cross-linking factor 1, isoforms 1/2/3/5 (MACF1_HUMAN)	837.787	87.72	3.19	0.000446901					Related Proteins	Q9UPN3-5	Q9UPN3, Q9UPN3-5	15	54	0	19	58	100	0	Confident_x000D_	Microtubule-actin cross-linking factor 1, isoforms 1/2/3/5 (MACF1_HUMAN)	837.787	87.72	1.84	0.000222217					Related Proteins	Q9UPN3-5	Q9UPN3, Q9UPN3-5	10	48	0	14	52	95.8678	0	Confident_x000D_	Microtubule-actin cross-linking factor 1, isoforms 1/2/3/5 (MACF1_HUMAN)	837.787	87.72	1.5	0.000339221
P34949	Mannose-6-phosphate isomerase (MPI_HUMAN)	46.6258	82.03	26	0.0179635					Related Proteins	P34949-2	P34949, P34949-2	6	8	8	14	17	100	0	Confident_x000D_	Mannose-6-phosphate isomerase (MPI_HUMAN)	46.6258	82.03	33.81	0.0162973					Single Protein		P34949	9	13	13	17	21	100	0	Confident_x000D_	Mannose-6-phosphate isomerase (MPI_HUMAN)	46.6258	82.03	29.79	0.0155894
Q8WTS6	Histone-lysine N-methyltransferase SETD7 (SETD7_HUMAN)	40.6951	60.93	3.83	0.00716846					Single Protein		Q8WTS6	1	3	3	2	5	96.9697	0	Doubtful_x000D_	Histone-lysine N-methyltransferase SETD7 (SETD7_HUMAN)	40.6951	60.93	18.31	0.0144564					Single Protein		Q8WTS6	5	6	6	8	9	99.9494	0	Confident_x000D_	Histone-lysine N-methyltransferase SETD7 (SETD7_HUMAN)	40.6951	60.93	9.56	0.00657109
P55011	Solute carrier family 12 member 2 (S12A2_HUMAN)	131.364	72.52	2.89	0.00170648					Related Proteins	P55011-3	P55011, P55011-3	2	9	9	2	10	100	0	Confident_x000D_	Solute carrier family 12 member 2 (S12A2_HUMAN)	131.364	72.52	1.82	0.00113766					Related Proteins	P55011-3	P55011, P55011-3	1	3	3	1	3	100	0	Doubtful_x000D_
Q8N983	39S ribosomal protein L43, mitochondrial (RM43_HUMAN)	23.4162	73.95	15.35	0.0178197					Single Protein		Q8N983	3	5	5	4	7	99.9513	0	Confident_x000D_	39S ribosomal protein L43, mitochondrial (RM43_HUMAN)	23.4162	73.95	10.23	0.0157233					Related Proteins	Q8N983-2	Q8N983, Q8N983-2	2	4	4	3	5	99.1736	0	Confident_x000D_
Q9Y314	Nitric oxide synthase-interacting protein (NOSIP_HUMAN)	33.151	100	5.98	0.00332226					Single Protein		Q9Y314	1	3	3	1	3	100	0	Doubtful_x000D_
Q9NUI1	Peroxisomal 2,4-dienoyl-CoA reductase (DECR2_HUMAN)	30.758	86.99	5.48	0.00393701					Related Proteins	Q9NUI1-3	Q9NUI1, Q9NUI1-3	1	3	3	1	3	93.4959	0	Doubtful_x000D_
Q9Y315	Deoxyribose-phosphate aldolase (DEOC_HUMAN)	35.2085	100	23.27	0.0111111					Single Protein		Q9Y315	5	8	8	8	10	100	0	Confident_x000D_	Deoxyribose-phosphate aldolase (DEOC_HUMAN)	35.2085	100	32.39	0.0140237					Single Protein		Q9Y315	7	9	9	11	13	100	0	Confident_x000D_	Deoxyribose-phosphate aldolase (DEOC_HUMAN)	35.2085	100	31.13	0.0105121
Q68EM7	Rho GTPase-activating protein 17 (RHG17_HUMAN)	95.3773	66.86	7.38	0.0050152					Related Proteins	Q68EM7-2, Q68EM7-3, Q68EM7-5, Q68EM7-6	Q68EM7, Q68EM7-2, Q68EM7-3, Q68EM7-5, Q68EM7-6	3	4	0	6	7	100	0	Confident_x000D_	Rho GTPase-activating protein 17 (RHG17_HUMAN)	95.3773	66.86	13.39	0.00829337					Related Proteins	Q68EM7-2, Q68EM7-5, Q68EM7-6	Q68EM7, Q68EM7-2, Q68EM7-5, Q68EM7-6	7	13	11	13	19	100	0	Confident_x000D_	Rho GTPase-activating protein 17 (RHG17_HUMAN)	95.3773	66.86	16.23	0.00853203
Q68EM7	Rho GTPase-activating protein 17 (RHG17_HUMAN)	95.3773	66.86	6.13	0.00508274					Related Proteins	Q68EM7-2, Q68EM7-4, Q68EM7-5, Q68EM7-6	Q68EM7, Q68EM7-2, Q68EM7-4, Q68EM7-5, Q68EM7-6	4	7	0	6	11	100	0	Confident_x000D_	Rho GTPase-activating protein 17 (RHG17_HUMAN)	95.3773	66.86	13.39	0.00829337					Related Proteins	Q68EM7-2, Q68EM7-5, Q68EM7-6	Q68EM7, Q68EM7-2, Q68EM7-5, Q68EM7-6	7	13	11	13	19	100	0	Confident_x000D_	Rho GTPase-activating protein 17 (RHG17_HUMAN)	95.3773	66.86	16.23	0.00853203
P04406	Glyceraldehyde-3-phosphate dehydrogenase (G3P_HUMAN)	36.0304	80.3	77.01	0.115756	Oxidation of M(M46, M105, M130, M133, M175, M328, M331)	Oxidation of M(7)			Single Protein		P04406	64	66	64	365	386	100	0	Confident_x000D_	Glyceraldehyde-3-phosphate dehydrogenase (G3P_HUMAN)	36.0304	80.3	72.54	0.150639	Oxidation of M(M46, M105, M130, M133, M175, M328, M331)	Oxidation of M(7)			Single Protein		P04406	52	59	59	371	406	100	0	Confident_x000D_	Glyceraldehyde-3-phosphate dehydrogenase (G3P_HUMAN)	36.0304	80.3	73.13	0.148182	Oxidation of M(M46, M105, M130, M133, M175, M328, M331)	Oxidation of M(7)
Q9Y312	Protein AAR2 homolog (AAR2_HUMAN)	43.4441	77.08	8.85	0.00844595					Single Protein		Q9Y312	2	3	3	3	4	100	0	Confident_x000D_	Protein AAR2 homolog (AAR2_HUMAN)	43.4441	77.08	8.85	0.00844595					Single Protein		Q9Y312	2	4	4	3	5	100	0	Confident_x000D_	Protein AAR2 homolog (AAR2_HUMAN)	43.4441	77.08	7.81	0.00675676
Q9Y2P8	RNA 3'-terminal phosphate cyclase-like protein (RCL1_HUMAN)	40.8166	81.23	4.29	0.003003					Single Protein		Q9Y2P8	1	2	2	1	2	93.4959	0	Doubtful_x000D_
Q99633	Pre-mRNA-splicing factor 18 (PRP18_HUMAN)	39.835	100	3.51	0.00292398					Single Protein		Q99633	1	2	2	1	2	100	0	Doubtful_x000D_																					Pre-mRNA-splicing factor 18 (PRP18_HUMAN)	39.835	100	3.51	0.00292398
Q99638	Cell cycle checkpoint control protein RAD9A (RAD9A_HUMAN)	42.5204	75.19	4.35	0.002849					Single Protein		Q99638	1	2	2	1	2	100	0	Doubtful_x000D_	Cell cycle checkpoint control protein RAD9A (RAD9A_HUMAN)	42.5204	75.19	4.35	0.002849					Single Protein		Q99638	1	3	3	2	3	94.2149	0	Doubtful_x000D_	Cell cycle checkpoint control protein RAD9A (RAD9A_HUMAN)	42.5204	75.19	4.35	0.002849
Q9Y6M1	Insulin-like growth factor 2 mRNA-binding protein 2 (IF2B2_HUMAN)	66.0806	76.29	35.06	0.0128828					Related Proteins	Q9Y6M1-1	Q9Y6M1, Q9Y6M1-1	17	20	0	40	45	100	0	Confident_x000D_	Insulin-like growth factor 2 mRNA-binding protein 2 (IF2B2_HUMAN)	66.0806	76.29	37.06	0.0144916					Related Proteins	Q9Y6M1-1	Q9Y6M1, Q9Y6M1-1	17	20	18	39	43	100	0	Confident_x000D_	Insulin-like growth factor 2 mRNA-binding protein 2 (IF2B2_HUMAN)	66.0806	76.29	38.56	0.0166753
Q9Y2Q9	28S ribosomal protein S28, mitochondrial (RT28_HUMAN)	20.8298	100	31.02	0.0122103					Single Protein		Q9Y2Q9	5	5	5	5	6	99.951	0	Confident_x000D_	28S ribosomal protein S28, mitochondrial (RT28_HUMAN)	20.8298	100	5.35	0.0106952					Single Protein		Q9Y2Q9	1	2	2	3	3	91.2698	0	Doubtful_x000D_
Q99623	Prohibitin-2 (PHB2_HUMAN)	33.2759	100	53.18	0.0286151					Single Protein		Q99623	15	17	17	42	44	100	0	Confident_x000D_	Prohibitin-2 (PHB2_HUMAN)	33.2759	100	54.52	0.029132					Single Protein		Q99623	18	27	27	40	51	100	0	Confident_x000D_	Prohibitin-2 (PHB2_HUMAN)	33.2759	100	55.52	0.0174655
Q99622	Protein C10 (C10_HUMAN)	13.1697	100	26.19	0.0119048					Single Protein		Q99622	2	2	2	2	3	99.187	0	Confident_x000D_	Protein C10 (C10_HUMAN)	13.1697	100	14.29	0.00793651					Single Protein		Q99622	1	1	1	1	2	100	0	Doubtful_x000D_	Protein C10 (C10_HUMAN)	13.1697	100	40.48	0.0224868
Q13564	NEDD8-activating enzyme E1 regulatory subunit (ULA1_HUMAN)	60.2086	81.84	27.9	0.0136165					Related Proteins	Q13564-2, Q13564-3, Q13564-4	Q13564, Q13564-2, Q13564-3, Q13564-4	11	17	17	21	27	100	0	Confident_x000D_	NEDD8-activating enzyme E1 regulatory subunit (ULA1_HUMAN)	60.2086	81.84	26.22	0.0109255					Related Proteins	Q13564-2, Q13564-3, Q13564-4	Q13564, Q13564-2, Q13564-3, Q13564-4	10	14	14	20	24	100	0	Confident_x000D_	NEDD8-activating enzyme E1 regulatory subunit (ULA1_HUMAN)	60.2086	81.84	26.03	0.013814
P38117	Electron transfer flavoprotein subunit beta (ETFB_HUMAN)	27.8262	86.27	48.63	0.0288423					Related Proteins	P38117-2	P38117, P38117-2	12	15	15	26	29	100	0	Confident_x000D_	Electron transfer flavoprotein subunit beta (ETFB_HUMAN)	27.8262	86.27	47.84	0.0307523					Related Proteins	P38117-2	P38117, P38117-2	11	12	12	24	25	100	0	Confident_x000D_	Electron transfer flavoprotein subunit beta (ETFB_HUMAN)	27.8262	86.27	32.55	0.0144372
Q9Y2R0	Cytochrome c oxidase assembly factor 3 homolog, mitochondrial (COA3_HUMAN)	11.7241	100	29.25	0.0600629	Oxidation of M(M38)	Oxidation of M(1)			Single Protein		Q9Y2R0	5	6	6	11	12	99.9507	0	Confident_x000D_	Cytochrome c oxidase assembly factor 3 homolog, mitochondrial (COA3_HUMAN)	11.7241	100	18.87	0.0267296	Oxidation of M(M38)	Oxidation of M(1)			Single Protein		Q9Y2R0	3	4	4	5	6	100	0	Confident_x000D_
P35573	Glycogen debranching enzyme (GDE_HUMAN)	174.652	95.82	8.09	0.0022052					Related Proteins	P35573-2, P35573-3	P35573, P35573-2, P35573-3	8	22	22	11	24	100	0	Confident_x000D_	Glycogen debranching enzyme (GDE_HUMAN)	174.652	95.82	11.75	0.00324404	Oxidation of M(M581)	Oxidation of M(1)			Related Proteins	P35573-2, P35573-3	P35573, P35573-2, P35573-3	13	21	21	17	26	100	0	Confident_x000D_	Glycogen debranching enzyme (GDE_HUMAN)	174.652	95.82	8.36	0.00347255	Oxidation of M(M581)	Oxidation of M(1)
Q9Y2R5	28S ribosomal protein S17, mitochondrial (RT17_HUMAN)	14.4929	100	22.31	0.0153846					Single Protein		Q9Y2R5	1	1	1	2	2	100	0	Doubtful_x000D_	28S ribosomal protein S17, mitochondrial (RT17_HUMAN)	14.4929	100	29.23	0.0192308					Single Protein		Q9Y2R5	2	3	3	3	4	100	0	Confident_x000D_
Q9UHI5	Large neutral amino acids transporter small subunit 2 (LAT2_HUMAN)	58.3436	45.05	6.73	0.0135301					Single Protein		Q9UHI5	2	4	2	5	7	100	0	Confident_x000D_	Large neutral amino acids transporter small subunit 2 (LAT2_HUMAN)	58.3436	45.05	6.73	0.0159902					Single Protein		Q9UHI5	2	3	2	5	6	100	0	Confident_x000D_	Large neutral amino acids transporter small subunit 2 (LAT2_HUMAN)	58.3436	45.05	4.67	0.0147601
Q9Y2R4	Probable ATP-dependent RNA helicase DDX52 (DDX52_HUMAN)	67.4559	95.33	13.02	0.00548136					Single Protein		Q9Y2R4	5	7	7	6	8	100	0	Confident_x000D_	Probable ATP-dependent RNA helicase DDX52 (DDX52_HUMAN)	67.4559	95.33	7.18	0.00500835					Single Protein		Q9Y2R4	2	3	3	4	5	100	0	Confident_x000D_
Q9Y333	U6 snRNA-associated Sm-like protein LSm2 (LSM2_HUMAN)	10.8276	100	60	0.0745614					Single Protein		Q9Y333	4	4	4	12	13	100	0	Confident_x000D_	U6 snRNA-associated Sm-like protein LSm2 (LSM2_HUMAN)	10.8276	100	60	0.077193					Single Protein		Q9Y333	3	3	3	12	12	100	0	Confident_x000D_	U6 snRNA-associated Sm-like protein LSm2 (LSM2_HUMAN)	10.8276	100	60	0.0719298
Q9UHI6	Probable ATP-dependent RNA helicase DDX20 (DDX20_HUMAN)	92.1825	88.71	2.18	0.0025413					Single Protein		Q9UHI6	1	4	4	2	5	100	0	Doubtful_x000D_	Probable ATP-dependent RNA helicase DDX20 (DDX20_HUMAN)	92.1825	88.71	3.64	0.0025413					Single Protein		Q9UHI6	2	4	4	3	5	100	0	Confident_x000D_	Probable ATP-dependent RNA helicase DDX20 (DDX20_HUMAN)	92.1825	88.71	2.18	0.00127065
Q86U38	Nucleolar protein 9 (NOP9_HUMAN)	69.3944	71.86	5.35	0.00309278					Single Protein		Q86U38	2	5	5	3	5	100	0	Confident_x000D_
Q9Y2R9	28S ribosomal protein S7, mitochondrial (RT07_HUMAN)	28.116	100	38.43	0.0206661					Single Protein		Q9Y2R9	8	9	9	14	16	100	0	Confident_x000D_	28S ribosomal protein S7, mitochondrial (RT07_HUMAN)	28.116	100	42.15	0.0206661					Single Protein		Q9Y2R9	8	11	11	13	16	100	0	Confident_x000D_	28S ribosomal protein S7, mitochondrial (RT07_HUMAN)	28.116	100	15.7	0.00964187
Q99611	Selenide, water dikinase 2 (SPS2_HUMAN)	47.2757	58.04	3.35	0.00692042					Single Protein		Q99611	1	5	5	2	6	100	0	Doubtful_x000D_	Selenide, water dikinase 2 (SPS2_HUMAN)	47.2757	58.04	3.35	0.00346021					Single Protein		Q99611	1	4	4	2	4	100	0	Doubtful_x000D_	Selenide, water dikinase 2 (SPS2_HUMAN)	47.2757	58.04	5.13	0.00519031
Q99618	Cell division cycle-associated protein 3 (CDCA3_HUMAN)	28.9808	83.58	6.34	0.00446429					Single Protein		Q99618	1	1	1	1	1	100	0	Doubtful_x000D_																					Cell division cycle-associated protein 3 (CDCA3_HUMAN)	28.9808	83.58	6.34	0.00446429
Q99614	Tetratricopeptide repeat protein 1 (TTC1_HUMAN)	33.5052	89.38	21.23	0.0157727					Single Protein		Q99614	5	10	10	8	13	100	0	Confident_x000D_	Tetratricopeptide repeat protein 1 (TTC1_HUMAN)	33.5052	89.38	22.26	0.0174968					Single Protein		Q99614	5	8	8	11	13	100	0	Confident_x000D_	Tetratricopeptide repeat protein 1 (TTC1_HUMAN)	33.5052	89.38	26.37	0.014304
Q99615	DnaJ homolog subfamily C member 7 (DNJC7_HUMAN)	56.4047	100	44.94	0.0127328	Oxidation of M(M143)	Oxidation of M(1)			Single Protein		Q99615	18	24	24	29	34	100	0	Confident_x000D_	DnaJ homolog subfamily C member 7 (DNJC7_HUMAN)	56.4047	100	39.27	0.0144943					Single Protein		Q99615	17	21	21	29	33	100	0	Confident_x000D_	DnaJ homolog subfamily C member 7 (DNJC7_HUMAN)	56.4047	100	42.31	0.0158115
Q8TC12	Retinol dehydrogenase 11 (RDH11_HUMAN)	35.3634	87.74	20.44	0.00308642					Related Proteins	Q8TC12-2, Q8TC12-3	Q8TC12, Q8TC12-2, Q8TC12-3	4	8	0	5	9	100	0	Confident_x000D_	Retinol dehydrogenase 11 (RDH11_HUMAN)	35.3634	87.74	9.43	0.00298686					Related Proteins	Q8TC12-2, Q8TC12-3	Q8TC12, Q8TC12-2, Q8TC12-3	2	3	0	3	4	100	0	Confident_x000D_
Q8TC12	Retinol dehydrogenase 11 (RDH11_HUMAN)	35.3634	87.74	20.44	0.00308642					Related Proteins	Q8TC12-2, Q8TC12-3	Q8TC12, Q8TC12-2, Q8TC12-3	4	8	0	5	9	100	0	Confident_x000D_	Retinol dehydrogenase 11 (RDH11_HUMAN)	35.3634	87.74	13.21	0.00947261					Related Proteins	Q8TC12-2	Q8TC12, Q8TC12-2	3	4	0	5	6	79.3388	0	Confident_x000D_
Q8TC12	Retinol dehydrogenase 11 (RDH11_HUMAN)	35.3634	87.74	20.44	0.00308642					Related Proteins	Q8TC12-2, Q8TC12-3	Q8TC12, Q8TC12-2, Q8TC12-3	4	8	0	5	9	100	0	Confident_x000D_	Retinol dehydrogenase 11 (RDH11_HUMAN)	35.3634	87.74	13.52	0.00588838					Related Proteins	Q8TC12-3	Q8TC12, Q8TC12-3	3	4	0	4	5	95.0413	0	Confident_x000D_
Q8TC12	Retinol dehydrogenase 11 (RDH11_HUMAN)	35.3634	87.74	24.21	0.00972271					Related Proteins	Q8TC12-2	Q8TC12, Q8TC12-2	5	9	0	7	11	95.9677	0	Confident_x000D_	Retinol dehydrogenase 11 (RDH11_HUMAN)	35.3634	87.74	9.43	0.00298686					Related Proteins	Q8TC12-2, Q8TC12-3	Q8TC12, Q8TC12-2, Q8TC12-3	2	3	0	3	4	100	0	Confident_x000D_
Q8TC12	Retinol dehydrogenase 11 (RDH11_HUMAN)	35.3634	87.74	24.21	0.00972271					Related Proteins	Q8TC12-2	Q8TC12, Q8TC12-2	5	9	0	7	11	95.9677	0	Confident_x000D_	Retinol dehydrogenase 11 (RDH11_HUMAN)	35.3634	87.74	13.21	0.00947261					Related Proteins	Q8TC12-2	Q8TC12, Q8TC12-2	3	4	0	5	6	79.3388	0	Confident_x000D_
Q8TC12	Retinol dehydrogenase 11 (RDH11_HUMAN)	35.3634	87.74	24.21	0.00972271					Related Proteins	Q8TC12-2	Q8TC12, Q8TC12-2	5	9	0	7	11	95.9677	0	Confident_x000D_	Retinol dehydrogenase 11 (RDH11_HUMAN)	35.3634	87.74	13.52	0.00588838					Related Proteins	Q8TC12-3	Q8TC12, Q8TC12-3	3	4	0	4	5	95.0413	0	Confident_x000D_
Q8TC12	Retinol dehydrogenase 11 (RDH11_HUMAN)	35.3634	87.74	24.53	0.00972271					Related Proteins	Q8TC12-3	Q8TC12, Q8TC12-3	5	9	0	7	11	87.0968	0	Confident_x000D_	Retinol dehydrogenase 11 (RDH11_HUMAN)	35.3634	87.74	9.43	0.00298686					Related Proteins	Q8TC12-2, Q8TC12-3	Q8TC12, Q8TC12-2, Q8TC12-3	2	3	0	3	4	100	0	Confident_x000D_
Q8TC12	Retinol dehydrogenase 11 (RDH11_HUMAN)	35.3634	87.74	24.53	0.00972271					Related Proteins	Q8TC12-3	Q8TC12, Q8TC12-3	5	9	0	7	11	87.0968	0	Confident_x000D_	Retinol dehydrogenase 11 (RDH11_HUMAN)	35.3634	87.74	13.21	0.00947261					Related Proteins	Q8TC12-2	Q8TC12, Q8TC12-2	3	4	0	5	6	79.3388	0	Confident_x000D_
Q8TC12	Retinol dehydrogenase 11 (RDH11_HUMAN)	35.3634	87.74	24.53	0.00972271					Related Proteins	Q8TC12-3	Q8TC12, Q8TC12-3	5	9	0	7	11	87.0968	0	Confident_x000D_	Retinol dehydrogenase 11 (RDH11_HUMAN)	35.3634	87.74	13.52	0.00588838					Related Proteins	Q8TC12-3	Q8TC12, Q8TC12-3	3	4	0	4	5	95.0413	0	Confident_x000D_
Q9BU23	Lipase maturation factor 2 (LMF2_HUMAN)	79.6475	62.52	6.79	0.00670904					Related Proteins	Q9BU23-2, Q9BU23-3	Q9BU23, Q9BU23-2, Q9BU23-3	3	6	6	5	8	100	0	Confident_x000D_	Lipase maturation factor 2 (LMF2_HUMAN)	79.6475	62.52	2.97	0.00423729					Related Proteins	Q9BU23-2, Q9BU23-3	Q9BU23, Q9BU23-2, Q9BU23-3	1	2	2	2	3	100	0	Doubtful_x000D_
Q14667	Protein KIAA0100 (K0100_HUMAN)	253.539	76.02	0.67	0.00170648					Related Proteins	Q14667-2	Q14667, Q14667-2	1	5	5	3	7	100	0	Doubtful_x000D_	Protein KIAA0100 (K0100_HUMAN)	253.539	76.02	0.67	0.00170648					Related Proteins	Q14667-2	Q14667, Q14667-2	1	11	11	4	13	100	0	Doubtful_x000D_	Protein KIAA0100 (K0100_HUMAN)	253.539	76.02	0.67	0.000568828
Q8WU90	Zinc finger CCCH domain-containing protein 15 (ZC3HF_HUMAN)	48.5726	91.08	11.03	0.0164089	Oxidation of M(M274)	Oxidation of M(1)			Single Protein		Q8WU90	5	6	6	11	12	100	0	Confident_x000D_	Zinc finger CCCH domain-containing protein 15 (ZC3HF_HUMAN)	48.5726	91.08	11.97	0.0103952	Oxidation of M(M274)	Oxidation of M(1)			Single Protein		Q8WU90	4	5	4	8	9	100	0	Confident_x000D_	Zinc finger CCCH domain-containing protein 15 (ZC3HF_HUMAN)	48.5726	91.08	8.69	0.012457	Oxidation of M(M274)	Oxidation of M(1)
Q15637	Splicing factor 1 (SF01_HUMAN)	68.2859	54.3	18.15	0.00905074					Related Proteins	Q15637-2, Q15637-3, Q15637-4, Q15637-6	Q15637, Q15637-2, Q15637-3, Q15637-4, Q15637-6	11	19	0	22	29	99.9511	0	Confident_x000D_	Splicing factor 1 (SF01_HUMAN)	68.2859	54.3	18	0.0040375					Related Proteins	Q15637-2, Q15637-3, Q15637-4, Q15637-6	Q15637, Q15637-2, Q15637-3, Q15637-4, Q15637-6	9	12	0	15	18	88.5246	0	Confident_x000D_	Splicing factor 1 (SF01_HUMAN)	68.2859	54.3	21.28	0.00648104	Oxidation of M(M27)	Oxidation of M(1)
Q15637	Splicing factor 1 (SF01_HUMAN)	68.2859	54.3	18.15	0.00905074					Related Proteins	Q15637-2, Q15637-3, Q15637-4, Q15637-6	Q15637, Q15637-2, Q15637-3, Q15637-4, Q15637-6	11	19	0	22	29	99.9511	0	Confident_x000D_	Splicing factor 1 (SF01_HUMAN)	68.2859	54.3	14.4	0.00309867					Related Proteins	Q15637-2, Q15637-3, Q15637-4, Q15637-5, Q15637-6, Q15637-7	Q15637, Q15637-2, Q15637-3, Q15637-4, Q15637-5, Q15637-6, Q15637-7	7	9	0	13	15	100	0	Confident_x000D_	Splicing factor 1 (SF01_HUMAN)	68.2859	54.3	21.28	0.00648104	Oxidation of M(M27)	Oxidation of M(1)
Q15637	Splicing factor 1 (SF01_HUMAN)	68.2859	54.3	18.15	0.00905074					Related Proteins	Q15637-2, Q15637-3, Q15637-4, Q15637-6	Q15637, Q15637-2, Q15637-3, Q15637-4, Q15637-6	11	19	0	22	29	99.9511	0	Confident_x000D_	Splicing factor 1 (SF01_HUMAN)	68.2859	54.3	15.81	0.00287932					Related Proteins	Q15637-2, Q15637-3, Q15637-4, Q15637-5, Q15637-6	Q15637, Q15637-2, Q15637-3, Q15637-4, Q15637-5, Q15637-6	8	10	0	14	16	90	0	Confident_x000D_	Splicing factor 1 (SF01_HUMAN)	68.2859	54.3	21.28	0.00648104	Oxidation of M(M27)	Oxidation of M(1)
Q15637	Splicing factor 1 (SF01_HUMAN)	68.2859	54.3	14.4	0.00530282					Related Proteins	Q15637-2, Q15637-3, Q15637-4, Q15637-5, Q15637-6, Q15637-7	Q15637, Q15637-2, Q15637-3, Q15637-4, Q15637-5, Q15637-6, Q15637-7	8	16	0	19	26	100	0	Confident_x000D_	Splicing factor 1 (SF01_HUMAN)	68.2859	54.3	18	0.0040375					Related Proteins	Q15637-2, Q15637-3, Q15637-4, Q15637-6	Q15637, Q15637-2, Q15637-3, Q15637-4, Q15637-6	9	12	0	15	18	88.5246	0	Confident_x000D_	Splicing factor 1 (SF01_HUMAN)	68.2859	54.3	21.28	0.00648104	Oxidation of M(M27)	Oxidation of M(1)
Q15637	Splicing factor 1 (SF01_HUMAN)	68.2859	54.3	14.4	0.00530282					Related Proteins	Q15637-2, Q15637-3, Q15637-4, Q15637-5, Q15637-6, Q15637-7	Q15637, Q15637-2, Q15637-3, Q15637-4, Q15637-5, Q15637-6, Q15637-7	8	16	0	19	26	100	0	Confident_x000D_	Splicing factor 1 (SF01_HUMAN)	68.2859	54.3	14.4	0.00309867					Related Proteins	Q15637-2, Q15637-3, Q15637-4, Q15637-5, Q15637-6, Q15637-7	Q15637, Q15637-2, Q15637-3, Q15637-4, Q15637-5, Q15637-6, Q15637-7	7	9	0	13	15	100	0	Confident_x000D_	Splicing factor 1 (SF01_HUMAN)	68.2859	54.3	21.28	0.00648104	Oxidation of M(M27)	Oxidation of M(1)
Q15637	Splicing factor 1 (SF01_HUMAN)	68.2859	54.3	14.4	0.00530282					Related Proteins	Q15637-2, Q15637-3, Q15637-4, Q15637-5, Q15637-6, Q15637-7	Q15637, Q15637-2, Q15637-3, Q15637-4, Q15637-5, Q15637-6, Q15637-7	8	16	0	19	26	100	0	Confident_x000D_	Splicing factor 1 (SF01_HUMAN)	68.2859	54.3	15.81	0.00287932					Related Proteins	Q15637-2, Q15637-3, Q15637-4, Q15637-5, Q15637-6	Q15637, Q15637-2, Q15637-3, Q15637-4, Q15637-5, Q15637-6	8	10	0	14	16	90	0	Confident_x000D_	Splicing factor 1 (SF01_HUMAN)	68.2859	54.3	21.28	0.00648104	Oxidation of M(M27)	Oxidation of M(1)
Q6PL24	Protein TMED8 (TMED8_HUMAN)	35.7184	62.77	10.15	0.0107296					Single Protein		Q6PL24	2	2	2	3	3	100	0	Confident_x000D_	Protein TMED8 (TMED8_HUMAN)	35.7184	62.77	10.15	0.0107296					Single Protein		Q6PL24	2	3	3	3	4	100	0	Confident_x000D_	Protein TMED8 (TMED8_HUMAN)	35.7184	62.77	13.85	0.0121602
P42704	Leucine-rich PPR motif-containing protein, mitochondrial (LPPRC_HUMAN)	157.805	93.76	35.37	0.00853261	Oxidation of M(M188)	Oxidation of M(1)			Single Protein		P42704	43	48	48	98	107	100	0	Confident_x000D_	Leucine-rich PPR motif-containing protein, mitochondrial (LPPRC_HUMAN)	157.805	93.76	34.15	0.00629326	Oxidation of M(M188)	Oxidation of M(1)			Single Protein		P42704	38	43	43	79	89	100	0	Confident_x000D_	Leucine-rich PPR motif-containing protein, mitochondrial (LPPRC_HUMAN)	157.805	93.76	20.37	0.00404653
Q9Y2L1	Exosome complex exonuclease RRP44 (RRP44_HUMAN)	108.934	87.27	14.3	0.00620637					Single Protein		Q9Y2L1	9	16	16	16	24	100	0	Confident_x000D_	Exosome complex exonuclease RRP44 (RRP44_HUMAN)	108.934	87.27	13.78	0.0075181					Related Proteins	Q9Y2L1-2	Q9Y2L1, Q9Y2L1-2	9	16	16	15	23	100	0	Confident_x000D_	Exosome complex exonuclease RRP44 (RRP44_HUMAN)	108.934	87.27	4.7	0.00327932
Q8WU79	Stromal membrane-associated protein 2 (SMAP2_HUMAN)	46.7548	61.54	37.53	0.0292449	Oxidation of M(M185)	Oxidation of M(1)			Single Protein		Q8WU79	14	14	14	38	39	100	0	Confident_x000D_	Stromal membrane-associated protein 2 (SMAP2_HUMAN)	46.7548	61.54	38.46	0.0426285					Single Protein		Q8WU79	14	14	14	43	44	100	0	Confident_x000D_	Stromal membrane-associated protein 2 (SMAP2_HUMAN)	46.7548	61.54	40.33	0.0396884
Q8WU76	Sec1 family domain-containing protein 2 (SCFD2_HUMAN)	75.0791	74.71	2.63	0.00185529					Single Protein		Q8WU76	1	3	3	1	3	84.5528	0	Doubtful_x000D_	Sec1 family domain-containing protein 2 (SCFD2_HUMAN)	75.0791	74.71	4.24	0.00278293					Related Proteins	Q8WU76-2	Q8WU76, Q8WU76-2	2	2	2	2	3	97.5207	0	Doubtful_x000D_
Q8TAG9	Exocyst complex component 6 (EXOC6_HUMAN)	93.6626	94.78	2.74	0.0019685					Related Proteins	Q8TAG9-2	Q8TAG9, Q8TAG9-2	2	8	8	2	9	100	0	Confident_x000D_	Exocyst complex component 6 (EXOC6_HUMAN)	93.6626	94.78	2.74	0.00393701					Related Proteins	Q8TAG9-2	Q8TAG9, Q8TAG9-2	2	6	6	4	8	100	0	Confident_x000D_	Exocyst complex component 6 (EXOC6_HUMAN)	93.6626	94.78	2.74	0.0019685
Q96L92	Sorting nexin-27 (SNX27_HUMAN)	61.2265	82.99	29.76	0.0117572					Related Proteins	Q96L92-3	Q96L92, Q96L92-3	11	15	7	21	27	100	0	Confident_x000D_	Sorting nexin-27 (SNX27_HUMAN)	61.2265	82.99	22.18	0.0130498					Single Protein		Q96L92	9	12	12	19	23	100	0	Confident_x000D_	Sorting nexin-27 (SNX27_HUMAN)	61.2265	82.99	22.18	0.0137612
Q96K19	E3 ubiquitin-protein ligase RNF170 (RN170_HUMAN)	29.7952	53.49	5.43	0.0144928					Related Proteins	Q96K19-2, Q96K19-3, Q96K19-5	Q96K19, Q96K19-2, Q96K19-3, Q96K19-5	1	2	0	2	3	100	0	Doubtful_x000D_	E3 ubiquitin-protein ligase RNF170 (RN170_HUMAN)	29.7952	53.49	5.43	0.0144928					Related Proteins	Q96K19-2, Q96K19-3, Q96K19-5	Q96K19, Q96K19-2, Q96K19-3, Q96K19-5	1	1	0	2	2	99.1736	0	Doubtful_x000D_
Q5UCC4	ER membrane protein complex subunit 10 (EMC10_HUMAN)	27.3298	51.53	6.49	0.00740741					Related Proteins	Q5UCC4-2	Q5UCC4, Q5UCC4-2	1	1	1	1	1	100	0	Doubtful_x000D_
Q9UHD2	Serine/threonine-protein kinase TBK1 (TBK1_HUMAN)	83.5888	95.2	18.11	0.00688612					Single Protein		Q9UHD2	9	14	14	14	21	100	0	Confident_x000D_	Serine/threonine-protein kinase TBK1 (TBK1_HUMAN)	83.5888	95.2	17.83	0.00444456	Oxidation of M(M686, M690)	Oxidation of M(2)			Single Protein		Q9UHD2	8	13	13	12	17	100	0	Confident_x000D_	Serine/threonine-protein kinase TBK1 (TBK1_HUMAN)	83.5888	95.2	13.44	0.00675175
Q9UHD1	Cysteine and histidine-rich domain-containing protein 1 (CHRD1_HUMAN)	37.4656	100	28.61	0.0138339					Single Protein		Q9UHD1	7	10	10	11	15	100	0	Confident_x000D_	Cysteine and histidine-rich domain-containing protein 1 (CHRD1_HUMAN)	37.4656	100	40.66	0.0134144					Single Protein		Q9UHD1	8	12	12	13	17	100	0	Confident_x000D_	Cysteine and histidine-rich domain-containing protein 1 (CHRD1_HUMAN)	37.4656	100	36.14	0.0126542
Q9NU22	Midasin (MDN1_HUMAN)	632.42	82.81	0.18	0.000206825					Single Protein		Q9NU22	1	7	7	1	7	84.5528	0	Doubtful_x000D_																					Midasin (MDN1_HUMAN)	632.42	82.81	0.41	0.000206825
Q8WU67	Phospholipase ABHD3 (ABHD3_HUMAN)	45.979	75.06	6.85	0.00273973					Single Protein		Q8WU67	1	1	1	1	1	100	0	Doubtful_x000D_
Q13370	cGMP-inhibited 3',5'-cyclic phosphodiesterase B (PDE3B_HUMAN)	124.255	73.2	6.12	0.00385305					Related Proteins	Q13370-2	Q13370, Q13370-2	4	12	12	6	16	100	0	Confident_x000D_	cGMP-inhibited 3',5'-cyclic phosphodiesterase B (PDE3B_HUMAN)	124.255	73.2	2.79	0.00268817					Single Protein		Q13370	2	6	6	3	7	100	0	Doubtful_x000D_	cGMP-inhibited 3',5'-cyclic phosphodiesterase B (PDE3B_HUMAN)	124.255	73.2	2.79	0.0016129
Q9UHD9	Ubiquilin-2 (UBQL2_HUMAN)	65.6546	42.95	21.47	0.0186192					Single Protein		Q9UHD9	9	12	7	19	22	100	0	Confident_x000D_	Ubiquilin-2 (UBQL2_HUMAN)	65.6546	42.95	18.43	0.0144644					Single Protein		Q9UHD9	7	8	3	15	16	100	0	Confident_x000D_	Ubiquilin-2 (UBQL2_HUMAN)	65.6546	42.95	23.4	0.0185949	Oxidation of M(M592)	Oxidation of M(1)
Q96T23	Remodeling and spacing factor 1 (RSF1_HUMAN)	163.72	93.13	2.85	0.00111773					Related Proteins	Q96T23-2	Q96T23, Q96T23-2	2	10	10	3	11	100	0	Confident_x000D_	Remodeling and spacing factor 1 (RSF1_HUMAN)	163.72	93.13	1.46	0.000745156					Related Proteins	Q96T23-2	Q96T23, Q96T23-2	1	15	15	1	15	100	0	Doubtful_x000D_	Remodeling and spacing factor 1 (RSF1_HUMAN)	163.72	93.13	1.46	0.000745156
P16403	Histone H1.2 (H12_HUMAN)	21.3517	100	33.8	0.0126774					Single Protein		P16403	12	13	2	25	26	93.75	0	Confident_x000D_																					Histone H1.2 (H12_HUMAN)	21.3517	100	26.76	0.00978562
P16402	Histone H1.3 (H13_HUMAN)	22.3363	100	28.51	0.0164896					Single Protein		P16402	11	11	1	24	24	96	0	Confident_x000D_	Histone H1.3 (H13_HUMAN)	22.3363	100	34.84	0.0235923					Single Protein		P16402	9	10	4	25	25	100	0	Confident_x000D_	Histone H1.3 (H13_HUMAN)	22.3363	100	26.7	0.0136291
P16401	Histone H1.5 (H15_HUMAN)	22.5665	100	32.74	0.0234523					Single Protein		P16401	13	15	12	26	28	100	0	Confident_x000D_	Histone H1.5 (H15_HUMAN)	22.5665	100	35.4	0.0323026					Single Protein		P16401	12	12	10	29	29	100	0	Confident_x000D_	Histone H1.5 (H15_HUMAN)	22.5665	100	30.09	0.0269037
Q8WTT2	Nucleolar complex protein 3 homolog (NOC3L_HUMAN)	92.4896	84.38	2.13	0.00296296					Single Protein		Q8WTT2	1	5	5	2	6	100	0	Doubtful_x000D_	Nucleolar complex protein 3 homolog (NOC3L_HUMAN)	92.4896	84.38	3.5	0.0037037					Single Protein		Q8WTT2	2	7	7	3	9	99.1736	0	Confident_x000D_	Nucleolar complex protein 3 homolog (NOC3L_HUMAN)	92.4896	84.38	2.13	0.00296296
Q99653	Calcineurin B homologous protein 1 (CHP1_HUMAN)	22.4423	100	47.18	0.0238156					Single Protein		Q99653	8	9	9	13	14	100	0	Confident_x000D_	Calcineurin B homologous protein 1 (CHP1_HUMAN)	22.4423	100	25.64	0.0183761					Single Protein		Q99653	4	6	6	6	9	100	0	Confident_x000D_	Calcineurin B homologous protein 1 (CHP1_HUMAN)	22.4423	100	20	0.0119658
O43760	Synaptogyrin-2 (SNG2_HUMAN)	24.7941	46.43	16.96	0.0310897					Related Proteins	O43760-2	O43760, O43760-2	4	4	3	6	6	99.951	0	Confident_x000D_	Synaptogyrin-2 (SNG2_HUMAN)	24.7941	46.43	16.96	0.0310897					Related Proteins	O43760-2	O43760, O43760-2	4	5	0	6	7	99.1736	0	Confident_x000D_	Synaptogyrin-2 (SNG2_HUMAN)	24.7941	46.43	12.5	0.0168269
Q9Y3I0	tRNA-splicing ligase RtcB homolog (RTCB_HUMAN)	55.1749	74.85	38.02	0.0201981					Single Protein		Q9Y3I0	15	25	25	33	45	100	0	Confident_x000D_	tRNA-splicing ligase RtcB homolog (RTCB_HUMAN)	55.1749	74.85	42.18	0.0201914					Single Protein		Q9Y3I0	15	19	19	33	38	100	0	Confident_x000D_	tRNA-splicing ligase RtcB homolog (RTCB_HUMAN)	55.1749	74.85	43.76	0.0170832
Q9Y3I1	F-box only protein 7 (FBX7_HUMAN)	58.4659	56.7	5.36	0.00462963					Single Protein		Q9Y3I1	2	4	4	2	4	100	0	Confident_x000D_	F-box only protein 7 (FBX7_HUMAN)	58.4659	56.7	11.11	0.00643004					Single Protein		Q9Y3I1	4	4	4	4	4	100	0	Confident_x000D_	F-box only protein 7 (FBX7_HUMAN)	58.4659	56.7	7.85	0.00565844
Q9NUM4	Transmembrane protein 106B (T106B_HUMAN)	31.1076	87.96	8.03	0.0124481					Single Protein		Q9NUM4	2	2	2	4	4	100	0	Confident_x000D_	Transmembrane protein 106B (T106B_HUMAN)	31.1076	87.96	5.11	0.00414938					Single Protein		Q9NUM4	1	3	3	1	3	100	0	Doubtful_x000D_	Transmembrane protein 106B (T106B_HUMAN)	31.1076	87.96	8.03	0.0124481
O15320	Endoplasmic reticulum export factor CTAGE5 (CTGE5_HUMAN)	90.9397	87.81	8.58	0.00203552					Related and Unrelated Proteins	O15320-10, O15320-3, O15320-4, O15320-5, O15320-6, O15320-8, O15320-9, Q96PC5	O15320, O15320-10, O15320-3, O15320-4, O15320-5, O15320-6, O15320-8, O15320-9, Q96PC5	5	12	0	9	15	100	0	Confident_x000D_	Endoplasmic reticulum export factor CTAGE5 (CTGE5_HUMAN)	90.9397	87.81	4.6	0.00167631					Related and Unrelated Proteins	O15320-10, O15320-2, O15320-3, O15320-4, O15320-5, O15320-6, O15320-7, O15320-8, O15320-9, Q96PC5	O15320, O15320-10, O15320-2, O15320-3, O15320-4, O15320-5, O15320-6, O15320-7, O15320-8, O15320-9, Q96PC5	3	9	0	6	11	100	0	Confident_x000D_
O15320	Endoplasmic reticulum export factor CTAGE5 (CTGE5_HUMAN)	90.9397	87.81	3.23	0.00158514					Related and Unrelated Proteins	O15320-10, O15320-2, O15320-3, O15320-4, O15320-7, O15320-8, Q96PC5, Q96RT6	O15320, O15320-10, O15320-2, O15320-3, O15320-4, O15320-7, O15320-8, Q96PC5, Q96RT6	2	4	0	2	4	100	0	Confident_x000D_	Endoplasmic reticulum export factor CTAGE5 (CTGE5_HUMAN)	90.9397	87.81	4.6	0.00167631					Related and Unrelated Proteins	O15320-10, O15320-2, O15320-3, O15320-4, O15320-5, O15320-6, O15320-7, O15320-8, O15320-9, Q96PC5	O15320, O15320-10, O15320-2, O15320-3, O15320-4, O15320-5, O15320-6, O15320-7, O15320-8, O15320-9, Q96PC5	3	9	0	6	11	100	0	Confident_x000D_
Q8WUM0	Nuclear pore complex protein Nup133 (NU133_HUMAN)	128.898	80.54	14.71	0.00559652	Oxidation of M(M995)	Oxidation of M(1)			Single Protein		Q8WUM0	12	17	17	20	28	100	0	Confident_x000D_	Nuclear pore complex protein Nup133 (NU133_HUMAN)	128.898	80.54	12.46	0.00549438	Oxidation of M(M995)	Oxidation of M(1)			Single Protein		Q8WUM0	9	13	13	17	24	100	0	Confident_x000D_	Nuclear pore complex protein Nup133 (NU133_HUMAN)	128.898	80.54	16.87	0.00469409	Oxidation of M(M995)	Oxidation of M(1)
Q13488	V-type proton ATPase 116 kDa subunit a isoform 3 (VPP3_HUMAN)	92.9084	69.64	23.73	0.0168725					Single Protein		Q13488	16	20	20	36	42	100	0	Confident_x000D_	V-type proton ATPase 116 kDa subunit a isoform 3 (VPP3_HUMAN)	92.9084	69.64	18.55	0.0143556					Single Protein		Q13488	12	15	15	30	32	100	0	Confident_x000D_	V-type proton ATPase 116 kDa subunit a isoform 3 (VPP3_HUMAN)	92.9084	69.64	12.29	0.010119
Q9UIA0	Cytohesin-4 (CYH4_HUMAN)	45.643	91.12	25.13	0.014047					Single Protein		Q9UIA0	7	10	10	14	16	100	0	Confident_x000D_	Cytohesin-4 (CYH4_HUMAN)	45.643	91.12	23.1	0.0127205					Single Protein		Q9UIA0	6	10	10	12	15	100	0	Confident_x000D_	Cytohesin-4 (CYH4_HUMAN)	45.643	91.12	30.71	0.0145455
Q9BZE9	Tether containing UBX domain for GLUT4 (ASPC1_HUMAN)	60.1458	85.17	19.89	0.0126714					Related Proteins	Q9BZE9-2	Q9BZE9, Q9BZE9-2	7	11	11	16	21	100	0	Confident_x000D_	Tether containing UBX domain for GLUT4 (ASPC1_HUMAN)	60.1458	85.17	24.41	0.0103136	Oxidation of M(M91)	Oxidation of M(1)			Related Proteins	Q9BZE9-2	Q9BZE9, Q9BZE9-2	9	16	2	19	26	100	0	Confident_x000D_	Tether containing UBX domain for GLUT4 (ASPC1_HUMAN)	60.1458	85.17	21.34	0.0057111
Q9UIA9	Exportin-7 (XPO7_HUMAN)	123.828	69.27	11.68	0.00441303					Single Protein		Q9UIA9	9	13	13	11	16	100	0	Confident_x000D_	Exportin-7 (XPO7_HUMAN)	123.828	69.27	12.6	0.00590296					Single Protein		Q9UIA9	9	14	14	15	18	100	0	Confident_x000D_	Exportin-7 (XPO7_HUMAN)	123.828	69.27	21.25	0.00607338
Q96Q45	Transmembrane protein 237 (TM237_HUMAN)	45.4978	60.05	2.94	0.00408163					Related Proteins	Q96Q45-2, Q96Q45-3, Q96Q45-5	Q96Q45, Q96Q45-2, Q96Q45-3, Q96Q45-5	1	1	1	1	1	100	0	Doubtful_x000D_
[truncated: 5,523 more rows]
[truncated: 11 more columns]

## Sheet: P1SP3_2.5k
Replicate 1																					Replicate 2																				Replicate 3
[truncated: 2,445 more rows]
[truncated: 11 more columns]

## Sheet: P1SP3_10k
Replicate 1																					Replicate 2																				Replicate 3
[truncated: 4,360 more rows]
[truncated: 11 more columns]

## Sheet: P1SP3_50k
Replicate 1																					Replicate 2																				Replicate 3
[truncated: 6,288 more rows]
[truncated: 11 more columns]

## Sheet: P1C18_50k
Replicate 1																					Replicate 2																				Replicate 3
[truncated: 5,164 more rows]
[truncated: 11 more columns]

[truncated: 8 more sheets: P2SP3_50k, P2C18_50k, P3SP3_50k, P3C18_50k, P4SP3_50k, P4C18_50k, P5SP3_50k, P5C18_50k]
