# Supplementary material for: Quantitative proteomics of small numbers of closely-related cells: Selection of the optimal method for a clinical setting
Source: Front Med (Lausanne). 2022 Sep 27;9:997305. doi: 10.3389/fmed.2022.997305 (PMC9553008; doi:10.3389/fmed.2022.997305)
Supplement: Supplementary file 1 [file Data_Sheet_1.zip › 997305_Supplementary Material/Supplementary Table S6.xlsx]

## Sheet: Supplementary Table S6
Supplementary Table S6. Functional annotation of proteins extracted from various amounts of dTHP1 cells, THP1 cells and HT-29 cells.
Proteins were extracted from 20ug, 50k, 10k and 2.5k cells. Proteins identified in all replicates with ≥2 unique peptides were used for functional enrichment analysis using the Reactome pathway database. Pathways significantly enriched (p-value<0.05) are depicted.
MAX: all enriched pathways detected in REF, 50k, 10k and 2.5k together.

## Sheet: MAX_dTHP1
Pathway identifier	Pathway name	Heatmap row no.	#Entities found	#Entities total	Entities ratio	Entities pValue	Entities FDR	#Reactions found	#Reactions total	Reactions ratio	Species identifier	Species name	Submitted entities found	Mapped entities	Found reaction identifiers
R-HSA-8953854	Metabolism of RNA		504	675	0.0581897	1.11022e-16	1.22125e-13	156	187	0.0141914	9606	Homo sapiens	Q92979	P67809	O75940	Q9NRW3	Q06265	O00267	Q07352	A5YKK6	Q9UBB9	O00148	P52435	Q9BZI7	Q92973	Q9Y2X3	P49137	Q9UK45	Q92733	Q00839	O15514	Q9H0D6	Q9H2H8	Q9H4L4	O75934	P30876	Q9NRX1	Q05048	Q6P2E9	P62244	P62487	P62241	Q9ULX3	O75818	O75937	Q92600	O75817	P62249	P51003
R-HSA-72163	mRNA Splicing - Major Pathway		151	180	0.0155172	7.24976e-14	2.65341e-11	9	9	0.000683008	9606	Homo sapiens	O43395	Q16629	Q7RTV0	P52272	P67809	O75940	Q86V81	O95391	P13984	Q01130	Q9UBB9	P52435	Q96DI7	P33240	Q9BZI7	Q8WWY3	P09012	O15234	P09651	Q9UK45	P62995	Q92733	P62875	Q00839	O94906	Q13242	O15514	Q9H2H8	P51991	Q13247	P38919	Q15029	Q8IWZ8	P30876	O75934	P55795	Q01081
R-HSA-6791226	Major pathway of rRNA processing in the nucleolus and cytosol		152	183	0.0157759	1.27121e-13	3.99158e-11	7	7	0.000531229	9606	Homo sapiens	Q92979	P23396	P62917	Q12788	P62081	O00541	P18124	Q06265	Q9Y3A4	P62750	P47914	P62910	Q14692	P46783	Q9Y2X3	P83731	Q14690	P62913	Q9BVI4	P62753	Q15024	Q9H0D6	Q9H4L4	Q15269	Q9NRX1	P46782	P46781	P36578	Q9Y2P8	P19338	P62244	P84098	Q9NW13	P63173	Q8IWA0	Q9Y3B2	P62241
R-HSA-72172	mRNA Splicing		151	188	0.0162069	1.79223e-12	4.92864e-10	14	14	0.00106246	9606	Homo sapiens	O43395	Q16629	Q7RTV0	P52272	P67809	O75940	Q86V81	O95391	P13984	Q01130	Q9UBB9	P52435	Q96DI7	P33240	Q9BZI7	Q8WWY3	P09012	O15234	P09651	Q9UK45	P62995	Q92733	P62875	Q00839	O94906	Q13242	O15514	Q9H2H8	P51991	Q13247	P38919	Q15029	Q8IWZ8	P30876	O75934	P55795	Q01081
R-HSA-6798695	Neutrophil degranulation		310	480	0.0413793	5.89617e-12	1.43867e-09	10	10	0.000758898	9606	Homo sapiens	Q9H0E2	Q14204	O14672	Q92619	P52790	O00264	P13987	P15924	Q9Y2G3	P61020	Q9H0U3	P36871	Q96BM9	O00391	O15511	P61026	P27105	P08962	Q13488	P13639	P48960	Q7L591	Q92608	P11216	Q86VP6	P11215	O75131	Q9H3Z4	P15144	P08174	O00161	P68104	P14174	Q5JS37	P30519	P55160	P07602
R-HSA-168255	Influenza Infection		139	172	0.0148276	8.92597e-12	1.96371e-09	22	58	0.00440161	9606	Homo sapiens	P07900	P23396	P62917	P62081	P35658	P18124	P13984	P52435	P62750	P47914	P62910	P46783	Q9BW27	P09496	P83731	P62913	P62753	Q8WUM0	Q9NRG9	P62875	O15514	Q14974	P30876	P46782	P46781	P36578	P24928	P62244	P84098	P62487	P63173	P12270	P62241	P52292	P62888	P61313	P46777
R-HSA-72737	Cap-dependent Translation Initiation		104	120	0.0103448	9.23621e-11	1.69023e-08	18	18	0.00136602	9606	Homo sapiens	P23396	O75821	P62917	P62081	P18124	O00303	P62750	O60841	P47914	P62910	P46783	P83731	P62913	P62753	O15371	P49770	O15372	P46782	P46781	P36578	P41091	P62244	P84098	P63173	P62241	P62888	Q9UI10	P61313	P20042	P46777	P46776	P60228	P27635	P60866	P46778	P62249	P25398
R-HSA-72613	Eukaryotic Translation Initiation		104	120	0.0103448	9.23621e-11	1.69023e-08	21	21	0.00159369	9606	Homo sapiens	P23396	O75821	P62917	P62081	P18124	O00303	P62750	O60841	P47914	P62910	P46783	P83731	P62913	P62753	O15371	P49770	O15372	P46782	P46781	P36578	P41091	P62244	P84098	P63173	P62241	P62888	Q9UI10	P61313	P20042	P46777	P46776	P60228	P27635	P60866	P46778	P62249	P25398
R-HSA-162906	HIV Infection		178	248	0.0213793	1.45871e-10	2.46522e-08	139	159	0.0120665	9606	Homo sapiens	P32780	Q9H444	P35658	O00268	O00267	P13984	P52435	P62195	Q9HC16	O60563	P62877	Q9UK41	Q9BW27	P63208	Q8WUM4	Q5VWG9	Q8WUM0	Q9NRG9	P62875	O15514	Q14974	Q15545	P30876	P55036	Q92608	O75531	P24928	P62487	Q08945	Q8WX92	P12270	P48556	Q96CW1	Q16401	P60900	Q9UI12	P52298
R-HSA-168273	Influenza Viral RNA Transcription and Replication		122	152	0.0131034	2.41479e-10	3.79122e-08	7	13	0.000986568	9606	Homo sapiens	P07900	P23396	P62917	P62081	P35658	P18124	P13984	P52435	P62750	P47914	P62910	P46783	Q9BW27	P83731	P62913	P62753	Q8WUM0	Q9NRG9	P62875	O15514	P30876	P46782	P46781	P36578	P24928	P62244	P84098	P62487	P63173	P12270	P62241	P62888	P61313	P46777	P46776	P27635	P60866
R-HSA-72706	GTP hydrolysis and joining of the 60S ribosomal subunit		97	113	0.00974138	6.24087e-10	8.05072e-08	3	3	0.000227669	9606	Homo sapiens	P23396	O75821	P62917	P62081	P18124	O00303	P62750	O60841	P47914	P62910	P46783	P83731	P62913	P62753	O15371	O15372	P46782	P46781	P36578	P41091	P62244	P84098	P63173	P62241	P62888	P61313	P20042	P46777	P46776	P60228	P27635	P60866	P46778	P62249	P25398	P18621	P62891
R-HSA-156827	L13a-mediated translational silencing of Ceruloplasmin expression		96	112	0.00965517	8.19322e-10	9.99573e-08	3	3	0.000227669	9606	Homo sapiens	Q9Y3U8	P23396	O75821	P62917	P62081	P62280	P18124	O00303	P39019	P62277	P62750	P47914	P30050	P62273	P39023	P23588	P62910	P46783	P83731	P62913	P62753	O15371	Q07020	O15372	P46782	P46781	P36578	P41091	P62244	P84098	P63173	P61353	P83881	P62241	P62888	P61313	Q7L2H7
R-HSA-162909	Host Interactions of HIV factors		113	144	0.0124138	3.6116e-09	4.15334e-07	48	54	0.00409805	9606	Homo sapiens	P35658	P62195	Q9HC16	O60563	P62877	Q9BW27	P63208	Q8WUM0	Q9NRG9	Q14974	P55036	Q92608	O75531	P12270	P48556	Q96CW1	Q16401	P60900	Q9UI12	P62937	P56377	P52294	Q8TEM1	P57740	P12236	P35998	P12235	Q8NFH3	P17096	P25789	Q8NFH4	P25788	P40306	Q9BXS5	P61289	P61966	Q8NFH5
R-HSA-72689	Formation of a pool of free 40S subunits		87	102	0.0087931	6.11614e-09	6.72775e-07	2	2	0.00015178	9606	Homo sapiens	Q9Y3U8	P23396	O75821	P62917	P62081	P62280	P18124	O00303	P39019	P62277	P62750	P47914	P30050	P62273	P39023	P62910	P46783	P83731	P62913	P62753	O15371	Q07020	O15372	P46782	P46781	P36578	P62244	P84098	P63173	P61353	P83881	P62241	P62888	P61313	Q7L2H7	P46777	P05386
R-HSA-156842	Eukaryotic Translation Elongation		81	95	0.00818966	2.021e-08	1.83911e-06	9	9	0.000683008	9606	Homo sapiens	Q9Y3U8	P23396	P62917	P62081	P62280	P18124	P39019	P62277	P62750	P47914	P30050	P62273	P39023	P62910	P46783	P83731	P62913	P62753	Q07020	P13639	P46782	P46781	P36578	P62244	P84098	Q05639	P63173	P61353	P68104	P83881	P62241	P62888	P61313	P46777	P05386	P46776	P62841
R-HSA-975956	Nonsense Mediated Decay (NMD) independent of the Exon Junction Complex (EJC)		81	96	0.00827586	3.10616e-08	2.73342e-06	1	1	7.58898e-05	9606	Homo sapiens	Q9Y3U8	P23396	P62917	P62081	P62280	P18124	P39019	P62277	P62750	P47914	P30050	P62273	P39023	P62910	P46783	P83731	P62913	P62753	Q07020	Q09161	P46782	P46781	P36578	P62244	P84098	P63173	P61353	P83881	P62241	P62888	P61313	P46777	P05386	P46776	P62841	P27635	P60866
R-HSA-5389840	Mitochondrial translation elongation		76	88	0.00758621	3.27701e-08	2.75268e-06	8	8	0.000607118	9606	Homo sapiens	Q96A35	Q96DV4	Q7Z2W9	Q96EL3	Q9P015	Q9H0U6	Q8IXM3	Q9BYC9	Q9BYC8	Q9NVS2	Q9BQC6	Q9NX20	Q9NWU5	Q9Y6G3	Q9BZE1	Q9HD33	O15235	Q13084	Q9H9J2	Q96GC5	Q8N983	P82912	Q9Y676	P82914	P51398	P49411	Q13405	Q9NRX2	Q9NQ50	Q9Y399	Q9BYN8	Q8TAE8	Q6P161	Q15070	P82673	Q96RP9	P82675
R-HSA-975957	Nonsense Mediated Decay (NMD) enhanced by the Exon Junction Complex (EJC)		93	117	0.0100862	4.7047e-08	3.66966e-06	5	5	0.000379449	9606	Homo sapiens	Q9Y3U8	P23396	P62917	P62081	P62280	P18124	P39019	P62277	P62750	P47914	Q9BZI7	P30050	P62273	P39023	P62910	P46783	P83731	O15234	P62913	P62753	Q07020	P38919	Q09161	P46782	P46781	P36578	P30153	P62244	P84098	Q8ND04	P63173	P61353	P83881	P62241	P62888	P61313	P46777
R-HSA-927802	Nonsense-Mediated Decay (NMD)		93	117	0.0100862	4.7047e-08	3.66966e-06	6	6	0.000455339	9606	Homo sapiens	Q9Y3U8	P23396	P62917	P62081	P62280	P18124	P39019	P62277	P62750	P47914	Q9BZI7	P30050	P62273	P39023	P62910	P46783	P83731	O15234	P62913	P62753	Q07020	P38919	Q09161	P46782	P46781	P36578	P30153	P62244	P84098	Q8ND04	P63173	P61353	P83881	P62241	P62888	P61313	P46777
R-HSA-72764	Eukaryotic Translation Termination		79	94	0.00810345	5.32877e-08	3.73014e-06	5	5	0.000379449	9606	Homo sapiens	Q9Y3U8	P23396	P62917	P62081	P62280	P18124	P39019	P62277	P62750	P47914	P30050	P62273	P39023	P62910	P46783	P83731	P62913	P62753	Q07020	P46782	P46781	P36578	P13798	P62244	P84098	P63173	P61353	P83881	P62241	P62888	P61313	P46777	P05386	P46776	P62841	P27635	P60866
R-HSA-5368287	Mitochondrial translation		79	94	0.00810345	5.32877e-08	3.73014e-06	16	17	0.00129013	9606	Homo sapiens	Q96A35	Q96DV4	P46199	Q7Z2W9	Q96EL3	Q9P015	Q9H0U6	Q8IXM3	Q9BYC9	Q9BYC8	Q9NVS2	Q9BQC6	Q9NX20	Q9NWU5	Q9Y6G3	Q9BZE1	Q9HD33	O15235	Q13084	Q9H9J2	Q96GC5	Q8N983	P82912	Q9Y676	P82914	P51398	Q969S9	P49411	Q13405	Q9NRX2	Q9NQ50	Q9Y399	Q9BYN8	Q8TAE8	Q6P161	Q15070	P82673
R-HSA-2262752	Cellular responses to stress	1	414	737	0.0635345	6.00332e-08	4.08226e-06	255	373	0.0283069	9606	Homo sapiens	Q92616	Q8NEY4	Q06265	P17676	P16220	P13073	P63208	P49137	O14548	O75935	Q9NXC5	P27361	O00399	P16104	P62244	P62241	P30519	Q9UI12	Q96EB6	P62249	P25398	P27694	Q8IXK0	P18621	P61163	P63220	Q9Y294	P40429	P40306	P61289	P62258	P06400	Q92945	P08708	P26373	P99999	Q99460
R-HSA-5419276	Mitochondrial translation termination		75	88	0.00758621	6.68299e-08	4.27711e-06	5	5	0.000379449	9606	Homo sapiens	Q96A35	Q96DV4	Q7Z2W9	Q96EL3	Q9P015	Q9H0U6	Q8IXM3	Q9BYC9	Q9BYC8	Q9NVS2	Q9BQC6	Q9NX20	Q9NWU5	Q9Y6G3	Q9BZE1	Q9HD33	O15235	Q13084	Q9H9J2	Q96GC5	Q8N983	P82912	Q9Y676	P82914	P51398	Q969S9	Q13405	Q9NRX2	Q9NQ50	Q9Y399	Q9BYN8	Q8TAE8	Q6P161	Q15070	P82673	P82675	Q7Z7H8
R-HSA-5368286	Mitochondrial translation initiation		74	88	0.00758621	1.34531e-07	7.98566e-06	3	4	0.000303559	9606	Homo sapiens	Q96A35	Q96DV4	P46199	Q7Z2W9	Q96EL3	Q9P015	Q9H0U6	Q8IXM3	Q9BYC9	Q9BYC8	Q9NVS2	Q9BQC6	Q9NX20	Q9NWU5	Q9Y6G3	Q9BZE1	Q9HD33	O15235	Q13084	Q9H9J2	Q96GC5	Q8N983	P82912	Q9Y676	P82914	P51398	Q13405	Q9NRX2	Q9NQ50	Q9Y399	Q9BYN8	Q8TAE8	Q6P161	Q15070	P82673	P82675	Q7Z7H8
R-HSA-8953897	Cellular responses to stimuli	2	418	751	0.0647414	1.3535e-07	7.98566e-06	263	404	0.0306595	9606	Homo sapiens	Q92616	Q8NEY4	Q06265	P17676	P16220	P13073	P63208	P49137	O14548	O75935	Q9NXC5	P27361	O00399	P16104	P62244	P62241	P30519	Q9UI12	Q96EB6	P62249	P25398	P27694	Q8IXK0	P18621	P61163	P63220	Q9Y294	P40429	P40306	P61289	P62258	P06400	Q92945	P08708	P26373	P99999	Q99460
R-HSA-72662	Activation of the mRNA upon binding of the cap-binding complex and eIFs, and subsequent binding to 43S		53	60	0.00517241	1.89648e-06	0.000100513	6	6	0.000455339	9606	Homo sapiens	P23396	O75821	P62081	P62280	O00303	P39019	P62277	P62273	P23588	P46783	P62753	O15371	O15372	P46782	P46781	P41091	P62244	P62241	Q7L2H7	P20042	P62841	P60228	P60866	P62249	P25398	P55884	P11940	P63220	P61247	Q14152	Q9UBQ5	P62857	P05198	P62979	Q13541	P62851	P08865
R-HSA-9711097	Cellular response to starvation	3	109	157	0.0135345	2.15197e-06	0.000111902	24	28	0.00212491	9606	Homo sapiens	Q92616	P23396	Q16864	P62917	P62081	Q8NEY4	P18124	P17676	P42345	P62750	P47914	Q96RU7	P62910	P46783	P83731	P62913	P61421	Q15382	P62753	Q13488	Q9NXC5	P46782	P46781	P36578	P41091	Q9Y6P5	P62244	P84098	P63173	P62241	P62888	P61313	P20042	P46777	P46776	P27635	P60866
R-HSA-9711123	Cellular response to chemical stress		109	161	0.0138793	6.25839e-06	0.000300403	54	64	0.00485695	9606	Homo sapiens	P53004	P00390	Q9NNW7	P10599	P13073	P62195	P62877	P63208	O14548	P07237	P20674	P55036	O75376	P48556	P30519	Q16401	P60900	Q99757	Q16881	O75880	P35998	O43819	Q92793	Q96RS0	O15379	P25789	P25788	P40306	P61289	P25787	P00441	P25786	Q14997	P32119	P99999	Q9Y618	Q9UNM6
R-HSA-162587	HIV Life Cycle		111	165	0.0142241	6.77061e-06	0.000318219	100	116	0.00880322	9606	Homo sapiens	P32780	Q9H444	P35658	O00268	O00267	P13984	P52435	O60563	Q9UK41	Q9BW27	Q8WUM4	Q5VWG9	Q8WUM0	Q9NRG9	P62875	O15514	Q15545	P30876	O75531	P24928	P62487	Q08945	Q8WX92	P12270	P52298	P62937	Q9UN37	P52294	Q8TEM1	P57740	O60942	P49917	P18615	P18858	Q8NFH3	P17096	Q8NFH4
R-HSA-72695	Formation of the ternary complex, and subsequently, the 43S complex		46	52	0.00448276	8.33266e-06	0.000383303	3	3	0.000227669	9606	Homo sapiens	P25398	P55884	P23396	O75821	P62081	P62280	O00303	P39019	P62277	P62273	P63220	P61247	Q14152	P46783	Q9UBQ5	P62857	P05198	P62979	P62851	P08865	P62753	P62854	O15371	Q13347	O15372	P08708	P46782	P46781	P22090	P41091	P42677	P62266	P62244	P62861	P15880	P62263	P62241
R-HSA-72187	mRNA 3'-end processing		49	57	0.00491379	9.0637e-06	0.000407867	3	3	0.000227669	9606	Homo sapiens	Q16629	Q9BY77	Q86V81	Q13838	O95391	Q96FV9	Q01130	O00148	P33240	Q9BZI7	Q8IYB3	P84103	O15234	O95639	Q10570	Q13242	Q13247	P38919	Q01081	Q13769	Q9H0L4	Q09161	Q12996	Q96J01	Q05048	O43809	Q05519	Q8NI27	Q9C0J8	O94913	Q86W42	P52298	P51003	Q86U42	O60508	Q9UKF6	Q9Y5S9
R-HSA-71291	Metabolism of amino acids and derivatives		219	376	0.0324138	9.81305e-06	0.000431774	110	247	0.0187448	9606	Homo sapiens	P62917	P50135	Q96GX9	P62910	P46783	Q9UJS0	P83731	P62913	P24752	Q9UKU7	O43324	P55036	P46782	P46781	O14561	Q9NRX5	Q96HY7	P19623	P62244	P30084	P62241	P23434	Q16762	Q16401	P46777	P46776	P60866	P46778	Q16881	P62249	Q6YP21	P25398	P35998	P18621	P15104	O95571	P23526
R-HSA-450408	AUF1 (hnRNP D0) binds and destabilizes mRNA		48	56	0.00482759	1.19371e-05	0.00050136	4	4	0.000303559	9606	Homo sapiens	P0DMV8	Q14103	P28066	P28065	P11940	P28062	Q06323	P51665	O00487	P35998	P62333	P62195	P20618	P25789	P25788	P40306	P62979	Q92530	P61289	Q13200	P25787	P25786	Q14997	Q15008	O43242	Q9UL46	P55036	O00231	Q9UNM6	P62191	O00233	Q99460	O00232	P28072	P17980	P28070	Q99436
R-HSA-9604323	Negative regulation of NOTCH4 signaling		47	55	0.00474138	1.57185e-05	0.000634825	5	6	0.000455339	9606	Homo sapiens	P28066	P28065	P28062	Q06323	Q13616	P51665	O00487	P35998	P62333	P62195	P20618	P25789	P62877	P25788	P63208	P40306	P62979	Q92530	P61289	Q9Y6A5	P63104	Q13200	P25787	P25786	Q15008	O43242	Q9UL46	P55036	P31749	O00231	Q9UNM6	P62191	O00233	Q99460	O00232	P28072	P17980
R-HSA-5362768	Hh mutants are degraded by ERAD		47	56	0.00482759	2.42519e-05	0.000911109	5	6	0.000455339	9606	Homo sapiens	P28066	P28065	P28062	Q86TM6	Q06323	P51665	O00487	P35998	P62333	P62195	P20618	P25789	Q96DZ1	Q9GZP9	P25788	P40306	P62979	Q92530	P61289	P55072	Q13200	P25787	P25786	Q14997	Q15008	O43242	Q9UL46	P55036	O00231	Q9UNM6	P62191	O00233	Q99460	O00232	P28072	P17980	P28070
R-HSA-5678895	Defective CFTR causes cystic fibrosis	20	50	61	0.00525862	2.47425e-05	0.000915472	4	7	0.000531229	9606	Homo sapiens	P51665	P62195	Q96DZ1	Q92530	P55072	Q13200	O94905	O43242	P55036	O00231	O00233	O00232	Q99436	Q96GF1	P48556	P49721	Q16401	P49720	P60900	Q9BUN8	P28066	P28065	P28062	Q06323	O00487	P35998	P62333	P20618	P25789	Q9GZP9	P25788	P40306	P62979	P61289	P25787	P25786	Q14997
R-HSA-8854050	FBXL7 down-regulates AURKA during mitotic entry and in early mitosis		46	55	0.00474138	3.18485e-05	0.00108285	6	6	0.000455339	9606	Homo sapiens	P28066	P28065	P28062	Q06323	Q13616	P51665	O00487	P35998	P62333	P62195	P20618	P25789	P62877	P25788	P63208	P40306	P62979	Q92530	P61289	Q13200	P25787	Q96ME1	P25786	Q14997	Q15008	O43242	Q9UL46	P55036	O00231	Q9UNM6	P62191	O00233	Q99460	O00232	P28072	P17980	P28070
R-HSA-5607761	Dectin-1 mediated noncanonical NF-kB signaling	24	49	60	0.00517241	3.23553e-05	0.00110008	8	9	0.000683008	9606	Homo sapiens	P51665	P62195	P63208	Q92530	Q13200	O43242	P55036	O00231	O00233	O00232	P61081	Q99436	Q8TBC4	P48556	P49721	Q16401	P49720	P60900	P28066	P28065	P28062	Q06323	Q13616	O00487	P35998	Q00653	P62333	P20618	P25789	P25788	P40306	P62979	P61289	P25787	P25786	Q14997	Q15008
R-HSA-3371556	Cellular response to heat stress		69	95	0.00818966	3.88535e-05	0.00124331	29	29	0.0022008	9606	Homo sapiens	Q13554	P0DMV8	P07900	O95757	Q13315	P28482	P35658	P38646	P42345	Q99567	Q9BW27	Q15185	P49137	P55072	P25685	P48723	Q8WUM0	Q9NRG9	P27361	O75694	P35244	P37198	P11142	P11021	P68104	P12270	Q9BVL2	P49841	Q96EB6	P27694	Q09472	Q8TEM1	P57740	Q12769	P78406	Q96EE3	Q00613
R-HSA-5676590	NIK-->noncanonical NF-kB signaling		48	59	0.00508621	4.22926e-05	0.00132782	7	9	0.000683008	9606	Homo sapiens	P28066	P28065	P28062	Q06323	Q13616	P51665	O00487	P35998	Q00653	P62333	P62195	P20618	P25789	P25788	P63208	P40306	P62979	Q92530	P61289	Q13200	P25787	P25786	Q14997	Q15008	O43242	Q9UL46	O15111	P55036	O00231	Q9UNM6	P62191	O00233	Q99460	O00232	P28072	P17980	P61081
R-HSA-162599	Late Phase of HIV Life Cycle		100	152	0.0131034	4.28329e-05	0.00132782	63	77	0.00584352	9606	Homo sapiens	Q96FZ7	P23193	P50613	P32780	Q9H444	P51946	O43633	P35658	O00268	O00267	P13984	P52435	Q9Y3E7	Q99567	P51948	Q8IXH7	O60563	Q9UK41	Q9BW27	Q8WUM4	O75909	Q5VWG9	Q8WUM0	Q9NRG9	P62875	O15514	P46060	Q92804	Q15545	P30876	Q09161	O75694	P19387	P19388	Q9NP79	Q8WUX9	P37198
R-HSA-68882	Mitotic Anaphase		144	237	0.020431	4.98406e-05	0.00151598	30	32	0.00242847	9606	Homo sapiens	Q14204	Q9Y266	Q9H444	P63167	Q9Y6G9	P62195	P63165	Q92973	Q9BW27	P43034	Q8N3U4	Q8WUM0	Q13362	Q13885	Q14974	P55036	Q12834	O43684	O75531	Q13409	Q14739	Q14738	O60216	Q9BUF5	P48556	Q16401	P60900	Q29RF7	P30622	Q9BS16	Q8WVM7	Q9UN37	P68363	P57740	P35998	Q99986	Q8IXJ6
R-HSA-9707564	Cytoprotection by HMOX1		84	123	0.0106034	5.05328e-05	0.00151598	28	32	0.00242847	9606	Homo sapiens	P53004	P30043	P51665	P13073	P42704	P62195	P62877	P63208	Q92530	P69905	Q13200	O14867	O14548	P40763	P20674	P10606	O43242	P55036	O00231	O00233	O00232	O75376	P19784	Q99436	O75182	P48556	P30519	P49721	P49720	Q16401	P60900	Q9H3M7	P09669	P28066	P28065	P28062	O00483
R-HSA-2555396	Mitotic Metaphase and Anaphase		144	238	0.0205172	6.01058e-05	0.00174666	30	33	0.00250436	9606	Homo sapiens	Q14204	Q9Y266	Q9H444	P63167	Q9Y6G9	P62195	P63165	Q92973	Q9BW27	P43034	Q8N3U4	Q8WUM0	Q13362	Q13885	Q14974	P55036	Q12834	O43684	O75531	Q13409	Q14739	Q14738	O60216	Q9BUF5	P48556	Q16401	P60900	Q29RF7	P30622	Q9BS16	Q8WVM7	Q9UN37	P68363	P57740	P35998	Q99986	Q8IXJ6
R-HSA-5610783	Degradation of GLI2 by the proteasome		48	60	0.00517241	6.27059e-05	0.00174666	5	5	0.000379449	9606	Homo sapiens	P28066	P28065	P28062	Q06323	Q13616	P51665	O00487	P35998	P48729	P62333	P62195	P20618	P25789	P62877	P25788	P63208	P40306	P62979	Q92530	P61289	Q13200	P25787	P25786	Q14997	Q15008	O43242	Q9UL46	P55036	O00231	Q9UNM6	P62191	O00233	Q99460	O00232	P28072	P17980	P28070
R-HSA-5610785	GLI3 is processed to GLI3R by the proteasome		48	60	0.00517241	6.27059e-05	0.00174666	5	5	0.000379449	9606	Homo sapiens	P28066	P28065	P28062	Q06323	Q13616	P51665	O00487	P35998	P48729	P62333	P62195	P20618	P25789	P62877	P25788	P63208	P40306	P62979	Q92530	P61289	Q13200	P25787	P25786	Q14997	Q15008	O43242	Q9UL46	P55036	O00231	Q9UNM6	P62191	O00233	Q99460	O00232	P28072	P17980	P28070
R-HSA-177243	Interactions of Rev with host cellular proteins		37	42	0.00362069	6.46912e-05	0.00174666	14	16	0.00121424	9606	Homo sapiens	Q8TEM1	P57740	Q12769	P35658	P78406	Q96EE3	Q99567	Q8NFH3	Q8NFH4	Q9BW27	Q8NFH5	Q8WUM0	Q9NRG9	P49792	P46060	Q14974	P49790	P62826	P06748	O14980	O75694	Q8N1F7	P55735	P18754	P37198	P52948	P12270	Q7Z3B4	Q92621	Q9BVL2	Q5SRE5	P43487	Q9UKX7","P52948-3	P52948-4	Q8TEM1	P57740	Q12769
R-HSA-1169091	Activation of NF-kappaB in B cells		52	67	0.00577586	6.77986e-05	0.00180407	8	10	0.000758898	9606	Homo sapiens	O95999	P51665	O43318	P62195	Q9Y6K9	P63208	Q92530	Q13200	O43242	P55036	O00231	O00233	O00232	Q99436	Q04864	P48556	P49721	Q16401	P49720	P60900	P28066	P28065	P28062	Q06323	Q13616	O00487	P35998	P62333	P20618	P25789	P25788	P40306	P62979	P61289	P25787	P25786	Q14997
R-HSA-349425	Autodegradation of the E3 ubiquitin ligase COP1		43	52	0.00448276	7.19955e-05	0.00180407	3	5	0.000379449	9606	Homo sapiens	P28066	Q13315	P28065	P28062	Q06323	P51665	O00487	P35998	P62333	P62195	P20618	P25789	P25788	P40306	P62979	Q92530	P61289	Q13200	P25787	P25786	Q14997	Q15008	O43242	Q9UL46	P55036	O00231	Q9UNM6	P62191	O00233	Q99460	O00232	P28072	P17980	P28070	Q99436	O14818	P48556
R-HSA-4641258	Degradation of DVL		46	57	0.00491379	7.21626e-05	0.00180407	6	7	0.000531229	9606	Homo sapiens	P28066	Q76N89	P28065	P28062	Q13618	Q06323	P51665	O00487	P35998	P62333	P62195	P20618	P25789	P62877	P25788	P40306	P62979	Q92530	P61289	Q13200	P25787	Q92997	P25786	Q14997	Q15008	O43242	Q9UL46	P55036	O00231	Q9UNM6	P62191	O00233	Q99460	O00232	P28072	P17980	P28070
R-HSA-194441	Metabolism of non-coding RNA		46	57	0.00491379	7.21626e-05	0.00180407	6	6	0.000455339	9606	Homo sapiens	P52298	Q8TEM1	Q8TEQ6	P57740	Q12769	P35658	P78406	Q96EE3	Q99567	Q96RS0	Q8NFH3	P62316	Q8NFH4	Q9BW27	P62318	O14744	Q9BQA1	Q8NFH5	P62314	Q8WUM0	Q9NRG9	Q16637	P49792	P49790	Q09161	Q9H814	O75694	Q8N1F7	Q9UHI6	P57678	P55735	P37198	P52948	P12270	Q7Z3B4	Q92621	P62306
R-HSA-5387390	Hh mutants abrogate ligand secretion		47	59	0.00508621	8.1686e-05	0.00204215	5	7	0.000531229	9606	Homo sapiens	P28066	P28065	P28062	Q86TM6	Q06323	P51665	O00487	P35998	P62333	P62195	P20618	P25789	Q96DZ1	Q9GZP9	P25788	P40306	P62979	Q92530	P61289	P55072	Q13200	P25787	P25786	Q14997	Q15008	O43242	Q9UL46	P55036	O00231	Q9UNM6	P62191	O00233	Q99460	O00232	P28072	P17980	P28070
R-HSA-168276	NS1 Mediated Effects on Host Pathways		39	46	0.00396552	9.17937e-05	0.00220305	5	6	0.000455339	9606	Homo sapiens	O00505	Q86U42	P52294	O00629	Q8TEM1	P57740	Q12769	P35658	P78406	P19525	Q96EE3	Q99567	Q8NFH3	Q8NFH4	Q9BW27	O95639	Q8NFH5	Q8WUM0	Q9NRG9	P49792	Q14974	P49790	O75694	Q8N1F7	P55735	P37198	P52948	P12270	P05161	Q7Z3B4	P52292	Q92621	Q9BVL2	Q5SRE5	Q9UKX7","P52948-3	P52948-4	O00505
R-HSA-5607764	CLEC7A (Dectin-1) signaling	21	69	98	0.00844828	9.54197e-05	0.00229007	42	45	0.00341504	9606	Homo sapiens	Q14643	O95999	P12931	P51665	O43318	P62195	Q9Y6K9	Q14571	P63208	Q92530	Q13200	Q14573	O43242	P55036	O15530	O00231	O00233	O00232	P61081	Q99436	Q8TBC4	P63098	P48556	P49721	P49720	Q16401	P60900	Q15750	Q9NYJ8	P28066	P28065	P28062	Q06323	Q13616	O00487	P35998	Q00653
R-HSA-5610780	Degradation of GLI1 by the proteasome		47	60	0.00517241	0.000119163	0.00274075	6	6	0.000455339	9606	Homo sapiens	P28066	P28065	P28062	Q06323	Q13616	P51665	O00487	P35998	P62333	P62195	P20618	P25789	P62877	P25788	P63208	P40306	P62979	Q92530	P61289	Q13200	P25787	P25786	Q14997	Q15008	O43242	Q9UL46	P55036	O00231	Q9UNM6	P62191	O00233	Q99460	Q96J02	O00232	P28072	P17980	P28070
R-HSA-1236978	Cross-presentation of soluble exogenous antigens (endosomes)	27	41	50	0.00431034	0.00012379	0.00284716	5	5	0.000379449	9606	Homo sapiens	P28066	P28065	P28062	Q06323	P51665	O00487	P35998	P62333	P62195	P20618	P25789	P25788	P40306	Q92530	P61289	Q13200	Q9UBG0	P25787	P25786	Q14997	Q15008	O43242	Q9UL46	P55036	O00231	Q9UNM6	P62191	O00233	Q99460	O00232	P28072	P17980	P28070	Q99436	O14818	P48556	P49721
R-HSA-69610	p53-Independent DNA Damage Response		42	52	0.00448276	0.000141488	0.00311273	2	4	0.000303559	9606	Homo sapiens	P28066	P28065	P28062	Q06323	P51665	O00487	P35998	P62333	P62195	P20618	P25789	P25788	P40306	P62979	Q92530	P61289	Q13200	P25787	P25786	Q14997	Q15008	O43242	Q9UL46	P55036	O00231	Q9UNM6	P62191	O00233	Q99460	O00232	P28072	P17980	P28070	Q99436	O14818	P48556	P62987
R-HSA-69613	p53-Independent G1/S DNA damage checkpoint		42	52	0.00448276	0.000141488	0.00311273	2	4	0.000303559	9606	Homo sapiens	P28066	P28065	P28062	Q06323	P51665	O00487	P35998	P62333	P62195	P20618	P25789	P25788	P40306	P62979	Q92530	P61289	Q13200	P25787	P25786	Q14997	Q15008	O43242	Q9UL46	P55036	O00231	Q9UNM6	P62191	O00233	Q99460	O00232	P28072	P17980	P28070	Q99436	O14818	P48556	P62987
R-HSA-180746	Nuclear import of Rev protein		34	39	0.00336207	0.000150318	0.00330699	7	7	0.000531229	9606	Homo sapiens	Q8TEM1	P57740	Q12769	P35658	P78406	Q96EE3	Q99567	Q8NFH3	Q8NFH4	Q9BW27	Q9NRG9	Q8WUM0	Q8NFH5	P49792	Q14974	P49790	P62826	P06748	O75694	Q8N1F7	P55735	P18754	P37198	P52948	P12270	Q7Z3B4	Q92621	Q5SRE5	Q9BVL2	Q9UKX7","P52948-3	P52948-4	Q8TEM1	P57740	Q12769	P35658	P78406	P52948-5
R-HSA-5358346	Hedgehog ligand biogenesis		49	65	0.00560345	0.000207461	0.00435668	8	15	0.00113835	9606	Homo sapiens	Q86TM6	P51665	P62195	Q96DZ1	Q92530	P55072	Q13200	P07237	O43242	P78536	P55036	O00231	O00233	O00232	Q99436	P48556	P49721	Q16401	P49720	P60900	P28066	P28065	P28062	Q06323	O00487	P35998	P62333	P20618	P25789	Q9GZP9	P25788	P40306	P62979	P61289	P25787	P25786	Q14997
R-HSA-68949	Orc1 removal from chromatin		52	71	0.00612069	0.00026502	0.00530041	4	4	0.000303559	9606	Homo sapiens	Q14566	P33992	P33991	P51665	P62195	P62877	P63208	P25205	Q92530	Q13200	P49736	O43242	P55036	O00231	O00233	O00232	Q99436	P48556	P49721	Q16401	P49720	P60900	P28066	Q9UBD5	Q13415	P28065	P28062	Q06323	Q13616	O00487	P35998	P62333	P20618	P25789	P25788	P40306	P62979
R-HSA-1168372	Downstream signaling events of B Cell Receptor (BCR)		58	82	0.00706897	0.000290395	0.0058079	12	15	0.00113835	9606	Homo sapiens	O95999	P51665	O43318	P62195	Q9Y6K9	P63208	Q92530	Q13200	P01111	O43242	P55036	O00231	O00233	O00232	Q99436	Q04864	P63098	P48556	P49721	Q16401	P49720	P60900	P28066	P62937	P28065	P28062	Q06323	Q13616	O00487	P35998	P62333	P20618	P25789	P25788	P40306	P62979	P61289
R-HSA-429914	Deadenylation-dependent mRNA decay		43	56	0.00482759	0.000336536	0.00673072	9	10	0.000758898	9606	Homo sapiens	Q9GZS3	Q9Y4Y9	P11940	Q06265	A5YKK6	Q9UFF9	P62310	Q8IZH2	Q5RKV6	Q9NPI6	P23588	O15116	Q9Y450	P62312	Q9UK45	Q9Y4Z0	Q8IU60	Q9C0C2	Q15024	P38919	Q96F86	Q9Y2L1	Q13868	Q96C86	Q9Y333	P26196	Q9NQT4	O75175	Q9NQT5	Q96B26	Q6P2E9	Q9H9A5	Q9H074	Q9UIV1	Q6PGP7	Q9UKZ1	Q9Y3B2
R-HSA-199991	Membrane Trafficking	6	330	635	0.0547414	0.000419022	0.00796142	196	219	0.0166199	9606	Homo sapiens	Q14204	Q14203	Q9NRW1	P18085	P13987	Q96KP1	Q9NRW7	Q9UPN7	P61020	O15511	Q9UK41	O14662	P43034	P09496	P61026	P09497	P27348	P49815	Q92734	P47755	O75935	Q9UIQ6	P49257	Q12955	Q5JRA6	Q9UBC2	Q9UIA0	Q01484	Q8IWJ2	O00399	O00159	P86790	P08174	O00161	Q96CN9	O60331	Q96AJ9
R-HSA-4641257	Degradation of AXIN		42	55	0.00474138	0.000435419	0.00827295	4	8	0.000607118	9606	Homo sapiens	P28066	P28065	P28062	Q06323	P51665	O00487	P35998	P62333	P62195	P20618	P25789	P25788	P40306	P62979	Q92530	P61289	Q13200	P25787	P25786	Q14997	Q15008	O43242	Q9UL46	P55036	O00231	Q9UNM6	P62191	O00233	Q99460	O00232	P28072	P17980	P28070	Q99436	O14818	P48556	P62987
R-HSA-2995410	Nuclear Envelope (NE) Reassembly		55	78	0.00672414	0.000438265	0.00832703	24	24	0.00182136	9606	Homo sapiens	Q96FZ7	Q9H444	O43633	P14635	Q9Y3E7	P63165	Q92973	Q9BW27	Q8WUM0	P46060	Q13885	Q14974	O75531	O75694	P30153	Q14739	P37198	Q8WUX9	Q9BUF5	Q8WYP5	Q9BVL2	Q9Y2U8	Q9UN37	P68363	P57740	Q12769	Q9UQN3	Q99986	Q96EE3	Q8IXJ6	P42167	Q86Y07	Q8NFH3	Q8NFH4	Q8NFH5	Q9BQE3	P62826
R-HSA-379716	Cytosolic tRNA aminoacylation		23	24	0.00206897	0.000472675	0.00850816	20	21	0.00159369	9606	Homo sapiens	P54577	Q9NSD9	P54136	P26640	P49591	O43324	P07814	P23381	P14868	Q12904	O43776	P26639	P41252	Q9P2J5	Q15181	P41250	P47897	P49589	Q9Y285	P49588	Q13155	Q15046	P56192","P54577	Q9NSD9	P54136	P26640	P49591	O43324	P07814	P23381	P14868	Q12904	O43776	P26639	P41252	Q9P2J5	Q15181
R-HSA-174084	Autodegradation of Cdh1 by Cdh1:APC/C		47	64	0.00551724	0.000476748	0.00858146	2	2	0.00015178	9606	Homo sapiens	P28066	P28065	P28062	Q06323	P51665	O00487	P35998	P62333	P62195	P20618	P25789	P25788	Q13042	P40306	P62979	Q92530	P61289	Q13200	P25787	P25786	Q15008	O43242	Q9UL46	P55036	O00231	Q9UNM6	P62191	O00233	Q99460	O00232	P28072	P17980	P28070	Q99436	O14818	P30260	Q9UJX6
R-HSA-3301854	Nuclear Pore Complex (NPC) Disassembly		33	40	0.00344828	0.000478796	0.00861832	2	2	0.00015178	9606	Homo sapiens	Q8TEM1	P57740	Q12769	P14635	P35658	P78406	Q96EE3	Q99567	Q8NFH3	Q8NFH4	Q9BW27	Q9NRG9	Q8WUM0	Q8NFH5	P49792	P49790	O75694	Q8N1F7	Q8TD19	P55735	P37198	P52948	P12270	Q7Z3B4	Q92621	Q5SRE5	P06493	Q9BVL2	Q9UKX7","P52948-3	P52948-4	Q8TEM1	P57740	Q12769	P14635	P35658	P78406	P52948-5
R-HSA-68827	CDT1 association with the CDC6:ORC:origin complex		44	59	0.00508621	0.000521243	0.00935356	3	3	0.000227669	9606	Homo sapiens	P28066	Q9UBD5	Q13415	P28065	P28062	Q06323	P51665	O00487	P35998	P62333	P62195	P20618	P25789	P25788	P40306	P62979	Q92530	P61289	Q13200	P25787	P25786	Q14997	Q15008	O43242	Q9UL46	P55036	O00231	Q9UNM6	P62191	O00233	Q99460	O00232	P28072	P17980	P28070	Q99436	O14818
R-HSA-351202	Metabolism of polyamines		44	59	0.00508621	0.000521243	0.00935356	5	15	0.00113835	9606	Homo sapiens	P28066	P28065	P28062	Q06323	P51665	O00487	P35998	P62333	Q9NWM0	P62195	P20618	P25789	P25788	P40306	Q92530	P61289	Q13200	P25787	P25786	Q14997	Q15008	O43242	Q9UL46	P55036	O00231	Q9UNM6	P62191	P15559	O00233	Q99460	O00232	P28072	P17980	P52788	P28070	P19623	Q99436
R-HSA-176033	Interactions of Vpr with host cellular proteins		37	47	0.00405172	0.000536212	0.00935356	3	4	0.000303559	9606	Homo sapiens	P52294	Q8TEM1	P12236	P57740	Q12769	P35658	P78406	P12235	Q96EE3	Q99567	Q8NFH3	P17096	Q8NFH4	Q9BW27	Q8NFH5	Q8WUM0	Q9NRG9	P49792	P49790	O75531	O75694	Q8N1F7	O75475	P55735	P37198	P52948	P12270	Q7Z3B4	Q92621	P05141	Q9BVL2	Q5SRE5	Q9UKX7","P52948-3	P52948-4	P52294	Q8TEM1	P12236
R-HSA-174154	APC/C:Cdc20 mediated degradation of Securin		49	68	0.00586207	0.00055021	0.00935356	3	3	0.000227669	9606	Homo sapiens	P51665	P62195	Q13042	Q92530	Q13200	O43242	P55036	Q12834	O00231	O00233	O00232	Q99436	Q9UJX6	P48556	Q9UJX5	Q9H1A4	P49721	Q16401	Q9UJX3	P49720	P60900	P28066	P28065	P28062	Q06323	O00487	P35998	P62333	P20618	P25789	P25788	P40306	P62979	P61289	P25787	P25786	Q14997
R-HSA-68867	Assembly of the pre-replicative complex		49	68	0.00586207	0.00055021	0.00935356	11	12	0.000910678	9606	Homo sapiens	Q14566	P33992	P33991	P51665	P62195	P25205	Q92530	Q13200	P49736	O43242	P55036	O00231	O00233	O00232	Q99436	P48556	P49721	Q16401	P49720	P60900	P28066	Q9UBD5	Q13415	P28065	P28062	Q06323	O00487	P35998	P62333	P20618	P25789	P25788	P40306	P62979	P61289	P25787	P25786
R-HSA-195253	Degradation of beta-catenin by the destruction complex		57	83	0.00715517	0.000645569	0.0109747	20	23	0.00174547	9606	Homo sapiens	P25054	P51665	P48729	P62195	P62877	P63208	Q92530	Q13200	Q13362	Q13363	O43242	P55036	O00231	Q08117	P30153	O00233	O00232	Q14738	Q99436	P48556	P49721	P49841	Q16401	P49720	P60900	P28066	P28065	P28062	Q06323	Q13616	O00487	P35998	P62333	P20618	P25789	P25788	P40306
R-HSA-5619107	Defective TPR may confer susceptibility towards thyroid papillary carcinoma (TPC)		30	36	0.00310345	0.0007178	0.0117794	1	1	7.58898e-05	9606	Homo sapiens	Q8TEM1	P57740	Q12769	P35658	P78406	Q96EE3	Q99567	Q8NFH3	Q8NFH4	Q9BW27	Q9NRG9	Q8WUM0	Q8NFH5	P49792	P49790	O75694	Q8N1F7	P55735	P37198	P52948	P12270	Q7Z3B4	Q92621	Q5SRE5	Q9BVL2	Q9UKX7","P52948-3	P52948-4	Q8TEM1	P57740	Q12769	P35658	P78406	P52948-5	Q99567	Q8NFH3	Q8NFH4	Q9BW27
R-HSA-1169410	Antiviral mechanism by IFN-stimulated genes	25	60	89	0.00767241	0.000735324	0.0117794	23	31	0.00235258	9606	Homo sapiens	O00505	P78344	P19174	O00629	Q9Y6K5	P35658	P19525	P42224	Q99567	P61221	Q9BW27	P20592	Q8WUM0	Q9NRG9	P38919	Q14974	Q14258	Q6L8Q7	Q9Y4X5	Q13526	P27361	O75694	P37198	O60573	P12270	P52292	Q9BVL2	P21333	P52294	Q8TEM1	P57740	Q12769	P78406	Q96EE3	P61088	Q05823	Q8NFH3
R-HSA-5619084	ABC transporter disorders		54	78	0.00672414	0.000736212	0.0117794	7	22	0.00166958	9606	Homo sapiens	O95477	P51665	P62195	P02647	Q96DZ1	Q92530	P55072	Q13200	O94905	O43242	P55036	O00231	O00233	O00232	Q99436	Q96GF1	Q9NUN5	P48556	P49721	Q16401	P49720	P60900	Q9BUN8	P28066	P28065	P28062	Q06323	P33897	O00487	P35998	P62333	P20618	P25789	Q9GZP9	P25788	P40306	P62979
R-HSA-1169408	ISG15 antiviral mechanism	26	55	80	0.00689655	0.000773044	0.0123687	16	16	0.00121424	9606	Homo sapiens	O00505	P78344	P19174	O00629	P35658	P19525	P42224	Q99567	Q9BW27	P20592	Q8WUM0	Q9NRG9	P38919	Q14974	Q14258	Q9Y4X5	Q13526	P27361	O75694	P37198	O60573	P12270	P52292	Q9BVL2	P52294	Q8TEM1	P57740	Q12769	P78406	Q96EE3	P61088	Q8NFH3	Q8NFH4	P62979	Q8NFH5	P49792	P49790
R-HSA-174184	Cdc20:Phospho-APC/C mediated degradation of Cyclin A		51	73	0.0062931	0.000836303	0.0133808	3	3	0.000227669	9606	Homo sapiens	P51665	P62195	Q13042	Q92530	Q13200	O43242	P55036	Q12834	O43684	O00231	O00233	O00232	Q99436	Q9UJX6	P48556	Q9UJX5	Q9H1A4	P49721	Q16401	Q9UJX3	P49720	P60900	P28066	P28065	P28062	Q06323	O00487	P35998	P62333	P20618	P25789	P25788	P40306	P62979	P61289	P25787	P25786
R-HSA-1234176	Oxygen-dependent proline hydroxylation of Hypoxia-inducible Factor Alpha		47	66	0.00568966	0.000890201	0.0142432	9	12	0.000910678	9606	Homo sapiens	P28066	P28065	P28062	Q13617	Q06323	P51665	O00487	P35998	P62333	P62195	P20618	P25789	P62877	P25788	P40306	P62979	Q92530	P61289	Q13200	P25787	P25786	Q14997	Q15008	O43242	Q9UL46	Q15369	P55036	O00231	Q9UNM6	P62191	O00233	Q99460	O00232	P28072	P17980	P28070	Q99436
R-HSA-179419	APC:Cdc20 mediated degradation of cell cycle proteins prior to satisfation of the cell cycle checkpoint		51	74	0.00637931	0.00110935	0.0177495	6	6	0.000455339	9606	Homo sapiens	P51665	P62195	Q13042	Q92530	Q13200	O43242	P55036	Q12834	O43684	O00231	O00233	O00232	Q99436	Q9UJX6	P48556	Q9UJX5	Q9H1A4	P49721	Q16401	Q9UJX3	P49720	P60900	P28066	P28065	P28062	Q06323	O00487	P35998	P62333	P20618	P25789	P25788	P40306	P62979	P61289	P25787	P25786
R-HSA-176409	APC/C:Cdc20 mediated degradation of mitotic proteins		52	76	0.00655172	0.00116287	0.0177849	13	13	0.000986568	9606	Homo sapiens	P14635	P51665	P62195	Q13042	Q92530	Q13200	O43242	P55036	Q12834	O43684	O00231	O00233	O00232	Q99436	Q9UJX6	P48556	Q9UJX5	Q9H1A4	P49721	Q16401	Q9UJX3	P49720	P60900	P28066	P28065	P28062	Q06323	O00487	P35998	P62333	P20618	P25789	P25788	P40306	P62979	P61289	P25787
R-HSA-2980766	Nuclear Envelope Breakdown		42	58	0.005	0.00118566	0.0177849	11	13	0.000986568	9606	Homo sapiens	Q9Y2U8	Q8TEM1	P57740	Q12769	P14635	P35658	P78406	Q99986	Q96EE3	Q99567	P42167	Q86Y07	P17252	Q8NFH3	Q8NFH4	Q9BW27	Q8NFH5	Q8WUM0	Q9NRG9	P49792	P49790	O75531	O75694	Q8N1F7	Q8TD19	P55735	P50402	Q8NC56	P37198	P20700	P52948	P12270	Q7Z3B4	Q92621	P06493	Q9BVL2	Q5SRE5
R-HSA-199977	ER to Golgi Anterograde Transport	7	93	155	0.0133621	0.00138505	0.0207757	37	39	0.0029597	9606	Homo sapiens	Q14204	Q9UBF2	Q14203	Q92538	Q9NP61	P18085	P13987	O43237	Q12907	O00743	Q9UPN7	P63167	Q9Y6G9	O60763	Q9UJW0	Q8WTW3	P48444	Q92734	Q9BTE1	Q13561	P47755	Q9NRC6	O75935	P35606	Q13885	Q8IUR0	O95487	Q9Y678	P49257	Q12955	O95249	Q5JRA6	Q96MW5	P53618	Q13409	Q01484	Q01082
R-HSA-176814	Activation of APC/C and APC/C:Cdc20 mediated degradation of mitotic proteins		52	77	0.00663793	0.00152107	0.0218766	15	15	0.00113835	9606	Homo sapiens	P14635	P51665	P62195	Q13042	Q92530	Q13200	O43242	P55036	Q12834	O43684	O00231	O00233	O00232	Q99436	Q9UJX6	P48556	Q9UJX5	Q9H1A4	P49721	Q16401	Q9UJX3	P49720	P60900	P28066	P28065	P28062	Q06323	O00487	P35998	P62333	P20618	P25789	P25788	P40306	P62979	P61289	P25787
R-HSA-168274	Export of Viral Ribonucleoproteins from Nucleus		33	43	0.0037069	0.00153806	0.0218766	3	5	0.000379449	9606	Homo sapiens	P0DMV8	Q8TEM1	P57740	Q12769	P35658	P78406	Q96EE3	Q99567	Q8NFH3	Q8NFH4	Q9BW27	Q9NRG9	Q8WUM0	Q8NFH5	P49792	P49790	P62826	O14980	O75694	Q8N1F7	P55735	P37198	P52948	P12270	Q7Z3B4	Q92621	Q5SRE5	Q9BVL2	Q9UKX7","P52948-3	P52948-4	P0DMV8	Q8TEM1	P57740	Q12769	P35658	P78406	P52948-5
R-HSA-450385	Butyrate Response Factor 1 (BRF1) binds and destabilizes mRNA		17	17	0.00146552	0.00156262	0.0218766	6	6	0.000455339	9606	Homo sapiens	Q9Y2L1	P31946	Q13868	P31749	Q9NQT4	Q9NQT5	Q06265	Q96B26	Q07352	Q8IZH2	Q5RKV6	Q9Y3B2	Q9NPI6	Q9NPD3	P49137	Q8IU60	Q15024","Q9Y2L1	P31946	Q13868	P31749	Q9NQT4	Q9NQT5	Q06265	Q96B26	Q07352	Q8IZH2	Q5RKV6	Q9Y3B2	Q9NPI6	Q9NPD3	P49137	Q8IU60	Q15024","R-HSA-450406	R-HSA-482788	R-HSA-450517	R-HSA-450474	R-HSA-450490
R-HSA-72165	mRNA Splicing - Minor Pathway		38	52	0.00448276	0.00168184	0.0235457	5	5	0.000379449	9606	Homo sapiens	Q13435	P52298	Q16629	O75643	P67809	P55769	P13984	Q01130	P52435	Q96DI7	P62316	Q9BUQ8	P62318	P62314	P62875	O94906	O15514	Q13247	Q15029	P30876	Q09161	O75533	Q9Y333	Q15427	P35269	P19387	Q86XP3	P19388	P36954	P24928	Q9Y3B4	Q9BWJ5	P62487	P62306	Q6P2Q9	P62308	Q15393
R-HSA-112382	Formation of RNA Pol II elongation complex		43	61	0.00525862	0.00171504	0.0240106	2	2	0.00015178	9606	Homo sapiens	P52298	Q6P1J9	Q8WVC0	P23193	Q9GZS3	P50613	P32780	P51946	O00267	P13984	P52435	Q7KZ85	P18615	Q9UHB7	P51948	Q8IXH7	O60563	O60583	O75909	P62875	O15514	Q15369	P30876	Q6PD62	Q09161	P18074	Q9H3P2	P35269	P19387	P19388	Q8N7H5	P36954	P24928	P62487	Q15370	P63272	Q08945
R-HSA-174178	APC/C:Cdh1 mediated degradation of Cdc20 and other APC/C:Cdh1 targeted proteins in late mitosis/early G1		50	74	0.00637931	0.00182592	0.0255629	6	6	0.000455339	9606	Homo sapiens	P51665	P62195	Q13042	Q92530	Q13200	O43242	P55036	Q12834	O00231	O00233	O00232	Q99436	Q9UJX6	P48556	Q9UJX5	Q9H1A4	P49721	Q16401	Q9UJX3	P49720	P60900	P28066	P28065	P28062	Q06323	O00487	P35998	P62333	P20618	P25789	P25788	P40306	P62979	P61289	P25787	P25786	P06400
R-HSA-1234174	Cellular response to hypoxia	4	51	76	0.00655172	0.0019002	0.0266029	15	20	0.0015178	9606	Homo sapiens	P51665	P62195	P62877	Q92530	Q13200	O43242	P55036	O00231	O00233	O00232	Q99436	P48556	P49721	Q9Y241	Q16401	P49720	P60900	Q09472	P28066	P28065	P28062	Q13617	Q06323	O00487	P35998	P62333	Q92793	P20618	P25789	P25788	P40306	P62979	P61289	P25787	P25786	Q14997	Q15008
R-HSA-168333	NEP/NS2 Interacts with the Cellular Export Machinery		32	42	0.00362069	0.00199741	0.0274927	2	2	0.00015178	9606	Homo sapiens	Q8TEM1	P57740	Q12769	P35658	P78406	Q96EE3	Q99567	Q8NFH3	Q8NFH4	Q9BW27	Q9NRG9	Q8WUM0	Q8NFH5	P49792	P49790	P62826	O14980	O75694	Q8N1F7	P55735	P37198	P52948	P12270	Q7Z3B4	Q92621	Q5SRE5	Q9BVL2	Q9UKX7","P52948-3	P52948-4	Q8TEM1	P57740	Q12769	P35658	P78406	P52948-5	Q99567	Q8NFH3
R-HSA-8950505	Gene and protein expression by JAK-STAT signaling after Interleukin-12 stimulation	28	29	37	0.00318966	0.00211482	0.0274927	29	36	0.00273203	9606	Homo sapiens	P52597	Q9H3K6	P37837	P62937	P38646	P17987	O00170	P23528	P61224	Q53EL6	P26038	P07355	P60953	P00441	Q9UL46	P13796	P78417	P11233	O14979	Q00169	P22626	P20700	P14174	P52907	P09661	Q13177	P05388	Q99439	P04179","P52597	Q9H3K6	P37837	P62937	P38646	P17987	O00170	P23528	P61224
R-HSA-382556	ABC-family proteins mediated transport	17	65	103	0.00887931	0.00220506	0.0286658	10	27	0.00204902	9606	Homo sapiens	P28288	O75027	O15440	P51665	P62195	Q9NRK6	P02647	Q96DZ1	Q92530	O15438	P55072	Q13200	O94905	O43242	P55036	O00231	O00233	Q8NE71	O00232	P41091	Q99436	Q96GF1	P48556	P20042	P49721	P49720	Q16401	P60900	Q9BUN8	P28066	P28065	P28062	Q06323	P33897	O00487	P35998	P62333
R-HSA-70326	Glucose metabolism		62	98	0.00844828	0.0025902	0.0336726	35	49	0.0037186	9606	Homo sapiens	P06733	O75746	P40926	P40925	Q9BRR6	P52790	P35658	P53007	A6NDG6	Q99567	Q02978	P00505	P60174	P09972	Q9BW27	Q9UJS0	Q8WUM0	Q9NRG9	P06744	O00757	P04406	O75694	P30153	Q14738	P11498	P37198	Q9UBX3	P12270	Q9BVL2	P09104	P09467	Q8TEM1	P57740	Q12769	O60825	P35558	P78406
R-HSA-68886	M Phase		207	393	0.0338793	0.00262879	0.0341743	85	91	0.00690597	9606	Homo sapiens	Q14204	Q14203	Q9Y266	P35658	Q92973	Q9BW27	P43034	Q8N3U4	Q8WUM0	Q9NRG9	Q13362	O75935	P55036	P62805	Q12834	O43684	P27361	O95684	P16104	O60216	Q9BSJ2	Q16401	Q29RF7	P30622	Q8WVM7	Q9UPP1	P68363	P35998	P61163	Q8IXJ6	P42167	Q01105	Q8NFH3	Q8NFH4	P40306	P61289	P62258
R-HSA-167242	Abortive elongation of HIV-1 transcript in the absence of Tat		20	23	0.00198276	0.00318238	0.0413709	2	2	0.00015178	9606	Homo sapiens	P52298	P30876	Q09161	P35269	Q9H3P2	P19387	P19388	P13984	O00267	P36954	P52435	P24928	P18615	P62487	P63272	Q8IXH7	Q9Y5B0	Q8WX92	P62875	O15514","P52298	P30876	Q09161	P35269	Q9H3P2	P19387	P19388	P13984	O00267	P36954	P52435	P24928	P18615	P62487	P63272	Q8IXH7	Q9Y5B0	Q8WX92
R-HSA-69017	CDK-mediated phosphorylation and removal of Cdc6		48	73	0.0062931	0.00366749	0.0440099	2	4	0.000303559	9606	Homo sapiens	P28066	P28065	P28062	Q06323	P51665	O00487	P35998	P62333	P62195	P20618	P25789	P25788	Q13042	P40306	P62979	Q92530	P61289	Q13200	P25787	P25786	Q14997	Q15008	O43242	Q9UL46	P55036	O00231	Q9UNM6	P62191	O00233	Q99460	O00232	P28072	P17980	P28070	Q99436	O14818	P30260
R-HSA-6781823	Formation of TC-NER Pre-Incision Complex		37	53	0.00456897	0.00396845	0.0476214	7	7	0.000531229	9606	Homo sapiens	Q9BT78	Q09472	P23193	Q9H9Q2	P50613	Q13619	Q9UNP9	P32780	P51946	O60306	P52435	P51948	Q9UBW8	P62877	Q16531	P62979	P61201	Q99627	Q93009	P62875	P05114	O15514	Q9UMS4	Q9UNS2	P30876	Q96NB3	P18074	Q92905	P19387	P19388	P36954	Q7L5N1	P24928	P62487	P62987	Q9HCS7	Q13098","Q9BT78
R-HSA-4608870	Asymmetric localization of PCP proteins		43	64	0.00551724	0.00396908	0.047629	4	7	0.000531229	9606	Homo sapiens	P28066	P28065	P28062	Q06323	P51665	O00487	P35998	P62333	P62195	P20618	P25789	P25788	P40306	P62979	Q92530	P61289	Q13200	P25787	P25786	Q14997	Q15008	O43242	Q9UL46	P55036	O00231	Q9UNM6	P62191	O00233	Q99460	O00232	P28072	P17980	P28070	Q99436	Q14160	O14818	P48556
R-HSA-6807878	COPI-mediated anterograde transport	8	63	102	0.0087931	0.00403269	0.0483923	12	12	0.000910678	9606	Homo sapiens	Q14204	Q9UBF2	Q14203	Q92538	Q9NP61	P18085	P13987	O43237	P63167	Q9Y6G9	O60763	Q9UJW0	Q8WTW3	P48444	Q9BTE1	Q13561	P47755	Q9NRC6	O75935	P35606	Q13885	Q9Y678	Q12955	O95249	Q96MW5	P53618	Q13409	Q01484	Q01082	O00399	Q9BUF5	Q9NZ32	P08174	P46459	P53621	Q13813	Q14746
R-HSA-9020702	Interleukin-1 signaling	22	63	102	0.0087931	0.00403269	0.0483923	36	47	0.00356682	9606	Homo sapiens	Q9H0E2	P51665	O43318	P62195	Q9Y6K9	P62877	P63208	Q92530	Q13200	O43242	P55036	O00231	O00233	O00232	Q99436	P48556	P49721	Q9NYR9	P49720	Q16401	P05067	P60900	Q15750	P09429	Q9NYJ8	P28066	P28065	P28062	Q06323	Q13616	O00487	P35998	Q00653	P62333	P20618	P61088	P25789
R-HSA-69563	p53-Dependent G1 DNA Damage Response		44	66	0.00568966	0.00412252	0.0484921	12	22	0.00166958	9606	Homo sapiens	P28066	Q13315	P28065	P28062	Q06323	P51665	O00487	P35998	P62333	P62195	P20618	P25789	P25788	P40306	P62979	Q92530	P61289	Q13200	P25787	P25786	Q14997	Q15008	O43242	Q9UL46	P55036	O00231	Q9UNM6	P62191	O00233	Q99460	O00232	P28072	P17980	P38936	P28070	Q99436	O14818
R-HSA-69580	p53-Dependent G1/S DNA damage checkpoint		44	66	0.00568966	0.00412252	0.0484921	12	22	0.00166958	9606	Homo sapiens	P28066	Q13315	P28065	P28062	Q06323	P51665	O00487	P35998	P62333	P62195	P20618	P25789	P25788	P40306	P62979	Q92530	P61289	Q13200	P25787	P25786	Q14997	Q15008	O43242	Q9UL46	P55036	O00231	Q9UNM6	P62191	O00233	Q99460	O00232	P28072	P17980	P38936	P28070	Q99436	O14818
R-HSA-69202	Cyclin E associated events during G1/S transition		53	83	0.00715517	0.00419622	0.0484921	15	20	0.0015178	9606	Homo sapiens	P11802	P50613	P51946	P51665	P51948	P62195	P63208	Q92530	Q13200	O43242	P55036	O00231	O00233	O00232	Q99436	P48556	P49721	Q16401	P49720	P60900	P28066	P28065	P28062	Q06323	Q13616	P31751	O00487	P35998	P62333	P61244	P20618	P25789	P25788	P40306	P62979	P61289	P25787
R-HSA-5687128	MAPK6/MAPK4 signaling		56	89	0.00767241	0.00446179	0.0490797	19	40	0.00303559	9606	Homo sapiens	Q9UL18	P51665	P62195	P63000	Q92530	Q13200	P25685	O43242	P55036	O00231	O43524	O00233	O00232	Q99436	Q9HCE1	P48556	P49721	Q16401	P49720	Q13177	P60900	Q9UKV8	P28066	P28065	P28062	Q06323	O00487	P35998	P62333	P20618	P25789	P25788	P40306	P62979	P61289	P25787	P60953
R-HSA-167152	Formation of HIV elongation complex in the absence of HIV Tat		34	48	0.00413793	0.00450014	0.0495015	2	2	0.00015178	9606	Homo sapiens	P52298	P23193	P50613	P32780	P51946	P13984	O00267	P52435	P18615	P51948	Q8IXH7	O60563	O60583	O75909	P62875	O15514	Q15369	P30876	Q09161	P18074	P35269	Q9H3P2	P19387	P19388	P36954	P24928	P62487	P63272	Q15370	Q08945	Q9Y5B0	Q8WX92	Q14241	Q9Y5B9","P52298	P23193	P50613	P32780
R-HSA-429958	mRNA decay by 3' to 5' exoribonuclease		15	16	0.00137931	0.00507744	0.0558519	2	3	0.000227669	9606	Homo sapiens	Q9Y2L1	Q13868	Q9GZS3	Q96C86	Q9NQT4	Q9NQT5	Q06265	Q96B26	Q5RKV6	Q6PGP7	Q9Y3B2	Q9NPD3	Q9Y450	Q15477	Q15024","Q9Y2L1	Q13868	Q9GZS3	Q96C86	Q9NQT4	Q9NQT5	Q06265	Q96B26	Q5RKV6	Q6PGP7	Q9Y3B2	Q9NPD3	Q9Y450	Q15477	Q15024","R-HSA-430028	R-HSA-429961"
R-HSA-167287	HIV elongation arrest and recovery		27	36	0.00310345	0.00517048	0.0568753	3	3	0.000227669	9606	Homo sapiens	P23193	P13984	O00267	P52435	P18615	Q8IXH7	O60563	O60583	O75909	P62875	O15514	Q15369	P30876	P35269	Q9H3P2	P19387	P19388	P36954	P24928	P62487	P63272	Q15370	Q08945	Q9Y5B0	Q8WX92	Q14241	Q9Y5B9","P23193	P13984	O00267	P52435	P18615	Q8IXH7	O60563	O60583	O75909	P62875	O15514
R-HSA-174143	APC/C-mediated degradation of cell cycle proteins		55	88	0.00758621	0.00544544	0.0598999	38	40	0.00303559	9606	Homo sapiens	P14635	P51665	P62195	Q13042	P63208	Q92530	Q13200	O43242	P55036	Q12834	O43684	O00231	O00233	O00232	Q99436	Q9UJX6	P48556	Q9UJX5	Q9H1A4	P49721	Q16401	Q9UJX3	P49720	P60900	P28066	P28065	P28062	Q06323	Q13616	O00487	P35998	P62333	P20618	P25789	P25788	P40306	P62979
R-HSA-113418	Formation of the Early Elongation Complex		25	33	0.00284483	0.00613959	0.0653102	3	3	0.000227669	9606	Homo sapiens	P52298	P50613	P32780	P51946	P13984	O00267	P52435	P18615	P51948	Q8IXH7	P62875	O15514	P30876	Q09161	P18074	P35269	Q9H3P2	P19387	P19388	P36954	P24928	P62487	P63272	Q9Y5B0	Q8WX92","P52298	P50613	P32780	P51946	P13984	O00267	P52435	P18615	P51948	Q8IXH7	P62875	O15514	P30876
R-HSA-167158	Formation of the HIV-1 Early Elongation Complex		25	33	0.00284483	0.00613959	0.0653102	5	5	0.000379449	9606	Homo sapiens	P52298	P50613	P32780	P51946	P13984	O00267	P52435	P18615	P51948	Q8IXH7	P62875	O15514	P30876	Q09161	P18074	P35269	Q9H3P2	P19387	P19388	P36954	P24928	P62487	P63272	Q9Y5B0	Q8WX92","P52298	P50613	P32780	P51946	P13984	O00267	P52435	P18615	P51948	Q8IXH7	P62875	O15514	P30876
R-HSA-69656	Cyclin A:Cdk2-associated events at S phase entry		53	85	0.00732759	0.00653102	0.0653102	14	19	0.00144191	9606	Homo sapiens	P11802	P50613	P51946	P51665	P51948	P62195	P63208	Q92530	Q13200	O43242	P55036	O00231	O00233	O00232	Q99436	P48556	P49721	Q16401	P49720	P60900	P28066	P28065	P28062	Q06323	Q13616	P31751	O00487	P35998	P62333	P61244	P20618	P25789	P25788	P40306	P62979	P61289	P25787
R-HSA-69002	DNA Replication Pre-Initiation		53	85	0.00732759	0.00653102	0.0653102	19	21	0.00159369	9606	Homo sapiens	Q14566	P33992	P33991	P51665	P62195	P25205	Q92530	Q13200	P49736	O43242	P55036	O00231	O00233	O00232	P35244	Q99436	P48556	P49721	Q16401	P49720	P60900	P27694	P28066	P49642	Q9UBD5	Q13415	P28065	P28062	Q06323	O00487	P35998	P62333	P20618	P25789	P25788	P40306	P62979
R-HSA-69615	G1/S DNA Damage Checkpoints		44	68	0.00586207	0.00678409	0.0678409	14	26	0.00197314	9606	Homo sapiens	P28066	Q13315	P28065	P28062	Q06323	P51665	O00487	P35998	P62333	P62195	P20618	P25789	P25788	P40306	P62979	Q92530	P61289	Q13200	P25787	P25786	Q14997	Q15008	O43242	Q9UL46	P55036	O00231	Q9UNM6	P62191	O00233	Q99460	O00232	P28072	P17980	P38936	P28070	Q99436	O14818
R-HSA-109581	Apoptosis		101	182	0.0156897	0.00809681	0.0809681	113	141	0.0107005	9606	Homo sapiens	P25054	P15924	Q96GX9	P63167	O60443	P62195	O00273	P27348	A1A4S6	Q04917	Q14974	Q15149	Q9Y5V3	P55036	P27361	P55957	P08571	P48556	Q9UKV3	P06396	Q16401	P60900	P42574	Q13813	P52294	P35998	O14727	P25789	P25788	P40306	P61289	P63104	P62258	P25787	P25786	Q14997	P31946
R-HSA-167200	Formation of HIV-1 elongation complex containing HIV-1 Tat		32	47	0.00405172	0.00970318	0.0970318	5	5	0.000379449	9606	Homo sapiens	P52298	P23193	P50613	P32780	P51946	P13984	O00267	P52435	P18615	P51948	Q8IXH7	O60563	P62875	O15514	Q15369	P30876	Q09161	P18074	P35269	Q9H3P2	P19387	P19388	P36954	P24928	P62487	P63272	Q15370	Q08945	Q9Y5B0	Q8WX92	Q14241	Q9Y5B9","P52298	P23193	P50613	P32780	P51946	P13984
R-HSA-167169	HIV Transcription Elongation		32	47	0.00405172	0.00970318	0.0970318	15	15	0.00113835	9606	Homo sapiens	P52298	P23193	P50613	P32780	P51946	P13984	O00267	P52435	P18615	P51948	Q8IXH7	O60563	P62875	O15514	Q15369	P30876	Q09161	P18074	P35269	Q9H3P2	P19387	P19388	P36954	P24928	P62487	P63272	Q15370	Q08945	Q9Y5B0	Q8WX92	Q14241	Q9Y5B9","P52298	P23193	P50613	P32780	P51946	P13984
R-HSA-6782210	Gap-filling DNA repair synthesis and ligation in TC-NER		41	64	0.00551724	0.0101092	0.101092	2	2	0.00015178	9606	Homo sapiens	Q09472	P27694	P23193	P28340	P50613	Q13619	Q9UNP9	P32780	P51946	O60306	P52435	P49916	P51948	P18858	P62877	Q16531	P62979	Q93009	P62875	P05114	O15514	Q9UMS4	P30876	Q96NB3	P40938	P40937	P18074	P19387	P19388	P35244	P36954	P12004	P35249	P18887	P35250	P24928	P62487
R-HSA-917729	Endosomal Sorting Complex Required For Transport (ESCRT)	18	23	31	0.00267241	0.010398	0.10398	4	4	0.000303559	9606	Homo sapiens	Q96FZ7	Q9BY43	Q96EY5	Q9UN37	O75886	Q9H444	Q9UQN3	O43633	Q9NP79	O75351	Q9NZZ3	Q86VN1	Q96H20	Q8WUX9	Q9Y3E7	Q9H9H4	P62987	Q9UK41	Q9BRG1	Q99816	P62979	O14964	A5D8V6","Q96FZ7	Q9BY43	Q96EY5	Q9UN37	O75886	Q9H444	Q9UQN3	O43633	Q9NP79	O75351	Q9NZZ3	Q86VN1	Q96H20	Q8WUX9	Q9Y3E7
R-HSA-6803529	FGFR2 alternative splicing		20	26	0.00224138	0.0112959	0.112959	4	4	0.000303559	9606	Homo sapiens	P52597	P52298	P30876	P31943	Q09161	P52272	P31483	P35269	Q01085	P19387	P19388	P13984	P36954	P52435	P24928	P62487	P09651	P26599	P62875	O15514","P52597	P52298	P30876	P31943	Q09161	P52272	P31483	P35269	Q01085	P19387	P19388	P13984	P36954	P52435	P24928	P62487	P09651	P26599
R-HSA-70171	Glycolysis		48	78	0.00672414	0.0114468	0.112996	15	24	0.00182136	9606	Homo sapiens	P06733	Q9BRR6	P52790	Q8TEM1	P57740	Q12769	O60825	P35658	P78406	Q96EE3	P46926	A6NDG6	Q99567	P60174	Q8NFH3	Q8NFH4	P09972	Q9BW27	Q8NFH5	Q8WUM0	Q9NRG9	P06744	P49792	P49790	P04406	O75694	P30153	Q8N1F7	Q14738	P52789	P55735	P37198	P18669	P52948	P00558	P12270	Q7Z3B4
R-HSA-70895	Branched-chain amino acid catabolism		17	21	0.00181034	0.0118178	0.112996	20	22	0.00166958	9606	Homo sapiens	O15382	P26440	P54687	Q9UKU7	P31937	Q02252	P12694	Q9HCC0	Q6NVY1	Q96RQ3	P21953	P11182	P30084	O14874	P24752	P45954	Q99714","O15382	P26440	P54687	Q9UKU7	P31937	Q02252	P12694	Q9HCC0	Q6NVY1	Q96RQ3	P21953	P11182	P30084	O14874	P24752	P45954	Q99714","R-HSA-70881	R-HSA-70723	R-HSA-70885	R-HSA-70724	R-HSA-70859
R-HSA-379726	Mitochondrial tRNA aminoacylation		17	21	0.00181034	0.0118178	0.112996	17	21	0.00159369	9606	Homo sapiens	Q9UGM6	Q9NP81	Q5JTZ9	Q9BW92	Q96GW9	Q5T160	Q9H2U2	Q7L3T8	Q6PI48	P41250	P47897	Q15031	Q9HA77	Q9NSE4	Q9Y2Z4	Q15046	Q5JPH6","Q9UGM6	Q9NP81	Q5JTZ9	Q9BW92	Q96GW9	Q5T160	Q9H2U2	Q7L3T8	Q6PI48	P41250	P47897	Q15031	Q9HA77	Q9NSE4	Q9Y2Z4	Q15046	Q5JPH6","R-HSA-380229	R-HSA-380198	R-HSA-380224	R-HSA-380239	R-HSA-380201
R-HSA-9020591	Interleukin-12 signaling	23	31	46	0.00396552	0.0122467	0.112996	41	56	0.00424983	9606	Homo sapiens	P52597	P29597	Q9H3K6	P37837	P62937	P38646	P17987	O00170	P23528	P61224	Q53EL6	P26038	P07355	P60953	P07237	P00441	Q9UL46	P13796	P78417	P11233	O14979	Q00169	P22626	P20700	P14174	P52907	P09661	Q13177	P05388	P04179	Q99439","P52597	P29597	Q9H3K6	P37837	P62937	P38646	P17987
R-HSA-5696398	Nucleotide Excision Repair		64	110	0.00948276	0.0125552	0.112996	37	37	0.00280792	9606	Homo sapiens	Q9Y265	P23193	P50613	Q15819	P32780	P51946	P52435	P51948	Q9UBW8	P63165	P62877	P28715	P62875	O15514	Q9UNS2	P30876	P60709	O96019	P19387	P19388	P35244	P35249	Q01831	Q7L5N1	P18887	P35250	P24928	P62487	P35251	Q92889	P61956	Q13098	Q9BT78	Q09472	P27694	P28340	Q9H9Q2
R-HSA-1268020	Mitochondrial protein import		41	65	0.00560345	0.0127259	0.114533	14	14	0.00106246	9606	Homo sapiens	O75746	Q9Y584	O96008	P12236	P12235	Q9NX63	O43615	P38646	Q9NS69	O14925	O75390	O94826	O60220	Q9UJS0	Q8N4Q1	Q8WYQ3	Q15388	Q96DA6	Q9HAV7	Q9Y512	Q5JRX3	P51553	O75439	Q9Y276	Q10713	Q9Y5L4	Q8N4H5	P62072	O75431	Q9Y6H1	Q96B49	Q9NRP2	Q5JTJ3	Q99798	Q9Y5J7	Q14061	Q9Y5J6
R-HSA-5632684	Hedgehog 'on' state		51	85	0.00732759	0.0143901	0.12951	21	37	0.00280792	9606	Homo sapiens	Q6P1J9	P51665	P48729	P62195	P62877	Q92530	Q13200	O43242	P55036	O00231	O00233	Q96J02	O00232	Q99436	P48556	P49721	Q16401	P49720	P60900	P49407	P28066	P28065	P28062	P32121	Q13618	Q06323	Q6PHR2	O00487	P35998	P62333	P20618	P25789	P25788	P40306	P62979	P61289	P25787
R-HSA-430039	mRNA decay by 5' to 3' exoribonuclease		13	15	0.0012931	0.0155828	0.140245	3	3	0.000227669	9606	Homo sapiens	Q96F86	Q9Y4Y9	P26196	Q9Y333	Q6P2E9	Q8IZH2	P62310	Q9NPI6	O15116	Q9UK45	Q9Y4Z0	P62312	Q8IU60","Q96F86	Q9Y4Y9	P26196	Q9Y333	Q6P2E9	Q8IZH2	P62310	Q9NPI6	O15116	Q9UK45	Q9Y4Z0	P62312	Q8IU60","R-HSA-429860	R-HSA-429845	R-HSA-429978"
R-HSA-446203	Asparagine N-linked glycosylation		157	305	0.0262931	0.016224	0.146016	93	133	0.0100933	9606	Homo sapiens	Q14204	Q14203	Q13630	P18085	P13987	Q86TM6	O95394	P14314	Q9NYU1	Q9UPN7	Q9NYU2	P63167	Q9Y6G9	Q9H0U3	Q8N0W3	P48444	Q9BTE1	Q92734	P47755	O75935	Q13885	Q96E22	Q14697	Q9Y678	Q9Y673	P49257	Q12955	Q5JRA6	Q13409	Q01484	Q9UKM7	Q01082	O00399	Q9H553	Q9BUF5	Q96GF1	Q96IJ6
R-HSA-69306	DNA Replication		72	128	0.0110345	0.0170225	0.153203	42	47	0.00356682	9606	Homo sapiens	Q14566	P33992	P33991	P51665	P62195	P62877	Q13042	P63208	P25205	Q92530	Q13200	P49736	O43242	P55036	O00231	O00233	O00232	P35244	P35249	Q99436	P35250	P35251	Q9UJX6	P48556	Q9UJX5	Q9H1A4	P49721	Q9UJX3	P49720	Q16401	P60900	P27694	P49642	P28066	Q9UBD5	Q13415	P28340
R-HSA-72086	mRNA Capping		21	29	0.0025	0.0175168	0.157652	11	11	0.000834788	9606	Homo sapiens	P52298	P30876	O43148	Q09161	P18074	P50613	P35269	P32780	P51946	P19387	P19388	P13984	O00267	P36954	P52435	O60942	P24928	P62487	P51948	P62875	O15514","P52298	P30876	O43148	Q09161	P18074	P50613	P35269	P32780	P51946	P19387	P19388	P13984	O00267	P36954	P52435	O60942	P24928
R-HSA-6799198	Complex I biogenesis		36	57	0.00491379	0.0181837	0.163653	12	13	0.000986568	9606	Homo sapiens	P56556	O75306	P03886	Q9H845	O43676	O43674	O75489	O95139	Q9P032	O43678	O95298	O95299	P17568	Q9P0J0	O96000	P19404	Q8N183	Q9Y6M9	Q16795	O43181	O00217	O95168	P51970	P28331	Q9UI09	O14561	Q7L592	O95182	O43920	Q16718	Q9BU61	O75251	O75380	Q9NX14	Q9NPL8	P49821","P56556	O75306
R-HSA-450604	KSRP (KHSRP) binds and destabilizes mRNA		14	17	0.00146552	0.0183464	0.165117	5	5	0.000379449	9606	Homo sapiens	Q9Y2L1	Q92945	Q13868	P31749	Q9NQT4	Q9NQT5	Q06265	Q96B26	Q5RKV6	Q9Y3B2	Q9NPD3	P63104	Q8IU60	Q15024","Q9Y2L1	Q92945	Q13868	P31749	Q9NQT4	Q9NQT5	Q06265	Q96B26	Q5RKV6	Q9Y3B2	Q9NPD3	P63104	Q8IU60	Q15024","R-HSA-450422	R-HSA-450499	R-HSA-451152	R-HSA-450592	R-HSA-450620"
R-HSA-8949613	Cristae formation		22	31	0.00267241	0.018727	0.168543	2	2	0.00015178	9606	Homo sapiens	P30049	Q9Y512	O75947	O75964	P48047	Q9BUR5	P56134	P36542	O75431	P03928	P38646	Q9NX63	Q99766	P24539	P18859	P17152	P56385	Q9NVH1	P56381	Q16891	P06576	Q6UXV4","P30049	Q9Y512	O75947	O75964	P48047	Q9BUR5	P56134	P36542	O75431	P03928	P38646	Q9NX63	Q99766	P24539	P18859	P17152
R-HSA-6782135	Dual incision in TC-NER		40	65	0.00560345	0.019387	0.174483	7	7	0.000531229	9606	Homo sapiens	Q09472	P27694	P23193	P28340	P50613	Q13619	Q9UNP9	P32780	P51946	O60306	P52435	P51948	P62877	Q16531	P62979	P28715	Q93009	P62875	P05114	O15514	Q9UMS4	P30876	Q96NB3	P40938	P40937	P18074	P19387	P19388	P35244	P36954	P12004	P35249	P35250	P24928	P62487	P35251	P62987
R-HSA-3299685	Detoxification of Reactive Oxygen Species		26	39	0.00336207	0.0227323	0.204035	26	32	0.00242847	9606	Homo sapiens	P00390	P30041	Q9NNW7	P10599	P04839	O00244	P14598	P30048	Q15080	P04040	Q96HE7	P09211	P07237	P00441	P50583	P32119	Q06830	P99999	P13498	P19878	O14618	Q99757	Q16881	P04179	P07203","P00390-2	P00390-1	P30041	Q9NNW7	P10599	P04839	O00244	P14598	P30048	Q15080	P04040	Q96HE7	P09211
R-HSA-2559584	Formation of Senescence-Associated Heterochromatin Foci (SAHF)		13	16	0.00137931	0.0246255	0.204035	2	2	0.00015178	9606	Homo sapiens	P07305	P54198	P10412	P16403	P16402	Q9Y6J0	P16401	P20700	P52926	Q9NPG3	Q9Y294	P17096	P06400","P07305	P54198	P10412	P16403	P16402	Q9Y6J0	P16401	P20700	P52926	Q9NPG3	Q9Y294	P17096	P06400","R-HSA-3878123	R-HSA-4647594"
R-HSA-8949215	Mitochondrial calcium ion transport		17	23	0.00198276	0.0255044	0.204035	9	10	0.000758898	9606	Homo sapiens	Q96TA2	O95202	O75439	Q9Y277	P45880	Q9Y4W6	Q10713	Q8IYU8	Q9H300	Q9BPX6	Q8WWC4	Q99623	P35232	Q9UJZ1	Q9UQ90	Q92667	P21796","Q96TA2	O95202	O75439	Q9Y277	P45880	Q9Y4W6	Q10713	Q8IYU8	Q9H300	Q9BPX6	Q8WWC4	Q99623	P35232	Q9UJZ1	Q9UQ90	Q92667	P21796","R-HSA-8949145	R-HSA-8949178	R-HSA-8949659	R-HSA-8949661	R-HSA-8949649
R-HSA-69206	G1/S Transition		72	131	0.0112931	0.026333	0.210664	34	61	0.00462928	9606	Homo sapiens	Q14566	P11802	P50613	P33992	P51946	P14635	P33991	P51665	P51948	P62195	P63208	P25205	Q92530	Q13200	P49736	O43242	P55036	O00231	O00233	P30153	O00232	P35244	Q99436	P48556	P49721	P49720	Q16401	P60900	P00374	P27694	P49642	P28066	Q9UBD5	Q13415	P28065	P28062	P31350
R-HSA-6811442	Intra-Golgi and retrograde Golgi-to-ER traffic	11	108	206	0.0177586	0.0264045	0.211236	47	48	0.00364271	9606	Homo sapiens	Q14204	Q14203	P53365	Q9NRW1	P18085	Q9NRW7	P63167	Q9Y6G9	Q5VZE5	O14662	P43034	P48444	Q9BTE1	P47755	O95721	O75935	Q13885	Q9Y678	Q9UIA0	Q13409	Q8IWJ2	O00399	Q9BUF5	Q96CN9	Q96AJ9	P33908	Q9BW19	O15260	O43493	Q15836	Q14746	Q15438	P68363	P33176	P52732	P61163	P61204
R-HSA-70263	Gluconeogenesis		23	34	0.00293103	0.0265922	0.212738	20	25	0.00189725	9606	Homo sapiens	P06733	P06744	O75746	O00757	P40926	P04406	P40925	P35558	P11498	P53007	P18669	Q02978	Q9UBX3	P00505	P00558	P60174	P17174	P09972	Q9UJS0	P04075	Q8TED4	P09467	P09104","P06733	P06744	O75746	O00757	P40926	P04406	P40925	P35558	P11498	P53007	Q8TED4-2	P18669	Q02978	Q9UBX3	P00505
R-HSA-6811436	COPI-independent Golgi-to-ER retrograde traffic	12	33	53	0.00456897	0.0270795	0.216636	7	7	0.000531229	9606	Homo sapiens	Q14204	Q14203	Q9H2M9	Q9NRW1	P68363	O43237	P61163	P63167	Q9Y6G9	Q9UJW0	P43034	Q9BTE1	Q15102	Q10472	P47755	Q13561	Q9BQE3	Q10471	P47712	O75935	Q13885	Q9NP72	Q13509	Q8TD16	Q9NRZ7	Q13409	O00399	Q9BUF5	P68402	Q9NZ32	P52907	Q96FJ2	P68366","Q14204	Q14203	Q9H2M9	Q9NRW1	P68363
R-HSA-3371497	HSP90 chaperone cycle for steroid hormone receptors (SHR) in the presence of ligand		35	57	0.00491379	0.0278441	0.222753	16	16	0.00121424	9606	Homo sapiens	Q14204	Q14203	P0DMV8	P07900	P68363	O43237	P61163	P63167	Q8WW22	Q9Y6G9	O60884	Q9UJW0	Q15185	Q9BTE1	P25685	Q13561	P47755	Q9BQE3	P31689	O75935	Q13885	Q13509	Q13409	P34931	O00399	Q02790	Q9BUF5	P11142	Q9NZ32	P52907	Q96FJ2	P68366	P04150	P08238	Q13451","Q14204	Q14203	P0DMV8
R-HSA-5609975	Diseases associated with glycosylation precursor biosynthesis		14	18	0.00155172	0.027849	0.222792	13	16	0.00121424	9606	Homo sapiens	Q9P2X0	Q96E22	P10619	P07902	Q9H8P0	P51570	P34949	Q06210	P16278	O60762	P36871	Q99519	Q14376	O15305","Q9P2X0	Q96E22	P10619	P07902	Q9H8P0	P51570	P34949	Q06210	P16278	O60762	P36871	Q99519	Q14376	O15305","R-HSA-5610036	R-HSA-5610038	R-HSA-5609939	R-HSA-4341669	R-HSA-4719375	R-HSA-3781832	R-HSA-4755545	R-HSA-4719354	R-HSA-4717406	R-HSA-4755572	R-HSA-4085027
R-HSA-140342	Apoptosis induced DNA fragmentation		11	13	0.00112069	0.0286009	0.228807	11	12	0.000910678	9606	Homo sapiens	P07305	P09429	P26583	Q14974	P52294	O00273	P10412	P42574	P16403	P16402	P16401","P07305	P09429	P26583	Q14974	P52294	O00273	P10412	P42574	P16403	P16402	P16401","R-HSA-211219	R-HSA-211186	R-HSA-211191	R-HSA-211239	R-HSA-211207	R-HSA-211206	R-HSA-211190	R-HSA-266204	R-HSA-9029667	R-HSA-211224	R-HSA-211247"
R-HSA-68884	Mitotic Telophase/Cytokinesis		11	13	0.00112069	0.0286009	0.228807	4	4	0.000303559	9606	Homo sapiens	O60216	Q7Z5K2	O95235	Q9UQE7	Q8WVM7	Q02241	Q9NTI5	Q8N3U4	Q6KC79	Q14683	Q29RF7","O60216	Q7Z5K2	O95235	Q9UQE7	Q8WVM7	Q02241	Q9NTI5	Q8N3U4	Q6KC79	Q14683	Q29RF7","R-HSA-156723	R-HSA-2470935	R-HSA-156673	R-HSA-2468040"
R-HSA-69278	Cell Cycle, Mitotic		261	537	0.0462931	0.029023	0.232184	288	350	0.0265614	9606	Homo sapiens	Q5FWF5	Q14204	Q14566	Q14203	Q9Y266	P35658	Q92973	Q9BW27	P63208	P43034	Q8N3U4	Q9ULW0	P21127	Q8WUM0	Q9NRG9	Q13362	O75935	P55036	P62805	Q12834	O43684	P27361	O95684	P16104	O60216	Q9BSJ2	Q16401	Q29RF7	P30622	P27694	Q9UBD5	Q8WVM7	Q9UPP1	P68363	P35998	Q9BRX5	P61163
R-HSA-2995383	Initiation of Nuclear Envelope (NE) Reformation		15	20	0.00172414	0.0307627	0.246102	7	7	0.000531229	9606	Homo sapiens	Q9Y2U8	Q14974	O75531	Q14739	P30153	P14635	P50402	Q8NC56	Q99986	Q8IXJ6	P42167	P20700	P63151	Q86Y07	P06493","Q9Y2U8	Q14974	P42167-1	Q86Y07-2	O75531	Q14739	P30153	P14635	P50402	Q8NC56	Q99986	Q8IXJ6	P20700	P63151	P06493","R-HSA-2995389	R-HSA-2995388	R-HSA-9624800	R-HSA-9667952	R-HSA-9624798	R-HSA-2995376	R-HSA-9667965"
R-HSA-9725371	Nuclear events stimulated by ALK signaling in cancer		15	20	0.00172414	0.0307627	0.246102	9	9	0.000683008	9606	Homo sapiens	P06748	P28482	P27361	P33176	Q13616	P17676	Q00610	P51608	Q9HC35	P62877	P63208	P62753	P02751	P40763","P51608-2	P51608-1	P06748	P28482	P27361	P33176	Q13616	P17676	Q00610	Q9HC35	P62877	P63208	P62753	P02751	P40763","R-HSA-9725030	R-HSA-9725345	R-HSA-9725009	R-HSA-9701810	R-HSA-9725357	R-HSA-9725342	R-HSA-9725023	R-HSA-9701903	R-HSA-9725338"
R-HSA-69481	G2/M Checkpoints		81	151	0.0130172	0.0316224	0.252979	15	24	0.00182136	9606	Homo sapiens	Q14566	O95714	Q13315	P33992	Q15819	P14635	P33991	P51665	P61981	P62195	P63165	P25205	Q92530	P27348	Q13200	P49736	Q04917	O43242	P55036	P62805	O00231	O00233	O00232	P35244	Q9NYZ3	P35249	P16104	O60934	Q99436	P35250	Q9NWV8	P48556	P49721	P49720	Q16401	P60900	Q96RL1
R-HSA-2470946	Cohesin Loading onto Chromatin		9	10	0.000862069	0.032387	0.259096	2	2	0.00015178	9606	Homo sapiens	O60216	Q7Z5K2	Q9UQE7	Q8WVM7	Q9NTI5	Q8N3U4	Q6KC79	Q14683	Q29RF7","O60216	Q7Z5K2	Q9UQE7	Q8WVM7	Q9NTI5	Q8N3U4	Q6KC79	Q14683	Q29RF7","R-HSA-2470935	R-HSA-2468040"
R-HSA-390450	Folding of actin by CCT/TriC		9	10	0.000862069	0.032387	0.259096	2	2	0.00015178	9606	Homo sapiens	P50990	Q99832	P17987	P50991	P60709	P78371	P48643	P49368	P40227","P50990	Q99832	P17987	P50991	P60709	P78371	P48643	P49368	P40227","R-HSA-390453	R-HSA-390459"
R-HSA-432722	Golgi Associated Vesicle Biogenesis	15	34	56	0.00482759	0.0339871	0.264672	7	7	0.000531229	9606	Homo sapiens	P02792	O43493	P56377	Q14789	O95295	P51148	O00443	O60749	O00203	Q99523	Q92572	Q00610	Q9Y5X1	Q9Y5X3	P09496	Q9BXS5	P02786	P61966	Q14671	P11717	Q14677	Q9BV40	Q9UL45	O75976	Q9H3P7	P54920	O43747	Q9NUP1	P11142	Q8NBS9	P49407	O14976	Q9Y6B7	P02794","P02792	O43493	P56377	Q14789
R-HSA-447115	Interleukin-12 family signaling		34	56	0.00482759	0.0339871	0.264672	82	114	0.00865144	9606	Homo sapiens	P52597	P29597	Q9H3K6	P37837	P62937	P38646	P42224	P17987	O00170	P23528	P61224	P27824	Q53EL6	P26038	P07355	P60953	P07237	P00441	P40763	Q9UL46	P13796	P78417	P11233	O14979	Q00169	P22626	P20700	P14174	P52907	P09661	Q13177	P05388	P04179	Q99439","P52597	P29597	Q9H3K6	P37837
R-HSA-204005	COPII-mediated vesicle transport	16	40	68	0.00586207	0.0351639	0.264672	16	16	0.00121424	9606	Homo sapiens	Q9Y6Y8	Q15436	P48553	Q8WVM8	P13987	Q12907	O43617	O00743	Q9UPN7	O60763	Q15363	P49755	Q9Y296	O15498	Q86SZ2	Q92734	Q99747	Q8IUR0	O95487	P53992	O94855	P49257	Q08379	O95486	O75396	P55735	Q9H0V9	P54920	P53634	Q8NI22	Q02388	Q9UBR2	Q13190	O15027	P48730	Q9Y6B6	Q9UL33
R-HSA-5674135	MAP2K and MAPK activation		26	41	0.00353448	0.0378103	0.264672	12	12	0.000910678	9606	Homo sapiens	P36507	P05106	P28482	P32121	P30086	P12931	P10398	P63261	P62834	P46940	P61224	P27448	P01111	Q9Y490	P04049	P31946	P60709	P27361	Q02750	Q7Z5R6	Q9UHA4	P18206	P41240	P01116-2	P49407	P02751","P36507	P05106	P28482	P32121	P30086	P12931	P10398	P63261	P62834	P46940	P61224	P27448
R-HSA-6802955	Paradoxical activation of RAF signaling by kinase inactive BRAF		29	47	0.00405172	0.0397758	0.278431	7	7	0.000531229	9606	Homo sapiens	P36507	Q13554	P05106	P28482	P32121	P30086	P12931	Q7Z569	P10398	P63261	P62834	P46940	P61224	P27448	P01111	Q9Y490	P04049	P31946	P0DP23	P60709	P27361	Q02750	Q7Z5R6	P18206	P35232	P41240	P01116-2	P49407	P02751","P36507	Q13554	P05106	P28482	P32121	P30086	P12931	Q7Z569	P10398
R-HSA-3371568	Attenuation phase		11	14	0.0012069	0.044472	0.311304	5	5	0.000379449	9606	Homo sapiens	Q09472	P11142	P07900	P0DMV8	Q00613	Q92793	Q15185	P34931	P08238	P25685	Q02790","Q09472	P11142	P07900	P0DMV8	Q00613	Q92793	Q15185	P34931	P08238	P25685	Q02790","R-HSA-3371554	R-HSA-5324617	R-HSA-5082369	R-HSA-5082384	R-HSA-3371582"
R-HSA-6811438	Intra-Golgi traffic	14	27	44	0.0037931	0.0483152	0.338206	9	10	0.000758898	9606	Homo sapiens	Q16706	O43752	Q14746	Q15438	O00461	Q9NRW7	Q8WTW3	O14662	O15498	P83436	Q9UP83	Q99747	O95721	Q15643	O95249	Q9Y2V7	Q9UIA0	Q96MW5	Q9NR34	P54920	O60476	Q13190	Q96AJ9	Q96JB2	P33908	Q8TBA6	P46459","Q16706	O43752	Q14746	Q15438	O00461	Q9NRW7	Q8WTW3	O14662	O15498	P83436	Q9UP83
R-HSA-77288	mitochondrial fatty acid beta-oxidation of unsaturated fatty acids		6	6	0.000517241	0.0483603	0.338522	6	6	0.000455339	9606	Homo sapiens	P42126	P40939	P28330	Q16698	P55084	P11310","P42126	P40939	P28330	Q16698	P55084	P11310","R-HSA-109339	R-HSA-109338	R-HSA-109341	R-HSA-109343	R-HSA-109342	R-HSA-109998"
R-HSA-6802957	Oncogenic MAPK signaling		47	84	0.00724138	0.0486547	0.340583	44	46	0.00349093	9606	Homo sapiens	Q7KZF4	Q13554	O43252	P05106	P36507	Q9UQ13	O15164	P28482	Q9NRY5	P32121	P30086	P12931	Q6WCQ1	Q16828	Q7Z569	P10398	O95352	O00203	Q96PU8	P63261	O14807	P62834	P61224	P46940	P27448	Q9Y490	P01111	P04049	Q53H12	P31946	P0DP23	P60709	P27361	P36873	Q02750	Q7Z5R6	P18206
R-HSA-446652	Interleukin-1 family signaling		75	142	0.0122414	0.0487197	0.341038	51	80	0.00607118	9606	Homo sapiens	Q9H0E2	Q9H3S7	P57764	P51665	O43318	Q05209	P62195	Q9Y6K9	P62877	P63208	Q92530	Q13200	P40763	O43242	P29466	P55036	O00231	O00233	O00232	Q99436	Q99952	P48556	P49721	Q9NYR9	P49720	Q16401	P05067	P60900	Q15750	P09429	Q9NYJ8	P28066	P28065	P28062	Q06124	Q12923	Q9UHD2
R-HSA-167290	Pausing and recovery of HIV elongation		27	36	0.00310345	0.00517048	0.0568753	2	2	0.00015178	9606	Homo sapiens	P23193	P13984	O00267	P52435	P18615	Q8IXH7	O60563	O60583	O75909	P62875	O15514	Q15369	P30876	P35269	Q9H3P2	P19387	P19388	P36954	P24928	P62487	P63272	Q15370	Q08945	Q9Y5B0	Q8WX92	Q14241	Q9Y5B9","P23193	P13984	O00267	P52435	P18615	Q8IXH7	O60563	O60583	O75909	P62875	O15514
R-HSA-167238	Pausing and recovery of Tat-mediated HIV elongation		25	35	0.00301724	0.012046	0.112996	2	2	0.00015178	9606	Homo sapiens	P23193	P13984	O00267	P52435	P18615	Q8IXH7	O60563	P62875	O15514	Q15369	P30876	P35269	Q9H3P2	P19387	P19388	P36954	P24928	P62487	P63272	Q15370	Q08945	Q9Y5B0	Q8WX92	Q14241	Q9Y5B9","P23193	P13984	O00267	P52435	P18615	Q8IXH7	O60563	P62875	O15514	Q15369	P30876	P35269	Q9H3P2
R-HSA-4086400	PCP/CE pathway		58	92	0.00793103	0.00372083	0.0446499	14	24	0.00182136	9606	Homo sapiens	P53680	P51665	P62195	P63000	P09496	P61586	Q92530	P09497	Q13200	O43242	P55036	O00231	O00233	O00232	Q99436	P63010	P48556	P49721	Q96CW1	Q16401	P49720	P60900	P28066	P28065	P28062	P32121	Q06323	O00487	P35998	P62333	P15153	P20618	P17252	Q00610	P25789	P25788	P40306
R-HSA-156902	Peptide chain elongation		78	90	0.00775862	1.89555e-08	1.80078e-06	5	5	0.000379449	9606	Homo sapiens	Q9Y3U8	P23396	P62917	P62081	P62280	P18124	P39019	P62277	P62750	P47914	P30050	P62273	P39023	P62910	P46783	P83731	P62913	P62753	Q07020	P13639	P46782	P46781	P36578	P62244	P84098	P63173	P61353	P68104	P83881	P62241	P62888	P61313	P46777	P05386	P46776	P62841	P27635
R-HSA-381042	PERK regulates gene expression		21	32	0.00275862	0.0427501	0.299251	7	11	0.000834788	9606	Homo sapiens	Q13952	Q9Y2L1	Q92945	Q13868	Q9NQT4	P41091	Q06265	Q9NQT5	Q96B26	P17676	P11021	Q5RKV6	P18847	Q9Y3B2	P23511	Q9NPD3	P25208	P20042	P05198	Q8IU60	Q15024","Q13952	Q9Y2L1	Q92945	Q13868	Q9NQT4	P41091	Q06265	Q9NQT5	Q96B26	P17676	P11021	Q5RKV6	P18847	Q9Y3B2	P23511	Q9NPD3	P25208
R-HSA-3214841	PKMTs methylate histone lysines		29	47	0.00405172	0.0397758	0.278431	22	22	0.00166958	9606	Homo sapiens	Q15910	Q86TU7	Q9BZ95	Q9UMN6	Q00653	Q9NR48	Q8WTS6	Q9H9B1	Q96KQ7	P68431	Q6VMQ6	Q15022	Q16576	O14686	Q15047	P61964	Q9C005	Q9BYW2	P62805	Q8NEZ4	Q09028	O75530	Q03164	P19838	Q15291	Q04206	O15047	Q4FZB7	Q9UBL3","Q15910	Q86TU7	Q9BZ95	Q9UMN6	Q00653	Q9NR48	Q8WTS6	Q9H9B1	Q96KQ7
R-HSA-9615933	Postmitotic nuclear pore complex (NPC) reformation		26	28	0.00241379	0.000338297	0.00676594	10	10	0.000758898	9606	Homo sapiens	P57740	Q12769	Q96EE3	P63165	Q8NFH3	Q92973	Q8NFH4	Q9BW27	Q8WUM0	Q8NFH5	P46060	Q14974	P62826	O75694	Q8N1F7	P55735	P18754	P37198	P63279	P52948	Q7Z3B4	Q8WYP5	Q92621	Q5SRE5	Q9BVL2","P57740	Q12769	P52948-5	P63165	Q8NFH3	Q92973	Q8NFH4	Q9BW27	Q96EE3-1	Q8WUM0	Q8NFH5	P46060	Q14974
R-HSA-389957	Prefoldin mediated transfer of substrate to CCT/TriC		20	28	0.00241379	0.0226815	0.204035	2	2	0.00015178	9606	Homo sapiens	P50990	Q13885	P50991	P60709	Q13509	Q99471	O60925	Q9NQP4	Q99832	Q9BUF5	P17987	P68366	P78371	O15212	P48643	P49368	P40227	P61758	Q9UHV9	Q9BQE3","P50990	Q13885	P50991	P60709	Q13509	Q99471	O60925	Q9NQP4	Q99832	Q9BUF5	P17987	P68366	P78371	O15212	P48643	P49368	P40227	P61758
R-HSA-72203	Processing of Capped Intron-Containing Pre-mRNA		199	245	0.0211207	2.22045e-16	1.62759e-13	32	32	0.00242847	9606	Homo sapiens	Q16629	Q7RTV0	Q9BY77	P67809	O75940	P35658	P13984	Q96FV9	Q01130	O00148	Q9UBB9	P52435	P33240	Q9BZI7	Q9BW27	P09012	Q9UK45	Q8WUM0	Q9NRG9	Q92733	Q00839	O94906	Q13242	O15514	Q9H2H8	Q13247	P38919	Q8IWZ8	P30876	O75934	Q15428	Q15427	O43447	Q05048	P62487	Q6UX04	O94913
R-HSA-75067	Processing of Capped Intronless Pre-mRNA		21	28	0.00241379	0.0124294	0.112996	10	10	0.000758898	9606	Homo sapiens	P52298	P51003	Q86U42	Q9H0L4	Q09161	Q12996	Q05048	Q9UKF6	O43809	Q9P2I0	P33240	Q92797	P62306	Q9C0J8	P62318	P62308	O94913	Q6UN15	O95639	P62304	Q10570","P52298	P51003	Q86U42	Q9H0L4	Q09161	Q12996	Q05048	Q9UKF6	O43809	Q9P2I0	P33240	Q92797	P62306	Q9C0J8	P62318	P62308	O94913
R-HSA-77595	Processing of Intronless Pre-mRNAs		17	19	0.00163793	0.00471352	0.0518488	5	5	0.000379449	9606	Homo sapiens	P52298	P51003	Q86U42	Q9H0L4	Q09161	Q12996	Q05048	Q9UKF6	O43809	Q9P2I0	P33240	Q92797	Q9C0J8	Q6UN15	O94913	O95639	Q10570","P52298	P51003	Q86U42	Q9H0L4	Q09161	Q12996	Q05048	Q9UKF6	O43809	Q9P2I0	P33240	Q92797	Q9C0J8	Q6UN15	O94913	O95639	Q10570","R-HSA-77589	R-HSA-77591	R-HSA-77590	R-HSA-77593	R-HSA-77592"
R-HSA-8949664	Processing of SMDT1		12	16	0.00137931	0.049282	0.344974	5	5	0.000379449	9606	Homo sapiens	Q99623	Q96TA2	O75439	P35232	Q9Y4W6	Q9UJZ1	Q10713	Q9UQ90	Q8IYU8	Q9H300	Q9BPX6	Q8WWC4","Q99623	Q96TA2	O75439	P35232	Q9Y4W6	Q9UJZ1	Q10713	Q9UQ90	Q8IYU8	Q9H300	Q9BPX6	Q8WWC4","R-HSA-8949659	R-HSA-8949661	R-HSA-8949649	R-HSA-8949668	R-HSA-8953461"
R-HSA-5357801	Programmed Cell Death		117	217	0.0187069	0.0105712	0.105712	161	197	0.0149503	9606	Homo sapiens	P25054	P07900	P15924	Q9H444	Q96GX9	P63167	O60443	P62195	O00273	Q8WUM4	P27348	A1A4S6	Q04917	Q14974	Q15149	Q9Y5V3	P55036	P27361	P55957	P08571	P48556	Q9UKV3	P06396	Q16401	P60900	P42574	Q13813	P52294	P35998	O14727	P25789	P25788	P40306	P61289	P63104	P62258	P25787
R-HSA-9609507	Protein localization		91	166	0.0143103	0.0150655	0.135589	51	53	0.00402216	9606	Homo sapiens	P28288	O75746	A8MXV4	Q9Y5Y5	Q9Y584	O96008	Q9NX63	P38646	O75390	Q9NUI1	O94826	P04040	Q9UJS0	P60059	P43155	Q8WYQ3	Q15388	Q5T8D3	Q96DA6	Q15067	Q9HAV7	Q9Y512	O43681	P51553	O15254	Q9Y276	O43765	Q9Y6H1	Q96B49	Q8TB36	O00116	Q9NRP2	O96011	O75381	P22307	Q5JTJ3	Q99798
R-HSA-6807070	PTEN Regulation	33	85	139	0.0119828	0.00129213	0.0193819	41	56	0.00424983	9606	Homo sapiens	Q9UKL0	Q9UL18	P28482	Q8NBW4	Q06587	P51665	P42345	P62195	Q15022	Q92530	Q15382	Q13200	Q9HC52	Q12873	O43242	Q92769	P55036	P27361	O00231	O00233	O00232	P19784	O75530	Q99436	Q9HCE1	P48556	P49721	P49720	Q16401	P60900	Q13330	Q15910	Q9UKV8	P28066	P28065	P28062	Q8IXK0
R-HSA-72731	Recycling of eIF2:GDP		8	8	0.000689655	0.0250043	0.204035	2	2	0.00015178	9606	Homo sapiens	P49770	Q9NR50	Q9UI10	P20042	P05198	Q13144	P41091	Q14232","P49770	Q9NR50	Q9UI10	P20042	P05198	Q13144	P41091	Q14232","R-HSA-72722	R-HSA-72670"
R-HSA-211733	Regulation of activated PAK-2p34 by proteasome mediated degradation		43	50	0.00431034	3.03857e-05	0.0010635	2	2	0.00015178	9606	Homo sapiens	P28066	P28065	P28062	Q06323	P51665	O00487	P35998	P62333	P62195	P20618	P25789	P25788	P40306	P62979	Q92530	P61289	Q13200	P25787	P25786	Q14997	Q15008	O43242	Q9UL46	P55036	O00231	Q9UNM6	P62191	O00233	Q99460	O00232	P28072	P17980	P28070	Q99436	O14818	P48556	P62987
R-HSA-176408	Regulation of APC/C activators between G1/S and early anaphase		54	81	0.00698276	0.0016429	0.0230006	13	14	0.00106246	9606	Homo sapiens	P14635	P51665	P62195	Q13042	P63208	Q92530	Q13200	O43242	P55036	Q12834	O43684	O00231	O00233	O00232	Q99436	Q9UJX6	P48556	Q9UJX5	Q9H1A4	P49721	Q16401	Q9UJX3	P49720	P60900	P28066	P28065	P28062	Q06323	Q13616	O00487	P35998	P62333	P20618	P25789	P25788	P40306	P62979
R-HSA-169911	Regulation of Apoptosis	31	45	53	0.00456897	2.72373e-05	0.000980542	5	5	0.000379449	9606	Homo sapiens	P28066	P28065	P28062	Q06323	P51665	O00487	P35998	P62333	P62195	P20618	P25789	P25788	P40306	P62979	Q92530	P61289	Q13200	A1A4S6	P25787	P25786	Q14997	Q15008	O43242	Q9UL46	P55036	O00231	Q9UNM6	P62191	O00233	Q99460	O00232	P28072	P17980	P28070	Q99436	O60313	O14818
R-HSA-9010553	Regulation of expression of SLITs and ROBOs		133	172	0.0148276	3.8901e-10	5.67954e-08	9	19	0.00144191	9606	Homo sapiens	P23396	P62917	P62081	P18124	P62750	P47914	P62195	Q9BZI7	P62910	P62877	P46783	P83731	O15234	P62913	P62753	P38919	P55036	P46782	P46781	P36578	P62244	P84098	P63173	P62241	P48556	P62888	P61313	Q16401	P46777	P60900	Q9HAU5	P46776	P60866	P27635	P46778	P62249	P52298
R-HSA-170822	Regulation of Glucokinase by Glucokinase Regulatory Protein		30	36	0.00310345	0.0007178	0.0117794	1	5	0.000379449	9606	Homo sapiens	Q8TEM1	P57740	Q12769	P35658	P78406	Q96EE3	Q99567	Q8NFH3	Q8NFH4	Q9BW27	Q9NRG9	Q8WUM0	Q8NFH5	P49792	P49790	O75694	Q8N1F7	P55735	P37198	P52948	P12270	Q7Z3B4	Q92621	Q5SRE5	Q9BVL2	Q9UKX7","P52948-3	P52948-4	Q8TEM1	P57740	Q12769	P35658	P78406	P52948-5	Q99567	Q8NFH3	Q8NFH4	Q9BW27
R-HSA-9707587	Regulation of HMOX1 expression and activity	19	53	65	0.00560345	1.65894e-05	0.000646986	18	19	0.00144191	9606	Homo sapiens	P51665	P62195	P62877	P63208	Q92530	Q13200	O14867	O43242	P55036	O00231	O00233	O00232	P19784	Q99436	P48556	P49721	Q16401	P49720	P60900	P28066	P28065	P28062	Q13618	Q06323	Q13616	O00487	P35998	P62333	P20618	P25789	P25788	P40306	P62979	P61289	P25787	P25786	Q14997
R-HSA-3371453	Regulation of HSF1-mediated heat shock response		58	75	0.00646552	2.9801e-05	0.0010635	14	14	0.00106246	9606	Homo sapiens	P0DMV8	O95757	Q13315	P28482	P35658	P38646	Q99567	Q9BW27	P49137	P25685	P48723	Q8WUM0	Q9NRG9	P27361	O75694	P35244	P37198	P11142	P11021	P12270	Q9BVL2	P49841	Q96EB6	P27694	Q8TEM1	P57740	Q12769	P78406	Q96EE3	Q00613	Q99543	Q8N163	Q8NFH3	O95817	Q8NFH4	O95816	P62258
R-HSA-453276	Regulation of mitotic cell cycle		55	88	0.00758621	0.00544544	0.0598999	38	40	0.00303559	9606	Homo sapiens	P14635	P51665	P62195	Q13042	P63208	Q92530	Q13200	O43242	P55036	Q12834	O43684	O00231	O00233	O00232	Q99436	Q9UJX6	P48556	Q9UJX5	Q9H1A4	P49721	Q16401	Q9UJX3	P49720	P60900	P28066	P28065	P28062	Q06323	Q13616	O00487	P35998	P62333	P20618	P25789	P25788	P40306	P62979
R-HSA-450531	Regulation of mRNA stability by proteins that bind AU-rich elements		75	88	0.00758621	6.68299e-08	4.27711e-06	26	26	0.00197314	9606	Homo sapiens	P0DMV8	P51665	Q06265	P35658	Q07352	Q8IZH2	P62195	Q92973	P49137	Q92530	Q13200	Q8IU60	Q15024	O43242	Q9Y2L1	P55036	O00231	O00233	O00232	Q99436	P11142	Q9Y3B2	P48556	Q9NPD3	P49721	P49720	Q16401	P60900	Q14103	P28066	P28065	P28062	P11940	Q15717	Q06323	O00487	P35998
R-HSA-350562	Regulation of ornithine decarboxylase (ODC)		41	51	0.00439655	0.000184897	0.00388284	2	4	0.000303559	9606	Homo sapiens	P28066	P28065	P28062	Q06323	P51665	O00487	P35998	P62333	P62195	P20618	P25789	P25788	P40306	Q92530	P61289	Q13200	P25787	P25786	Q14997	Q15008	O43242	Q9UL46	P55036	O00231	Q9UNM6	P62191	P15559	O00233	Q99460	O00232	P28072	P17980	P28070	Q99436	O14818	P48556	P49721
R-HSA-8948751	Regulation of PTEN stability and activity		48	69	0.00594828	0.00126372	0.0189558	8	13	0.000986568	9606	Homo sapiens	P28066	P28065	P28062	Q06323	P51665	P31751	O00487	P35998	P62333	P62195	P20618	P25789	Q92995	P25788	P40306	P62979	Q92530	P61289	Q13200	P25787	P25786	Q14997	Q15008	O43242	Q9UL46	P55036	P31749	O00231	Q9UNM6	P62191	O00233	Q99460	O00232	P28072	P17980	P19784	P28070
R-HSA-5658442	Regulation of RAS by GAPs		53	69	0.00594828	7.50542e-05	0.00187636	5	5	0.000379449	9606	Homo sapiens	Q14644	Q9UJF2	P51665	P62195	P62877	Q92530	Q13200	P01111	O43242	Q86YV0	P55036	O00231	O00233	O00232	Q99436	P48556	P49721	Q16401	P49720	P60900	O43374	P28066	P28065	P28062	Q13618	Q06323	O00487	P35998	P62333	P20936	P20618	P25789	P25788	P40306	Q15283	P62979	P61289
R-HSA-8939902	Regulation of RUNX2 expression and activity		50	74	0.00637931	0.00182592	0.0255629	23	32	0.00242847	9606	Homo sapiens	Q13951	P51665	P42224	P62195	P62877	P63208	Q92530	Q13200	O43242	P55036	O00231	O00233	O00232	Q99436	P48556	P49721	P49841	Q16401	P49720	P60900	P28066	P28065	P28062	Q06323	Q13616	O00487	P35998	P62333	P20618	P25789	P25788	P40306	P62979	P61289	P25787	P25786	Q14997
R-HSA-8941858	Regulation of RUNX3 expression and activity	32	45	55	0.00474138	6.32179e-05	0.00174666	9	9	0.000683008	9606	Homo sapiens	Q13951	Q09472	P28066	P28065	P28062	Q06323	P12931	P51665	O00487	P35998	P62333	P62195	P20618	P25789	P25788	P40306	P62979	Q92530	P61289	Q13761	Q13200	P25787	P25786	Q15008	O43242	Q9UL46	P55036	O00231	Q9UNM6	P62191	O00233	Q99460	O00232	P28072	P17980	P28070	Q99436
R-HSA-6804758	Regulation of TP53 Activity through Acetylation		21	30	0.00258621	0.0241025	0.204035	13	14	0.00106246	9606	Homo sapiens	Q12873	Q8TBX8	O95983	Q09472	Q92769	P55201	Q13526	O94776	Q13547	P31749	P78356	Q86YP4	Q14839	Q09028	P31751	Q9ULD4	Q8WXI9	Q86T03	Q9NPI1	Q16576	P48426","Q12873	Q8TBX8	O95983	Q09472	Q92769	P55201	Q13526	O94776	Q13547	P31749	P78356	Q86YP4	Q14839	Q09028	P31751	Q9ULD4	Q8WXI9
R-HSA-611105	Respiratory electron transport		63	103	0.00887931	0.00494006	0.0543406	18	19	0.00144191	9606	Homo sapiens	P31930	P56556	O75306	Q9H845	O43676	O43674	O43678	Q9P0J0	O96000	P19404	Q8N183	P13073	P42704	O14949	Q16795	P22695	O14548	P20674	P10606	O95168	P14927	P28331	Q9UI09	O14561	O43920	Q7L592	P07919	Q16718	Q9BU61	O75251	O75380	Q9NPL8	P08574	P47985	P09669	P03886	P13804
R-HSA-163200	Respiratory electron transport, ATP synthesis by chemiosmotic coupling, and heat production by uncoupling proteins.		76	127	0.0109483	0.00375631	0.0450757	21	28	0.00212491	9606	Homo sapiens	P30049	P31930	O75947	P56556	O75306	O43676	Q9H845	O43674	O43678	P36542	Q9P0J0	O96000	P19404	Q99766	P13073	Q8N183	P42704	O14949	Q16795	P22695	O14548	P20674	P10606	O95168	P14927	P28331	P48047	Q9UI09	O14561	O43920	Q7L592	P07919	Q16718	Q9BU61	O75251	O75380	Q9NPL8
R-HSA-9633012	Response of EIF2AK4 (GCN2) to amino acid deficiency		83	102	0.0087931	9.38831e-08	5.82075e-06	12	16	0.00121424	9606	Homo sapiens	Q9Y3U8	Q92616	P23396	P62917	P62081	P62280	P18124	P17676	P39019	P62277	P62750	P47914	Q96RU7	P30050	P62273	P39023	P62910	P46783	P83731	P62913	P62753	Q07020	P46782	P46781	P36578	P41091	P62244	P84098	P18847	P63173	P61353	P83881	P62241	P62888	P61313	P20042	P46777
R-HSA-6811440	Retrograde transport at the Trans-Golgi-Network	13	30	49	0.00422414	0.0402698	0.281889	20	20	0.0015178	9606	Homo sapiens	P53365	Q13795	O43493	O43752	Q15836	Q9NRW1	Q14746	Q9UID3	Q86YS6	Q5VZE5	Q8WTW3	O14662	P83436	Q9UP83	Q99747	P11717	P51151	Q9Y2V7	Q96MW5	Q8N1B4	Q8IWJ2	P54920	P82094	P20645	Q96CN9	O60499	Q96AJ9	P40616	Q96JB2	P46459","P53365	Q13795	O43493	O43752	Q15836	Q9NRW1	Q14746	Q9UID3
R-HSA-165054	Rev-mediated nuclear export of HIV RNA		35	40	0.00344828	0.00011349	0.00261026	8	10	0.000758898	9606	Homo sapiens	Q8TEM1	P57740	Q12769	P35658	P78406	Q96EE3	Q99567	Q8NFH3	Q8NFH4	Q9BW27	Q9NRG9	Q8WUM0	Q8NFH5	P49792	P46060	P49790	P62826	O14980	O75694	Q8N1F7	P55735	P18754	P37198	P52948	P12270	Q7Z3B4	Q92621	Q5SRE5	Q9BVL2	P43487	Q9UKX7","P52948-3	P52948-4	Q8TEM1	P57740	Q12769	P35658	P78406
R-HSA-5627123	RHO GTPases activate PAKs		15	21	0.00181034	0.0436215	0.305351	15	15	0.00113835	9606	Homo sapiens	P35749	Q14247	P0DP23	P35579	P53667	Q7Z406	P35580	P62140	P63000	P24844	O14950	Q13177	Q13153	P60953	P21333","P35749	Q14247	P0DP23	P35579	P53667	Q7Z406	P35580	P62140	P63000	P24844	O14950	Q13177	Q13153	P60953	P21333","R-HSA-8981931	R-HSA-445797	R-HSA-5668978	R-HSA-5668947	R-HSA-419232	R-HSA-5627775	R-HSA-2029460	R-HSA-2029456	R-HSA-5669240
R-HSA-5627117	RHO GTPases Activate ROCKs		15	19	0.00163793	0.0209284	0.188356	7	7	0.000531229	9606	Homo sapiens	P35749	O75116	P35579	P53667	Q7Z406	P35580	P62140	P23528	P62745	P08134	P24844	P61586	O14950	Q13464	Q13153","P35749	O75116	P35579	P53667	Q7Z406	P35580	P62140	P23528	P62745	P08134	P24844	P61586	O14950	Q13464	Q13153","R-HSA-419232	R-HSA-9680443	R-HSA-419087	R-HSA-419197	R-HSA-3928608	R-HSA-419083	R-HSA-419049"
R-HSA-5663213	RHO GTPases Activate WASPs and WAVEs		24	36	0.00310345	0.0276738	0.22139	10	10	0.000758898	9606	Homo sapiens	Q92747	O15144	O15145	P60709	Q9Y6W5	P28482	P27361	O15143	Q96F07	Q9NYB9	Q7L576	O43516	Q06187	P16333	P62993	P00519	P61160	P42768	P63261	P63000	O15511	P61158	P55160	P60953","Q92747	O15144	O15145	P60709	Q9Y6W5	P28482	P27361	O15143	Q96F07	Q9NYB9	Q7L576	O43516	Q06187	P16333
R-HSA-9706574	RHOBTB GTPase Cycle		26	35	0.00301724	0.00670739	0.0670739	3	4	0.000303559	9606	Homo sapiens	Q9BT78	Q9NYL9	O43396	P07900	Q13838	Q13618	Q8WWQ0	P63261	Q8IYB3	P78371	P61201	Q13464	P40227	P62995	Q7Z6E9	Q15208	O75116	Q5VTR2	Q99832	Q96DH6	P08670	Q16543	Q16643	Q96T58	P08238	Q13098","Q9BT78	Q9NYL9	O43396	P07900	Q13838	Q13618	Q8WWQ0	P63261	Q8IYB3	P78371	P61201	Q13464
R-HSA-9013422	RHOBTB1 GTPase cycle		17	23	0.00198276	0.0255044	0.204035	1	2	0.00015178	9606	Homo sapiens	Q9BT78	O43396	Q15208	O75116	Q5VTR2	Q13618	Q99832	P08670	Q8IYB3	P78371	P61201	Q16643	Q13464	Q96T58	P62995	Q13098	Q7Z6E9","Q9BT78	O43396	Q15208	O75116	Q5VTR2	Q13618	Q99832	P08670	Q8IYB3	P78371	P61201	Q16643	Q13464	Q96T58	P62995	Q13098	Q7Z6E9","R-HSA-9018778"
R-HSA-9013418	RHOBTB2 GTPase cycle		17	23	0.00198276	0.0255044	0.204035	2	2	0.00015178	9606	Homo sapiens	Q9NYL9	O43396	P07900	Q15208	Q13838	Q13618	Q8WWQ0	Q99832	Q96DH6	P63261	Q8IYB3	P78371	Q16543	Q16643	P40227	P08238	P62995","Q9NYL9	O43396	P07900	Q15208	Q13838	Q13618	Q8WWQ0	Q99832	Q96DH6	P63261	Q8IYB3	P78371	Q16543	Q16643	P40227	P08238	P62995","R-HSA-9018785	R-HSA-9018787"
R-HSA-9013408	RHOG GTPase cycle		42	74	0.00637931	0.0498707	0.349095	6	6	0.000455339	9606	Homo sapiens	Q8N1I0	Q9Y2U8	Q13576	Q8TCU6	Q9NP61	Q15836	O75489	Q9NRY4	O95292	O95210	P51149	P15498	P42167	Q86Y07	Q9UKW4	O15498	P02786	P61604	P60953	Q9H7D0	O15173	P52565	P05556	O95202	P49257	Q6IAA8	Q92608	Q14739	Q7L576	Q16718	Q07960	P50402	P52566	P34897	Q86UP2	Q96JJ3	P84095
R-HSA-72702	Ribosomal scanning and start codon recognition		52	59	0.00508621	2.50403e-06	0.000125202	2	2	0.00015178	9606	Homo sapiens	P23396	O75821	P62081	P62280	O00303	P39019	P62277	P62273	P23588	P46783	P62753	O15371	O15372	P46782	P46781	P41091	P62244	P62241	Q7L2H7	P20042	P62841	P60228	P60866	P62249	P25398	P55884	P63220	P55010	P61247	Q14152	Q9UBQ5	P62857	P05198	P62979	P62851	P08865	P62854
R-HSA-77075	RNA Pol II CTD phosphorylation and interaction with CE		19	27	0.00232759	0.0293144	0.234515	5	5	0.000379449	9606	Homo sapiens	P30876	O43148	P18074	P50613	P35269	P32780	P51946	P19387	P19388	P13984	O00267	P36954	P52435	O60942	P24928	P62487	P51948	P62875	O15514","P30876	O43148	P18074	P50613	P35269	P32780	P51946	P19387	P19388	P13984	O00267	P36954	P52435	O60942	P24928	P62487	P51948	P62875	O15514","R-HSA-77073
R-HSA-167160	RNA Pol II CTD phosphorylation and interaction with CE during HIV infection		19	27	0.00232759	0.0293144	0.234515	5	5	0.000379449	9606	Homo sapiens	P30876	O43148	P18074	P50613	P35269	P32780	P51946	P19387	P19388	P13984	O00267	P36954	P52435	O60942	P24928	P62487	P51948	P62875	O15514","P30876	O43148	P18074	P50613	P35269	P32780	P51946	P19387	P19388	P13984	O00267	P36954	P52435	O60942	P24928	P62487	P51948	P62875	O15514","R-HSA-167153
R-HSA-674695	RNA Polymerase II Pre-transcription Events		51	84	0.00724138	0.0118326	0.112996	17	17	0.00129013	9606	Homo sapiens	Q6P1J9	Q8WVC0	P23193	Q9GZS3	P50613	P32780	P51946	O00268	O00267	P13984	P52435	Q9UHB7	P51948	Q8IXH7	O60563	O75909	Q5VWG9	P62875	O15514	Q92804	Q15545	P30876	Q09161	P19387	P19388	Q8N7H5	P24928	P62487	Q08945	Q9Y5B0	Q8WX92	Q9Y5B9	P52298	P52655	Q7KZ85	P18615	O60583
R-HSA-6807505	RNA polymerase II transcribes snRNA genes		49	74	0.00637931	0.00295081	0.0383605	11	11	0.000834788	9606	Homo sapiens	P50613	O00267	P13984	P52435	Q5VT52	O60563	Q68E01	P08047	O75909	P62875	O15514	P30876	Q9H0H0	Q09161	Q9NP77	P19387	P19388	P24928	Q6P9B9	P62487	Q9BXP5	Q9NVH2	O94913	Q96CB8	Q8N5P1	Q75QN2	Q9BQ15	P52298	Q8IXW5	P14859	P52655	Q9NV88	Q9NQG5	O60583	Q9NVM9	Q8N201	Q9UL03
R-HSA-75955	RNA Polymerase II Transcription Elongation		43	61	0.00525862	0.00171504	0.0240106	8	8	0.000607118	9606	Homo sapiens	P52298	Q6P1J9	Q8WVC0	P23193	Q9GZS3	P50613	P32780	P51946	O00267	P13984	P52435	Q7KZ85	P18615	Q9UHB7	P51948	Q8IXH7	O60563	O60583	O75909	P62875	O15514	Q15369	P30876	Q6PD62	Q09161	P18074	Q9H3P2	P35269	P19387	P19388	Q8N7H5	P36954	P24928	P62487	Q15370	P63272	Q08945
R-HSA-73856	RNA Polymerase II Transcription Termination		53	66	0.00568966	2.46246e-05	0.000911109	4	4	0.000303559	9606	Homo sapiens	Q16629	Q9BY77	Q86V81	Q13838	O95391	Q96FV9	Q01130	O00148	P33240	Q9BZI7	Q8IYB3	P84103	P62318	O15234	O95639	Q10570	Q13242	Q13247	P38919	Q01081	Q13769	Q9H0L4	Q09161	Q12996	Q96J01	Q05048	O43809	Q05519	Q8NI27	Q9C0J8	O94913	Q86W42	P52298	P51003	Q86U42	O60508	Q9UKF6
R-HSA-8932339	ROS sensing by NFE2L2	5	47	57	0.00491379	3.6869e-05	0.00121668	7	8	0.000607118	9606	Homo sapiens	P28066	P28065	P28062	Q13618	Q06323	P51665	O00487	P35998	P62333	P62195	P20618	P25789	P62877	P25788	P40306	P62979	Q92530	P61289	Q13200	P25787	P25786	Q14997	Q15008	O43242	Q9UL46	P55036	O00231	Q9UNM6	P62191	O00233	Q99460	O00232	P28072	P17980	P19784	P28070	Q99436
R-HSA-6790901	rRNA modification in the nucleus and cytosol		50	60	0.00517241	1.63754e-05	0.000646986	7	8	0.000607118	9606	Homo sapiens	Q9H0A0	Q92979	Q9NYH9	Q12788	P62081	Q9Y3A4	Q9NX24	Q15061	Q8NI36	Q14692	Q9Y2X3	Q14690	Q969X6	Q9BVI4	Q9H8H0	Q9NXG2	P62753	Q9NQZ2	Q15269	Q9NRX1	Q13601	P46781	Q9Y2P8	Q9Y5J1	O75691	Q9NY12	Q8IWA0	Q9UNX4	P22087	P55769	Q9H583	O00567	O00566	Q8TED0	O43818	Q9NV06	Q9NPE3
R-HSA-72312	rRNA processing		168	203	0.0175	8.99281e-15	4.94604e-12	18	21	0.00159369	9606	Homo sapiens	Q92979	P23396	Q7L0Y3	P62917	Q12788	P62081	O00541	P18124	Q06265	Q9Y3A4	P62750	P47914	Q9NX24	P62910	Q14692	P46783	Q9Y2X3	P83731	Q14690	P62913	Q9BVI4	P62753	Q15024	Q9H0D6	Q9H4L4	Q15269	Q9NRX1	P46782	P46781	P36578	Q9Y2P8	O15091	P19338	P62244	P84098	Q9NW13	P63173
R-HSA-8868773	rRNA processing in the nucleus and cytosol		161	193	0.0166379	1.70974e-14	7.52287e-12	14	15	0.00113835	9606	Homo sapiens	Q92979	P23396	P62917	Q12788	P62081	O00541	P18124	Q06265	Q9Y3A4	P62750	P47914	Q9NX24	P62910	Q14692	P46783	Q9Y2X3	P83731	Q14690	P62913	Q9BVI4	P62753	Q15024	Q9H0D6	Q9H4L4	Q15269	Q9NRX1	P46782	P46781	P36578	Q9Y2P8	P19338	P62244	P84098	Q9NW13	P63173	Q8IWA0	Q9Y3B2
R-HSA-8939243	RUNX1 interacts with co-factors whose precise effect on RUNX1 targets is not known		24	37	0.00318966	0.0360209	0.264672	5	5	0.000379449	9606	Homo sapiens	Q13951	Q92925	Q8TAQ2	Q8NFD5	Q09472	P51531	Q969G3	O96019	Q8NDX5	Q8IY57	Q12824	Q06587	Q8IXK0	P19784	O00257	P51532	Q8WXX7	Q68CP9	Q96GM5	Q99496	P67870	Q92922	Q9HC52	Q86SE9","Q13951	Q92925	Q8TAQ2	Q8NFD5	Q09472	P51531	Q969G3	O96019	Q8NDX5	Q8IY57	Q12824	Q06587	Q8IXK0	P19784
R-HSA-69242	S Phase		92	162	0.0139655	0.00630837	0.0653102	45	54	0.00409805	9606	Homo sapiens	Q5FWF5	Q14566	P11802	P50613	P33992	P51946	P33991	P51665	P51948	P62195	P62877	Q13042	P63208	P25205	Q8N3U4	Q92530	Q13200	P49736	O43242	P55036	O00231	O00233	O00232	P35244	P35249	Q99436	O60216	P35250	Q9UQE7	P35251	Q9UJX6	P48556	Q9UJX5	Q9H1A4	P49721	Q9UJX3	P49720
R-HSA-187577	SCF(Skp2)-mediated degradation of p27/p21		45	60	0.00517241	0.000405177	0.00769837	7	7	0.000531229	9606	Homo sapiens	P28066	P11802	P28065	P28062	Q06323	Q13616	P51665	O00487	P35998	P62333	P62195	P20618	P25789	P25788	P63208	P40306	P62979	Q92530	P61289	Q13200	P25787	P25786	Q15008	O43242	Q9UL46	P55036	O00231	Q9UNM6	P62191	O00233	Q99460	O00232	P28072	P17980	P38936	P28070	Q99436
R-HSA-174113	SCF-beta-TrCP mediated degradation of Emi1		45	55	0.00474138	6.32179e-05	0.00174666	3	3	0.000227669	9606	Homo sapiens	P28066	P28065	P28062	Q06323	Q13616	P51665	O00487	P35998	P62333	P62195	P20618	P25789	P25788	P63208	P40306	P62979	Q92530	P61289	Q13200	P25787	P25786	Q14997	Q15008	O43242	Q9UL46	P55036	Q12834	O00231	Q9UNM6	P62191	O00233	Q99460	O00232	P28072	P17980	P28070	Q99436
R-HSA-2408522	Selenoamino acid metabolism		96	118	0.0101724	9.92957e-09	1.03268e-06	15	23	0.00174547	9606	Homo sapiens	Q9Y3U8	P54136	P23396	P00390	P62917	Q12904	P62081	P62280	P18124	P50135	P39019	P62277	P62750	P47914	Q9P2J5	P41252	P30050	P62273	P39023	P62910	P46783	P83731	P62913	P62753	Q07020	O43324	P46782	P46781	P57772	P36578	P62244	P84098	P63173	P61353	P83881	P62241	P62888
R-HSA-2408557	Selenocysteine synthesis		79	94	0.00810345	5.32877e-08	3.73014e-06	5	7	0.000531229	9606	Homo sapiens	Q9Y3U8	P23396	P62917	P62081	P62280	P18124	P39019	P62277	P62750	P47914	P30050	P62273	P39023	P62910	P46783	P83731	P62913	P62753	Q07020	P46782	P46781	P57772	P36578	P62244	P84098	P63173	P61353	P83881	P62241	P62888	P61313	P46777	P05386	P46776	P62841	P27635	P60866
R-HSA-2467813	Separation of Sister Chromatids		107	191	0.0164655	0.00510426	0.0561469	6	8	0.000607118	9606	Homo sapiens	Q14204	Q9Y266	P63167	Q9Y6G9	P62195	Q9BW27	Q8N3U4	P43034	Q8WUM0	Q13362	Q13885	P55036	Q12834	O43684	Q13409	Q14738	O60216	Q9BUF5	P48556	Q16401	P60900	Q29RF7	P30622	Q9BS16	Q8WVM7	P68363	P57740	P35998	Q8NFH3	P25789	Q8NFH4	P25788	P40306	P61289	P25787	Q9BQE3	P25786
R-HSA-9725370	Signaling by ALK fusions and activated point mutants		39	57	0.00491379	0.00438696	0.0484921	27	29	0.0022008	9606	Homo sapiens	Q14203	P26641	P29353	P28482	P19174	P33176	Q13616	O43815	P35579	P17676	P62993	Q9NR09	Q00610	P51608	P31939	P62877	Q9HC35	P63208	Q8WWI1	P26038	P62753	Q92734	P40763	Q13501	P49792	P06748	Q86W92	P27361	P10644	Q63HN8	Q8IWJ2	P18206	P12270	P49589	P67936	P02751	Q9P2E9","P29353-3
R-HSA-9700206	Signaling by ALK in cancer		39	57	0.00491379	0.00438696	0.0484921	28	37	0.00280792	9606	Homo sapiens	Q14203	P26641	P29353	P28482	P19174	P33176	Q13616	O43815	P35579	P17676	P62993	Q9NR09	Q00610	P51608	P31939	P62877	Q9HC35	P63208	Q8WWI1	P26038	P62753	Q92734	P40763	Q13501	P49792	P06748	Q86W92	P27361	P10644	Q63HN8	Q8IWJ2	P18206	P12270	P49589	P67936	P02751	Q9P2E9","P29353-3
R-HSA-6802952	Signaling by BRAF and RAF1 fusions		39	66	0.00568966	0.0350583	0.264672	5	5	0.000379449	9606	Homo sapiens	Q7KZF4	Q13554	O43252	P05106	P36507	O15164	P28482	Q9NRY5	P32121	P30086	P12931	Q6WCQ1	P10398	O95352	O00203	Q96PU8	P63261	P62834	P61224	P46940	P27448	Q9Y490	P01111	P04049	Q53H12	P31946	P0DP23	P60709	P27361	Q02750	Q7Z5R6	P18206	Q7Z2W4	Q99996	Q6RW13	P41240	P01116-2
R-HSA-6802948	Signaling by high-kinase activity BRAF mutants		25	37	0.00318966	0.0218501	0.196651	4	6	0.000455339	9606	Homo sapiens	P36507	P05106	P28482	P32121	P30086	P12931	P10398	P63261	P62834	P46940	P61224	P27448	P01111	Q9Y490	P04049	P31946	P60709	P27361	Q02750	Q7Z5R6	P18206	P41240	P01116-2	P49407	P02751","P36507	P05106	P28482	P32121	P30086	P12931	P10398	P63261	P62834	P46940	P61224	P27448	P01111
R-HSA-6802946	Signaling by moderate kinase activity BRAF mutants		29	47	0.00405172	0.0397758	0.278431	7	7	0.000531229	9606	Homo sapiens	P36507	Q13554	P05106	P28482	P32121	P30086	P12931	Q7Z569	P10398	P63261	P62834	P46940	P61224	P27448	P01111	Q9Y490	P04049	P31946	P0DP23	P60709	P27361	Q02750	Q7Z5R6	P18206	P35232	P41240	P01116-2	P49407	P02751","P36507	Q13554	P05106	P28482	P32121	P30086	P12931	Q7Z569	P10398
R-HSA-9013694	Signaling by NOTCH4		54	83	0.00715517	0.00269495	0.0350344	9	20	0.0015178	9606	Homo sapiens	O14672	P51665	P62195	P62877	P63208	Q92530	Q13200	O43242	P55036	O00231	O00233	O00232	Q99436	P48556	P49721	Q16401	P49720	P60900	Q13573	Q09472	P28066	P28065	P28062	Q06323	Q13616	O00487	P35998	P62333	Q92793	P20618	P25789	P25788	P62736	P40306	P62979	P61289	Q9Y6A5
R-HSA-9656223	Signaling by RAF1 mutants		26	42	0.00362069	0.0476918	0.333843	7	7	0.000531229	9606	Homo sapiens	P36507	Q13554	P05106	P28482	P32121	P12931	P10398	P63261	P62834	P46940	P61224	P27448	P01111	Q9Y490	P04049	P31946	P0DP23	P60709	P27361	Q02750	Q7Z5R6	P18206	P41240	P01116-2	P49407	P02751","P36507	Q13554	P05106	P28482	P32121	P12931	P10398	P63261	P62834	P46940	P61224	P27448
R-HSA-6802949	Signaling by RAS mutants		29	47	0.00405172	0.0397758	0.278431	9	9	0.000683008	9606	Homo sapiens	P36507	Q13554	P05106	P28482	P32121	P30086	P12931	Q7Z569	P10398	P63261	P62834	P46940	P61224	P27448	P01111	Q9Y490	P04049	P31946	P0DP23	P60709	P27361	Q02750	Q7Z5R6	P18206	P35232	P41240	P01116-2	P49407	P02751","P36507	Q13554	P05106	P28482	P32121	P30086	P12931	Q7Z569	P10398
R-HSA-376176	Signaling by ROBO receptors		153	218	0.0187931	1.13105e-08	1.13105e-06	41	59	0.0044775	9606	Homo sapiens	P23396	P62917	P62081	P12931	P18124	P13861	P62750	P47914	P62195	Q9BZI7	P62910	P62877	P46783	P83731	O15234	O14786	P62913	P62753	P38919	P55036	P46782	P46781	P36578	P62244	P84098	P63173	P62241	P48556	P62888	P61313	Q16401	P46777	P60900	Q9HAU5	P46776	P60866	P27635
R-HSA-194138	Signaling by VEGF		60	108	0.00931034	0.0331246	0.264672	73	86	0.00652652	9606	Homo sapiens	Q14643	P07900	P19174	Q9Y6W5	P49023	P04839	P12931	O43639	P14598	P15498	P42345	Q96RU7	P35221	P63000	Q14571	O14786	P61586	P49137	P46108	Q14573	P01111	Q13685	O15530	P60709	P14923	Q96F07	Q13177	P55160	P42338	Q5T1C6	P05106	P06756	Q16644	O15264	Q9NYB9	P31751	Q15080
R-HSA-9649948	Signaling downstream of RAS mutants		29	47	0.00405172	0.0397758	0.278431	7	7	0.000531229	9606	Homo sapiens	P36507	Q13554	P05106	P28482	P32121	P30086	P12931	Q7Z569	P10398	P63261	P62834	P46940	P61224	P27448	P01111	Q9Y490	P04049	P31946	P0DP23	P60709	P27361	Q02750	Q7Z5R6	P18206	P35232	P41240	P01116-2	P49407	P02751","P36507	Q13554	P05106	P28482	P32121	P30086	P12931	Q7Z569	P10398
R-HSA-191859	snRNP Assembly		46	57	0.00491379	7.21626e-05	0.00180407	6	6	0.000455339	9606	Homo sapiens	P52298	Q8TEM1	Q8TEQ6	P57740	Q12769	P35658	P78406	Q96EE3	Q99567	Q96RS0	Q8NFH3	P62316	Q8NFH4	Q9BW27	P62318	O14744	Q9BQA1	Q8NFH5	P62314	Q8WUM0	Q9NRG9	Q16637	P49792	P49790	Q09161	Q9H814	O75694	Q8N1F7	Q9UHI6	P57678	P55735	P37198	P52948	P12270	Q7Z3B4	Q92621	P62306
R-HSA-1799339	SRP-dependent cotranslational protein targeting to membrane		97	113	0.00974138	6.24087e-10	8.05072e-08	5	5	0.000379449	9606	Homo sapiens	P23396	P62917	P62081	Q9Y5M8	P18124	P62750	P47914	P09132	P62910	P46783	P60059	P83731	P62913	P62753	P46782	P46781	P36578	P62244	P84098	P43307	P63173	P62241	P62888	P61313	P46777	P46776	P27635	P60866	P67812	P46778	P60468	P62249	Q9BY50	P25398	Q9UNL2	P18621	P62891
R-HSA-69541	Stabilization of p53		43	57	0.00491379	0.000477882	0.00860188	9	15	0.00113835	9606	Homo sapiens	P28066	Q13315	P28065	P28062	Q06323	P51665	O00487	P35998	P62333	P62195	P20618	P25789	P25788	P40306	P62979	Q92530	P61289	Q13200	P25787	P25786	Q14997	Q15008	O43242	Q9UL46	P55036	O00231	Q9UNM6	P62191	O00233	Q99460	O00232	P28072	P17980	P28070	Q99436	O14818	P48556
R-HSA-1834941	STING mediated induction of host immune responses	30	12	16	0.00137931	0.049282	0.344974	17	19	0.00144191	9606	Homo sapiens	Q9UJV9	P49959	P13010	Q16666	P12956	P19474	Q9UHD2	Q9NSU2	P78527	Q8N884	Q86WV6	P42226","Q9UJV9	P49959	P13010	Q16666	P12956	P19474	Q9UHD2	Q9NSU2	P78527	Q8N884	Q86WV6	P42226","R-HSA-1834939	R-HSA-2396007	R-HSA-9013869	R-HSA-2396002	R-HSA-3134822	R-HSA-3249371	R-HSA-3249370	R-HSA-2396009	R-HSA-3249372	R-HSA-3244643	R-HSA-3249379	R-HSA-3249378	R-HSA-3244647	R-HSA-3244614	R-HSA-1834951
R-HSA-4551638	SUMOylation of chromatin organization proteins		47	62	0.00534483	0.000244129	0.0051267	15	15	0.00113835	9606	Homo sapiens	Q8TEM1	P57740	Q12769	Q06587	Q8IXK0	P35658	P78406	Q96EE3	Q99567	P63165	Q8NFH3	Q15022	Q8NFH4	Q9BW27	Q9HC52	P45973	Q8NFH5	Q8WUM0	Q9NRG9	Q12873	P49792	P56524	Q9UPW6	P49790	Q92769	P62805	Q13547	Q8NDX5	O75694	Q8N1F7	O00257	P55735	P37198	P63279	P52948	Q99496	P12270
R-HSA-3108214	SUMOylation of DNA damage response and repair proteins		53	81	0.00698276	0.00261753	0.0340279	24	24	0.00182136	9606	Homo sapiens	O95714	Q06587	P35658	Q99567	P63165	Q9BW27	Q96MG7	Q8N3U4	Q9HC52	Q8WUM0	Q9NRG9	O75694	Q01831	P37198	O60216	Q9UQE7	P12270	Q9BVL2	P61956	P27694	Q8WVM7	Q8TEM1	P57740	Q12769	Q8IXK0	P78406	Q96EE3	Q14191	Q8NFH3	Q8NFH4	Q8NFH5	P09874	P49792	Q14676	P49790	Q13426	Q8NDX5
R-HSA-4615885	SUMOylation of DNA replication proteins		37	50	0.00431034	0.00155651	0.0218766	8	8	0.000607118	9606	Homo sapiens	Q8TEM1	Q02880	P57740	Q12769	P35658	P78406	P11387	Q96EE3	Q99567	P63165	Q8NFH3	Q8NFH4	Q9BW27	Q8NFH5	Q8WUM0	Q9NRG9	P49792	P46060	P49790	O75694	Q8N1F7	P55735	P12004	P37198	P63279	P52948	P12270	Q7Z3B4	Q92621	Q9BVL2	Q5SRE5	P61956	Q9UKX7","P52948-3	P52948-4	Q8TEM1	Q02880	P57740
R-HSA-4570464	SUMOylation of RNA binding proteins		41	51	0.00439655	0.000184897	0.00388284	4	4	0.000303559	9606	Homo sapiens	Q8TEM1	P57740	Q12769	Q06587	Q8IXK0	P35658	P78406	Q96EE3	Q99567	P63165	Q8NFH3	Q8NFH4	Q9BW27	Q9Y2X3	Q9HC52	Q8NFH5	Q8WUM0	Q9NRG9	P49792	P49790	Q8NDX5	O75694	Q8N1F7	O00257	P55735	P37198	P63279	P52948	Q99496	P12270	Q7Z3B4	Q92621	Q9BVL2	Q5SRE5	P61978	P61956	Q9UKX7","P52948-3
R-HSA-4085377	SUMOylation of SUMOylation proteins		33	39	0.00336207	0.000312054	0.00624108	5	5	0.000379449	9606	Homo sapiens	Q8TEM1	P57740	Q12769	P35658	P78406	Q96EE3	Q99567	P63165	Q8NFH3	Q8NFH4	Q9BW27	Q9NRG9	Q8WUM0	Q8NFH5	P49792	P49790	O75694	Q8N1F7	P55735	P37198	P63279	P52948	P12270	Q7Z3B4	Q92621	Q5SRE5	Q9BVL2	P61956	Q9UKX7","P52948-3	P52948-4	Q8TEM1	P57740	Q12769	P35658	P78406	P52948-5	Q99567
R-HSA-3232142	SUMOylation of ubiquitinylation proteins		32	43	0.0037069	0.00282924	0.0367802	3	3	0.000227669	9606	Homo sapiens	Q8TEM1	P57740	Q12769	P35658	P78406	Q96EE3	Q99567	P63165	Q8NFH3	Q8NFH4	Q9BW27	Q9NRG9	Q8WUM0	Q8NFH5	P49792	P49790	O75694	Q8N1F7	P55735	P37198	P63279	P52948	P12270	Q7Z3B4	Q92621	Q5SRE5	Q9BVL2	Q9UKX7","P52948-3	P52948-4	Q8TEM1	P57740	Q12769	P35658	P78406	P52948-5	Q99567	P63165
R-HSA-69052	Switching of origins to a post-replicative state		58	91	0.00784483	0.00297826	0.0387173	7	9	0.000683008	9606	Homo sapiens	Q14566	P33992	P33991	P51665	P62195	P62877	Q13042	P63208	P25205	Q92530	Q13200	P49736	O43242	P55036	O00231	O00233	O00232	Q99436	Q9UJX6	P48556	Q9UJX5	Q9H1A4	P49721	Q16401	Q9UJX3	P49720	P60900	P28066	Q9UBD5	Q13415	P28065	P28062	Q06323	Q13616	O00487	P35998	P62333
R-HSA-69239	Synthesis of DNA		72	120	0.0103448	0.00440837	0.0484921	23	26	0.00197314	9606	Homo sapiens	Q14566	P33992	P33991	P51665	P62195	P62877	Q13042	P63208	P25205	Q92530	Q13200	P49736	O43242	P55036	O00231	O00233	O00232	P35244	P35249	Q99436	P35250	P35251	Q9UJX6	P48556	Q9UJX5	Q9H1A4	P49721	Q9UJX3	P49720	Q16401	P60900	P27694	P49642	P28066	Q9UBD5	Q13415	P28340
R-HSA-167246	Tat-mediated elongation of the HIV-1 transcript		32	47	0.00405172	0.00970318	0.0970318	8	8	0.000607118	9606	Homo sapiens	P52298	P23193	P50613	P32780	P51946	P13984	O00267	P52435	P18615	P51948	Q8IXH7	O60563	P62875	O15514	Q15369	P30876	Q09161	P18074	P35269	Q9H3P2	P19387	P19388	P36954	P24928	P62487	P63272	Q15370	Q08945	Q9Y5B0	Q8WX92	Q14241	Q9Y5B9","P52298	P23193	P50613	P32780	P51946	P13984
R-HSA-167243	Tat-mediated HIV elongation arrest and recovery		25	35	0.00301724	0.012046	0.112996	3	3	0.000227669	9606	Homo sapiens	P23193	P13984	O00267	P52435	P18615	Q8IXH7	O60563	P62875	O15514	Q15369	P30876	P35269	Q9H3P2	P19387	P19388	P36954	P24928	P62487	P63272	Q15370	Q08945	Q9Y5B0	Q8WX92	Q14241	Q9Y5B9","P23193	P13984	O00267	P52435	P18615	Q8IXH7	O60563	P62875	O15514	Q15369	P30876	P35269	Q9H3P2
R-HSA-1428517	The citric acid (TCA) cycle and respiratory electron transport		105	178	0.0153448	0.00122761	0.0184141	49	64	0.00485695	9606	Homo sapiens	O75947	O75306	P08559	O43676	Q9H845	O43674	P10515	Q04760	O43678	Q9P2R7	O96000	Q99766	O75390	P13073	Q8N183	O14949	P07195	P22695	O14548	P20674	P48163	O95168	P28331	P48047	Q9UI09	O14561	Q7L592	P07919	P11177	Q9BU61	O95563	O75251	O75380	Q9NPL8	P08574	P47985	P03886
R-HSA-844456	The NLRP3 inflammasome	29	13	17	0.00146552	0.037052	0.264672	14	18	0.00136602	9606	Homo sapiens	Q9H3M7	P29466	O43586	P10599	Q00653	Q9Y2Z0	P19838	Q04206	O15553	Q9ULZ3	P05067	P09601	P08238","Q9H3M7	P29466	O43586	P10599	Q00653	Q9Y2Z0	P19838	Q04206	O15553	Q9ULZ3	P05067	P09601	P08238","R-HSA-844612	R-HSA-874087	R-HSA-1250264	R-HSA-844610	R-HSA-1306876	R-HSA-873951	R-HSA-9603905	R-HSA-1250272	R-HSA-844440	R-HSA-1296421	R-HSA-879221	R-HSA-1250280	R-HSA-877361
R-HSA-8852276	The role of GTSE1 in G2/M progression after G2 checkpoint		55	79	0.00681034	0.000584568	0.00993765	10	10	0.000758898	9606	Homo sapiens	P07900	P14635	P51665	P62195	Q92530	Q13200	O43242	Q13885	P55036	O00231	O00233	O00232	Q9NYZ3	Q99436	Q9BUF5	P48556	P49721	Q16401	P49720	P60900	P28066	P28065	P68363	P28062	Q06323	O00487	P35998	P62333	P20618	P25789	P25788	P40306	P62979	P61289	P25787	Q9BQE3	P25786
R-HSA-5628897	TP53 Regulates Metabolic Genes		50	88	0.00758621	0.0348775	0.264672	23	34	0.00258025	9606	Homo sapiens	Q7LG56	P00390	Q9UL18	Q8NBW4	P10599	Q9NQ88	P42345	P61981	P13073	P42704	Q92574	Q15382	P27348	P49815	O14548	Q04917	P20674	P06744	Q9Y478	P10606	P11413	Q9Y6P5	Q9HCE1	Q13131	Q16881	P09669	Q9UKV8	O00483	P14854	P31751	O75880	O43819	Q5RI15	O94925	P00403	Q8N122	P63104
R-HSA-6796648	TP53 Regulates Transcription of DNA Repair Genes		39	65	0.00560345	0.0288988	0.231191	8	17	0.00129013	9606	Homo sapiens	P54278	Q14004	P23193	Q13315	P50613	P32780	P51946	O00267	P13984	P52435	P18615	P51948	Q8IXH7	O60563	Q9NVI1	O60583	O75909	Q9BXW9	P62875	O15514	Q14676	Q15369	P30876	P18074	Q9H3P2	P35269	P19387	P19388	P36954	P24928	P62487	Q15370	P63272	Q08945	Q9Y5B0	Q8WX92	Q14241
R-HSA-167172	Transcription of the HIV genome		44	74	0.00637931	0.0245066	0.204035	47	47	0.00356682	9606	Homo sapiens	P52298	P23193	P50613	P32780	P51946	O00268	O00267	P13984	P52655	P52435	O60942	P18615	P51948	Q8IXH7	O60563	O60583	O75909	Q5VWG9	P62875	O15514	Q92804	Q15369	Q15545	P30876	O43148	Q09161	P18074	Q9H3P2	P35269	P19387	P29083	P19388	P36954	P24928	P20226	P62487	Q15370
R-HSA-8878166	Transcriptional regulation by RUNX2		67	121	0.010431	0.0273109	0.218487	63	84	0.00637474	9606	Homo sapiens	Q13951	P28482	P11802	P14635	P12931	P51665	P42224	P62195	P62877	P63208	Q92530	Q13200	P08648	P56524	Q9UPW6	O43242	P55036	P27361	O00231	O00233	O00232	Q99436	P48556	P49721	P49720	P49841	Q16401	P60900	P28066	P28065	P28062	Q06323	Q13616	P31751	O00487	P35998	P62333
R-HSA-8878159	Transcriptional regulation by RUNX3		53	96	0.00827586	0.046719	0.327033	44	47	0.00356682	9606	Homo sapiens	Q13951	P12931	P51665	P62195	Q92530	Q13761	Q13200	O43242	P56524	P55036	O00231	O43524	O00233	O00232	Q99436	P48556	P49721	Q16401	P49720	P60900	Q13573	Q09472	P28066	P28065	P28062	Q06323	O00487	P35998	P62333	Q92793	P20618	P25789	P25788	P40306	P62979	P61289	P25787
R-HSA-5578749	Transcriptional regulation by small RNAs		48	80	0.00689655	0.0170973	0.153876	5	5	0.000379449	9606	Homo sapiens	Q9UKV8	Q9UL18	Q8TEM1	P57740	Q12769	P35658	P78406	P52435	Q96EE3	Q99567	P68431	Q8NFH3	Q8NFH4	Q9BW27	Q8NFH5	Q8WUM0	Q9NRG9	P62875	O15514	P49792	P49790	P30876	O15397	P62826	Q16777	P62805	P0C0S5	O75694	Q8N1F7	P19387	P19388	P55735	P36954	P16104	P37198	P24928	P62487
R-HSA-6781827	Transcription-Coupled Nucleotide Excision Repair (TC-NER)		52	78	0.00672414	0.00197276	0.0274927	17	17	0.00129013	9606	Homo sapiens	P23193	P50613	P32780	P51946	P52435	P51948	Q9UBW8	P62877	P28715	P62875	O15514	Q9UNS2	P30876	P19387	P19388	P35244	P35249	Q7L5N1	P18887	P35250	P24928	P62487	P35251	Q92889	Q13098	Q9BT78	Q09472	P27694	P28340	Q9H9Q2	Q13619	Q9UNP9	O60306	P49916	P18858	Q16531	P62979
R-HSA-199992	trans-Golgi Network Vesicle Budding	9	48	74	0.00637931	0.00468101	0.0514911	19	19	0.00144191	9606	Homo sapiens	P02792	Q92538	O43493	O75843	P56377	Q14789	O95295	Q12846	O43633	P51148	O00443	O60749	O00203	Q99523	Q92572	Q00610	Q9Y5X1	Q9Y5X3	P09496	Q9BXS5	P09497	P02786	O14964	P61966	Q14671	P11717	Q14677	Q9BV40	Q9UL45	O75976	Q9H3P7	P54920	O00115	O43747	P15586	Q9NUP1	P11142
R-HSA-72766	Translation		249	294	0.0253448	1.11022e-16	1.22125e-13	93	99	0.00751309	9606	Homo sapiens	O75821	P62917	Q9Y5M8	Q9H0U6	Q8IXM3	Q9NX20	P09132	P62910	P46783	P60059	P83731	P62913	Q9UGM6	P13639	O43324	P46782	Q9NRX2	Q9NQ50	P46781	Q9Y399	P41091	Q96GW9	P62244	P68104	P62241	Q9UI10	P20042	Q9Y285	P46777	P46776	P60866	P67812	P46778	P62249	Q9BY50	P25398	Q9UNL2
R-HSA-72649	Translation initiation complex formation		52	59	0.00508621	2.50403e-06	0.000125202	2	2	0.00015178	9606	Homo sapiens	P23396	O75821	P62081	P62280	O00303	P39019	P62277	P62273	P23588	P46783	P62753	O15371	O15372	P46782	P46781	P41091	P62244	P62241	Q7L2H7	P20042	P62841	P60228	P60866	P62249	P25398	P55884	P11940	P63220	P61247	Q14152	Q9UBQ5	P62857	P05198	P62979	P62851	P08865	P62854
R-HSA-1445148	Translocation of SLC2A4 (GLUT4) to the plasma membrane		43	72	0.0062069	0.0243771	0.204035	15	15	0.00113835	9606	Homo sapiens	P68363	O00186	Q12846	Q96KP1	P31751	P35579	Q9Y4I1	Q9BZE9	O60645	P20338	P63261	P61981	O00471	P63000	O60343	P61006	P61026	P63104	P27348	P62258	Q9BQE3	P61106	Q04917	Q9Y478	Q13885	Q9UIQ6	P31946	P0DP23	P60709	P51153	Q96A65	P31749	Q13509	Q9NV70	Q86X10	P11233	O00159
R-HSA-159236	Transport of Mature mRNA derived from an Intron-Containing Transcript		65	78	0.00672414	9.9991e-07	5.5995e-05	4	4	0.000303559	9606	Homo sapiens	Q16629	Q9BY77	Q86V81	Q13838	O95391	P35658	Q96FV9	Q01130	O00148	Q99567	Q9BZI7	Q8IYB3	P84103	Q9BW27	O15234	Q8WUM0	Q9NRG9	Q13242	Q13247	P38919	Q01081	Q13769	Q09161	Q96J01	O75694	P37198	Q05519	Q8NI27	P12270	Q9BVL2	Q86W42	P52298	Q8TEM1	P57740	Q12769	O60508	P78406
R-HSA-159231	Transport of Mature mRNA Derived from an Intronless Transcript		42	46	0.00396552	9.7145e-06	0.000427438	3	3	0.000227669	9606	Homo sapiens	P52298	Q86V81	Q8TEM1	P57740	Q12769	P35658	P78406	Q9UKF6	Q96EE3	Q99567	Q92797	Q8NFH3	Q8NFH4	Q9BW27	Q9UBU9	Q6UN15	O95639	Q8NFH5	Q8WUM0	Q9NRG9	Q10570	P49792	P49790	Q09161	O75694	Q8N1F7	P55735	P37198	Q9P2I0	P52948	P12270	Q7Z3B4	Q92621	Q9C0J8	Q9BVL2	Q5SRE5	Q9UKX7
R-HSA-159234	Transport of Mature mRNAs Derived from Intronless Transcripts		42	47	0.00405172	1.58706e-05	0.000634825	9	9	0.000683008	9606	Homo sapiens	P52298	Q86V81	Q8TEM1	P57740	Q12769	P35658	P78406	Q9UKF6	Q96EE3	Q99567	Q92797	Q8NFH3	Q8NFH4	Q9BW27	Q9UBU9	Q6UN15	O95639	Q8NFH5	Q8WUM0	Q9NRG9	Q10570	P49792	P49790	Q09161	O75694	Q8N1F7	P55735	P37198	Q9P2I0	P52948	P12270	Q7Z3B4	Q92621	Q9C0J8	Q9BVL2	Q5SRE5	Q9UKX7
R-HSA-72202	Transport of Mature Transcript to Cytoplasm		73	87	0.0075	1.76193e-07	1.0043e-05	13	13	0.000986568	9606	Homo sapiens	Q16629	Q9BY77	Q86V81	Q13838	O95391	P35658	Q96FV9	Q01130	O00148	Q99567	Q9BZI7	Q8IYB3	P84103	Q9BW27	O15234	O95639	Q8WUM0	Q9NRG9	Q10570	Q13242	Q13247	P38919	Q13769	Q01081	Q09161	Q96J01	O75694	P37198	Q05519	Q8NI27	P12270	Q9C0J8	Q9BVL2	Q86W42	P52298	Q8TEM1	P57740
R-HSA-168271	Transport of Ribonucleoproteins into the Host Nucleus		32	40	0.00344828	0.000943355	0.0150937	4	4	0.000303559	9606	Homo sapiens	P52294	Q8TEM1	P57740	Q12769	P35658	P78406	Q96EE3	Q99567	Q8NFH3	Q8NFH4	Q9BW27	Q9NRG9	Q8WUM0	Q8NFH5	P49792	Q14974	P49790	O75694	Q8N1F7	P55735	P37198	P52948	P12270	Q7Z3B4	Q92621	Q5SRE5	Q9BVL2	Q9UKX7","P52948-3	P52948-4	P52294	Q8TEM1	P57740	Q12769	P35658	P78406	P52948-5	Q99567
R-HSA-159230	Transport of the SLBP Dependant Mature mRNA		35	40	0.00344828	0.00011349	0.00261026	3	3	0.000227669	9606	Homo sapiens	P52298	Q86V81	Q8TEM1	P57740	Q12769	P35658	P78406	Q96EE3	Q99567	Q8NFH3	Q8NFH4	Q9BW27	Q9UBU9	Q9NRG9	Q8WUM0	Q8NFH5	P49792	P49790	Q09161	O75694	Q8N1F7	P55735	P37198	P52948	P12270	Q7Z3B4	Q92621	Q5SRE5	Q9BVL2	Q9UKX7	P06730","P52948-3	P52948-4	P52298	Q86V81	Q8TEM1	P57740	Q12769
R-HSA-159227	Transport of the SLBP independent Mature mRNA		35	39	0.00336207	7.04509e-05	0.00180407	3	3	0.000227669	9606	Homo sapiens	P52298	Q86V81	Q8TEM1	P57740	Q12769	P35658	P78406	Q96EE3	Q99567	Q8NFH3	Q8NFH4	Q9BW27	Q9UBU9	Q9NRG9	Q8WUM0	Q8NFH5	P49792	P49790	Q09161	O75694	Q8N1F7	P55735	P37198	P52948	P12270	Q7Z3B4	Q92621	Q5SRE5	Q9BVL2	Q9UKX7	P06730","P52948-3	P52948-4	P52298	Q86V81	Q8TEM1	P57740	Q12769
R-HSA-948021	Transport to the Golgi and subsequent modification	10	100	186	0.0160345	0.01802	0.16218	45	59	0.0044775	9606	Homo sapiens	Q14204	Q14203	P18085	P13987	Q9UPN7	P63167	Q9Y6G9	P48444	Q92734	Q9BTE1	P47755	O75935	Q13885	Q9Y678	P49257	Q12955	Q5JRA6	Q13409	Q01484	Q01082	O00399	Q9BUF5	P08174	P33908	Q9Y6Y8	Q15436	Q13813	P48553	Q14746	Q8WVM8	P68363	P61163	P61204	P49755	Q9Y296	O15498	Q86SZ2
R-HSA-450513	Tristetraprolin (TTP, ZFP36) binds and destabilizes mRNA		16	17	0.00146552	0.00375736	0.0450883	4	4	0.000303559	9606	Homo sapiens	Q9Y2L1	P31946	Q13868	Q9NQT4	Q9NQT5	Q06265	Q96B26	Q8IZH2	Q5RKV6	Q9Y3B2	Q9NPI6	Q92973	Q9NPD3	P49137	Q8IU60	Q15024","Q9Y2L1	P31946	Q13868	Q9NQT4	Q9NQT5	Q06265	Q96B26	Q8IZH2	Q5RKV6	Q9Y3B2	Q9NPI6	Q92973	Q9NPD3	P49137	Q8IU60	Q15024","R-HSA-450400	R-HSA-450431	R-HSA-450463	R-HSA-450394"
R-HSA-379724	tRNA Aminoacylation		37	42	0.00362069	6.46912e-05	0.00174666	37	42	0.00318737	9606	Homo sapiens	P54577	Q9NSD9	P54136	Q9NP81	P26640	Q12904	O43776	Q9BW92	Q5T160	Q9H2U2	Q6PI48	P26639	Q9P2J5	P41252	Q15181	P41250	P47897	Q9NSE4	Q9HA77	Q9Y2Z4	Q15046	Q9UGM6	P49591	O43324	P07814	P23381	P14868	Q5JTZ9	Q96GW9	Q7L3T8	P49589	Q9Y285	Q15031	P49588	Q13155	Q5JPH6	P56192","P54577
R-HSA-72306	tRNA processing		71	113	0.00974138	0.00159797	0.0223716	31	54	0.00409805	9606	Homo sapiens	P78346	O43592	Q7Z4G4	Q7L0Y3	P78345	Q9Y224	Q9BXR0	P35658	Q9Y3I0	Q99567	P33240	Q92499	Q9BW27	O95639	Q8WUM0	Q9NRG9	Q10570	Q08J23	Q14657	O75694	O15091	P37198	Q96Q11	P12270	A2RUC4	Q9BVL2	O75818	Q99714	O75817	Q32P41	Q9NXH9	Q8TEM1	P57740	Q12769	P78406	Q9BQ52	Q9Y606
R-HSA-6784531	tRNA processing in the nucleus		49	62	0.00534483	7.06154e-05	0.00180407	7	7	0.000531229	9606	Homo sapiens	P78346	O43592	P78345	Q9Y224	Q8TEM1	P57740	Q12769	P35658	Q9Y3I0	P78406	Q9BQ52	Q96EE3	Q99567	P33240	Q9BVC5	Q8NFH3	Q8NFH4	Q92499	Q9BW27	O95639	Q8NFH5	Q8WUM0	Q9NRG9	Q10570	P49792	Q8IWT0	P49790	P62826	O75694	Q8N1F7	P55735	P37198	Q9BUL9	Q99575	Q96Q11	P52948	P12270
R-HSA-69601	Ubiquitin Mediated Degradation of Phosphorylated Cdc25A		42	52	0.00448276	0.000141488	0.00311273	2	4	0.000303559	9606	Homo sapiens	P28066	P28065	P28062	Q06323	P51665	O00487	P35998	P62333	P62195	P20618	P25789	P25788	P40306	P62979	Q92530	P61289	Q13200	P25787	P25786	Q14997	Q15008	O43242	Q9UL46	P55036	O00231	Q9UNM6	P62191	O00233	Q99460	O00232	P28072	P17980	P28070	Q99436	O14818	P48556	P62987
R-HSA-75815	Ubiquitin-dependent degradation of Cyclin D		44	52	0.00448276	3.58423e-05	0.0011828	4	5	0.000379449	9606	Homo sapiens	P28066	P11802	P28065	P28062	Q06323	P51665	O00487	P35998	P62333	P62195	P20618	P25789	P25788	P40306	P62979	Q92530	P61289	Q13200	P25787	P25786	Q14997	Q15008	O43242	Q9UL46	P55036	O00231	Q9UNM6	P62191	O00233	Q99460	O00232	P28072	P17980	P28070	Q99436	O14818	P48556
R-HSA-5689603	UCH proteinases		55	96	0.00827586	0.024775	0.204035	10	11	0.000834788	9606	Homo sapiens	Q9Y265	P51665	P15374	P62195	P85037	Q92530	Q13200	O15294	O43242	P55036	P60709	O96019	O00231	O00233	O00232	Q99436	P48556	P49721	Q16401	P49720	P60900	P28066	P28065	P28062	Q06323	Q9Y5K5	O00487	P35998	P62333	Q9Y4E8	P20618	P25789	P25788	P40306	P62979	P61289	P25787
R-HSA-4420097	VEGFA-VEGFR2 Pathway	34	58	98	0.00844828	0.0123858	0.112996	71	79	0.00599529	9606	Homo sapiens	Q14643	P07900	P19174	Q9Y6W5	P49023	P04839	P12931	O43639	P14598	P15498	P42345	Q96RU7	P35221	P63000	Q14571	P61586	P49137	P46108	Q14573	P01111	O15530	P60709	P14923	Q96F07	Q13177	P55160	P42338	Q5T1C6	P05106	P06756	Q16644	O15264	Q9NYB9	P31751	Q15080	P63261	P20936
R-HSA-180585	Vif-mediated degradation of APOBEC3G		48	56	0.00482759	1.19371e-05	0.00050136	4	4	0.000303559	9606	Homo sapiens	P28066	P28065	P28062	Q06323	P51665	O00487	P35998	P62333	P62195	P20618	Q9HC16	P25789	P62877	P25788	P40306	P62979	Q92530	P61289	Q13200	P25787	P25786	Q14997	Q15008	O43242	Q9UL46	Q15369	P55036	O00231	Q9UNM6	P62191	O00233	Q99460	O00232	P28072	P17980	P28070	Q99436
R-HSA-168325	Viral Messenger RNA Synthesis		41	52	0.00448276	0.000271931	0.00543861	3	5	0.000379449	9606	Homo sapiens	Q8TEM1	P57740	Q12769	P35658	P78406	P13984	P52435	Q96EE3	Q99567	Q8NFH3	Q8NFH4	Q9BW27	Q8NFH5	Q8WUM0	Q9NRG9	P62875	O15514	P49792	P49790	P30876	P35269	O75694	Q8N1F7	P19387	P19388	P55735	P36954	P37198	P24928	P62487	P52948	P12270	Q7Z3B4	Q92621	Q9BVL2	Q5SRE5	Q9UKX7","P52948-3
R-HSA-192823	Viral mRNA Translation		78	101	0.0087069	1.53989e-06	8.46942e-05	2	2	0.00015178	9606	Homo sapiens	Q9Y3U8	P23396	P62917	P62081	P62280	P18124	P39019	P62277	P62750	P47914	P30050	P62273	P39023	P62910	P46783	P83731	P62913	P62753	Q07020	P46782	P46781	P36578	P62244	P84098	P63173	P61353	P83881	P62241	P62888	P61313	P46777	P05386	P46776	P62841	P27635	P60866	P05387
R-HSA-180910	Vpr-mediated nuclear import of PICs		34	44	0.0037931	0.00118328	0.0177849	2	2	0.00015178	9606	Homo sapiens	P52294	Q8TEM1	P57740	Q12769	P35658	P78406	Q96EE3	Q99567	Q8NFH3	P17096	Q8NFH4	Q9BW27	Q9NRG9	Q8WUM0	Q8NFH5	P49792	P49790	O75531	O75694	Q8N1F7	O75475	P55735	P37198	P52948	P12270	Q7Z3B4	Q92621	Q5SRE5	Q9BVL2	Q9UKX7","P52948-3	P52948-4	P52294	Q8TEM1	P57740	Q12769	P35658	P78406
R-HSA-180534	Vpu mediated degradation of CD4		44	53	0.00456897	5.48753e-05	0.00164626	5	5	0.000379449	9606	Homo sapiens	P28066	P28065	P28062	Q06323	P51665	O00487	P35998	P62333	P62195	P20618	P25789	P25788	P63208	P40306	P62979	Q92530	P61289	P01730	Q13200	P25787	P25786	Q14997	Q15008	O43242	Q9UL46	P55036	O00231	Q9UNM6	P62191	O00233	Q99460	O00232	P28072	P17980	P28070	Q99436	O14818
[truncated: 1,118 more columns]

## Sheet: REF_dTHP1
Pathway identifier	Pathway name	#Entities found	#Entities total	Entities ratio	Entities pValue	Entities FDR	#Reactions found	#Reactions total	Reactions ratio	Species identifier	Species name	Submitted entities found	Mapped entities	Found reaction identifiers
R-HSA-164843	2-LTR circle formation	6	13	0.0155172	1.11022e-16	4.66294e-14	9	9	0.000683008	9606	Homo sapiens	O43395	Q16629	Q7RTV0	P52272	P67809	O75940	Q86V81	P13984	Q01130	Q9UBB9	Q96DI7	P33240	Q8WWY3	P09012	O15234	P09651	Q9UK45	P62995	Q92733	P62875	O94906	Q13242	Q9H2H8	O15514	P51991	Q13247	P38919	Q15029	Q8IWZ8	P30876	O75934	P55795	Q01081	Q9H0L4	O75533	Q15428	Q15427	O43447
R-HSA-1971475	A tetrasaccharide linker sequence is required for GAG synthesis	2	26	0.0162069	1.11022e-16	4.66294e-14	14	14	0.00106246	9606	Homo sapiens	O43395	Q16629	Q7RTV0	P52272	P67809	O75940	Q86V81	P13984	Q01130	Q9UBB9	Q96DI7	P33240	Q8WWY3	P09012	O15234	P09651	Q9UK45	P62995	Q92733	P62875	O94906	Q13242	Q9H2H8	O15514	P51991	Q13247	P38919	Q15029	Q8IWZ8	P30876	O75934	P55795	Q01081	Q9H0L4	O75533	Q15428	Q15427	O43447
R-HSA-2161541	Abacavir metabolism	3	5	0.0211207	1.11022e-16	4.66294e-14	32	32	0.00242847	9606	Homo sapiens	O43395	Q16629	Q7RTV0	Q9BY77	P52272	P67809	O75940	Q86V81	P13984	Q96FV9	Q01130	O00148	Q9UBB9	Q96DI7	P33240	Q8WWY3	Q9BW27	P09012	O15234	P09651	Q9UK45	P62995	Q8WUM0	Q92733	P62875	O94906	Q13242	Q9H2H8	O15514	P51991	Q13247	P38919	Q15029	Q8IWZ8	P30876	O75934	P55795	Q13769
R-HSA-2161522	Abacavir transport and metabolism	3	10	0.0253448	1.11022e-16	4.66294e-14	90	99	0.00751309	9606	Homo sapiens	O75821	P62917	Q9Y5M8	Q9H0U6	Q9NX20	P09132	P62910	P46783	P60059	P83731	P62913	Q9UGM6	P13639	O43324	P46782	Q9NQ50	Q9NRX2	P46781	Q9Y399	P41091	P62244	P68104	P62241	Q9UI10	P20042	Q9Y285	P46777	P46776	P46778	P62249	Q9BY50	P25398	O43776	Q9H2W6	P18621	P62495	P63220	O60783
R-HSA-73930	Abasic sugar-phosphate removal via the single-nucleotide replacement pathway	1	2	0.0581897	1.11022e-16	4.66294e-14	133	187	0.0141914	9606	Homo sapiens	Q92979	P67809	O75940	Q06265	O00267	Q9UBB9	O00148	Q9Y2X3	P49137	Q9UK45	Q92733	O15514	Q9H0D6	Q9H2H8	O75934	P30876	Q05048	Q6P2E9	P62244	P62487	P62241	Q9ULX3	O75937	Q92600	O75817	P62249	P51003	P25398	P18621	O60306	Q8TED0	P62495	P39687	P63220	P40429	P40306	P61289	P26599
R-HSA-5619084	ABC transporter disorders	42	78	0.0166379	2.22045e-16	7.77156e-14	13	15	0.00113835	9606	Homo sapiens	Q92979	P23396	P62917	Q12788	P62081	O00541	Q06265	P18124	P62750	Q9NX24	P62910	Q14692	P46783	Q9Y2X3	P83731	Q14690	P62913	Q9BVI4	P62753	Q15024	Q9H0D6	Q15269	P46782	P46781	P36578	Q9Y2P8	P19338	P62244	P84098	P63173	Q9Y3B2	P62241	P62888	P61313	Q9NPD3	Q9ULX3	P46777	P46776
R-HSA-1369062	ABC transporters in lipid homeostasis	4	18	0.0175	3.33067e-16	9.99201e-14	16	21	0.00159369	9606	Homo sapiens	Q92979	P23396	Q7L0Y3	P62917	Q12788	P62081	O00541	Q06265	P18124	P62750	Q9NX24	P62910	Q14692	P46783	Q9Y2X3	P83731	Q14690	P62913	Q9BVI4	P62753	Q15024	Q9H0D6	Q15269	P46782	P46781	P36578	Q9Y2P8	P19338	P62244	P84098	P63173	Q9Y3B2	P62241	P62888	P61313	Q9NPD3	Q9ULX3	P46777
R-HSA-382556	ABC-family proteins mediated transport	53	103	0.0148276	4.44089e-16	1.16351e-13	22	58	0.00440161	9606	Homo sapiens	P07900	P23396	P62917	P62081	P18124	P13984	P62750	P62910	P46783	Q9BW27	P09496	P83731	P62913	P62753	Q8WUM0	P62875	O15514	Q14974	P30876	P46782	P46781	P36578	P24928	P62244	P84098	P62487	P63173	P12270	P62241	P52292	P62888	P61313	P46777	P46776	P27635	P46778	P62249	P25398
R-HSA-9687139	Aberrant regulation of mitotic cell cycle due to RB1 defects	10	36	0.0103448	7.77156e-16	1.63203e-13	20	21	0.00159369	9606	Homo sapiens	Q9Y3U8	P23396	O75821	P62917	P62081	P62280	P18124	O00303	P39019	P62277	P62750	O60841	P30050	P62273	P39023	P23588	P62910	P46783	P83731	P62913	P62753	O15371	P49770	Q07020	O15372	P46782	P46781	P36578	P41091	P62244	P84098	P63173	P61353	P83881	P62241	P62888	Q9UI10	P61313
R-HSA-9687136	Aberrant regulation of mitotic exit in cancer due to RB1 defects	7	20	0.0103448	7.77156e-16	1.63203e-13	17	18	0.00136602	9606	Homo sapiens	Q9Y3U8	P23396	O75821	P62917	P62081	P62280	P18124	O00303	P39019	P62277	P62750	O60841	P30050	P62273	P39023	P23588	P62910	P46783	P83731	P62913	P62753	O15371	P49770	Q07020	O15372	P46782	P46781	P36578	P41091	P62244	P84098	P63173	P61353	P83881	P62241	P62888	Q9UI10	P61313
R-HSA-9659787	Aberrant regulation of mitotic G1/S transition in cancer due to RB1 defects	4	17	0.0157759	1.22125e-15	2.33258e-13	7	7	0.000531229	9606	Homo sapiens	Q92979	P23396	P62917	Q12788	P62081	O00541	Q06265	P18124	P62750	P62910	Q14692	P46783	Q9Y2X3	P83731	Q14690	P62913	Q9BVI4	P62753	Q15024	Q9H0D6	Q15269	P46782	P46781	P36578	Q9Y2P8	P19338	P62244	P84098	P63173	Q9Y3B2	P62241	P62888	P61313	Q9NPD3	Q9ULX3	P46777	P46776	P27635
R-HSA-2978092	Abnormal conversion of 2-oxoglutarate to 2-hydroxyglutarate	1	1	0.00974138	3.10862e-15	5.44009e-13	3	3	0.000227669	9606	Homo sapiens	Q9Y3U8	P23396	O75821	P62917	P62081	P62280	P18124	O00303	P39019	P62277	P62750	O60841	P30050	P62273	P39023	P23588	P62910	P46783	P83731	P62913	P62753	O15371	Q07020	O15372	P46782	P46781	P36578	P41091	P62244	P84098	P63173	P61353	P83881	P62241	P62888	P61313	Q7L2H7	P20042
R-HSA-167242	Abortive elongation of HIV-1 transcript in the absence of Tat	16	23	0.00974138	8.32667e-15	1.34059e-12	5	5	0.000379449	9606	Homo sapiens	Q9Y3U8	P23396	P62917	P62081	P62280	Q9Y5M8	P18124	P39019	P62277	P62750	P08240	P09132	P30050	P62273	P39023	P62910	P49458	P46783	P60059	P83731	P62913	P62753	Q07020	P04843	P04844	P46782	P46781	P36578	P37108	Q15629	P62244	P84098	P43307	P63173	P61353	P83881	P62241	P62888
R-HSA-264642	Acetylcholine Neurotransmitter Release Cycle	3	17	0.00965517	1.33227e-14	1.9984e-12	3	3	0.000227669	9606	Homo sapiens	Q9Y3U8	P23396	O75821	P62917	P62081	P62280	P18124	O00303	P39019	P62277	P62750	P30050	P62273	P39023	P23588	P62910	P46783	P83731	P62913	P62753	O15371	Q07020	O15372	P46782	P46781	P36578	P41091	P62244	P84098	P63173	P61353	P83881	P62241	P62888	P61313	Q7L2H7	P20042	P46777
R-HSA-399997	Acetylcholine regulates insulin secretion	4	10	0.0087931	8.58202e-14	1.15188e-11	2	2	0.00015178	9606	Homo sapiens	Q9Y3U8	P23396	O75821	P62917	P62081	P62280	P18124	O00303	P39019	P62277	P62750	P30050	P62273	P39023	P62910	P46783	P83731	P62913	P62753	O15371	Q07020	O15372	P46782	P46781	P36578	P62244	P84098	P63173	P61353	P83881	P62241	P62888	P61313	Q7L2H7	P46777	P05386	P46776	P62841
R-HSA-1300645	Acrosome Reaction and Sperm:Oocyte Membrane Binding	1	6	0.0101724	8.79297e-14	1.15188e-11	11	23	0.00174547	9606	Homo sapiens	Q9Y3U8	P54136	P23396	P62917	Q12904	P62081	P62280	P18124	P50135	P39019	P62277	P62750	Q9P2J5	P41252	P30050	P62273	P39023	P62910	P46783	P83731	P62913	P62753	Q07020	O43324	P46782	P46781	P57772	P36578	P62244	P84098	P63173	P61353	P83881	P62241	P62888	P61313	P46777	P05386
R-HSA-2122948	Activated NOTCH1 Transmits Signal to the Nucleus	6	31	0.0148276	1.52878e-13	1.8804e-11	6	19	0.00144191	9606	Homo sapiens	P23396	P62917	P62081	P18124	P62750	P62195	P62910	P62877	P46783	P83731	O15234	P62913	P62753	P38919	P55036	P46782	P46781	P36578	P62244	P84098	P63173	P62241	P48556	P62888	P61313	Q16401	P46777	P60900	Q9HAU5	P46776	P27635	P46778	P62249	P52298	P25398	P35998	P18621	P62891
R-HSA-9032845	Activated NTRK2 signals through CDK5	2	6	0.0131034	2.78222e-13	3.22737e-11	7	13	0.000986568	9606	Homo sapiens	P07900	P23396	P62917	P62081	P18124	P13984	P62750	P62910	P46783	Q9BW27	P83731	P62913	P62753	Q8WUM0	P62875	O15514	P30876	P46782	P46781	P36578	P24928	P62244	P84098	P62487	P63173	P12270	P62241	P62888	P61313	P46777	P46776	P27635	P46778	P62249	P25398	Q8TEM1	P57740	Q12849
R-HSA-9028731	Activated NTRK2 signals through FRS2 and FRS3	4	12	0.00775862	5.3002e-13	5.83023e-11	5	5	0.000379449	9606	Homo sapiens	Q9Y3U8	P23396	P62917	P62081	P62280	P18124	P39019	P62277	P62750	P30050	P62273	P39023	P62910	P46783	P83731	P62913	P62753	Q07020	P13639	P46782	P46781	P36578	P62244	P84098	P63173	P61353	P68104	P83881	P62241	P62888	P61313	P46777	P05386	P46776	P62841	P27635	P05387	P46778
R-HSA-9032500	Activated NTRK2 signals through FYN	2	7	0.00818966	9.17266e-13	9.6313e-11	9	9	0.000683008	9606	Homo sapiens	Q9Y3U8	P23396	P62917	P62081	P62280	P18124	P39019	P62277	P62750	P30050	P62273	P39023	P62910	P46783	P83731	P62913	P62753	Q07020	P13639	P46782	P46781	P36578	P62244	P84098	Q05639	P63173	P61353	P68104	P83881	P62241	P62888	P61313	P46777	P05386	P46776	P62841	P27635	P05387
R-HSA-9028335	Activated NTRK2 signals through PI3K	2	7	0.00810345	1.47671e-12	1.47671e-10	5	7	0.000531229	9606	Homo sapiens	Q9Y3U8	P23396	P62917	P62081	P62280	P18124	P39019	P62277	P62750	P30050	P62273	P39023	P62910	P46783	P83731	P62913	P62753	Q07020	P46782	P46781	P57772	P36578	P62244	P84098	P63173	P61353	P83881	P62241	P62888	P61313	P46777	P05386	P46776	P62841	P27635	P05387	P46778	P61513
R-HSA-9026527	Activated NTRK2 signals through PLCG1	1	4	0.0187931	2.08356e-12	1.82824e-10	27	59	0.0044775	9606	Homo sapiens	P23396	P62917	P62081	P12931	P18124	P62750	P62195	P62910	P62877	P46783	P83731	O15234	O14786	P62913	P62753	P38919	P55036	P46782	P46781	P36578	P62244	P84098	P63173	P62241	P48556	P62888	P61313	Q16401	P46777	P60900	Q9HAU5	P46776	P27635	P46778	P62249	P52298	P25398	P50552
R-HSA-9026519	Activated NTRK2 signals through RAS	3	11	0.0100862	2.10143e-12	1.82824e-10	6	6	0.000455339	9606	Homo sapiens	Q9Y3U8	P23396	P62917	P62081	P62280	P18124	P39019	P62277	P62750	P30050	P62273	P39023	P62910	P46783	P83731	O15234	P62913	P62753	Q07020	P38919	Q09161	P46782	P46781	P36578	P30153	P62244	P84098	Q8ND04	P63173	P61353	P83881	P62241	P62888	P61313	P46777	P05386	Q9HAU5	P46776
R-HSA-9603381	Activated NTRK3 signals through PI3K	1	6	0.0100862	2.10143e-12	1.82824e-10	5	5	0.000379449	9606	Homo sapiens	Q9Y3U8	P23396	P62917	P62081	P62280	P18124	P39019	P62277	P62750	P30050	P62273	P39023	P62910	P46783	P83731	O15234	P62913	P62753	Q07020	P38919	Q09161	P46782	P46781	P36578	P30153	P62244	P84098	Q8ND04	P63173	P61353	P83881	P62241	P62888	P61313	P46777	P05386	Q9HAU5	P46776
R-HSA-9034793	Activated NTRK3 signals through PLCG1	1	3	0.00810345	3.85114e-12	3.09246e-10	5	5	0.000379449	9606	Homo sapiens	Q9Y3U8	P23396	P62917	P62081	P62280	P18124	P39019	P62277	P62750	P30050	P62273	P39023	P62910	P46783	P83731	P62913	P62753	Q07020	P46782	P46781	P36578	P13798	P62244	P84098	P63173	P61353	P83881	P62241	P62888	P61313	P46777	P05386	P46776	P62841	P27635	P05387	P46778	P61513
R-HSA-9034864	Activated NTRK3 signals through RAS	3	10	0.00827586	3.86557e-12	3.09246e-10	1	1	7.58898e-05	9606	Homo sapiens	Q9Y3U8	P23396	P62917	P62081	P62280	P18124	P39019	P62277	P62750	P30050	P62273	P39023	P62910	P46783	P83731	P62913	P62753	Q07020	Q09161	P46782	P46781	P36578	P62244	P84098	P63173	P61353	P83881	P62241	P62888	P61313	P46777	P05386	P46776	P62841	P27635	P05387	P46778	P61513
R-HSA-5625886	Activated PKN1 stimulates transcription of AR (androgen receptor) regulated genes KLK2 and KLK3	4	36	0.0087931	2.35959e-11	1.81688e-09	6	16	0.00121424	9606	Homo sapiens	Q9Y3U8	Q92616	P23396	P62917	P62081	P62280	P18124	P39019	P62277	P62750	P30050	P62273	P39023	P62910	P46783	P83731	P62913	P62753	Q07020	P46782	P46781	P36578	P41091	P62244	P84098	P63173	P61353	P83881	P62241	P62888	P61313	P20042	P46777	P05386	P46776	P62841	P27635	P05387
R-HSA-450302	activated TAK1 mediates p38 MAPK activation	9	23	0.0087069	9.07039e-11	6.80279e-09	2	2	0.00015178	9606	Homo sapiens	Q9Y3U8	P23396	P62917	P62081	P62280	P18124	P39019	P62277	P62750	P30050	P62273	P39023	P62910	P46783	P83731	P62913	P62753	Q07020	P46782	P46781	P36578	P62244	P84098	P63173	P61353	P83881	P62241	P62888	P61313	P46777	P05386	P46776	P62841	P27635	P05387	P46778	P61513	P49207
R-HSA-111452	Activation and oligomerization of BAK protein	1	2	0.0635345	9.59427e-11	6.90787e-09	216	373	0.0283069	9606	Homo sapiens	Q14204	Q92616	Q14203	Q16864	P62917	Q9Y5M8	P10599	Q8NEY4	Q06265	P16220	P13073	Q9UBS4	P62910	P46783	Q9BW27	P08047	P63208	P83731	P62913	P49137	Q8WUM0	P47755	Q13488	P55036	Q9NXC5	P62805	P46782	P46781	P27361	P41091	Q9Y4L1	O00399	Q9Y6P5	P62244	P68104	P62241	P30519	Q9NPD3
R-HSA-165158	Activation of AKT2	3	4	0.0647414	2.20495e-10	1.54347e-08	222	404	0.0306595	9606	Homo sapiens	Q14204	Q92616	Q14203	Q16864	P62917	Q9Y5M8	P10599	Q8NEY4	Q06265	P16220	P13073	Q9UBS4	P62910	P46783	Q9BW27	P08047	P63208	P83731	P62913	P49137	Q8WUM0	P47755	Q13488	P55036	Q9NXC5	P62805	P46782	P46781	P27361	P41091	Q9Y4L1	O00399	Q9Y6P5	P62244	P68104	P62241	P30519	Q9NPD3
R-HSA-9619483	Activation of AMPK downstream of NMDARs	7	29	0.0324138	3.76241e-10	2.52081e-08	91	247	0.0187448	9606	Homo sapiens	P23396	P10515	P62917	P62081	Q01650	P18124	P50135	Q96GX9	P62750	P62195	P41252	Q9P2J5	P62910	P46783	P83731	P62913	P49419	P62753	P24752	Q9UBK8	P31327	Q9UKU7	O43324	P55036	P46782	P46781	O14561	P36578	Q96HY7	P19623	P62244	P84098	P63173	P11182	P30084	P62241	P23434	P48556
R-HSA-5617472	Activation of anterior HOX genes in hindbrain development during early embryogenesis	21	91	0.0413793	3.91923e-10	2.5475e-08	10	10	0.000758898	9606	Homo sapiens	Q9H0E2	Q14204	O14672	Q92619	P52790	O00264	P13987	P61020	O15511	P61026	P27105	Q13488	P13639	Q7L591	Q92608	P11216	Q86VP6	P11215	O75131	Q9H3Z4	P15144	O00161	P68104	P14174	Q5JS37	P30519	P55160	P07602	Q9UGN4	P06756	P62937	P19397	P35998	P30740	Q01469	P09110	O94804	Q9BXS5
R-HSA-176814	Activation of APC/C and APC/C:Cdc20 mediated degradation of mitotic proteins	44	77	0.0213793	5.71236e-10	3.59879e-08	137	159	0.0120665	9606	Homo sapiens	P32780	Q9H444	O00268	O00267	P13984	P62195	Q9HC16	O60563	P62877	Q9UK41	Q9BW27	P63208	Q8WUM4	Q8WUM0	P62875	O15514	Q14974	Q15545	P30876	P55036	Q92608	O75531	P24928	P62487	Q08945	Q8WX92	P12270	P48556	Q16401	P60900	Q9UI12	P52298	P62937	P52294	Q9UN37	Q8TEM1	P57740	P12236
R-HSA-176187	Activation of ATR in response to replication stress	9	37	0.0135345	7.56344e-10	4.6137e-08	18	28	0.00212491	9606	Homo sapiens	Q9Y3U8	Q92616	P23396	O75348	Q16864	P62917	P62081	P62280	Q8NBW4	Q8NEY4	P38606	P18124	P39019	P42345	P62277	P62750	P30050	P62273	P39023	P62910	P46783	P83731	P62913	P61421	Q15382	P62753	Q07020	Q13488	Q9NXC5	P46782	P46781	P36578	P41091	Q9Y6P5	P62244	P84098	P63173	P61353
R-HSA-111447	Activation of BAD and translocation to mitochondria	10	15	0.00508621	4.1529e-09	2.49174e-07	2	2	0.00015178	9606	Homo sapiens	P25398	P23396	O75821	P62081	P62280	O00303	P39019	P62277	P62273	P63220	P23588	P55010	P61247	Q14152	P46783	Q9UBQ5	P62857	P05198	P62979	P62851	P08865	P62753	O15371	Q13347	O15372	P08708	P46782	P46781	P22090	P41091	P42677	P62266	P62244	P62861	P15880	P62263	P62241	P62701
R-HSA-114452	Activation of BH3-only proteins	12	30	0.00508621	1.11837e-08	6.48655e-07	2	2	0.00015178	9606	Homo sapiens	P25398	P23396	O75821	P62081	P62280	O00303	P39019	P62277	P62273	P63220	P23588	P61247	Q14152	P46783	Q9UBQ5	P62857	P05198	P62979	P62851	P08865	P62753	O15371	Q13347	O15372	P08708	P46782	P46781	P22090	P41091	P42677	P62266	P62244	P62861	P15880	P62263	P62241	P62701	Q14240
R-HSA-111446	Activation of BIM and translocation to mitochondria	1	3	0.0124138	1.57611e-08	8.8262e-07	46	54	0.00409805	9606	Homo sapiens	P51665	Q99567	P62195	Q9HC16	P63000	O60563	P62877	Q9BW27	P63208	Q92530	Q13200	Q8WUM0	P46060	Q14974	O43242	P55036	Q92608	O75531	O00231	O75694	Q99436	P37198	P63010	P12270	P48556	Q9BVL2	P05141	P49721	P49720	Q16401	P60900	Q13177	Q9UI12	P28066	P62937	P52294	Q8TEM1	P28062
R-HSA-139910	Activation of BMF and translocation to mitochondria	1	3	0.00448276	1.64522e-08	9.0487e-07	3	3	0.000227669	9606	Homo sapiens	P25398	P23396	O75821	P62081	P62280	O00303	P39019	P62277	P62273	P63220	P61247	Q14152	P46783	Q9UBQ5	P62857	P05198	P62979	P62851	P08865	P62753	O15371	Q13347	O15372	P08708	P46782	P46781	P22090	P41091	P42677	P62266	P62244	P62861	P15880	P62263	P62241	P62701	Q7L2H7	Q9Y262
R-HSA-451308	Activation of Ca-permeable Kainate Receptor	1	10	0.00517241	1.83314e-08	9.71565e-07	5	6	0.000455339	9606	Homo sapiens	P25398	P23396	O75821	P62081	P62280	O00303	P39019	P62277	P62273	P63220	P23588	P61247	Q14152	P46783	Q9UBQ5	P62857	P05198	P62979	P62851	P08865	P62753	O15371	Q13347	O15372	P08708	P46782	P46781	P22090	P41091	P42677	P62266	P62244	P62861	P15880	P62263	P62241	P62701	Q14240
R-HSA-111459	Activation of caspases through apoptosome-mediated cleavage	3	6	0.00758621	6.90506e-08	3.59063e-06	21	26	0.00197314	9606	Homo sapiens	P0DMV8	P51665	Q06265	Q8IZH2	P62195	Q92530	P49137	Q13200	Q15024	O43242	Q9Y2L1	P55036	O00231	Q99436	P11142	Q9Y3B2	P48556	Q9NPD3	P49721	Q16401	P49720	P60900	Q14103	P28066	P28062	O00487	P35998	P39687	P62333	Q5RKV6	P20618	P17252	Q01105	Q9NPI6	P25789	P25788	P40306	P62979
R-HSA-1296041	Activation of G protein gated Potassium channels	3	29	0.00491379	7.62007e-08	3.88624e-06	3	3	0.000227669	9606	Homo sapiens	Q86W42	P52298	P51003	Q16629	Q86U42	Q9BY77	Q86V81	Q13838	O60508	Q9UKF6	Q96FV9	Q9Y5S9	Q01130	O00148	P33240	Q8IYB3	Q92797	P84103	O15234	Q6UN15	O95639	Q6I9Y2	Q15287	Q10570	Q13242	Q13247	P38919	P82979	Q01081	Q13769	Q9H0L4	Q09161	Q12996	Q08170	Q96J01	Q05048	Q96QD9	O43809
R-HSA-991365	Activation of GABAB receptors	4	43	0.0075	2.35427e-07	1.17713e-05	13	13	0.000986568	9606	Homo sapiens	Q16629	Q9BY77	Q86V81	Q13838	Q96FV9	Q01130	O00148	Q99567	Q8IYB3	P84103	Q9BW27	O15234	O95639	Q8WUM0	Q10570	Q13242	Q13247	P38919	Q01081	Q13769	Q09161	Q96J01	O75694	P37198	Q05519	Q8NI27	P12270	Q9C0J8	Q9BVL2	Q86W42	P52298	Q8TEM1	P57740	Q12769	O60508	P78406	Q9UKF6	Q9Y5S9
R-HSA-2426168	Activation of gene expression by SREBF (SREBP)	16	43	0.00568966	2.74503e-07	1.3175e-05	4	4	0.000303559	9606	Homo sapiens	Q86W42	P52298	P51003	Q16629	Q86U42	Q9BY77	Q86V81	Q13838	O60508	Q9UKF6	Q96FV9	Q9Y5S9	Q01130	O00148	P33240	Q8IYB3	Q92797	P84103	P62318	O15234	Q6UN15	O95639	Q6I9Y2	Q15287	Q10570	Q13242	Q13247	P38919	P82979	Q01081	Q13769	Q9H0L4	Q09161	Q12996	Q08170	Q96J01	Q05048	Q96QD9
R-HSA-5619507	Activation of HOX genes during differentiation	21	91	0.00362069	2.8032e-07	1.3175e-05	35	42	0.00318737	9606	Homo sapiens	P54577	Q9NSD9	P54136	Q9NP81	P26640	Q12904	O43776	Q9BW92	Q9H2U2	Q6PI48	P26639	Q9P2J5	P41252	Q15181	P41250	P47897	Q9NSE4	Q9HA77	Q9Y2Z4	Q15046	Q9UGM6	P49591	O43324	P07814	P23381	P14868	Q5JTZ9	Q7L3T8	P49589	Q9Y285	Q15031	P49588	Q13155	Q5JPH6	P56192","P54577	Q9NSD9	P54136	Q9NP81
R-HSA-936964	Activation of IRF3/IRF7 mediated by TBK1/IKK epsilon	6	17	0.00758621	3.35839e-07	1.54486e-05	8	8	0.000607118	9606	Homo sapiens	Q96DV4	Q7Z2W9	Q96EL3	Q9P015	Q9H0U6	Q9NVS2	Q9BQC6	Q9NX20	Q9NWU5	Q9Y6G3	Q9BZE1	Q9HD33	Q13084	Q9H9J2	Q96GC5	Q8N983	P82912	Q9Y676	P82914	P49411	Q13405	Q9NQ50	Q9NRX2	Q9Y399	Q8TAE8	Q6P161	P82673	Q96RP9	P82675	Q7Z7H8	P49406	Q6P1L8	P82909	P52815	Q9H2W6	Q9Y2Q9	O60783	Q14197
R-HSA-451326	Activation of kainate receptors upon glutamate binding	5	30	0.00810345	5.71371e-07	2.57117e-05	16	17	0.00129013	9606	Homo sapiens	Q96DV4	P46199	Q7Z2W9	Q96EL3	Q9P015	Q9H0U6	Q9NVS2	Q9BQC6	Q9NX20	Q9NWU5	Q9Y6G3	Q9BZE1	Q9HD33	Q13084	Q9H9J2	Q96GC5	Q8N983	P82912	Q9Y676	P82914	Q969S9	P49411	Q13405	Q9NQ50	Q9NRX2	Q9Y399	Q8TAE8	Q6P161	P82673	Q96RP9	P82675	Q7Z7H8	P49406	Q6P1L8	P82909	P52815	Q9H2W6	Q9Y2Q9
R-HSA-1592389	Activation of Matrix Metalloproteinases	3	33	0.00758621	7.22072e-07	3.10491e-05	5	5	0.000379449	9606	Homo sapiens	Q96DV4	Q7Z2W9	Q96EL3	Q9P015	Q9H0U6	Q9NVS2	Q9BQC6	Q9NX20	Q9NWU5	Q9Y6G3	Q9BZE1	Q9HD33	Q13084	Q9H9J2	Q96GC5	Q8N983	P82912	Q9Y676	P82914	Q969S9	Q13405	Q9NQ50	Q9NRX2	Q9Y399	Q8TAE8	Q6P161	P82673	P82675	Q7Z7H8	P49406	Q6P1L8	P82909	P52815	Q9H2W6	Q9Y2Q9	O60783	Q14197	P82663
R-HSA-1169091	Activation of NF-kappaB in B cells	42	67	0.00758621	7.22072e-07	3.10491e-05	3	4	0.000303559	9606	Homo sapiens	Q96DV4	P46199	Q7Z2W9	Q96EL3	Q9P015	Q9H0U6	Q9NVS2	Q9BQC6	Q9NX20	Q9NWU5	Q9Y6G3	Q9BZE1	Q9HD33	Q13084	Q9H9J2	Q96GC5	Q8N983	P82912	Q9Y676	P82914	Q13405	Q9NQ50	Q9NRX2	Q9Y399	Q8TAE8	Q6P161	P82673	P82675	Q7Z7H8	P49406	Q6P1L8	P82909	P52815	Q9H2W6	Q9Y2Q9	O60783	Q14197	P82663
R-HSA-2980767	Activation of NIMA Kinases NEK9, NEK6, NEK7	3	7	0.00672414	2.25125e-06	9.45524e-05	4	4	0.000303559	9606	Homo sapiens	Q16629	Q9BY77	Q86V81	Q13838	Q96FV9	Q01130	O00148	Q99567	Q8IYB3	P84103	Q9BW27	O15234	Q8WUM0	Q13242	Q13247	P38919	Q01081	Q13769	Q09161	Q96J01	O75694	P37198	Q05519	Q8NI27	P12270	Q9BVL2	Q86W42	P52298	Q8TEM1	P57740	Q12769	O60508	P78406	Q9Y5S9	Q8NFH3	Q8NFH4	Q9UBU9	Q6I9Y2
R-HSA-442755	Activation of NMDA receptors and postsynaptic events	23	97	0.0138793	2.6196e-06	0.000110023	44	64	0.00485695	9606	Homo sapiens	P53004	P30041	P30043	P04839	P10599	P51665	P30048	P13073	P42704	P62195	P62877	P04040	Q96HE7	P63208	P09211	Q92530	Q13200	P07237	P20674	P50583	P10606	O43242	P55036	O00231	P19784	Q99436	P48556	P30519	P49721	P49720	Q16401	P60900	Q99757	P07203	P09669	P28066	P28062	O00483
R-HSA-2151209	Activation of PPARGC1A (PGC-1alpha) by phosphorylation	1	10	0.00474138	2.96401e-06	0.000121524	5	6	0.000455339	9606	Homo sapiens	P28066	P28062	Q13616	P51665	O00487	P35998	P62333	P62195	P20618	P25789	P62877	P25788	P63208	P40306	P62979	Q92530	P61289	Q9Y6A5	P63104	Q13200	P25787	P25786	O43242	Q9UL46	P55036	P31749	O00231	P62191	Q99460	P28072	P17980	P28070	Q99436	P48556	P49721	Q16401	P49720	P60900
R-HSA-428540	Activation of RAC1	5	13	0.00206897	3.20229e-06	0.000128092	20	21	0.00159369	9606	Homo sapiens	P54577	Q9NSD9	P54136	P26640	P49591	O43324	P07814	P23381	P14868	Q12904	O43776	P26639	P41252	Q9P2J5	Q15181	P41250	P47897	P49589	Q9Y285	P49588	Q13155	Q15046	P56192","P54577	Q9NSD9	P54136	P26640	P49591	O43324	P07814	P23381	P14868	Q12904	O43776	P26639	P41252	Q9P2J5	Q15181	P41250
R-HSA-9619229	Activation of RAC1 downstream of NMDARs	3	7	0.00482759	4.46211e-06	0.00016956	4	4	0.000303559	9606	Homo sapiens	P0DMV8	Q14103	P28066	P28062	P51665	O00487	P35998	P62333	P62195	P20618	P25789	P25788	P40306	P62979	Q92530	P61289	Q13200	P25787	P25786	Q14997	O43242	Q9UL46	P55036	O00231	P62191	Q99460	P28072	P17980	P28070	Q99436	P11142	P48556	P49721	Q16401	P49720	P04792	P60900	P43686","P0DMV8
R-HSA-1169092	Activation of RAS in B cells	2	6	0.00482759	4.46211e-06	0.00016956	4	4	0.000303559	9606	Homo sapiens	P28066	P28062	P51665	O00487	P35998	P62333	P62195	P20618	Q9HC16	P25789	P62877	P25788	P40306	P62979	Q92530	P61289	Q13200	P25787	P25786	Q14997	O43242	Q9UL46	Q15369	P55036	O00231	P62191	Q99460	P28072	P17980	P28070	Q99436	Q93034	P48556	P49721	Q16401	P49720	P60900	P43686","P28066
R-HSA-5635838	Activation of SMO	2	18	0.00594828	4.58129e-06	0.000174089	5	5	0.000379449	9606	Homo sapiens	Q14644	O43374	P28066	P28062	Q13618	Q9UJF2	P51665	O00487	P35998	P62333	P20936	P62195	P20618	P25789	P62877	P25788	P40306	Q15283	P62979	Q92530	P61289	Q13200	P25787	P25786	P01111	Q14997	O43242	Q9UL46	Q86YV0	P55036	O00231	P62191	Q99460	P28072	P17980	P28070	Q99436	P21359
R-HSA-450341	Activation of the AP-1 family of transcription factors	2	10	0.00560345	5.23785e-06	0.0001938	14	19	0.00144191	9606	Homo sapiens	P28066	P28062	Q13618	Q13616	P51665	O00487	P35998	P62333	P62195	P20618	P25789	P62877	P25788	P63208	P40306	P62979	Q92530	P61289	Q13200	P25787	P25786	Q14997	O43242	Q9UL46	P55036	O00231	P62191	Q99460	P28072	P17980	P19784	P28070	Q99436	Q05655	P67870	P48556	Q9UF56	P49721
R-HSA-72662	Activation of the mRNA upon binding of the cap-binding complex and eIFs, and subsequent binding to 43S	47	60	0.00525862	5.92988e-06	0.000213476	4	7	0.000531229	9606	Homo sapiens	P28066	P28062	P51665	O00487	P35998	P62333	P62195	P20618	P25789	Q96DZ1	Q9GZP9	P25788	P40306	P62979	Q92530	P61289	P55072	Q13200	P25787	O94905	P25786	Q14997	O43242	Q9UL46	P55036	O00231	O75477	P62191	Q99460	P28072	P17980	P28070	Q99436	Q96GF1	Q9UBV2	P48556	P49721	Q16401
R-HSA-2485179	Activation of the phototransduction cascade	1	11	0.00491379	6.63514e-06	0.000238865	7	8	0.000607118	9606	Homo sapiens	P28066	P28062	Q13618	P51665	O00487	P35998	P62333	P62195	P20618	P25789	P62877	P25788	P40306	P62979	Q92530	P61289	Q13200	P25787	P25786	Q14997	O43242	Q9UL46	P55036	O00231	P62191	Q99460	P28072	P17980	P19784	P28070	Q99436	Q05655	P67870	P48556	P49721	Q16401	P49720	P60900
R-HSA-68962	Activation of the pre-replicative complex	6	33	0.00474138	6.9828e-06	0.000244398	6	6	0.000455339	9606	Homo sapiens	P28066	P28062	Q13616	P51665	O00487	P35998	P62333	P62195	P20618	P25789	P62877	P25788	P63208	P40306	P62979	Q92530	P61289	Q13200	P25787	Q96ME1	P25786	Q14997	O43242	Q9UL46	P55036	O00231	P62191	Q99460	P28072	P17980	P28070	Q99436	P48556	P49721	Q16401	P49720	P60900	P43686","P28066
R-HSA-8866907	Activation of the TFAP2 (AP-2) family of transcription factors	2	12	0.00844828	8.0448e-06	0.000281568	39	45	0.00341504	9606	Homo sapiens	Q14643	O95999	P12931	P51665	O43318	P62195	Q9Y6K9	Q14571	P63208	Q92530	Q13200	Q14573	O43242	P55036	O15530	O00231	P61081	Q99436	P63098	P48556	P49721	Q16401	P49720	P60900	Q15750	Q9NYJ8	P28066	P28062	Q13616	O00487	P35998	P62333	P20618	P61088	P25789	P25788	P40306	P62979
R-HSA-75108	Activation, myristolyation of BID and translocation to mitochondria	1	4	0.00517241	9.17503e-06	0.000302776	5	5	0.000379449	9606	Homo sapiens	P28066	P28062	Q13616	P51665	O00487	P35998	P48729	P62333	P62195	P20618	P25789	P62877	P25788	P63208	P40306	P62979	Q92530	P61289	Q13200	P25787	P25786	Q14997	O43242	Q9UL46	P55036	O00231	P62191	Q99460	P28072	P17980	P28070	Q99436	P48556	P49721	Q9UMX1	P49841	Q16401	P49720
R-HSA-1482798	Acyl chain remodeling of CL	2	6	0.00517241	9.17503e-06	0.000302776	5	5	0.000379449	9606	Homo sapiens	P28066	P28062	Q13616	P51665	O00487	P35998	P48729	P62333	P62195	P20618	P25789	P62877	P25788	P63208	P40306	P62979	Q92530	P61289	Q13200	P25787	P25786	Q14997	O43242	Q9UL46	P55036	O00231	P62191	Q99460	P28072	P17980	P28070	Q99436	P48556	P49721	Q9UMX1	P49841	Q16401	P49720
R-HSA-1482883	Acyl chain remodeling of DAG and TAG	1	8	0.00482759	1.03289e-05	0.000340853	5	6	0.000455339	9606	Homo sapiens	P28066	P28062	P51665	O00487	P35998	P62333	P62195	P20618	P25789	Q96DZ1	Q9GZP9	P25788	P40306	P62979	Q92530	P61289	P55072	Q13200	P25787	P25786	Q14997	O43242	Q9UL46	P55036	O00231	P62191	Q99460	P28072	P17980	P28070	Q99436	Q9UBV2	P48556	P49721	Q16401	P49720	P60900	P43686","P28066
R-HSA-1482788	Acyl chain remodelling of PC	3	27	0.00448276	1.14707e-05	0.000367063	5	5	0.000379449	9606	Homo sapiens	Q13435	P52298	Q16629	O75643	P67809	P55769	P13984	Q01130	Q96DI7	P62316	Q9BUQ8	P62318	P62314	P62875	O94906	O15514	Q13247	Q15029	P30876	Q09161	O75533	Q9Y333	Q15427	P35269	P19387	Q86XP3	P19388	P36954	P24928	Q9Y3B4	Q9BWJ5	P62487	P62306	Q6P2Q9	P62308	Q15393","Q13435	P52298	Q16629
R-HSA-1482839	Acyl chain remodelling of PE	2	29	0.00448276	1.14707e-05	0.000367063	4	5	0.000379449	9606	Homo sapiens	P28066	P11802	P28062	P51665	O00487	P35998	P62333	P62195	P20618	P25789	P25788	P40306	P62979	Q92530	P61289	Q13200	P25787	P25786	Q14997	O43242	Q9UL46	P55036	O00231	P62191	Q99460	P28072	P17980	P28070	Q99436	P48556	P49721	P49841	Q16401	P49720	P60900	P43686","P28066	P11802	P28062
R-HSA-1482922	Acyl chain remodelling of PI	2	17	0.00431034	1.20155e-05	0.000372482	2	2	0.00015178	9606	Homo sapiens	P28066	P28062	P51665	O00487	P35998	P62333	P62195	P20618	P25789	P25788	P40306	P62979	Q92530	P61289	Q13200	P25787	P25786	Q14997	O43242	Q9UL46	P55036	O00231	P62191	Q99460	P28072	P17980	P28070	Q99436	P48556	P49721	Q16401	P49720	Q13177	P60900	P43686","P28066	P28062	P51665	O00487
R-HSA-1482801	Acyl chain remodelling of PS	1	22	0.00474138	1.60433e-05	0.000481299	9	9	0.000683008	9606	Homo sapiens	Q13951	Q09472	P28066	P28062	P12931	P51665	O00487	P35998	P62333	P62195	P20618	P25789	P25788	P40306	P62979	Q92530	P61289	Q13761	Q13200	P25787	P25786	O43242	Q9UL46	P55036	O00231	P62191	Q99460	P28072	P17980	P28070	Q99436	P48556	P49721	Q16401	P49720	P60900	P43686","Q13951	Q09472
R-HSA-1280218	Adaptive Immune System	242	951	0.00474138	1.60433e-05	0.000481299	3	3	0.000227669	9606	Homo sapiens	P28066	P28062	Q13616	P51665	O00487	P35998	P62333	P62195	P20618	P25789	P25788	P63208	P40306	P62979	Q92530	P61289	Q13200	P25787	P25786	Q14997	O43242	Q9UL46	P55036	Q12834	O00231	P62191	Q99460	P28072	P17980	P28070	Q99436	P48556	P49721	Q16401	P49720	P60900	P43686","P28066	P28062
R-HSA-170670	Adenylate cyclase inhibitory pathway	1	14	0.00456897	1.69944e-05	0.000509831	5	5	0.000379449	9606	Homo sapiens	P28066	P28062	P51665	O00487	P35998	P62333	P62195	P20618	P25789	P25788	P63208	P40306	P62979	Q92530	P61289	P01730	Q13200	P25787	P25786	Q14997	O43242	Q9UL46	P55036	O00231	P62191	Q99460	P28072	P17980	P28070	Q99436	P48556	P49721	Q16401	P49720	P60900	P43686","P28066	P28062	P51665
R-HSA-418990	Adherens junctions interactions	4	33	0.020431	1.75297e-05	0.000525892	28	32	0.00242847	9606	Homo sapiens	Q14204	Q9Y266	Q9H444	P63167	Q9Y6G9	P62195	P63165	Q9BW27	P43034	Q8WUM0	Q13362	Q14974	P55036	Q12834	O43684	O75531	Q14739	Q14738	O60216	Q9BUF5	P48556	Q16401	P60900	Q29RF7	P30622	Q9BS16	Q9UN37	P57740	P35998	P42167	Q8NFH3	P25789	Q8NFH4	P25788	P40306	P61289	Q8NFH5	P25787
R-HSA-9660821	ADORA2B mediated anti-inflammatory cytokines production	6	136	0.0106034	1.99859e-05	0.00057959	21	32	0.00242847	9606	Homo sapiens	P53004	P30043	P51665	P13073	P42704	P62195	P62877	P63208	Q92530	Q13200	P20674	P10606	O43242	P55036	O00231	P19784	Q99436	P48556	P30519	P49721	P49720	Q16401	P60900	P09669	P28066	P28062	O00483	Q13618	P14854	Q13616	O00487	O75880	P35998	O43819	P62333	Q92793	Q96RS0	P20618
R-HSA-418592	ADP signalling through P2Y purinoceptor 1	5	25	0.00517241	2.03479e-05	0.000581648	7	9	0.000683008	9606	Homo sapiens	P28066	P28062	Q13616	P51665	O00487	P35998	P62333	P62195	P20618	P25789	P25788	P63208	P40306	P62979	Q92530	P61289	Q13200	P25787	P25786	Q14997	O43242	Q9UL46	O15111	P55036	O00231	P62191	Q99460	P28072	P17980	P61081	P28070	Q99436	Q04206	P48556	P49721	Q16401	P49720	P60900
R-HSA-392170	ADP signalling through P2Y purinoceptor 12	4	22	0.0205172	2.07731e-05	0.000581648	28	33	0.00250436	9606	Homo sapiens	Q14204	Q9Y266	Q9H444	P63167	Q9Y6G9	P62195	P63165	Q9BW27	P43034	Q8WUM0	Q13362	Q14974	P55036	Q12834	O43684	O75531	Q14739	Q14738	O60216	Q9BUF5	P48556	Q16401	P60900	Q29RF7	P30622	Q9BS16	Q9UN37	P57740	P35998	P42167	Q8NFH3	P25789	Q8NFH4	P25788	P40306	P61289	Q8NFH5	P25787
R-HSA-392023	Adrenaline signalling through Alpha-2 adrenergic receptor	1	3	0.00577586	2.28653e-05	0.000640229	8	10	0.000758898	9606	Homo sapiens	P28066	O95999	P28062	Q13616	P51665	O00487	P35998	O43318	P62333	P62195	P20618	Q9Y6K9	P25789	P25788	P63208	P40306	P62979	Q92530	P61289	Q13200	P25787	P25786	Q14997	O43242	Q9UL46	O15111	P55036	O00231	P62191	Q99460	P28072	P17980	P28070	Q99436	Q04864	Q04206	P48556	P49721
R-HSA-400042	Adrenaline,noradrenaline inhibits insulin secretion	3	28	0.00448276	2.64229e-05	0.000739841	3	5	0.000379449	9606	Homo sapiens	P28066	Q13315	P28062	P51665	O00487	P35998	P62333	P62195	P20618	P25789	P25788	P40306	P62979	Q92530	P61289	Q13200	P25787	P25786	Q14997	O43242	Q9UL46	P55036	O00231	P62191	Q99460	P28072	P17980	P28070	Q99436	P48556	P49721	Q16401	P49720	P60900	P43686","P28066	Q13315	P28062	P51665
R-HSA-390696	Adrenoceptors	1	9	0.00431034	2.79865e-05	0.000755636	5	5	0.000379449	9606	Homo sapiens	P28066	P28062	P51665	O00487	P35998	P62333	P62195	P20618	P25789	P25788	P40306	Q92530	P61289	Q13200	Q9UBG0	P25787	P25786	Q14997	O43242	Q9UL46	P55036	O00231	P62191	Q99460	P28072	P17980	P28070	Q99436	P48556	P49721	Q16401	P49720	P60900	P43686","P28066	P28062	P51665	O00487	P35998
R-HSA-879415	Advanced glycosylation endproduct receptor signaling	8	13	0.00508621	3.11608e-05	0.00081018	5	7	0.000531229	9606	Homo sapiens	P28066	P28062	P51665	O00487	P35998	P62333	P62195	P20618	P25789	Q96DZ1	Q9GZP9	P25788	P40306	P62979	Q92530	P61289	P55072	Q13200	P25787	P25786	Q14997	O43242	Q9UL46	P55036	O00231	P62191	Q99460	P28072	P17980	P28070	Q99436	Q9UBV2	P48556	P49721	Q16401	P49720	P60900	P43686","P28066
R-HSA-5423646	Aflatoxin activation and detoxification	3	20	0.00508621	3.11608e-05	0.00081018	6	9	0.000683008	9606	Homo sapiens	P28066	P28062	Q13616	P51665	O00487	P35998	P62333	P62195	P20618	P25789	P25788	P63208	P40306	P62979	Q92530	P61289	Q13200	P25787	P25786	Q14997	O43242	Q9UL46	O15111	P55036	O00231	P62191	Q99460	P28072	P17980	P61081	P28070	Q99436	P48556	P49721	Q16401	P49720	P60900	P43686","P28066
R-HSA-9646399	Aggrephagy	17	44	0.0153448	3.25808e-05	0.000847102	48	64	0.00485695	9606	Homo sapiens	P30049	P31930	O75947	P56556	O75306	O43676	Q9H845	P40926	O43674	P10515	Q04760	O43678	P36542	P50213	Q9P0J1	Q9P2R7	O96000	P19404	O75390	P13073	Q8N183	P42704	O14949	P07195	Q16795	P22695	P20674	P07954	P48163	P10606	O95168	P14927	P28331	P48047	Q9UI09	O14561	O43920	Q7L592
R-HSA-198323	AKT phosphorylates targets in the cytosol	7	14	0.00706897	3.402e-05	0.000884521	12	15	0.00113835	9606	Homo sapiens	P28066	O95999	P62937	P28062	Q13616	P51665	O00487	P35998	O43318	P62333	P62195	P20618	Q9Y6K9	P25789	P25788	P63208	P40306	P62979	Q92530	P61289	Q13200	P25787	P25786	P01111	Q14997	O43242	Q9UL46	O15111	P55036	P0DP23	O00231	P62191	Q99460	P28072	P17980	P28070	Q99436	Q04864
R-HSA-198693	AKT phosphorylates targets in the nucleus	4	10	0.00456897	3.84284e-05	0.000960711	4	5	0.000379449	9606	Homo sapiens	P28066	P28062	P51665	O00487	P35998	P62333	P62195	P20618	P25789	P25788	P40306	P62979	Q92530	P61289	Q13200	P25787	P25786	Q14997	O43242	Q9UL46	P55036	O00231	P62191	Q99460	P28072	P17980	P28070	Q99436	P48556	P49721	Q16401	P49720	Q13177	P60900	P43686","P28066	P28062	P51665	O00487
R-HSA-211163	AKT-mediated inactivation of FOXO1A	2	4	0.0547414	3.9317e-05	0.000982924	186	219	0.0166199	9606	Homo sapiens	Q14204	Q14203	P18085	P13987	Q96KP1	Q9NRW7	Q9UPN7	P61020	O15511	Q9UK41	P43034	P09496	P61026	P09497	P27348	Q92734	P47755	Q9UIQ6	P49257	Q12955	Q9UBC2	Q9UIA0	O00399	Q8IWJ2	O00159	P86790	O00161	Q96CN9	O60331	P61158	Q9BW19	Q15436	P22681	Q14108	Q8WVM8	Q15438	P32121	Q12846
R-HSA-9700645	ALK mutants bind TKIs	4	12	0.00439655	4.09825e-05	0.00102456	2	4	0.000303559	9606	Homo sapiens	P28066	P28062	P51665	O00487	P35998	P62333	P62195	P20618	P25789	P25788	P40306	Q92530	P61289	Q13200	P25787	P25786	Q14997	O43242	Q9UL46	P55036	O00231	P62191	P15559	Q99460	P28072	P17980	P28070	Q99436	P48556	P49721	Q16401	P49720	P60900	P43686","P28066	P28062	P51665	O00487	P35998
R-HSA-112126	ALKBH3 mediated reversal of alkylation damage	2	4	0.00517241	4.40426e-05	0.00105702	5	6	0.000455339	9606	Homo sapiens	P28066	P28062	Q13616	P51665	O00487	P35998	P62333	P62195	P20618	P25789	P62877	P25788	P63208	P40306	P62979	Q92530	P61289	Q13200	P25787	P25786	Q14997	O43242	Q9UL46	P55036	O00231	P62191	Q99460	P28072	P17980	P28070	Q99436	P48556	P49721	Q9UMX1	Q16401	P49720	P60900	P43686","P28066
R-HSA-1462054	Alpha-defensins	1	10	0.00517241	4.40426e-05	0.00105702	6	8	0.000607118	9606	Homo sapiens	Q9H0A0	Q92979	P22087	Q12788	P62081	P55769	Q9H583	O00567	Q8TED0	O43818	Q9NX24	Q9NV06	Q8NI36	Q9NPE3	Q14692	Q9Y2X3	Q14690	O15213	Q969X6	Q9BVI4	Q9H8H0	Q9NXG2	P62753	Q9NQZ2	Q15269	P46087	Q9H6R4	Q9Y2R4	P46781	Q8IY37	Q9Y2P8	Q96EU6	Q9Y5J1	O60832	O43709	P15880	Q9NY12	P62263","Q9H0A0
R-HSA-2046104	alpha-linolenic (omega3) and linoleic (omega6) acid metabolism	4	13	0.00818966	4.73644e-05	0.00113675	29	29	0.0022008	9606	Homo sapiens	Q13554	P0DMV8	P07900	O95757	Q13315	P28482	P38646	P42345	Q99567	Q9BW27	P49137	P55072	P25685	Q8WUM0	P27361	O75694	P35244	P37198	P11142	P11021	P68104	P12270	Q9BVL2	P49841	Q96EB6	Q09472	P27694	Q8TEM1	P57740	Q12769	P78406	Q00613	Q92793	Q99543	Q8N163	Q8NFH3	O95817	Q8NFH4
R-HSA-2046106	alpha-linolenic acid (ALA) metabolism	4	13	0.0142241	5.17614e-05	0.001197	100	116	0.00880322	9606	Homo sapiens	Q96FZ7	P23193	P32780	Q9H444	O00268	O00267	P13984	Q9Y3E7	Q99567	O60563	Q9UK41	Q9BW27	Q8WUM4	O75909	Q8WUM0	P62875	O15514	P46060	Q92804	Q15545	P30876	Q09161	O75531	O75694	P19387	P19388	Q9NP79	Q8WUX9	P37198	P24928	P62487	Q08945	Q8WX92	P12270	Q9BVL2	Q9Y5B9	P52298	P12956
R-HSA-389599	Alpha-oxidation of phytanate	2	6	0.00560345	5.20433e-05	0.001197	8	15	0.00113835	9606	Homo sapiens	P28066	P28062	P51665	O00487	P35998	P62333	P62195	P20618	P25789	Q96DZ1	Q9GZP9	P25788	P40306	P62979	Q92530	P61289	P55072	Q13200	P25787	P07237	P25786	Q14997	O43242	Q9UL46	P78536	P55036	O00231	P62191	Q99460	P28072	P17980	P28070	Q99436	Q9UBV2	P48556	P49721	Q16401	P49720
R-HSA-9645460	Alpha-protein kinase 1 signaling pathway	4	11	0.00448276	5.92437e-05	0.00136261	2	4	0.000303559	9606	Homo sapiens	P28066	P28062	P51665	O00487	P35998	P62333	P62195	P20618	P25789	P25788	P40306	P62979	Q92530	P61289	Q13200	P25787	P25786	Q14997	O43242	Q9UL46	P55036	O00231	P62191	Q99460	P28072	P17980	P28070	Q99436	P48556	P49721	Q16401	P49720	P60900	P43686","P28066	P28062	P51665	O00487	P35998
R-HSA-375280	Amine ligand-binding receptors	1	43	0.00448276	5.92437e-05	0.00136261	2	4	0.000303559	9606	Homo sapiens	P28066	P28062	P51665	O00487	P35998	P62333	P62195	P20618	P25789	P25788	P40306	P62979	Q92530	P61289	Q13200	P25787	P25786	Q14997	O43242	Q9UL46	P55036	O00231	P62191	Q99460	P28072	P17980	P28070	Q99436	P48556	P49721	Q16401	P49720	P60900	P43686","P28066	P28062	P51665	O00487	P35998
R-HSA-140179	Amine Oxidase reactions	1	4	0.00448276	5.92437e-05	0.00136261	2	4	0.000303559	9606	Homo sapiens	P28066	P28062	P51665	O00487	P35998	P62333	P62195	P20618	P25789	P25788	P40306	P62979	Q92530	P61289	Q13200	P25787	P25786	Q14997	O43242	Q9UL46	P55036	O00231	P62191	Q99460	P28072	P17980	P28070	Q99436	P48556	P49721	Q16401	P49720	P60900	P43686","P28066	P28062	P51665	O00487	P35998
R-HSA-352230	Amino acid transport across the plasma membrane	6	34	0.00586207	6.53717e-05	0.00143818	3	3	0.000227669	9606	Homo sapiens	P28066	P28062	P51665	O00487	P35998	P62333	P62195	P20618	P25789	P25788	Q13042	P40306	P62979	Q92530	P61289	Q13200	P25787	P25786	Q14997	O43242	Q9UL46	P55036	Q12834	O00231	P62191	Q99460	P28072	P17980	P28070	Q99436	P30260	Q9UJX6	P48556	Q9UJX5	Q9H1A4	P49721	Q16401	Q9UJX3
R-HSA-9639288	Amino acids regulate mTORC1	21	55	0.00508621	6.68717e-05	0.00147118	5	15	0.00113835	9606	Homo sapiens	P28066	P28062	P51665	O00487	P35998	P62333	Q9NWM0	P62195	P20618	P25789	P25788	P40306	Q92530	P61289	Q13200	P25787	P25786	Q14997	O43242	Q9UL46	P55036	O00231	P62191	P15559	Q99460	P28072	P17980	P52788	P28070	P19623	Q99436	P48556	P49721	Q16401	P49720	P60900	P43686","P28066	P28062
R-HSA-141444	Amplification of signal from unattached kinetochores via a MAD2 inhibitory signal	35	94	0.00491379	7.24635e-05	0.0015942	5	7	0.000531229	9606	Homo sapiens	P28066	P28062	Q13618	P51665	O00487	P35998	P62333	P62195	P20618	P25789	P62877	P25788	P40306	P62979	Q92530	P61289	Q13200	P25787	P25786	Q14997	O43242	Q9UL46	P55036	O00231	P62191	Q99460	P28072	P17980	P28070	Q99436	P48556	P49721	Q16401	P49720	P60900	P43686","P28066	P28062	Q13618
R-HSA-141424	Amplification of signal from the kinetochores	35	94	0.0062931	7.34972e-05	0.00161694	3	3	0.000227669	9606	Homo sapiens	P28066	P28062	P51665	O00487	P35998	P62333	P62195	P20618	P25789	P25788	Q13042	P40306	P62979	Q92530	P61289	Q13200	P25787	P25786	Q14997	O43242	Q9UL46	P55036	Q12834	O43684	O00231	P62191	Q99460	P28072	P17980	P28070	Q99436	P30260	Q9UJX6	P48556	P06493	Q9UJX5	Q9H1A4	P49721
R-HSA-977225	Amyloid fiber formation	15	81	0.00551724	7.81551e-05	0.00164126	2	2	0.00015178	9606	Homo sapiens	P28066	P28062	P51665	O00487	P35998	P62333	P62195	P20618	P25789	P25788	Q13042	P40306	P62979	Q92530	P61289	Q13200	P25787	P25786	O43242	Q9UL46	P55036	O00231	P62191	Q99460	P28072	P17980	P28070	Q99436	P30260	Q9UJX6	P48556	Q9UJX5	Q9H1A4	P49721	Q16401	Q9UJX3	P49720	P60900
R-HSA-2214320	Anchoring fibril formation	1	15	0.00655172	8.924e-05	0.00187404	13	13	0.000986568	9606	Homo sapiens	P28066	P28062	P14635	P51665	O00487	P35998	P62333	P62195	P20618	P25789	P25788	Q13042	P40306	P62979	Q92530	P61289	Q13200	P25787	P25786	Q14997	O43242	Q9UL46	P55036	Q12834	O43684	O00231	P62191	Q99460	P28072	P17980	P28070	Q99436	P30260	Q9UJX6	P48556	P06493	Q9UJX5	Q9H1A4
R-HSA-5620912	Anchoring of the basal body to the plasma membrane	24	97	0.00517241	9.299e-05	0.00195279	7	7	0.000531229	9606	Homo sapiens	P28066	P11802	P28062	Q13616	P51665	O00487	P35998	P62333	P62195	P20618	P25789	P25788	P63208	P40306	P62979	Q92530	P61289	Q13200	P25787	P25786	O43242	Q9UL46	P55036	O00231	P62191	Q99460	P28072	P17980	P38936	P28070	Q99436	P48556	P49721	Q16401	P49720	P60900	P43686","P28066	P11802
R-HSA-193048	Androgen biosynthesis	1	11	0.00698276	9.67425e-05	0.00196812	13	14	0.00106246	9606	Homo sapiens	P28066	P28062	P14635	Q13616	P51665	O00487	P35998	P62333	P62195	P20618	P25789	P25788	Q13042	P63208	P40306	P62979	Q92530	P61289	Q13200	P25787	P25786	Q14997	O43242	Q9UL46	P55036	Q12834	O43684	O00231	P62191	Q99460	P28072	P17980	P28070	Q99436	P30260	Q9UJX6	P48556	P06493
R-HSA-983695	Antigen activates B Cell Receptor (BCR) leading to generation of second messengers	12	95	0.00637931	9.8406e-05	0.00196812	6	6	0.000455339	9606	Homo sapiens	P28066	P28062	P51665	O00487	P35998	P62333	P62195	P20618	P25789	P25788	Q13042	P40306	P62979	Q92530	P61289	Q13200	P25787	P25786	Q14997	O43242	Q9UL46	P55036	Q12834	O43684	O00231	P62191	Q99460	P28072	P17980	P28070	Q99436	P30260	Q9UJX6	P48556	P06493	Q9UJX5	Q9H1A4	P49721
R-HSA-983170	Antigen Presentation: Folding, assembly and peptide loading of class I MHC	18	93	0.00681034	0.000107001	0.00214002	10	10	0.000758898	9606	Homo sapiens	P07900	P28066	P28062	P14635	P51665	O00487	P35998	P62333	P62195	P20618	P25789	P25788	P40306	P62979	Q92530	P61289	Q13200	P25787	Q9BQE3	P25786	Q14997	O43242	Q9UL46	P55036	O00231	Q13509	P62191	Q99460	P28072	P17980	P38936	Q9NYZ3	P28070	Q99436	Q9BUF5	P68366	P48556	P06493
R-HSA-983168	Antigen processing: Ubiquitination & Proteasome degradation	96	309	0.00482759	0.000110002	0.00220003	9	10	0.000758898	9606	Homo sapiens	Q9GZS3	Q9Y4Y9	Q06265	Q9UFF9	Q8IZH2	P62310	Q5RKV6	Q9NPI6	P23588	O15116	Q9Y450	Q9Y4Z0	P62312	Q9UK45	Q9C0C2	Q15024	P38919	Q96F86	Q9Y2L1	Q96C86	Q9Y333	P26196	Q9NQT4	O75175	Q96B26	Q6P2E9	Q9H074	Q6PGP7	Q9UKZ1	Q9Y3B2	Q14240	Q9NPD3	Q15477	P60842	Q92600","Q9GZS3	Q9Y4Y9	Q06265	Q9UFF9
R-HSA-1236975	Antigen processing-Cross presentation	66	176	0.00663793	0.000118302	0.00236604	15	15	0.00113835	9606	Homo sapiens	P28066	P28062	P14635	P51665	O00487	P35998	P62333	P62195	P20618	P25789	P25788	Q13042	P40306	P62979	Q92530	P61289	Q13200	P25787	P25786	Q14997	O43242	Q9UL46	P55036	Q12834	O43684	O00231	P62191	Q99460	P28072	P17980	P28070	Q99436	P30260	Q9UJX6	P48556	P06493	Q9UJX5	Q9H1A4
R-HSA-9662851	Anti-inflammatory response favouring Leishmania parasite infection	19	259	0.00646552	0.000130743	0.00261485	14	14	0.00106246	9606	Homo sapiens	P27694	P0DMV8	O95757	Q13315	P28482	Q8TEM1	P57740	Q12769	P78406	P38646	Q99567	Q00613	Q99543	Q8N163	Q8NFH3	O95817	Q8NFH4	Q9BW27	P49137	P62258	P25685	Q8NFH5	Q8WUM0	P49792	Q0VDF9	P27361	O75694	Q8N1F7	P35244	P34931	P34932	P37198	P11142	P11021	P12270	Q92621	Q9BVL2	P49841
R-HSA-6803157	Antimicrobial peptides	8	95	0.0109483	0.000149556	0.00284157	21	28	0.00212491	9606	Homo sapiens	P30049	P31930	O75947	P56556	O75306	Q9H845	O43676	O43674	O43678	P36542	O96000	P19404	Q8N183	P13073	P42704	O14949	Q16795	P22695	P20674	P10606	O95168	P14927	P28331	P48047	Q9UI09	O14561	O43920	Q7L592	P07919	Q16718	Q9BU61	O75251	O75380	P08574	P47985	P09669	O75964	P13804
R-HSA-1169410	Antiviral mechanism by IFN-stimulated genes	45	89	0.00491379	0.000152706	0.00290142	9	15	0.00113835	9606	Homo sapiens	P28066	Q13315	P28062	P51665	O00487	P35998	P62333	P62195	P20618	P25789	P25788	P40306	P62979	Q92530	P61289	Q13200	P25787	P25786	Q14997	O43242	Q9UL46	P55036	O00231	P62191	Q99460	P28072	P17980	P28070	Q99436	P48556	P49721	Q16401	P49720	P60900	P43686","P28066	Q13315	P28062	P51665
R-HSA-5467333	APC truncation mutants are not K63 polyubiquitinated	1	1	0.00612069	0.000159465	0.00297356	3	4	0.000303559	9606	Homo sapiens	Q14566	P28066	P28062	P33992	P33991	Q13616	P51665	O00487	P35998	P62333	P62195	P20618	P25789	P62877	P25788	P63208	P40306	P62979	Q92530	P61289	Q13200	P25787	P49736	P25786	Q14997	O43242	Q9UL46	P55036	O00231	P62191	Q99460	P28072	P17980	P28070	Q99436	P48556	P49721	Q16401
R-HSA-5467337	APC truncation mutants have impaired AXIN binding	7	14	0.00396552	0.000161709	0.00297356	3	3	0.000227669	9606	Homo sapiens	P52298	Q86V81	Q8TEM1	P57740	Q12769	Q9UKF6	P78406	Q99567	Q92797	Q8NFH3	Q8NFH4	Q9BW27	Q9UBU9	Q6UN15	O95639	Q8WUM0	Q8NFH5	Q10570	P49792	Q09161	O75694	Q8N1F7	P37198	Q9P2I0	P12270	Q92621	Q9BVL2	Q9C0J8	Q9UKX7","P52298	Q86V81	Q8TEM1	P57740	Q12769	Q9UKF6	P78406	Q99567	Q92797	Q8NFH3
R-HSA-174048	APC/C:Cdc20 mediated degradation of Cyclin B	10	24	0.00715517	0.000165198	0.00297356	17	23	0.00174547	9606	Homo sapiens	P25054	P28066	P28062	Q13616	P51665	O00487	P35998	P48729	P62333	P62195	P20618	P25789	P62877	P25788	P63208	P40306	P62979	Q92530	P61289	Q13200	P25787	Q13362	P25786	Q14997	O43242	Q9UL46	P55036	Q13547	Q16537	O00231	Q08117	P62191	P30153	Q99460	P28072	P17980	Q14738	P28070
R-HSA-176409	APC/C:Cdc20 mediated degradation of mitotic proteins	44	76	0.00474138	0.000166439	0.0029959	4	8	0.000607118	9606	Homo sapiens	P28066	P28062	P51665	O00487	P35998	P62333	P62195	P20618	P25789	P25788	P40306	P62979	Q92530	P61289	Q13200	P25787	P25786	Q14997	O43242	Q9UL46	P55036	O00231	P62191	Q99460	P28072	P17980	P28070	Q99436	P48556	P49721	Q16401	P49720	P60900	P43686","P28066	P28062	P51665	O00487	P35998
R-HSA-174154	APC/C:Cdc20 mediated degradation of Securin	41	68	0.00594828	0.000175976	0.00316758	8	13	0.000986568	9606	Homo sapiens	P28066	P28062	P51665	P31751	O00487	P35998	P62333	P62195	P20618	P25789	Q92995	P25788	P40306	P62979	Q92530	P61289	Q13200	P25787	P25786	Q14997	O43242	Q9UL46	P55036	P31749	O00231	P62191	Q99460	P28072	P17980	P19784	P28070	Q9UNE7	Q99436	P67870	P48556	P49721	Q16401	P49720
R-HSA-174178	APC/C:Cdh1 mediated degradation of Cdc20 and other APC/C:Cdh1 targeted proteins in late mitosis/early G1	42	74	0.00887931	0.000186518	0.00335733	18	19	0.00144191	9606	Homo sapiens	P31930	P56556	O75306	Q9H845	O43676	O43674	O43678	O96000	P19404	Q8N183	P13073	P42704	O14949	Q16795	P22695	P20674	P10606	O95168	P14927	P28331	Q9UI09	O14561	O43920	Q7L592	P07919	Q16718	Q9BU61	O75251	O75380	P08574	P47985	P09669	P13804	O75489	O95139	O00483	P14854	O95299
R-HSA-174143	APC/C-mediated degradation of cell cycle proteins	47	88	0.00637931	0.000190851	0.00343531	6	6	0.000455339	9606	Homo sapiens	P28066	P28062	P51665	O00487	P35998	P62333	P62195	P20618	P25789	P25788	Q13042	P40306	P62979	Q92530	P61289	Q13200	P25787	P25786	P06400	Q14997	O43242	Q9UL46	P55036	Q12834	O00231	P62191	Q99460	P28072	P17980	P28070	Q99436	P30260	Q9UJX6	P48556	Q9UJX5	Q9H1A4	P49721	Q16401
R-HSA-179419	APC:Cdc20 mediated degradation of cell cycle proteins prior to satisfation of the cell cycle checkpoint	43	74	0.00405172	0.000230693	0.00415247	9	9	0.000683008	9606	Homo sapiens	P52298	Q86V81	Q8TEM1	P57740	Q12769	Q9UKF6	P78406	Q99567	Q92797	Q8NFH3	Q8NFH4	Q9BW27	Q9UBU9	Q6UN15	O95639	Q8WUM0	Q8NFH5	Q10570	P49792	Q09161	O75694	Q8N1F7	P37198	Q9P2I0	P12270	Q92621	Q9BVL2	Q9C0J8	Q9UKX7","P52298	Q86V81	Q8TEM1	P57740	Q12769	Q9UKF6	P78406	Q99567	Q92797	Q8NFH3
R-HSA-179409	APC-Cdc20 mediated degradation of Nek2A	9	26	0.00758621	0.00031511	0.00535688	38	40	0.00303559	9606	Homo sapiens	P28066	P28062	P14635	Q13616	P51665	O00487	P35998	P62333	P62195	P20618	P25789	P25788	Q13042	P63208	P40306	P62979	Q92530	P61289	Q13200	P25787	P25786	P06400	Q14997	O43242	Q9UL46	P55036	Q12834	O43684	O00231	P62191	Q99460	P28072	P17980	P28070	Q99436	P30260	Q9UJX6	P48556
R-HSA-5649702	APEX1-Independent Resolution of AP Sites via the Single Nucleotide Replacement Pathway	2	7	0.00758621	0.00031511	0.00535688	38	40	0.00303559	9606	Homo sapiens	P28066	P28062	P14635	Q13616	P51665	O00487	P35998	P62333	P62195	P20618	P25789	P25788	Q13042	P63208	P40306	P62979	Q92530	P61289	Q13200	P25787	P25786	P06400	Q14997	O43242	Q9UL46	P55036	Q12834	O43684	O00231	P62191	Q99460	P28072	P17980	P28070	Q99436	P30260	Q9UJX6	P48556
R-HSA-180689	APOBEC3G mediated resistance to HIV-1 infection	6	12	0.00844828	0.000325216	0.00552866	71	79	0.00599529	9606	Homo sapiens	Q14643	P07900	P19174	Q9Y6W5	P04839	P12931	O43639	P15498	P42345	P35221	P63000	Q14571	P61586	P49137	P46108	Q14573	P01111	O15530	P60709	P14923	Q13177	P55160	P42338	Q5T1C6	P06756	Q16644	O15264	Q9NYB9	P31751	Q15080	P63261	P20936	P17252	Q13464	P60953	Q92556	O00459	P0DP23
R-HSA-109581	Apoptosis	82	182	0.00318966	0.000326412	0.005549	25	36	0.00273203	9606	Homo sapiens	P52597	Q9H3K6	P37837	P62937	P38646	P17987	O00170	P23528	P61224	Q53EL6	P26038	P07355	P60953	P00441	Q9UL46	P13796	P11233	Q00169	P22626	P20700	P14174	P52907	P09661	Q13177	Q99439","P52597	Q9H3K6	P37837	P62937	P38646	P17987	O00170	P23528	P61224	Q53EL6	P26038	P07355	P60953	P00441
R-HSA-140342	Apoptosis induced DNA fragmentation	10	13	0.00887931	0.000326561	0.00555154	9	27	0.00204902	9606	Homo sapiens	P28288	O75027	P51665	P62195	Q9NRK6	Q96DZ1	Q92530	O15438	P55072	Q13200	O94905	O43242	P55036	O00231	Q8NE71	P41091	Q99436	Q96GF1	P48556	P49721	P20042	Q16401	P49720	P60900	P28066	P28062	P33897	O00487	P35998	P62333	P20618	P25789	Q9GZP9	P25788	P40306	P05198	P62979	P61289
R-HSA-351906	Apoptotic cleavage of cell adhesion proteins	1	11	0.00301724	0.000345547	0.0057916	3	4	0.000303559	9606	Homo sapiens	Q9BT78	Q9NYL9	O43396	P07900	Q15208	O75116	Q13838	Q5VTR2	Q13618	Q8WWQ0	Q99832	Q96DH6	P63261	P08670	Q8IYB3	P78371	Q16543	P61201	Q13464	P40227	Q96T58	P08238	P62995	Q7Z6E9","Q9BT78	Q9NYL9	O43396	P07900	Q15208	O75116	Q13838	Q5VTR2	Q13618	Q8WWQ0	Q99832	Q96DH6	P63261	P08670	Q8IYB3
R-HSA-111465	Apoptotic cleavage of cellular proteins	10	38	0.0131034	0.00035167	0.0057916	63	77	0.00584352	9606	Homo sapiens	Q96FZ7	P23193	P32780	Q9H444	O00268	O00267	P13984	Q9Y3E7	Q99567	O60563	Q9UK41	Q9BW27	Q8WUM4	O75909	Q8WUM0	P62875	O15514	P46060	Q92804	Q15545	P30876	Q09161	O75694	P19387	P19388	Q9NP79	Q8WUX9	P37198	P24928	P62487	Q08945	Q8WX92	P12270	Q9BVL2	Q9Y5B9	P52298	P62937	Q9UN37
R-HSA-75153	Apoptotic execution phase	20	52	0.00637931	0.000361975	0.0057916	22	32	0.00242847	9606	Homo sapiens	Q13951	P28066	P28062	Q13616	P51665	O00487	P35998	P42224	P62333	P62195	P20618	P25789	P62877	P25788	P63208	P40306	P62979	Q92530	P61289	Q13200	P25787	P25786	Q14997	O43242	Q9UL46	P55036	O00231	P62191	Q99460	P28072	P17980	P28070	Q9UNE7	Q99436	P48556	P49721	P49841	Q16401
R-HSA-111471	Apoptotic factor-mediated response	11	20	0.00163793	0.00038822	0.00621151	5	5	0.000379449	9606	Homo sapiens	P52298	P51003	Q86U42	Q9H0L4	Q09161	Q12996	Q05048	Q9UKF6	O43809	Q9P2I0	P33240	Q92797	Q9C0J8	Q6UN15	O95639	Q10570","P52298	P51003	Q86U42	Q9H0L4	Q09161	Q12996	Q05048	Q9UKF6	O43809	Q9P2I0	P33240	Q92797	Q9C0J8	Q6UN15	O95639	Q10570","R-HSA-77589	R-HSA-77591	R-HSA-77590	R-HSA-77593	R-HSA-77592"
R-HSA-445717	Aquaporin-mediated transport	5	53	0.00767241	0.000399777	0.00639643	17	40	0.00303559	9606	Homo sapiens	Q9UKV8	P28066	Q9UL18	P28062	P51665	O00487	P35998	P62333	P62195	P20618	P63000	P25789	P25788	P40306	P62979	Q92530	P61289	Q13200	P25685	P25787	P60953	P25786	Q14997	O43242	Q9UL46	Q9NZI8	P55036	O14980	O00231	P62191	O43524	Q99460	P28072	P17980	P28070	Q99436	Q9HCE1	P48556
R-HSA-426048	Arachidonate production from DAG	2	5	0.00586207	0.000495415	0.00792663	3	12	0.000910678	9606	Homo sapiens	Q14566	P28066	P28062	P33992	P33991	P51665	O00487	P35998	P62333	P62195	P20618	P25789	P25788	P40306	P62979	Q92530	P61289	Q13200	P25787	P49736	P25786	Q14997	O43242	Q9UL46	P55036	O00231	P62191	Q99460	P28072	P17980	P28070	Q99436	P48556	P49721	Q16401	P49720	P60900	P43686","Q14566
R-HSA-2142753	Arachidonic acid metabolism	10	59	0.0062931	0.000521309	0.00831681	2	4	0.000303559	9606	Homo sapiens	P28066	P28062	P51665	O00487	P35998	P62333	P62195	P20618	P25789	P25788	Q13042	P40306	P62979	Q92530	P61289	Q13200	P25787	P25786	Q14997	O43242	Q9UL46	P55036	O00231	P62191	Q99460	P28072	P17980	P28070	Q99436	P30260	Q9UJX6	P48556	Q9UJX5	Q9H1A4	P49721	Q16401	Q9UJX3	P49720
R-HSA-5624958	ARL13B-mediated ciliary trafficking of INPP5E	1	3	0.00672414	0.000540823	0.00831681	5	22	0.00166958	9606	Homo sapiens	P28066	P28062	P51665	P33897	O00487	P35998	P62333	P62195	P20618	P25789	Q96DZ1	Q9GZP9	P25788	P40306	P62979	Q92530	P61289	P55072	Q13200	P25787	O94905	P25786	Q14997	O43242	Q9UL46	P55036	O00231	O75477	P62191	Q99460	P28072	P17980	P28070	Q99436	Q96GF1	Q9UBV2	P48556	P49721
R-HSA-170984	ARMS-mediated activation	3	7	0.00568966	0.000549773	0.00831681	9	12	0.000910678	9606	Homo sapiens	P28066	P28062	P51665	O00487	P35998	P62333	P62195	P20618	P25789	P62877	P25788	P40306	P62979	Q92530	P61289	Q13200	P25787	P25786	Q14997	O43242	Q9UL46	Q15369	P55036	O00231	P62191	Q99460	P28072	P17980	P28070	Q99436	P48556	P49721	Q16401	P49720	P60900	Q9UGP4	P43686","P28066	P28062
R-HSA-8937144	Aryl hydrocarbon receptor signalling	2	7	0.00715517	0.000554454	0.00831681	9	20	0.0015178	9606	Homo sapiens	Q09472	P28066	O14672	P28062	Q13616	P51665	O00487	P35998	P62333	Q92793	P62195	P20618	P25789	P62877	P25788	P63208	P40306	P62979	Q92530	P61289	Q9Y6A5	P63104	Q13200	P25787	P25786	O43242	Q9UL46	P55036	P31749	O00231	P62191	Q99460	P28072	P17980	P28070	Q99436	P48556	P49721
R-HSA-446203	Asparagine N-linked glycosylation	119	305	0.00508621	0.000566074	0.00849111	2	3	0.000227669	9606	Homo sapiens	P28066	P28062	P51665	O00487	P35998	P62333	P62195	P20618	P25789	P25788	P40306	P62979	Q92530	P61289	Q13200	P25787	P25786	Q14997	O43242	Q9UL46	P55036	O00231	P62191	Q99460	P28072	P17980	P28070	Q99436	P48556	P49721	Q16401	P49720	P60900	P43686","P28066	P28062	P51665	O00487	P35998
R-HSA-8963693	Aspartate and asparagine metabolism	3	12	0.0156897	0.000630638	0.00945957	97	141	0.0107005	9606	Homo sapiens	P07305	P26583	P25054	Q92934	P28482	P57764	P51665	Q96GX9	P63167	P61981	O60443	P62195	O00273	Q92530	P27348	Q13200	Q04917	Q07021	Q14974	O43242	Q15149	Q9Y5V3	P55036	Q15628	P27361	O00231	Q99436	P08571	P63098	P48556	Q9UKV3	P49721	P49720	Q16401	P60900	Q13177	P42574	P09429
R-HSA-9609736	Assembly and cell surface presentation of NMDA receptors	6	44	0.00784483	0.000632445	0.00948668	6	9	0.000683008	9606	Homo sapiens	Q14566	P28066	P28062	P33992	P33991	Q13616	P51665	O00487	P35998	P62333	P62195	P20618	P25789	P62877	P25788	Q13042	P63208	P40306	P62979	Q92530	P61289	Q13200	P25787	P49736	P25786	Q14997	O43242	Q9UL46	P55036	O00231	P62191	Q99460	P28072	P17980	P28070	Q99436	P30260	Q9UJX6
R-HSA-8963889	Assembly of active LPL and LIPC lipase complexes	2	19	0.0164655	0.000726041	0.0108906	6	8	0.000607118	9606	Homo sapiens	Q14204	Q9Y266	Q14008	O43237	P51665	Q9P258	P63167	Q9Y6G9	P62195	Q13042	Q9BW27	P43034	Q92530	Q13200	Q8WUM0	Q13362	P46060	O43242	P55036	P49454	Q12834	O43684	O00231	P30153	Q14738	Q99436	O60216	Q9BUF5	Q9UQE7	P50748	Q9UJX6	P48556	Q9UJX5	Q9H1A4	P49721	Q9UJX3	P49720	Q16401
R-HSA-2022090	Assembly of collagen fibrils and other multimeric structures	10	61	0.00396552	0.000744413	0.0111662	5	6	0.000455339	9606	Homo sapiens	O00505	Q86U42	P52294	O00629	Q8TEM1	P57740	Q12769	P78406	P19525	Q99567	Q8NFH3	Q8NFH4	Q9BW27	O95639	Q8WUM0	Q8NFH5	P49792	Q14974	O75694	Q8N1F7	P37198	P12270	P05161	P52292	Q92621	Q9BVL2	Q9UKX7","O00505	Q86U42	P52294	O00629	Q8TEM1	P57740	Q12769	P78406	P19525	Q99567	Q8NFH3	Q8NFH4
R-HSA-175474	Assembly Of The HIV Virion	6	24	0.0087931	0.000773584	0.0116038	34	47	0.00356682	9606	Homo sapiens	Q9H0E2	P51665	O43318	P62195	Q9Y6K9	P62877	P63208	Q92530	Q13200	O43242	P55036	O00231	Q99436	P48556	P49721	Q16401	P49720	P05067	P60900	Q15750	P09429	Q9NYJ8	P28066	P28062	Q13616	O00487	P35998	P62333	P20618	P61088	P25789	P25788	P40306	P62979	P61289	P25787	P25786	Q14997
R-HSA-68867	Assembly of the pre-replicative complex	38	68	0.0481034	0.00083216	0.0124824	177	297	0.0225393	9606	Homo sapiens	P36507	O14672	P19174	P62917	P16220	P62910	O15511	P46783	P09496	Q13480	P83731	O14786	P09497	P62913	P38919	P55036	Q12955	P46782	P46781	P27361	P62244	O60331	P62241	P61158	Q16401	P46777	Q9HAU5	P46776	P46778	P62249	P25398	P06756	Q9NRY4	Q06124	P35998	P18621	P53667	P62495
R-HSA-168316	Assembly of Viral Components at the Budding Site	2	7	0.0187069	0.000902787	0.012639	145	197	0.0149503	9606	Homo sapiens	P07305	Q96FZ7	P26583	P25054	Q92934	P07900	P28482	Q9H444	P57764	P51665	Q96GX9	Q9Y3E7	P63167	P61981	O60443	P62195	O00273	Q8WUM4	Q92530	P27348	Q13200	Q14254	Q04917	O15294	Q07021	Q14974	O43242	Q15149	Q9Y5V3	P55036	Q15628	P27361	O00231	Q99436	Q8WUX9	P08571	P63098	P48556
R-HSA-390471	Association of TriC/CCT with target proteins during biosynthesis	15	39	0.00931034	0.000927828	0.0129896	73	86	0.00652652	9606	Homo sapiens	Q14643	P07900	P19174	Q9Y6W5	P04839	P12931	O43639	P15498	P42345	P35221	P63000	Q14571	O14786	P61586	P49137	P46108	Q14573	P01111	Q13685	O15530	P60709	P14923	Q13177	P55160	P42338	Q5T1C6	P06756	Q16644	O15264	Q9NYB9	P31751	Q15080	P63261	P20936	P17252	Q13464	P60953	Q92556
R-HSA-210455	Astrocytic Glutamate-Glutamine Uptake And Metabolism	1	4	0.00568966	0.00103274	0.0144584	12	22	0.00166958	9606	Homo sapiens	P28066	Q13315	P28062	P51665	O00487	P35998	P62333	P62195	P20618	P25789	P25788	P40306	P62979	Q92530	P61289	Q13200	P25787	P25786	Q14997	O43242	Q9UL46	P55036	O00231	P62191	Q99460	P28072	P17980	P38936	P28070	Q99436	P48556	P49721	Q16401	P49720	P60900	P43686","P28066	Q13315	P28062
R-HSA-4608870	Asymmetric localization of PCP proteins	35	64	0.00568966	0.00103274	0.0144584	12	22	0.00166958	9606	Homo sapiens	P28066	Q13315	P28062	P51665	O00487	P35998	P62333	P62195	P20618	P25789	P25788	P40306	P62979	Q92530	P61289	Q13200	P25787	P25786	Q14997	O43242	Q9UL46	P55036	O00231	P62191	Q99460	P28072	P17980	P38936	P28070	Q99436	P48556	P49721	Q16401	P49720	P60900	P43686","P28066	Q13315	P28062
R-HSA-380994	ATF4 activates genes in response to endoplasmic reticulum stress	10	27	0.00551724	0.00115002	0.0161003	4	7	0.000531229	9606	Homo sapiens	P28066	P28062	P51665	O00487	P35998	P62333	P62195	P20618	P25789	P25788	P40306	P62979	Q92530	P61289	Q13200	P25787	P25786	Q14997	O43242	Q9UL46	P55036	O00231	P62191	Q99460	P28072	P17980	P28070	Q99436	Q14160	P48556	P49721	Q16401	P49720	P60900	P43686","P28066	P28062	P51665	O00487
R-HSA-381183	ATF6 (ATF6-alpha) activates chaperone genes	4	10	0.00767241	0.0012229	0.0171206	22	31	0.00235258	9606	Homo sapiens	O00505	P78344	P19174	P52294	O00629	Q8TEM1	P57740	Q9Y6K5	Q12769	P78406	P19525	P42224	Q99567	P61221	P61088	Q05823	Q8NFH3	Q8NFH4	Q9BW27	P62979	Q8NFH5	Q8WUM0	P49792	P38919	Q14974	Q14258	Q9Y4X5	Q13526	P27361	O75694	Q8N1F7	P37198	O60573	P12270	P05161	P52292	Q92621	Q14240
R-HSA-381033	ATF6 (ATF6-alpha) activates chaperones	4	12	0.0103448	0.00126966	0.0177752	19	26	0.00197314	9606	Homo sapiens	Q14566	P33992	P33991	P51665	P62195	P62877	Q13042	P63208	Q92530	Q13200	P49736	O43242	P55036	O00231	P35244	P35249	Q99436	P35251	Q9UJX6	P48556	Q9UJX5	Q9H1A4	P49721	Q16401	Q9UJX3	P49720	P60900	P27694	P28066	P28340	P28062	Q13616	O00487	P35998	Q9BRX5	P62333	P20618	P25789
R-HSA-9678110	Attachment and Entry	2	10	0.00793103	0.00135023	0.0183197	11	24	0.00182136	9606	Homo sapiens	P28066	P28062	P32121	P51665	O00487	P35998	P62333	P15153	P62195	P20618	P17252	Q00610	P63000	P25789	P25788	P40306	P09496	P62979	P61586	Q92530	P09497	P61289	Q13200	P25787	P25786	Q14997	O43242	Q9UL46	P55036	P07737	O00231	P62191	Q99460	P28072	P17980	P28070	O95782	Q99436
R-HSA-9694614	Attachment and Entry	2	11	0.0119828	0.00140677	0.0183197	41	56	0.00424983	9606	Homo sapiens	Q9UKL0	Q9UL18	P28482	Q8NBW4	Q06587	P51665	P42345	P62195	Q15022	Q92530	Q15382	Q13200	Q12873	O43242	Q92769	P55036	P27361	O00231	P19784	O75530	Q99436	Q9HCE1	P48556	P49721	P49720	Q16401	P60900	Q9UKV8	P28066	P28062	P31751	O00487	P35998	Q8WXI9	P62333	P20618	Q92995	P25789
R-HSA-162791	Attachment of GPI anchor to uPAR	2	7	0.0133621	0.00140921	0.0183197	34	39	0.0029597	9606	Homo sapiens	Q14204	Q9UBF2	Q14203	Q92538	Q9NP61	P18085	P13987	O43237	Q12907	Q9UPN7	P63167	Q9Y6G9	O60763	P48444	Q92734	Q13561	P47755	Q9NRC6	P35606	O95487	Q9Y678	P49257	Q12955	O95249	P53618	Q01082	O95486	O00399	Q8NI22	Q9BUF5	Q9NZ32	Q9UL33	Q9HCU5	P46459	P53621	Q9Y6Y8	Q15436	P48553
R-HSA-3371568	Attenuation phase	10	14	0.00241379	0.00151233	0.0196603	10	10	0.000758898	9606	Homo sapiens	P52298	P51003	Q86U42	Q9H0L4	Q09161	Q12996	Q05048	Q9UKF6	O43809	Q9P2I0	P33240	Q92797	P62306	Q9C0J8	P62318	P62308	Q6UN15	O95639	Q10570","P52298	P51003	Q86U42	Q9H0L4	Q09161	Q12996	Q05048	Q9UKF6	O43809	Q9P2I0	P33240	Q92797	P62306	Q9C0J8	P62318	P62308	Q6UN15	O95639	Q10570","R-HSA-77585	R-HSA-77584
R-HSA-450408	AUF1 (hnRNP D0) binds and destabilizes mRNA	39	56	0.00241379	0.00151233	0.0196603	2	2	0.00015178	9606	Homo sapiens	P50990	P50991	P60709	Q13509	Q99471	O60925	Q9NQP4	Q99832	Q9BUF5	P17987	P68366	P78371	O15212	P48643	P49368	P40227	P61758	Q9UHV9	Q9BQE3","P50990	P50991	P60709	Q13509	Q99471	O60925	Q9NQP4	Q99832	Q9BUF5	P17987	P68366	P78371	O15212	P48643	P49368	P40227	P61758	Q9UHV9	Q9BQE3","R-HSA-389970	R-HSA-389980"
R-HSA-8854518	AURKA Activation by TPX2	22	72	0.010431	0.0015193	0.0197509	61	84	0.00637474	9606	Homo sapiens	Q13951	P28482	P11802	P14635	P12931	P51665	P42224	P62195	P62877	P63208	Q92530	Q13200	P08648	O43242	P56524	Q9UPW6	P55036	P27361	O00231	Q99436	P48556	P49721	P49841	Q16401	P49720	P60900	P28066	P28062	Q13616	P31751	O00487	P35998	P62333	P20618	P25789	Q96PK6	P25788	P40306
R-HSA-174084	Autodegradation of Cdh1 by Cdh1:APC/C	39	64	0.00396552	0.0015212	0.0197755	37	56	0.00424983	9606	Homo sapiens	P52597	Q9H3K6	P29597	P37837	P62937	P38646	P17987	O00170	P23528	P61224	Q53EL6	P26038	P07355	P60953	P07237	P00441	Q9UL46	P13796	P11233	Q00169	P22626	P20700	P14174	P52907	P09661	Q13177	Q99439","P52597	Q9H3K6	P29597	P37837	P62937	P38646	P17987	O00170	P23528	P61224	Q53EL6	P26038
R-HSA-349425	Autodegradation of the E3 ubiquitin ligase COP1	35	52	0.00689655	0.00153786	0.0199922	16	16	0.00121424	9606	Homo sapiens	O00505	P78344	P19174	P52294	O00629	Q8TEM1	P57740	Q12769	P78406	P19525	P42224	Q99567	P61088	Q8NFH3	Q8NFH4	Q9BW27	P62979	Q8NFH5	Q8WUM0	P49792	P38919	Q14974	Q14258	Q9Y4X5	Q13526	P27361	O75694	Q8N1F7	P37198	O60573	P12270	P05161	P52292	Q92621	Q14240	Q9BVL2	Q9UKX7	P41226
R-HSA-177539	Autointegration results in viral DNA circles	3	9	0.00844828	0.00161925	0.0210503	33	49	0.0037186	9606	Homo sapiens	P06733	O75746	P40926	P40925	Q9BRR6	P52790	Q8TEM1	P57740	Q12769	O60825	P35558	P78406	P53007	P46926	A6NDG6	Q99567	Q02978	P00505	P17174	P60174	Q8NFH3	Q8NFH4	P09972	Q9BW27	Q8TED4	Q8NFH5	Q8WUM0	P49792	O00757	P04406	O75694	P30153	Q8N1F7	Q14738	P52789	P11498	P37198	P18669
R-HSA-9612973	Autophagy	62	152	0.00586207	0.00169315	0.022011	14	26	0.00197314	9606	Homo sapiens	P28066	Q13315	P28062	P51665	O00487	P35998	P62333	P62195	P20618	P25789	P25788	P40306	P62979	Q92530	P61289	Q13200	P25787	P25786	Q14997	O43242	Q9UL46	P55036	O00231	P62191	Q99460	P28072	P17980	P38936	P28070	Q99436	P48556	P49721	Q16401	P49720	P60900	P43686","P28066	Q13315	P28062
R-HSA-5467340	AXIN missense mutants destabilize the destruction complex	7	14	0.00672414	0.00171966	0.0221669	17	17	0.00129013	9606	Homo sapiens	Q9BT78	Q09472	P27694	P23193	P28340	Q13619	P32780	O60306	P49916	Q9UBW8	P62877	Q16531	P62979	P28715	P61201	Q99627	P62875	P05114	O15514	Q9UMS4	Q9UNS2	P30876	Q96NB3	P40938	P40937	P18074	Q92905	P19387	P19388	P35244	P36954	P12004	P35249	Q7L5N1	P18887	P24928	P62487	P35251
R-HSA-422475	Axon guidance	214	558	0.00137931	0.00177802	0.0221669	2	3	0.000227669	9606	Homo sapiens	Q9Y2L1	Q9GZS3	Q96C86	Q9NQT4	Q06265	Q96B26	Q5RKV6	Q6PGP7	Q9Y3B2	Q9NPD3	Q9Y450	Q15477	Q15024","Q9Y2L1	Q9GZS3	Q96C86	Q9NQT4	Q06265	Q96B26	Q5RKV6	Q6PGP7	Q9Y3B2	Q9NPD3	Q9Y450	Q15477	Q15024","R-HSA-430028	R-HSA-429961"
R-HSA-193634	Axonal growth inhibition (RHOA activation)	2	9	0.0118966	0.00184724	0.0221669	49	52	0.00394627	9606	Homo sapiens	Q8N8S7	O95999	P19174	P51665	O43318	P62195	Q9Y6K9	Q9NWQ8	P63208	Q92530	Q13200	O43242	P55036	O15530	O00231	Q12913	Q99436	P01903	P41240	P48556	P08575	Q13094	P49721	P49720	Q16401	P60900	Q13177	P42338	Q9NYJ8	P50552	Q92835	P28066	P28062	Q13616	O00487	P35998	P62333	P42768
R-HSA-209563	Axonal growth stimulation	2	4	0.00655172	0.00192324	0.0230788	13	20	0.0015178	9606	Homo sapiens	Q09472	P28066	P28062	P51665	O00487	P35998	P62333	Q92793	P62195	P20618	P25789	P62877	P25788	P40306	P62979	Q92530	P61289	Q13200	P25787	P25786	Q14997	O43242	Q9UL46	Q15369	P55036	O00231	P62191	Q99460	P28072	P17980	P28070	Q99436	P48556	P49721	Q16401	P49720	P60900	Q9UGP4
R-HSA-73884	Base Excision Repair	18	74	0.00448276	0.00218651	0.0262381	3	5	0.000379449	9606	Homo sapiens	Q8TEM1	P57740	Q12769	P13984	P78406	Q99567	Q8NFH3	Q8NFH4	Q9BW27	Q8WUM0	Q8NFH5	P62875	O15514	P49792	P30876	P35269	O75694	Q8N1F7	P19387	P19388	P36954	P37198	P24928	P62487	P12270	Q92621	Q9BVL2	Q9UKX7","Q8TEM1	P57740	Q12769	P13984	P78406	Q99567	Q8NFH3	Q8NFH4	Q9BW27	Q8WUM0	Q8NFH5
R-HSA-73929	Base-Excision Repair, AP Site Formation	4	46	0.00491379	0.0022913	0.0274956	6	6	0.000455339	9606	Homo sapiens	P52298	Q8TEM1	Q8TEQ6	P57740	Q12769	P78406	Q99567	Q96RS0	Q8NFH3	P62316	Q8NFH4	Q9BW27	P62318	Q9BQA1	Q8WUM0	Q8NFH5	P62314	P49792	Q09161	Q9H814	O75694	Q8N1F7	Q9UHI6	P37198	P12270	Q92621	P62306	Q9BVL2	P62308	Q9UKX7","P52298	Q8TEM1	Q8TEQ6	P57740	Q12769	P78406	Q99567	Q96RS0	Q8NFH3
R-HSA-210991	Basigin interactions	9	25	0.00491379	0.0022913	0.0274956	6	6	0.000455339	9606	Homo sapiens	P52298	Q8TEM1	Q8TEQ6	P57740	Q12769	P78406	Q99567	Q96RS0	Q8NFH3	P62316	Q8NFH4	Q9BW27	P62318	Q9BQA1	Q8WUM0	Q8NFH5	P62314	P49792	Q09161	Q9H814	O75694	Q8N1F7	Q9UHI6	P37198	P12270	Q92621	P62306	Q9BVL2	P62308	Q9UKX7","P52298	Q8TEM1	Q8TEQ6	P57740	Q12769	P78406	Q99567	Q96RS0	Q8NFH3
R-HSA-5620922	BBSome-mediated cargo-targeting to cilium	7	23	0.00534483	0.00235957	0.0283149	6	7	0.000531229	9606	Homo sapiens	P78346	O43592	Q9Y224	Q8TEM1	P57740	Q12769	Q9Y3I0	P78406	Q99567	P33240	Q8NFH3	Q8NFH4	Q9BW27	Q92499	O95639	Q8WUM0	Q8NFH5	Q10570	P49792	Q8IWT0	P62826	O75694	Q8N1F7	P37198	Q99575	Q96Q11	P12270	O95707	Q92621	Q9BVL2	Q9UKX7	O75817","P78346	O43592	Q9Y224	Q8TEM1	P57740	Q12769	Q9Y3I0
R-HSA-1461957	Beta defensins	1	39	0.0062069	0.00240672	0.0288806	15	15	0.00113835	9606	Homo sapiens	O00186	Q12846	Q96KP1	P31751	P35579	P20338	P63261	P61981	O00471	P63000	O60343	P61006	P61026	P63104	P27348	P62258	Q9BQE3	P61106	Q04917	Q9Y478	Q9UIQ6	P31946	P0DP23	P60709	P51153	Q96A65	P31749	Q13509	Q9NV70	Q86X10	P11233	O00159	Q2PPJ7	Q9BUF5	Q8IYI6	O00161	P68366","O00186	Q12846
R-HSA-77352	Beta oxidation of butanoyl-CoA to acetyl-CoA	2	5	0.00310345	0.00245111	0.0294134	3	3	0.000227669	9606	Homo sapiens	Q15369	P30876	P23193	P35269	Q9H3P2	P19387	P19388	P13984	O00267	P36954	P24928	P62487	P63272	Q08945	O60563	Q8WX92	Q14241	O60583	O75909	Q9Y5B9	P62875	O15514","Q15369	P30876	P23193	P35269	Q9H3P2	P19387	P19388	P13984	O00267	P36954	P24928	P62487	P63272	Q08945	O60563	Q8WX92	Q14241
R-HSA-77346	Beta oxidation of decanoyl-CoA to octanoyl-CoA-CoA	5	6	0.00310345	0.00245111	0.0294134	2	2	0.00015178	9606	Homo sapiens	Q15369	P30876	P23193	P35269	Q9H3P2	P19387	P19388	P13984	O00267	P36954	P24928	P62487	P63272	Q08945	O60563	Q8WX92	Q14241	O60583	O75909	Q9Y5B9	P62875	O15514","Q15369	P30876	P23193	P35269	Q9H3P2	P19387	P19388	P13984	O00267	P36954	P24928	P62487	P63272	Q08945	O60563	Q8WX92	Q14241
R-HSA-77350	Beta oxidation of hexanoyl-CoA to butanoyl-CoA	4	5	0.0503448	0.0026047	0.0312564	184	323	0.0245124	9606	Homo sapiens	P36507	O14672	P19174	P62917	P16220	P62910	O15511	P46783	P09496	Q13480	P83731	O14786	P09497	P62913	P38919	P55036	Q12955	P46782	P46781	P27361	P62244	O60331	P62241	P61158	Q16401	P46777	Q9HAU5	P46776	P46778	P62249	P25398	P06756	Q9NRY4	Q06124	P35998	P18621	P53667	P62495
R-HSA-77310	Beta oxidation of lauroyl-CoA to decanoyl-CoA-CoA	4	5	0.00198276	0.00268565	0.0322278	2	2	0.00015178	9606	Homo sapiens	Q9NYL9	O43396	P07900	Q15208	Q13838	Q13618	Q8WWQ0	Q99832	Q96DH6	P63261	Q8IYB3	P78371	Q16543	P40227	P08238	P62995","Q9NYL9	O43396	P07900	Q15208	Q13838	Q13618	Q8WWQ0	Q99832	Q96DH6	P63261	Q8IYB3	P78371	Q16543	P40227	P08238	P62995","R-HSA-9018785	R-HSA-9018787"
R-HSA-77285	Beta oxidation of myristoyl-CoA to lauroyl-CoA	3	3	0.00198276	0.00268565	0.0322278	2	2	0.00015178	9606	Homo sapiens	P52298	P30876	Q09161	P35269	Q9H3P2	P19387	P19388	P13984	O00267	P36954	P24928	P62487	P63272	Q8WX92	P62875	O15514","P52298	P30876	Q09161	P35269	Q9H3P2	P19387	P19388	P13984	O00267	P36954	P24928	P62487	P63272	Q8WX92	P62875	O15514","R-HSA-167147	R-HSA-167087"
R-HSA-77348	Beta oxidation of octanoyl-CoA to hexanoyl-CoA	4	5	0.00181034	0.00281423	0.0325139	15	21	0.00159369	9606	Homo sapiens	Q9UGM6	Q9NP81	Q5JTZ9	Q9BW92	Q9H2U2	Q7L3T8	Q6PI48	P41250	P47897	Q15031	Q9HA77	Q9NSE4	Q9Y2Z4	Q15046	Q5JPH6","Q9UGM6	Q9NP81	Q5JTZ9	Q9BW92	Q9H2U2	Q7L3T8	Q6PI48	P41250	P47897	Q15031	Q9HA77	Q9NSE4	Q9Y2Z4	Q15046	Q5JPH6","R-HSA-380229	R-HSA-380198	R-HSA-380239	R-HSA-380201	R-HSA-380233	R-HSA-380200	R-HSA-380170	R-HSA-380241	R-HSA-380177	R-HSA-380240
R-HSA-77305	Beta oxidation of palmitoyl-CoA to myristoyl-CoA	2	3	0.00715517	0.00290719	0.0325139	14	20	0.0015178	9606	Homo sapiens	P28066	P11802	P28062	Q13616	P51665	P31751	O00487	P35998	P62333	P61244	P62195	P20618	P25789	P25788	P63208	P40306	P62979	Q92530	P61289	Q13200	P25787	P25786	P06400	O43242	Q9UL46	P55036	P31749	O00231	P62191	Q99460	P28072	P17980	P38936	P28070	Q99436	P48556	P49721	Q16401
R-HSA-3858494	Beta-catenin independent WNT signaling	60	144	0.0012931	0.00295581	0.0325139	3	3	0.000227669	9606	Homo sapiens	Q8IZH2	P62310	Q96F86	Q9Y4Y9	P26196	Q9Y333	Q9NPI6	O15116	Q9UK45	Q9Y4Z0	P62312	Q6P2E9","Q8IZH2	P62310	Q96F86	Q9Y4Y9	P26196	Q9Y333	Q9NPI6	O15116	Q9UK45	Q9Y4Z0	P62312	Q6P2E9","R-HSA-429860	R-HSA-429845	R-HSA-429978"
R-HSA-196299	Beta-catenin phosphorylation cascade	7	17	0.00146552	0.00296658	0.0326324	5	6	0.000455339	9606	Homo sapiens	Q9Y2L1	P31946	P31749	Q9NQT4	Q06265	Q96B26	Q8IZH2	Q5RKV6	Q9Y3B2	Q9NPI6	Q9NPD3	P49137	Q15024","Q9Y2L1	P31946	P31749	Q9NQT4	Q06265	Q96B26	Q8IZH2	Q5RKV6	Q9Y3B2	Q9NPI6	Q9NPD3	P49137	Q15024","R-HSA-450406	R-HSA-482788	R-HSA-450474	R-HSA-450490	R-HSA-450488"
R-HSA-389887	Beta-oxidation of pristanoyl-CoA	4	9	0.00336207	0.00305514	0.0336065	3	3	0.000227669	9606	Homo sapiens	P49792	P52298	Q09161	Q86V81	Q8TEM1	P57740	O75694	Q8N1F7	Q12769	P78406	P37198	Q99567	P12270	Q8NFH3	Q92621	Q8NFH4	Q9BW27	Q9BVL2	Q9UBU9	Q8WUM0	Q8NFH5	Q9UKX7","P49792	P52298	Q09161	Q9BVL2-2	Q86V81	Q9BVL2-1	Q8TEM1	P57740	O75694	Q8N1F7	Q12769	P78406	P37198	Q99567	P12270	Q8NFH3	Q92621
R-HSA-390247	Beta-oxidation of very long chain fatty acids	7	11	0.0338793	0.00326818	0.03595	82	91	0.00690597	9606	Homo sapiens	Q14204	Q14203	P07900	Q9Y266	O75665	Q9H444	P63167	Q9Y6G9	P62195	P63165	Q9BW27	Q15021	P43034	Q8WUM0	Q13362	Q14974	P55036	P62805	Q12834	O43684	P27361	O75531	Q14739	Q14738	O95684	O60216	Q9BUF5	Q99871	P12270	P48556	Q16401	P60900	Q96RT8	Q29RF7	P30622	Q9BS16	Q9UN37	O95613
R-HSA-111453	BH3-only proteins associate with and inactivate anti-apoptotic BCL-2 members	1	9	0.00525862	0.00335316	0.0368847	8	8	0.000607118	9606	Homo sapiens	P52298	Q8WVC0	Q9GZS3	P23193	P32780	P13984	O00267	Q7KZ85	Q9UHB7	O60563	O60583	O75909	P62875	O15514	Q15369	P30876	Q6PD62	Q09161	P18074	P35269	Q9H3P2	P19387	P19388	P36954	P24928	P62487	P63272	Q08945	Q8WX92	Q14241	Q92541	Q9Y5B9","P52298	Q8WVC0	Q9GZS3	P23193	P32780	P13984	O00267
R-HSA-194068	Bile acid and bile salt metabolism	7	43	0.00525862	0.00335316	0.0368847	2	2	0.00015178	9606	Homo sapiens	P52298	Q8WVC0	Q9GZS3	P23193	P32780	P13984	O00267	Q7KZ85	Q9UHB7	O60563	O60583	O75909	P62875	O15514	Q15369	P30876	Q6PD62	Q09161	P18074	P35269	Q9H3P2	P19387	P19388	P36954	P24928	P62487	P63272	Q08945	Q8WX92	Q14241	Q92541	Q9Y5B9","P52298	Q8WVC0	Q9GZS3	P23193	P32780	P13984	O00267
R-HSA-173107	Binding and entry of HIV virion	2	12	0.00318966	0.00337106	0.0370817	4	6	0.000455339	9606	Homo sapiens	P04049	P36507	P31946	P60709	P28482	P27361	P32121	P30086	P12931	Q02750	Q7Z5R6	P10398	P18206	P63261	P41240	P62834	P46940	P61224	P01116-2	P27448	P01111	Q9Y490","P04049	P36507	P31946	P60709	P28482	P27361	P32121	P30086	P12931	Q02750	Q7Z5R6	P10398	P18206	P63261	P41240	P62834	P46940
R-HSA-2173782	Binding and Uptake of Ligands by Scavenger Receptors	12	129	0.00241379	0.00345909	0.03805	10	10	0.000758898	9606	Homo sapiens	P46060	Q14974	P62826	P57740	O75694	Q8N1F7	Q12769	P37198	P63279	P63165	Q8NFH3	Q92621	Q8NFH4	Q9BW27	Q9BVL2	Q8WUM0	Q8NFH5","P46060	Q14974	P62826	Q9BVL2-2	Q9BVL2-1	P57740	O75694	Q8N1F7	Q12769	P37198	P63279	P63165	Q8NFH3	Q92621	Q8NFH4	Q9BW27	Q8WUM0	Q8NFH5","R-HSA-9615937	R-HSA-9634219	R-HSA-9618378	R-HSA-9634169	R-HSA-9615945
R-HSA-4411364	Binding of TCF/LEF:CTNNB1 to target gene promoters	1	8	0.00362069	0.00370817	0.0395289	14	16	0.00121424	9606	Homo sapiens	P49792	P46060	Q14974	P62826	O14980	Q8TEM1	P57740	O75694	Q8N1F7	Q12769	P78406	P37198	Q99567	P12270	Q8NFH3	Q92621	Q8NFH4	Q9BW27	Q9BVL2	P43487	Q8WUM0	Q8NFH5	Q9UKX7","P49792	P46060	Q14974	P62826	O14980	Q9BVL2-2	Q9BVL2-1	Q8TEM1	P57740	O75694	Q8N1F7	Q12769	P78406	P37198	Q99567	P12270
R-HSA-211859	Biological oxidations	43	223	0.00637931	0.00371619	0.0395289	18	19	0.00144191	9606	Homo sapiens	P02792	Q92538	O95295	Q12846	O60749	O00203	Q99523	Q92572	Q00610	Q9Y5X1	Q9Y5X3	P09496	Q9BXS5	P09497	P02786	P61966	P11717	Q9BV40	Q9UL45	O75976	Q9H3P7	P54920	O00115	O43747	P15586	Q9NUP1	P11142	P20645	Q8NBS9	O00161	Q9UBR2	P05067	O14976	Q9Y6B7	P02794","P02792	Q92538	O95295	Q12846
R-HSA-9020265	Biosynthesis of aspirin-triggered D-series resolvins	1	3	0.00224138	0.00373594	0.0395289	4	4	0.000303559	9606	Homo sapiens	P52597	P52298	P31943	P30876	Q09161	P52272	P35269	P19387	P19388	P13984	P36954	P24928	P62487	P09651	P26599	P62875	O15514","P52597	P52298	P31943	P30876	Q09161	P52272	P35269	P19387	P19388	P13984	P36954	P24928	P62487	P09651	P26599	P62875	O15514","R-HSA-6803527	R-HSA-6803523	R-HSA-6803838	R-HSA-6803836"
R-HSA-9018677	Biosynthesis of DHA-derived SPMs	2	17	0.000689655	0.00389982	0.0395289	2	2	0.00015178	9606	Homo sapiens	P49770	Q9NR50	Q9UI10	P20042	P05198	Q13144	P41091	Q14232","P49770	Q9NR50	Q9UI10	P20042	P05198	Q13144	P41091	Q14232","R-HSA-72722	R-HSA-72670"
R-HSA-9026395	Biosynthesis of DHA-derived sulfido conjugates	1	2	0.00405172	0.00394997	0.0395289	9	9	0.000683008	9606	Homo sapiens	P36507	Q13554	P28482	P32121	P30086	P12931	Q7Z569	P10398	P63261	P62834	P46940	P61224	P27448	P01111	Q9Y490	P04049	P31946	P0DP23	P60709	P27361	Q02750	Q7Z5R6	P18206	P35232	P41240	P01116-2","P36507	Q13554	P28482	P32121	P30086	P12931	Q7Z569	P10398	P63261	P62834	P46940	P61224	P27448
R-HSA-9018676	Biosynthesis of D-series resolvins	1	4	0.00405172	0.00394997	0.0395289	7	7	0.000531229	9606	Homo sapiens	P36507	Q13554	P28482	P32121	P30086	P12931	Q7Z569	P10398	P63261	P62834	P46940	P61224	P27448	P01111	Q9Y490	P04049	P31946	P0DP23	P60709	P27361	Q02750	Q7Z5R6	P18206	P35232	P41240	P01116-2","P36507	Q13554	P28482	P32121	P30086	P12931	Q7Z569	P10398	P63261	P62834	P46940	P61224	P27448
R-HSA-9018679	Biosynthesis of EPA-derived SPMs	1	6	0.00405172	0.00394997	0.0395289	7	7	0.000531229	9606	Homo sapiens	P36507	Q13554	P28482	P32121	P30086	P12931	Q7Z569	P10398	P63261	P62834	P46940	P61224	P27448	P01111	Q9Y490	P04049	P31946	P0DP23	P60709	P27361	Q02750	Q7Z5R6	P18206	P35232	P41240	P01116-2","P36507	Q13554	P28482	P32121	P30086	P12931	Q7Z569	P10398	P63261	P62834	P46940	P61224	P27448
R-HSA-9023661	Biosynthesis of E-series 18(R)-resolvins	1	4	0.00405172	0.00394997	0.0395289	7	7	0.000531229	9606	Homo sapiens	P36507	Q13554	P28482	P32121	P30086	P12931	Q7Z569	P10398	P63261	P62834	P46940	P61224	P27448	P01111	Q9Y490	P04049	P31946	P0DP23	P60709	P27361	Q02750	Q7Z5R6	P18206	P35232	P41240	P01116-2","P36507	Q13554	P28482	P32121	P30086	P12931	Q7Z569	P10398	P63261	P62834	P46940	P61224	P27448
R-HSA-9018896	Biosynthesis of E-series 18(S)-resolvins	1	5	0.0139655	0.00395289	0.0395289	40	54	0.00409805	9606	Homo sapiens	Q14566	P11802	P33992	P33991	P51665	P62195	P62877	Q13042	P63208	Q92530	Q13200	P49736	O43242	P55036	O00231	P35244	P35249	Q99436	O60216	Q9UQE7	P35251	Q9UJX6	P48556	Q9UJX5	Q9H1A4	P49721	Q9UJX3	P49720	P49841	Q16401	P60900	Q29RF7	Q7Z5K2	P27694	P28066	P28340	P28062	Q13616
R-HSA-9026762	Biosynthesis of maresin conjugates in tissue regeneration (MCTR)	1	2	0.0393966	0.00408635	0.0408635	322	482	0.0365789	9606	Homo sapiens	Q7KZF4	P25054	P36507	Q14203	P07900	O14672	P19174	P30086	P12931	Q6WCQ1	P13984	P48729	P15498	Q05209	P42224	P42345	P62993	P16220	Q8TAF3	P62195	P62877	Q96DZ1	Q16630	P63208	Q13480	P46940	P62753	Q92734	O94905	Q13362	P62875	P01111	O15514	P56524	P78536	P30876	P55036	O15530
R-HSA-9018678	Biosynthesis of specialized proresolving mediators (SPMs)	4	19	0.00344828	0.00411543	0.0411543	3	3	0.000227669	9606	Homo sapiens	P49792	P52298	Q09161	Q86V81	Q8TEM1	P57740	O75694	Q8N1F7	Q12769	P78406	P37198	Q99567	P12270	Q8NFH3	Q92621	Q8NFH4	Q9BW27	Q9BVL2	Q9UBU9	Q8WUM0	Q8NFH5	Q9UKX7","P49792	P52298	Q09161	Q9BVL2-2	Q86V81	Q9BVL2-1	Q8TEM1	P57740	O75694	Q8N1F7	Q12769	P78406	P37198	Q99567	P12270	Q8NFH3	Q92621
R-HSA-446193	Biosynthesis of the N-glycan precursor (dolichol lipid-linked oligosaccharide, LLO) and transfer to a nascent protein	23	78	0.00344828	0.00411543	0.0411543	8	10	0.000758898	9606	Homo sapiens	P49792	P46060	P62826	O14980	Q8TEM1	P57740	O75694	Q8N1F7	Q12769	P78406	P37198	Q99567	P12270	Q8NFH3	Q92621	Q8NFH4	Q9BW27	Q9BVL2	P43487	Q8WUM0	Q8NFH5	Q9UKX7","P49792	P46060	P62826	O14980	Q9BVL2-2	Q9BVL2-1	Q8TEM1	P57740	O75694	Q8N1F7	Q12769	P78406	P37198	Q99567	P12270	Q8NFH3	Q92621
R-HSA-196780	Biotin transport and metabolism	7	11	0.00534483	0.00422998	0.0422998	15	15	0.00113835	9606	Homo sapiens	Q8TEM1	P57740	Q12769	Q06587	P78406	Q99567	P63165	Q8NFH3	Q15022	Q8NFH4	Q9BW27	P45973	Q8WUM0	Q8NFH5	Q12873	P49792	P56524	Q9UPW6	Q92769	P62805	Q13547	Q8NDX5	O75694	Q8N1F7	O00257	P37198	P63279	P12270	Q92621	Q9BVL2	Q9UKX7","Q8TEM1	P57740	Q12769	Q06587	P78406	Q99567	P63165	Q8NFH3
R-HSA-9636467	Blockage of phagosome acidification	1	2	0.00732759	0.00431739	0.0431739	13	19	0.00144191	9606	Homo sapiens	P28066	P11802	P28062	Q13616	P51665	P31751	O00487	P35998	P62333	P61244	P62195	P20618	P25789	P25788	P63208	P40306	P62979	Q92530	P61289	Q13200	P25787	P25786	P06400	O43242	Q9UL46	P55036	P31749	O00231	P62191	Q99460	P28072	P17980	P38936	P28070	Q99436	P48556	P49721	Q16401
R-HSA-1368108	BMAL1:CLOCK,NPAS2 activates circadian gene expression	6	27	0.000862069	0.00449356	0.0449356	2	2	0.00015178	9606	Homo sapiens	P50990	Q99832	P17987	P50991	P60709	P78371	P48643	P49368	P40227","P50990	Q99832	P17987	P50991	P60709	P78371	P48643	P49368	P40227","R-HSA-390453	R-HSA-390459"
R-HSA-70895	Branched-chain amino acid catabolism	12	21	0.0110345	0.00481925	0.0481925	30	47	0.00356682	9606	Homo sapiens	Q14566	P33992	P33991	P51665	P62195	P62877	Q13042	P63208	Q92530	Q13200	P49736	O43242	P55036	O00231	P35244	P35249	Q99436	P35251	Q9UJX6	P48556	Q9UJX5	Q9H1A4	P49721	Q16401	Q9UJX3	P49720	P60900	P27694	P28066	P28340	P28062	Q13616	O00487	P35998	Q9BRX5	P62333	P20618	P25789
R-HSA-352238	Breakdown of the nuclear lamina	1	3	0.00137931	0.00487606	0.0487606	17	19	0.00144191	9606	Homo sapiens	Q9UJV9	P49959	P13010	Q16666	P12956	P19474	Q9UHD2	Q9NSU2	P78527	Q8N884	Q86WV6	P42226","Q9UJV9	P49959	P13010	Q16666	P12956	P19474	Q9UHD2	Q9NSU2	P78527	Q8N884	Q86WV6	P42226","R-HSA-1834939	R-HSA-2396007	R-HSA-9013869	R-HSA-2396002	R-HSA-3134822	R-HSA-3249371	R-HSA-3249370	R-HSA-2396009	R-HSA-3249372	R-HSA-3244643	R-HSA-3249379	R-HSA-3249378	R-HSA-3244647	R-HSA-3244614	R-HSA-1834951	R-HSA-3134800
R-HSA-162588	Budding and maturation of HIV virion	15	36	0.00672414	0.00498947	0.0498947	22	24	0.00182136	9606	Homo sapiens	Q96FZ7	Q9Y2U8	Q9UN37	P57740	Q9H444	Q12769	P14635	Q9Y3E7	P42167	P63165	Q8NFH3	Q8NFH4	Q9BW27	Q8NFH5	Q8WUM0	Q9BQE3	P46060	Q14974	P62826	O75531	Q13509	O75694	P30153	Q8N1F7	Q14739	P50402	Q8NC56	P37198	Q8WUX9	Q9BUF5	P63279	P20700	P63151	P68366	Q92621	P06493	Q9BVL2","Q96FZ7	Q9Y2U8
R-HSA-450385	Butyrate Response Factor 1 (BRF1) binds and destabilizes mRNA	13	17	0.00413793	0.00513218	0.0513218	2	2	0.00015178	9606	Homo sapiens	P52298	P23193	P32780	P13984	O00267	O60563	O60583	O75909	P62875	O15514	Q15369	P30876	Q09161	P18074	P35269	Q9H3P2	P19387	P19388	P36954	P24928	P62487	P63272	Q08945	Q8WX92	Q14241	Q9Y5B9","P52298	P23193	P32780	P13984	O00267	O60563	O60583	O75909	P62875	O15514	Q15369	P30876	Q09161
R-HSA-5250924	B-WICH complex positively regulates rRNA expression	16	60	0.00456897	0.00526014	0.0526014	7	7	0.000531229	9606	Homo sapiens	Q9BT78	Q09472	P23193	Q13619	P32780	O60306	Q9UBW8	P62877	Q16531	P61201	P62979	Q99627	P62875	P05114	O15514	Q9UMS4	P30876	Q9UNS2	Q96NB3	P18074	Q92905	P19387	P19388	P36954	Q7L5N1	P24928	P62487	Q9HCS7","Q9BT78	Q09472	P23193	Q13619	P32780	O60306	Q9UBW8	P62877	Q16531	P61201	P62979
R-HSA-4086398	Ca2+ pathway	15	60	0.00948276	0.00545766	0.0545766	37	37	0.00280792	9606	Homo sapiens	Q9Y265	P23193	Q15819	P32780	Q9UBW8	P63165	P62877	P28715	P62875	O15514	Q9UNS2	P30876	P60709	O96019	P19387	P19388	P35244	P35249	Q01831	Q7L5N1	P18887	P24928	P62487	P35251	Q92889	Q9BT78	Q09472	P27694	P28340	Q13619	O60306	P49916	P61088	Q16531	P62979	P61201	Q99627	P09874
R-HSA-111996	Ca-dependent events	10	37	0.00353448	0.00546672	0.0546672	12	12	0.000910678	9606	Homo sapiens	P04049	P36507	P31946	P60709	P28482	P27361	P32121	P30086	P12931	Q02750	Q7Z5R6	Q9UHA4	P10398	P18206	P63261	P41240	P62834	P46940	P61224	P01116-2	P27448	P01111	Q9Y490","P04049	P36507	P31946	P60709	P28482	P27361	P32121	P30086	P12931	Q02750	Q7Z5R6	Q9UHA4	P10398	P18206	P63261	P41240
R-HSA-2025928	Calcineurin activates NFAT	4	9	0.00293103	0.0055987	0.055987	19	25	0.00189725	9606	Homo sapiens	P06733	O75746	O00757	P40926	P04406	P40925	P35558	P11498	P53007	P18669	Q02978	Q9UBX3	P00505	P00558	P60174	P17174	P09972	Q8TED4	P09467	P09104","P06733	O75746	O00757	P40926	P04406	P40925	P35558	P11498	P53007	Q8TED4-2	P18669	Q02978	Q9UBX3	P00505	P00558	P60174	P17174	P09972	P09467
R-HSA-111933	Calmodulin induced events	9	35	0.00482759	0.00594926	0.0592767	76	114	0.00865144	9606	Homo sapiens	P52597	Q9H3K6	P29597	P37837	P62937	P38646	P42224	P17987	O00170	P23528	P61224	Q53EL6	P27824	P26038	P07355	P60953	P07237	P00441	Q9UL46	P13796	P11233	Q00169	P22626	P20700	P14174	P52907	P09661	Q13177	Q99439","P52597	Q9H3K6	P29597	P37837	P62937	P38646	P42224	P17987	O00170	P23528
R-HSA-901042	Calnexin/calreticulin cycle	11	26	0.00198276	0.00631938	0.0592767	8	10	0.000758898	9606	Homo sapiens	Q96TA2	O95202	O75439	Q9Y277	P45880	Q9Y4W6	Q10713	Q8IYU8	Q9BPX6	Q8WWC4	Q99623	P35232	Q9UJZ1	Q9UQ90	P21796","Q96TA2	O95202	O75439	Q9Y277	P45880	Q9Y4W6	Q10713	Q8IYU8	Q9BPX6	Q8WWC4	Q99623	P35232	Q9UJZ1	Q9UQ90	P21796","R-HSA-8949145	R-HSA-8949178	R-HSA-8949659	R-HSA-8949661	R-HSA-8949649	R-HSA-8949668	R-HSA-8953461	R-HSA-8949687"
R-HSA-111997	CaM pathway	9	35	0.00198276	0.00631938	0.0592767	1	2	0.00015178	9606	Homo sapiens	Q9BT78	O43396	Q15208	O75116	Q13618	Q5VTR2	Q99832	P08670	Q8IYB3	P78371	P61201	Q13464	Q96T58	P62995	Q7Z6E9","Q9BT78	O43396	Q15208	O75116	Q13618	Q5VTR2	Q99832	P08670	Q8IYB3	P78371	P61201	Q13464	Q96T58	P62995	Q7Z6E9","R-HSA-9018778"
R-HSA-111932	CaMK IV-mediated phosphorylation of CREB	4	10	0.0262931	0.0065863	0.0592767	83	133	0.0100933	9606	Homo sapiens	Q14204	Q14203	Q13630	P18085	P13987	Q9NYU1	Q9UPN7	Q9NYU2	P63167	Q9Y6G9	Q8N0W3	P48444	Q92734	P47755	Q96E22	Q9Y678	Q14697	P49257	Q9Y673	Q12955	Q9UKM7	Q01082	O00399	Q9BUF5	Q96GF1	Q96IJ6	Q99519	O95848	Q9Y6Y8	Q15436	P10619	P48553	Q14746	Q8WVM8	P34949	P30101	Q96AA3	P61163
R-HSA-111957	Cam-PDE 1 activation	2	4	0.00732759	0.00701993	0.0631794	11	21	0.00159369	9606	Homo sapiens	P27694	Q14566	P28066	P28062	P33992	P33991	P51665	O00487	P35998	P62333	P62195	P20618	P25789	P25788	P40306	P62979	Q92530	P61289	Q13200	P25787	P49736	P25786	Q14997	O43242	Q9UL46	P55036	O00231	P62191	Q99460	P28072	P17980	P35244	P28070	Q99436	P48556	P49721	Q16401	P49720
R-HSA-72737	Cap-dependent Translation Initiation	95	120	0.00732759	0.00701993	0.0631794	18	37	0.00280792	9606	Homo sapiens	P28066	P28062	P32121	Q13618	Q6PHR2	P51665	O00487	P35998	P48729	P62333	P62195	P20618	P25789	P62877	P25788	P40306	P62979	Q92530	P61289	Q13200	P25787	P25786	Q14997	O43242	Q9UL46	P55036	O00231	P62191	Q99460	P28072	P17980	P28070	Q99436	P48556	P49721	Q9UMX1	Q16401	P49720
R-HSA-8955332	Carboxyterminal post-translational modifications of tubulin	5	46	0.00362069	0.00716592	0.0644933	7	7	0.000531229	9606	Homo sapiens	P04049	P36507	Q13554	P31946	P0DP23	P60709	P28482	P27361	P32121	P12931	Q02750	Q7Z5R6	P10398	P18206	P63261	P41240	P62834	P46940	P61224	P01116-2	P27448	P01111	Q9Y490","P04049	P36507	Q13554	P31946	P0DP23	P60709	P28482	P27361	P32121	P12931	Q02750	Q7Z5R6	P10398	P18206	P63261	P41240
R-HSA-5576891	Cardiac conduction	10	127	0.00405172	0.00738799	0.0664919	3	4	0.000303559	9606	Homo sapiens	P49792	P52294	O75531	Q8TEM1	P12236	P57740	O75694	Q8N1F7	Q12769	O75475	P78406	P37198	Q99567	P12270	Q8NFH3	P17096	Q92621	Q8NFH4	P05141	Q9BW27	Q9BVL2	Q8WUM0	Q8NFH5	Q9UKX7","P52294	Q8TEM1	P12236	P57740	Q12769	P78406	Q99567	Q8NFH3	P17096	Q8NFH4	Q9BW27	Q8WUM0	Q8NFH5	P49792	Q9BVL2-2
R-HSA-5694530	Cargo concentration in the ER	17	33	0.00491379	0.0074654	0.0671886	12	13	0.000986568	9606	Homo sapiens	P56556	O75306	Q9H845	O43676	O43674	O75489	O95139	O43678	O95299	P17568	O96000	P19404	Q8N183	Q9Y6M9	Q16795	O00217	O95168	P51970	P28331	Q9UI09	O14561	O95182	Q7L592	O43920	Q16718	Q9BU61	O75251	O75380	Q9NX14","P56556	O75306	Q9H845	O43676	O43674	O75489	O95139	O43678	O95299	P17568
R-HSA-8856825	Cargo recognition for clathrin-mediated endocytosis	31	105	0.00758621	0.00750169	0.0675152	18	34	0.00258025	9606	Homo sapiens	P09669	Q9UKV8	Q9UL18	O00483	Q8NBW4	P10599	P14854	Q9NQ88	P31751	O75880	O43819	P42345	P61981	P13073	P42704	Q5RI15	P00403	Q8N122	Q92574	Q15382	P63104	P27348	P62258	Q04917	P20674	Q9Y478	P10606	P32119	P31946	Q6IAA8	P31749	Q15526	O43504	Q06830	P99999	Q9UHA4	Q9Y6P5	Q9HCE1
R-HSA-5620920	Cargo trafficking to the periciliary membrane	19	51	0.00301724	0.00754327	0.0678894	12	12	0.000910678	9606	Homo sapiens	P04049	P36507	Q13554	P31946	P0DP23	Q9UQ13	Q16537	P30153	P36873	P12931	Q02750	Q14738	Q7Z569	P10398	P35232	P62140	P01116-2	P27448	Q13362	P01111","P04049	P36507	Q13554	P31946	P0DP23	Q9UQ13	Q16537	P30153	P36873	P12931	Q02750	Q14738	Q7Z569	P10398	P35232	P62140	P01116-2	P27448	Q13362
R-HSA-200425	Carnitine metabolism	5	14	0.00301724	0.00754327	0.0678894	3	3	0.000227669	9606	Homo sapiens	Q15369	P30876	P23193	P35269	Q9H3P2	P19387	P19388	P13984	O00267	P36954	P24928	P62487	P63272	Q08945	O60563	Q8WX92	Q14241	Q9Y5B9	P62875	O15514","Q15369	P30876	P23193	P35269	Q9H3P2	P19387	P19388	P13984	O00267	P36954	P24928	P62487	P63272	Q08945	O60563	Q8WX92	Q14241	Q9Y5B9	P62875
R-HSA-71262	Carnitine synthesis	1	4	0.00301724	0.00754327	0.0678894	2	2	0.00015178	9606	Homo sapiens	Q15369	P30876	P23193	P35269	Q9H3P2	P19387	P19388	P13984	O00267	P36954	P24928	P62487	P63272	Q08945	O60563	Q8WX92	Q14241	Q9Y5B9	P62875	O15514","Q15369	P30876	P23193	P35269	Q9H3P2	P19387	P19388	P13984	O00267	P36954	P24928	P62487	P63272	Q08945	O60563	Q8WX92	Q14241	Q9Y5B9	P62875
R-HSA-5218900	CASP8 activity is inhibited	2	14	0.0122414	0.00754899	0.0679409	42	80	0.00607118	9606	Homo sapiens	Q9H0E2	Q9H3S7	P57764	P51665	O43318	Q05209	P62195	Q9Y6K9	P62877	P63208	Q92530	Q13200	O43242	P55036	O00231	Q99436	Q99952	P48556	P49721	Q16401	P49720	P05067	P60900	Q15750	P09429	Q9NYJ8	P28066	P28062	Q06124	Q12923	Q9UHD2	Q13616	O00487	P35998	P62333	P20618	P61088	P25789
R-HSA-140534	Caspase activation via Death Receptors in the presence of ligand	3	19	0.00827586	0.00757819	0.0682037	44	47	0.00356682	9606	Homo sapiens	Q13951	Q09472	P28066	P28062	P12931	P51665	O00487	P35998	P62333	Q92793	P62195	P20618	P25789	P25788	P40306	P62979	Q92530	P61289	Q13761	Q13200	P25787	P25786	P25440	O43242	P56524	Q9UL46	P55036	O00231	P62191	O43524	Q99460	P28072	P17980	P38936	P13612	P28070	Q99436	P48556
R-HSA-418889	Caspase activation via Dependence Receptors in the absence of ligand	3	10	0.00146552	0.00768122	0.069131	3	4	0.000303559	9606	Homo sapiens	Q8IZH2	Q9Y2L1	P31946	Q5RKV6	Q9Y3B2	Q9NPI6	Q9NPD3	P49137	Q9NQT4	Q06265	Q96B26	Q15024","Q8IZH2	Q9Y2L1	P31946	Q5RKV6	Q9Y3B2	Q9NPI6	Q9NPD3	P49137	Q9NQT4	Q06265	Q96B26	Q15024","R-HSA-450431	R-HSA-450463	R-HSA-450394"
R-HSA-5357769	Caspase activation via extrinsic apoptotic signalling pathway	6	29	0.00344828	0.0080093	0.0720837	2	2	0.00015178	9606	Homo sapiens	P49792	Q8TEM1	P57740	O75694	Q8N1F7	Q12769	Q8TD19	P14635	P78406	P37198	Q99567	P12270	Q8NFH3	Q92621	Q8NFH4	Q9BW27	Q9BVL2	P06493	Q8WUM0	Q8NFH5	Q9UKX7","P49792	Q9BVL2-2	Q9BVL2-1	Q8TEM1	P57740	O75694	Q8N1F7	Q12769	Q8TD19	P14635	P78406	P37198	Q99567	P12270	Q8NFH3	Q92621	Q8NFH4	Q9BW27
R-HSA-264870	Caspase-mediated cleavage of cytoskeletal proteins	3	12	0.00112069	0.00818084	0.0736276	11	12	0.000910678	9606	Homo sapiens	P07305	P09429	P26583	Q14974	P52294	O00273	P10412	P42574	P16403	P16401","P07305	P09429	P26583	Q14974	P52294	O00273	P10412	P42574	P16403	P16401","R-HSA-211219	R-HSA-211186	R-HSA-211191	R-HSA-211239	R-HSA-211207	R-HSA-211206	R-HSA-211190	R-HSA-266204	R-HSA-9029667	R-HSA-211224	R-HSA-211247"
R-HSA-426117	Cation-coupled Chloride cotransporters	1	7	0.0130172	0.00831624	0.0748461	15	24	0.00182136	9606	Homo sapiens	Q14566	O95714	Q13315	P33992	Q15819	P14635	P33991	P51665	P61981	P62195	P63165	Q92530	P27348	Q13200	P49736	Q04917	O43242	P55036	P62805	O00231	P35244	Q9NYZ3	P35249	Q99436	Q9NWV8	P48556	P49721	P49720	Q16401	P60900	Q96RL1	P27694	P28066	P28062	O00487	P35998	P62333	P49959
R-HSA-9662834	CD163 mediating an anti-inflammatory response	2	9	0.00284483	0.00838866	0.0751182	6	6	0.000455339	9606	Homo sapiens	P50990	P50991	P60709	Q13509	Q99471	O60925	Q9NQP4	Q99832	Q9BUF5	P17987	P68366	P78371	O15212	P48643	P49368	P40227	P61758	Q9UHV9	Q9BQE3","P50990	P50991	P60709	Q13509	Q99471	O60925	Q9NQP4	Q99832	Q9BUF5	P17987	P68366	P78371	O15212	P48643	P49368	P40227	P61758	Q9UHV9	Q9BQE3","R-HSA-390453	R-HSA-389970
R-HSA-5621575	CD209 (DC-SIGN) signaling	9	22	0.0087931	0.00844743	0.0751182	12	12	0.000910678	9606	Homo sapiens	P53621	Q14204	Q9UBF2	Q14203	Q92538	Q9NP61	Q14746	P18085	P13987	O43237	P84085	P61163	P63167	Q9Y6G9	O60763	Q15363	P49755	P48444	O15498	P83436	Q9BVK6	Q9UP83	Q13561	P47755	Q9BQE3	Q99747	Q9NRC6	P35606	Q9Y678	Q12955	O95249	Q9Y2V7	Q13509	P53618	Q08379	Q01082	O00399	P54920
R-HSA-389356	CD28 co-stimulation	13	33	0.00586207	0.00883176	0.0751182	14	16	0.00121424	9606	Homo sapiens	Q15436	Q9Y6Y8	P48553	Q8WVM8	P13987	Q12907	O43617	Q9UPN7	O60763	Q15363	P49755	Q9Y296	O15498	Q86SZ2	Q92734	Q99747	O95487	P53992	O94855	P49257	Q08379	O95486	O75396	Q9H0V9	P54920	P53634	Q8NI22	Q9UBR2	O15027	Q9Y6B6	Q9UL33	Q9HCU5	P46459","Q15436	Q9Y6Y8	P48553	Q8WVM8	P13987	Q12907
R-HSA-389357	CD28 dependent PI3K/Akt signaling	6	22	0.00206897	0.00907199	0.0751182	14	14	0.00106246	9606	Homo sapiens	P06702	Q13526	P05109	P28482	P27361	Q8NEB9	P04839	Q99570	P13498	Q15080	P19878	P15153	Q05655	P17252	P63000","P06702	Q13526	P05109	P28482	P27361	Q8NEB9	P04839	Q99570	P13498	Q15080	P19878	P15153	Q05655	P17252	P63000","R-HSA-9626832	R-HSA-5668629	R-HSA-5218827	R-HSA-5668735	R-HSA-5668605	R-HSA-5668731	R-HSA-9626816	R-HSA-9626848	R-HSA-9626880	R-HSA-9626817
R-HSA-389359	CD28 dependent Vav1 pathway	6	12	0.005	0.00928769	0.0751182	11	13	0.000986568	9606	Homo sapiens	Q9Y2U8	Q8TEM1	P57740	Q12769	P14635	P78406	Q99567	P42167	P17252	Q8NFH3	Q8NFH4	Q9BW27	Q8WUM0	Q8NFH5	P49792	O75531	O75694	Q8N1F7	Q8TD19	P50402	Q8NC56	P37198	P20700	P12270	Q92621	Q9BVL2	P06493	Q9UKX7","Q9Y2U8	Q8TEM1	P42167-1	P57740	Q12769	P14635	P78406	Q99567	P17252	Q8NFH3	Q8NFH4
R-HSA-174184	Cdc20:Phospho-APC/C mediated degradation of Cyclin A	43	73	0.00724138	0.00938978	0.0751182	44	46	0.00349093	9606	Homo sapiens	Q7KZF4	Q13554	O43252	P36507	Q9UQ13	O15164	P28482	Q9NRY5	P32121	P30086	P12931	Q6WCQ1	Q16828	Q7Z569	P10398	O00203	Q96PU8	P63261	P62834	P61224	P46940	P27448	Q9Y490	P01111	P04049	Q53H12	P31946	P0DP23	P60709	P27361	P36873	Q02750	Q7Z5R6	P18206	P21359	P35232	P62140	P41240
R-HSA-9013148	CDC42 GTPase cycle	48	159	0.167759	0.00964289	0.0771431	581	781	0.0592699	9606	Homo sapiens	P25054	Q9C037	Q9Y265	O75821	O14672	Q96KP1	P61020	P15374	Q9Y2X3	P60059	P63208	P61026	Q92734	Q96GG9	Q9H0D6	Q9UGM6	P49257	Q12955	Q9Y277	Q12834	Q9NQ50	Q9NRX2	Q9Y399	Q5VTR2	Q9H832	O00399	P50148	O60216	Q96GF1	P62244	P15144	Q96IJ6	P62241	Q9UI10	Q92841	Q9Y285	P49368	P62249
R-HSA-69017	CDK-mediated phosphorylation and removal of Cdc6	40	73	0.00568966	0.00990915	0.0792732	5	5	0.000379449	9606	Homo sapiens	Q7KZF4	Q13554	O43252	P36507	O15164	P28482	Q9NRY5	P32121	P30086	P12931	Q6WCQ1	P10398	O00203	Q96PU8	P63261	P62834	P61224	P46940	P27448	Q9Y490	P01111	P04049	Q53H12	P31946	P0DP23	P60709	P27361	Q02750	Q7Z5R6	P18206	P41240	P01116-2","Q7KZF4	Q13554	O43252	P36507	O15164	P28482	Q9NRY5
R-HSA-68827	CDT1 association with the CDC6:ORC:origin complex	34	59	0.0160345	0.00992571	0.0794057	42	59	0.0044775	9606	Homo sapiens	Q14204	Q9UBF2	Q14203	Q16706	Q92538	Q9NP61	P18085	P13987	O43237	Q12907	Q9UPN7	P63167	Q9Y6G9	O60763	P48444	Q92734	Q13561	P47755	Q9NRC6	P35606	O95487	Q9Y678	P49257	Q12955	O95249	P53618	Q01082	Q9NR34	O95486	O00399	Q8NI22	Q9BUF5	Q9NZ32	Q9UL33	Q9HCU5	P46459	P53621	Q9Y6Y8
R-HSA-1640170	Cell Cycle	226	670	0.00310345	0.0100035	0.0800284	10	10	0.000758898	9606	Homo sapiens	Q92747	O15144	O15145	P60709	Q9Y6W5	P28482	P27361	O15143	Q9NYB9	Q7L576	P16333	P62993	P00519	P42768	P63261	P63000	O15511	P61158	P55160	P60953","Q92747	O15144	O15145	P60709	Q9Y6W5	P28482	P27361	O15143	Q9NYB9	Q7L576	P16333	P00519	P42768	P63261	P62993-1	P63000	O15511	P61158	P55160
R-HSA-69620	Cell Cycle Checkpoints	106	275	0.0025	0.0103475	0.0827798	11	11	0.000834788	9606	Homo sapiens	P52298	P30876	O43148	Q09161	P18074	P35269	P32780	P19387	P19388	P13984	O00267	P36954	O60942	P24928	P62487	P62875	O15514","P52298	P30876	O43148	Q09161	P18074	P35269	P32780	P19387	P19388	P13984	O00267	P36954	O60942	P24928	P62487	P62875	O15514","R-HSA-77073	R-HSA-77090	R-HSA-77077	R-HSA-77095	R-HSA-77078	R-HSA-77094
R-HSA-69278	Cell Cycle, Mitotic	192	537	0.00172414	0.0107628	0.086102	12	12	0.000910678	9606	Homo sapiens	Q14643	P0DP23	O15530	P19174	O43865	P12931	P20936	Q05655	P17252	Q14571	P01116-2	Q14573	P01111","Q14643	P0DP23	O15530	P19174	O43865	P20936	Q05655	P12931-1	P17252	Q14571	P01116-2	Q14573	P01111","R-HSA-169683	R-HSA-74448	R-HSA-5218845	R-HSA-5218813	R-HSA-169680	R-HSA-167686	R-HSA-5218823	R-HSA-4420202	R-HSA-4420121	R-HSA-4420153	R-HSA-5218821	R-HSA-5218805"
R-HSA-204998	Cell death signalling via NRAGE, NRIF and NADE	17	76	0.00551724	0.0111218	0.0889746	2	2	0.00015178	9606	Homo sapiens	Q09472	P27694	P23193	P28340	Q13619	P32780	O60306	P49916	P62877	Q16531	P62979	P62875	P05114	O15514	Q9UMS4	P30876	Q96NB3	P40938	P18074	P40937	P19387	P35244	P19388	P35249	P12004	P36954	P18887	P24928	P62487	P35251	Q9HCS7","Q09472	P27694	P23193	P28340	Q13619	P32780	O60306	P49916
R-HSA-446728	Cell junction organization	16	92	0.00336207	0.0116554	0.0932431	7	7	0.000531229	9606	Homo sapiens	P49792	Q14974	P62826	Q8TEM1	P57740	O75694	Q8N1F7	Q12769	P78406	P37198	Q99567	P12270	Q8NFH3	Q92621	Q8NFH4	Q9BW27	Q9BVL2	Q8WUM0	Q8NFH5	Q9UKX7","P49792	Q14974	P62826	Q9BVL2-2	Q9BVL2-1	Q8TEM1	P57740	O75694	Q8N1F7	Q12769	P78406	P37198	Q99567	P12270	Q8NFH3	Q92621	Q8NFH4	Q9BW27	Q8WUM0
R-HSA-9664424	Cell recruitment (pro-inflammatory response)	8	27	0.00336207	0.0116554	0.0932431	5	5	0.000379449	9606	Homo sapiens	P49792	Q8TEM1	P57740	O75694	Q8N1F7	Q12769	P78406	P37198	Q99567	P63279	P12270	P63165	Q8NFH3	Q92621	Q8NFH4	Q9BW27	Q9BVL2	Q8WUM0	Q8NFH5	Q9UKX7","P49792	Q9BVL2-2	Q9BVL2-1	Q8TEM1	P57740	O75694	Q8N1F7	Q12769	P78406	P37198	Q99567	P63279	P12270	P63165	Q8NFH3	Q92621	Q8NFH4	Q9BW27	Q8WUM0
R-HSA-202733	Cell surface interactions at the vascular wall	32	246	0.000517241	0.0116906	0.093525	6	6	0.000455339	9606	Homo sapiens	P42126	P40939	P28330	Q16698	P55084	P11310","P42126	P40939	P28330	Q16698	P55084	P11310","R-HSA-109339	R-HSA-109338	R-HSA-109341	R-HSA-109343	R-HSA-109342	R-HSA-109998"
R-HSA-1500931	Cell-Cell communication	32	130	0.00827586	0.0117293	0.093834	9	11	0.000834788	9606	Homo sapiens	P28066	Q9Y265	P28062	P51665	O00487	P35998	P62333	P15374	P62195	P20618	P85037	P25789	P25788	P40306	P62979	Q92530	P61289	Q13200	P25787	P25786	Q14997	O15294	Q15843	O43242	Q9UL46	P55036	Q16777	P60709	O96019	O00231	P62191	Q99460	P28072	P17980	P28070	Q99436	P48556	P49721
R-HSA-421270	Cell-cell junction organization	6	65	0.0037931	0.0118627	0.0949016	2	2	0.00015178	9606	Homo sapiens	P49792	P52294	O75531	Q8TEM1	P57740	O75694	Q8N1F7	Q12769	O75475	P78406	P37198	Q99567	P12270	Q8NFH3	P17096	Q92621	Q8NFH4	Q9BW27	Q9BVL2	Q8WUM0	Q8NFH5	Q9UKX7","P49792	Q9BVL2-2	P52294	Q9BVL2-1	O75531	Q8TEM1	P57740	O75694	Q8N1F7	Q12769	O75475	P78406	P37198	Q99567	P12270	Q8NFH3	P17096
R-HSA-446353	Cell-extracellular matrix interactions	10	18	0.00137931	0.0124282	0.0994255	5	5	0.000379449	9606	Homo sapiens	Q99623	Q96TA2	O75439	P35232	Q9Y4W6	Q9UJZ1	Q10713	Q9UQ90	Q8IYU8	Q9BPX6	Q8WWC4","Q99623	Q96TA2	O75439	P35232	Q9Y4W6	Q9UJZ1	Q10713	Q9UQ90	Q8IYU8	Q9BPX6	Q8WWC4","R-HSA-8949659	R-HSA-8949661	R-HSA-8949649	R-HSA-8949668	R-HSA-8953461"
R-HSA-189200	Cellular hexose transport	1	21	0.00137931	0.0124282	0.0994255	2	2	0.00015178	9606	Homo sapiens	P07305	P20700	P52926	Q9NPG3	Q9Y294	P17096	P10412	P16403	Q9Y6J0	P06400	P16401","P07305	P20700	P52926	Q9NPG3	Q9Y294	P17096	P10412	P16403	Q9Y6J0	P06400	P16401","R-HSA-3878123	R-HSA-4647594"
R-HSA-9711123	Cellular response to chemical stress	85	161	0.00318966	0.0130697	0.104558	2	3	0.000227669	9606	Homo sapiens	P52565	Q15758	Q6IAA8	O75116	O75323	P14923	Q658Y4	Q9BXB4	P52566	P51149	Q9BZH6	P11182	P41240	Q99707	Q13464	Q13177	P02786	P55072	Q13153	P27105","P52565	Q15758	Q6IAA8	O75116	O75323	P14923	Q658Y4	Q9BXB4	P52566	P51149	Q9BZH6	P11182	P41240	Q99707	Q13464	Q13177	P02786	P55072	Q13153
R-HSA-3371556	Cellular response to heat stress	53	95	0.0012069	0.0131294	0.105035	5	5	0.000379449	9606	Homo sapiens	Q09472	P11142	P07900	P0DMV8	Q00613	Q92793	P34931	P08238	P25685	Q02790","Q09472	P11142	P07900	P0DMV8	Q00613	Q92793	P34931	P08238	P25685	Q02790","R-HSA-3371554	R-HSA-5324617	R-HSA-5082369	R-HSA-5082384	R-HSA-3371582"
R-HSA-1234174	Cellular response to hypoxia	39	76	0.00405172	0.0133377	0.106701	15	15	0.00113835	9606	Homo sapiens	Q15369	P52298	P30876	Q09161	P18074	P23193	P35269	Q9H3P2	P32780	P19387	P19388	P13984	O00267	P36954	P24928	P62487	P63272	Q08945	O60563	Q8WX92	Q14241	Q9Y5B9	P62875	O15514","Q15369	P52298	P30876	Q09161	P18074	P23193	P35269	Q9H3P2	P32780	P19387	P19388	P13984	O00267	P36954	P24928
R-HSA-9711097	Cellular response to starvation	96	157	0.00405172	0.0133377	0.106701	8	8	0.000607118	9606	Homo sapiens	Q15369	P52298	P30876	Q09161	P18074	P23193	P35269	Q9H3P2	P32780	P19387	P19388	P13984	O00267	P36954	P24928	P62487	P63272	Q08945	O60563	Q8WX92	Q14241	Q9Y5B9	P62875	O15514","Q15369	P52298	P30876	Q09161	P18074	P23193	P35269	Q9H3P2	P32780	P19387	P19388	P13984	O00267	P36954	P24928
R-HSA-8953897	Cellular responses to stimuli	329	751	0.00405172	0.0133377	0.106701	5	5	0.000379449	9606	Homo sapiens	Q15369	P52298	P30876	Q09161	P18074	P23193	P35269	Q9H3P2	P32780	P19387	P19388	P13984	O00267	P36954	P24928	P62487	P63272	Q08945	O60563	Q8WX92	Q14241	Q9Y5B9	P62875	O15514","Q15369	P52298	P30876	Q09161	P18074	P23193	P35269	Q9H3P2	P32780	P19387	P19388	P13984	O00267	P36954	P24928
R-HSA-2262752	Cellular responses to stress	326	737	0.0237069	0.013376	0.107008	36	56	0.00424983	9606	Homo sapiens	Q14204	Q14566	O95714	Q9Y266	P33992	Q15819	P33991	P63167	Q9Y6G9	P62195	P63165	Q9BW27	P43034	P27348	Q8WUM0	Q13362	Q04917	P55036	P62805	Q12834	O43684	Q14738	P35244	P35249	P48556	Q16401	P60900	Q96RL1	P30622	P27694	Q9BS16	P57740	P35998	Q8NFH3	P25789	Q8NFH4	P25788	P40306
R-HSA-2559583	Cellular Senescence	49	166	0.00560345	0.0135104	0.108083	7	7	0.000531229	9606	Homo sapiens	Q09472	P27694	P23193	P28340	Q13619	P32780	O60306	P62877	Q16531	P28715	P62979	P62875	P05114	O15514	Q9UMS4	P30876	Q96NB3	P40938	P18074	P40937	P19387	P35244	P19388	P35249	P12004	P36954	P24928	P62487	P35251	Q9HCS7	Q92889","Q09472	P27694	P23193	P28340	Q13619	P32780	O60306	P62877
R-HSA-380287	Centrosome maturation	23	81	0.000862069	0.0137318	0.109854	2	2	0.00015178	9606	Homo sapiens	P62330	P20338	Q9NZ52	P46109	P62993	Q13480	P46108	P61018","P62330	P20338	Q9NZ52	P46109	P62993-1	Q13480	P46108	P61018","R-HSA-8875661	R-HSA-8875659"
R-HSA-418457	cGMP effects	2	16	0.0124138	0.0140939	0.112751	30	51	0.00387038	9606	Homo sapiens	Q14643	Q9UL18	P51665	O43318	P62195	P63000	Q14571	P09496	P62879	P61586	Q92530	P09497	P62873	Q13200	Q14573	O43242	P55036	Q9HAV0	O00231	Q99436	Q9HCE1	P63010	P63098	P48556	P49721	Q16401	P49720	P60900	Q9UKV8	P28066	P28062	P32121	O00487	P35998	P62333	P15153	P20618	P17252
R-HSA-9613829	Chaperone Mediated Autophagy	9	22	0.00344828	0.0149753	0.119802	4	4	0.000303559	9606	Homo sapiens	P49792	Q14974	P52294	Q8TEM1	P57740	O75694	Q8N1F7	Q12769	P78406	P37198	Q99567	P12270	Q8NFH3	Q92621	Q8NFH4	Q9BW27	Q9BVL2	Q8WUM0	Q8NFH5	Q9UKX7","P49792	Q14974	Q9BVL2-2	P52294	Q9BVL2-1	Q8TEM1	P57740	O75694	Q8N1F7	Q12769	P78406	P37198	Q99567	P12270	Q8NFH3	Q92621	Q8NFH4	Q9BW27	Q8WUM0
R-HSA-390466	Chaperonin-mediated protein folding	32	92	0.00284483	0.0164444	0.128172	5	5	0.000379449	9606	Homo sapiens	P52298	P30876	Q09161	P18074	P35269	Q9H3P2	P32780	P19387	P19388	P13984	O00267	P36954	P24928	P62487	P63272	Q8WX92	P62875	O15514","P52298	P30876	Q09161	P18074	P35269	Q9H3P2	P32780	P19387	P19388	P13984	O00267	P36954	P24928	P62487	P63272	Q8WX92	P62875	O15514","R-HSA-167072	R-HSA-167089	R-HSA-167478	R-HSA-167083
R-HSA-75035	Chk1/Chk2(Cds1) mediated inactivation of Cyclin B:Cdk1 complex	8	13	0.00284483	0.0164444	0.128172	3	3	0.000227669	9606	Homo sapiens	P52298	P30876	Q09161	P18074	P35269	Q9H3P2	P32780	P19387	P19388	P13984	O00267	P36954	P24928	P62487	P63272	Q8WX92	P62875	O15514","P52298	P30876	Q09161	P18074	P35269	Q9H3P2	P32780	P19387	P19388	P13984	O00267	P36954	P24928	P62487	P63272	Q8WX92	P62875	O15514","R-HSA-113402	R-HSA-113407	R-HSA-112383"
R-HSA-447041	CHL1 interactions	2	9	0.00637931	0.0165155	0.128172	11	11	0.000834788	9606	Homo sapiens	P52298	Q8IXW5	P14859	P13984	O00267	Q9NV88	O60563	Q68E01	Q9NQG5	P08047	O60583	O75909	Q9NVM9	Q8N201	P62875	O15514	Q9UL03	P30876	Q09161	Q9H814	P35269	P29083	Q9NP77	P19387	P19388	P36954	P24928	P62487	P63272	Q00403	Q9BXP5	Q9NVH2	Q8N5P1	Q75QN2","P52298	Q8IXW5	P14859	P13984	O00267
R-HSA-191273	Cholesterol biosynthesis	11	26	0.0037069	0.0168764	0.128172	3	5	0.000379449	9606	Homo sapiens	P49792	P0DMV8	P62826	O14980	Q8TEM1	P57740	O75694	Q8N1F7	Q12769	P78406	P37198	Q99567	P12270	Q8NFH3	Q92621	Q8NFH4	Q9BW27	Q9BVL2	Q8WUM0	Q8NFH5	Q9UKX7","P49792	P0DMV8	P62826	O14980	Q9BVL2-2	Q9BVL2-1	Q8TEM1	P57740	O75694	Q8N1F7	Q12769	P78406	P37198	Q99567	P12270	Q8NFH3	Q92621	Q8NFH4
R-HSA-6807047	Cholesterol biosynthesis via desmosterol	2	4	0.00439655	0.0183102	0.128172	4	4	0.000303559	9606	Homo sapiens	P49792	Q8TEM1	Q8NDX5	P57740	O75694	Q8N1F7	Q12769	Q06587	O00257	P78406	P37198	Q99567	P63279	P12270	P63165	Q8NFH3	Q92621	Q8NFH4	Q9BW27	Q9Y2X3	Q9BVL2	Q8WUM0	Q8NFH5	Q9UKX7","Q8TEM1	P57740	Q12769	Q06587	P78406	Q99567	P63165	Q8NFH3	Q8NFH4	Q9BW27	Q9Y2X3	Q8WUM0	Q8NFH5	P49792	Q9BVL2-2
R-HSA-6807062	Cholesterol biosynthesis via lathosterol	2	4	0.00267241	0.0184509	0.129156	4	4	0.000303559	9606	Homo sapiens	Q96FZ7	Q9UN37	O75886	Q9H444	Q9NP79	O75351	Q86VN1	Q9NZZ3	Q96H20	Q8WUX9	Q9Y3E7	Q9H9H4	Q9UK41	Q9BRG1	Q99816	P62979	A5D8V6","Q96FZ7	Q9UN37	O75886	Q9H444	Q9NP79	O75351	Q86VN1	Q9NZZ3	Q96H20	Q8WUX9	Q9Y3E7	Q9H9H4	Q9UK41	Q9BRG1	Q99816	P62979	A5D8V6","R-HSA-917693	R-HSA-917700	R-HSA-917730	R-HSA-917696"
R-HSA-6798163	Choline catabolism	2	6	0.00146552	0.0184972	0.12948	5	5	0.000379449	9606	Homo sapiens	Q9Y2L1	Q92945	Q5RKV6	Q9Y3B2	P31749	Q9NPD3	Q9NQT4	Q06265	P63104	Q96B26	Q15024","Q9Y2L1	Q92945	Q5RKV6	Q9Y3B2	P31749	Q9NPD3	Q9NQT4	Q06265	P63104	Q96B26	Q15024","R-HSA-450422	R-HSA-450499	R-HSA-451152	R-HSA-450592	R-HSA-450620"
R-HSA-1793185	Chondroitin sulfate/dermatan sulfate metabolism	6	50	0.0131034	0.0187778	0.131445	93	108	0.0081961	9606	Homo sapiens	Q96FZ7	Q14204	P07900	Q8TDY2	Q13315	O96008	Q9H444	Q8NBW4	Q9NT62	O43237	Q99570	P12931	O75143	Q9Y3E7	P63167	P42345	Q9Y6G9	O94826	Q9UK41	Q92574	Q15382	P55072	Q9Y4P1	Q9Y478	Q14457	P19784	Q96B49	Q8WUX9	Q9BUF5	P11142	P68104	Q13131	Q5MNZ9	Q13615	Q5MNZ6	Q8NEB9	O95613	Q9NS69
R-HSA-163765	ChREBP activates metabolic gene expression	5	8	0.00310345	0.0189391	0.132574	1	1	7.58898e-05	9606	Homo sapiens	P49792	Q8TEM1	P57740	O75694	Q8N1F7	Q12769	P78406	P37198	Q99567	P12270	Q8NFH3	Q92621	Q8NFH4	Q9BW27	Q9BVL2	Q8WUM0	Q8NFH5	Q9UKX7","P49792	Q9BVL2-2	Q9BVL2-1	Q8TEM1	P57740	O75694	Q8N1F7	Q12769	P78406	P37198	Q99567	P12270	Q8NFH3	Q92621	Q8NFH4	Q9BW27	Q8WUM0	Q8NFH5	Q9UKX7","R-HSA-5661474"
R-HSA-3247509	Chromatin modifying enzymes	53	240	0.00310345	0.0189391	0.132574	1	5	0.000379449	9606	Homo sapiens	P49792	Q8TEM1	P57740	O75694	Q8N1F7	Q12769	P78406	P37198	Q99567	P12270	Q8NFH3	Q92621	Q8NFH4	Q9BW27	Q9BVL2	Q8WUM0	Q8NFH5	Q9UKX7","P49792	Q9BVL2-2	Q9BVL2-1	Q8TEM1	P57740	O75694	Q8N1F7	Q12769	P78406	P37198	Q99567	P12270	Q8NFH3	Q92621	Q8NFH4	Q9BW27	Q8WUM0	Q8NFH5	Q9UKX7","R-HSA-170796"
R-HSA-4839726	Chromatin organization	53	240	0.00206897	0.0193502	0.135451	6	8	0.000607118	9606	Homo sapiens	Q15633	Q9HAV4	Q9UKV8	P30876	P62826	O75569	Q9UL18	P19387	P19388	P36954	P24928	P62487	P62875	O15514","Q15633	Q9HAV4	Q9UKV8	P30876	P62826	O75569	Q9UL18	P19387	P19388	P36954	P24928	P62487	P62875	O15514","R-HSA-203906	R-HSA-203922	R-HSA-203862	R-HSA-210805	R-HSA-2106614	R-HSA-203901"
R-HSA-73886	Chromosome Maintenance	30	120	0.017069	0.0195644	0.136951	60	78	0.00591941	9606	Homo sapiens	Q14204	Q14203	P07900	O75665	Q14008	P14635	P51665	P63167	P61981	P62195	P62877	P63208	Q7Z7A1	P43034	Q9ULW0	Q92530	Q13200	Q13561	P07437	O43242	P55036	P49454	O00231	P30153	Q9NYZ3	O95684	Q99436	Q9BUF5	Q99871	P48556	P49721	P49720	Q16401	P60900	Q96RT8	Q9UGJ1	Q09472	P28066
R-HSA-8963888	Chylomicron assembly	4	10	0.01	0.0197532	0.138272	22	24	0.00182136	9606	Homo sapiens	O95999	P51665	O43318	P62195	Q9Y6K9	P63208	Q92530	Q13200	O43242	P55036	O15530	O00231	Q99436	P01903	P48556	P49721	Q16401	P49720	P60900	P42338	Q9NYJ8	Q92835	P28066	P28062	Q13616	O00487	P35998	P62333	P20618	P61088	P25789	P25788	P40306	P62979	P61289	P01730	P25787	P25786
R-HSA-8964026	Chylomicron clearance	1	5	0.0012931	0.0200432	0.140303	5	5	0.000379449	9606	Homo sapiens	Q92934	P31946	P61981	P63098	P31749	P63104	P27348	P31751	P62258	Q04917","Q92934	P31946	P61981	P63098	P31749	P63104	P27348	P31751	P62258	Q04917","R-HSA-139906	R-HSA-139905	R-HSA-198347	R-HSA-139899	R-HSA-139897"
R-HSA-8963901	Chylomicron remodeling	2	10	0.000431034	0.0205429	0.1438	5	5	0.000379449	9606	Homo sapiens	Q00796	O75191	P14550	Q7Z4W1	Q9Y2S2","Q00796	O75191	P14550	Q7Z4W1	Q9Y2S2","R-HSA-5662471	R-HSA-5662466	R-HSA-5661290	R-HSA-5661256	R-HSA-5661240"
R-HSA-5617833	Cilium Assembly	49	202	0.00672414	0.0206252	0.144376	14	24	0.00182136	9606	Homo sapiens	P06733	Q9BRR6	P52790	Q8TEM1	P57740	Q12769	O60825	P78406	P46926	A6NDG6	Q99567	P60174	Q8NFH3	Q8NFH4	P09972	Q9BW27	Q8NFH5	Q8WUM0	P49792	P04406	O75694	P30153	Q8N1F7	Q14738	P52789	P37198	P18669	P00558	P12270	Q92621	Q9BVL2	Q01813	Q9UKX7	P09104","P06733	Q9BRR6	P52790	Q8TEM1	P57740
R-HSA-400253	Circadian Clock	17	68	0.0462931	0.0210266	0.147186	260	350	0.0265614	9606	Homo sapiens	Q14204	Q14203	Q14566	P07900	Q9Y266	O75665	P33992	Q9H444	P12931	P33991	P63167	Q9Y6G9	P62195	P63165	P62877	Q9BW27	Q15021	P63208	P43034	Q9ULW0	Q8WUM0	Q13362	Q14974	P55036	P62805	Q12834	O43684	P27361	O75531	Q14739	Q14738	P35244	O95684	P35249	O60216	Q9BUF5	Q99871	P35251
R-HSA-71403	Citric acid cycle (TCA cycle)	11	22	0.00336207	0.0214031	0.149822	23	32	0.00242847	9606	Homo sapiens	P50583	P32119	P30041	Q06830	P99999	P10599	P04839	O00244	P30048	P13498	Q15080	P19878	O14618	P04040	Q96HE7	P09211	P07237	Q99757	P00441	P07203","P50583	P32119	P30041	Q06830	P99999	P10599	P04839	O00244	P30048	P13498	Q15080	P19878	O14618	P04040	Q96HE7	P09211	P07237	Q99757	P00441
R-HSA-373076	Class A/1 (Rhodopsin-like receptors)	8	333	0.00112069	0.0214895	0.150426	3	5	0.000379449	9606	Homo sapiens	Q9UJV9	P49959	P13010	Q16666	P12956	Q9UHD2	Q9NSU2	P78527	Q86WV6","Q9UJV9	P49959	P13010	Q16666	P12956	Q9UHD2	Q9NSU2	P78527	Q86WV6","R-HSA-1834939	R-HSA-2396007	R-HSA-2396002"
R-HSA-373080	Class B/2 (Secretin family receptors)	3	97	0.00491379	0.0215198	0.150639	16	16	0.00121424	9606	Homo sapiens	Q14204	Q14203	P07900	P0DMV8	O43237	P61163	P63167	Q8WW22	Q9Y6G9	O60884	P25685	P47755	Q13561	Q9BQE3	P31689	Q13509	P34931	O00399	Q02790	Q9BUF5	P11142	Q9NZ32	P52907	Q96FJ2	P68366	P08238	Q13451","Q14204	Q14203	P07900	P0DMV8	O43237	P61163	P63167	Q8WW22	Q9Y6G9	O60884	P25685	P47755
R-HSA-983169	Class I MHC mediated antigen processing & presentation	137	448	0.00491379	0.0215198	0.150639	20	29	0.0022008	9606	Homo sapiens	Q14203	P28482	P19174	P33176	Q13616	P35579	P62993	Q9NR09	Q00610	Q9HC35	P31939	P62877	P63208	P26038	Q92734	P62753	Q13501	P49792	P27361	P10644	Q63HN8	Q8IWJ2	P18206	P12270	P49589	P67936	Q9P2E9","Q14203	P28482	P19174	P33176	Q13616	P35579	P62993	Q9NR09	Q00610	Q9HC35	P31939	P62877
R-HSA-9603798	Class I peroxisomal membrane protein import	9	20	0.00491379	0.0215198	0.150639	21	37	0.00280792	9606	Homo sapiens	Q14203	P28482	P19174	P33176	Q13616	P35579	P62993	Q9NR09	Q00610	Q9HC35	P31939	P62877	P63208	P26038	Q92734	P62753	Q13501	P49792	P27361	P10644	Q63HN8	Q8IWJ2	P18206	P12270	P49589	P67936	Q9P2E9","Q14203	P28482	P19174	P33176	Q13616	P35579	P62993	Q9NR09	Q00610	Q9HC35	P31939	P62877
R-HSA-8856828	Clathrin-mediated endocytosis	50	145	0.0584483	0.0225146	0.157602	167	203	0.0154056	9606	Homo sapiens	Q14204	Q2M1Z3	Q9Y266	Q92619	Q8WWQ0	P15498	O15511	Q9BW27	P43034	P27348	Q8WUM0	Q13362	P27105	P52565	Q96HY6	O95202	Q16512	P49257	P62805	O15530	Q12834	O43684	Q92608	P27361	Q5VTR2	P52566	Q86YV5	Q9P107	O00161	Q9BZH6	P30519	P61158	Q9BSJ8	P55160	Q14344	P67936	Q9H2G2	P30622
R-HSA-110331	Cleavage of the damaged purine	4	38	0.0112931	0.0225419	0.157794	29	61	0.00462928	9606	Homo sapiens	Q14566	P11802	P33992	P14635	P33991	P51665	P62195	P63208	Q92530	Q13200	P49736	O43242	P55036	O00231	P30153	P35244	Q99436	P48556	P49721	Q16401	P49720	P60900	P00374	P27694	P28066	P28062	Q13616	P31751	O00487	P35998	P62333	P61244	P20618	P25789	P04183	P25788	P40306	P62979
R-HSA-110329	Cleavage of the damaged pyrimidine	4	42	0.00724138	0.0226533	0.158573	17	17	0.00129013	9606	Homo sapiens	P52298	Q8WVC0	P23193	Q9GZS3	P32780	O00268	O00267	P13984	Q7KZ85	Q9UHB7	O60563	O60583	O75909	P62875	O15514	Q92804	Q15369	Q15545	P30876	Q6PD62	Q09161	P18074	Q9H3P2	P35269	P19387	P29083	P19388	P36954	P24928	P62487	P63272	Q00403	Q08945	Q8WX92	Q14241	Q92541	Q9Y5B9","P52298	Q8WVC0
R-HSA-5607763	CLEC7A (Dectin-1) induces NFAT activation	6	11	0.000948276	0.022672	0.158704	15	22	0.00166958	9606	Homo sapiens	P15586	P16278	P15848	P34059	P54802	P22304	P51688	P08236","P15586	P16278	P15848	P34059	P54802	P22304	P51688	P08236","R-HSA-2263490	R-HSA-2263495	R-HSA-2318373	R-HSA-9036046	R-HSA-9036065	R-HSA-2263496	R-HSA-2282889	R-HSA-9036068	R-HSA-9036070	R-HSA-9036061	R-HSA-2262743	R-HSA-2263444	R-HSA-9036050	R-HSA-2265534	R-HSA-9036052"
R-HSA-5607764	CLEC7A (Dectin-1) signaling	57	98	0.000603448	0.0228953	0.160267	4	4	0.000303559	9606	Homo sapiens	Q96RQ3	Q13085	P05165	P05166	Q9HCC0	P11498","Q96RQ3	Q13085	P05165	P05166	Q9HCC0	P11498","R-HSA-3323184	R-HSA-9035987	R-HSA-9035988	R-HSA-9035990"
R-HSA-5660668	CLEC7A/inflammasome pathway	1	6	0.00232759	0.0232372	0.16266	5	5	0.000379449	9606	Homo sapiens	P30876	O43148	P18074	P35269	P32780	P19387	P19388	P13984	O00267	P36954	O60942	P24928	P62487	P62875	O15514","P30876	O43148	P18074	P35269	P32780	P19387	P19388	P13984	O00267	P36954	O60942	P24928	P62487	P62875	O15514","R-HSA-167153	R-HSA-167111	R-HSA-167098	R-HSA-167128	R-HSA-167133"
R-HSA-196741	Cobalamin (Cbl, vitamin B12) transport and metabolism	4	21	0.00232759	0.0232372	0.16266	5	5	0.000379449	9606	Homo sapiens	P30876	O43148	P18074	P35269	P32780	P19387	P19388	P13984	O00267	P36954	O60942	P24928	P62487	P62875	O15514","P30876	O43148	P18074	P35269	P32780	P19387	P19388	P13984	O00267	P36954	O60942	P24928	P62487	P62875	O15514","R-HSA-77073	R-HSA-113430	R-HSA-77069	R-HSA-77068	R-HSA-77071"
R-HSA-196783	Coenzyme A biosynthesis	4	8	0.0118103	0.0235628	0.16494	72	87	0.00660241	9606	Homo sapiens	Q96FZ7	Q14204	P07900	Q8TDY2	Q13315	O96008	Q9H444	Q8NBW4	Q9NT62	O43237	Q99570	P12931	O75143	Q9Y3E7	P63167	P42345	Q9Y6G9	O94826	Q92574	Q15382	P55072	Q9Y4P1	Q9Y478	Q14457	P19784	Q96B49	Q8WUX9	Q9BUF5	P11142	Q13131	Q5MNZ9	Q13615	Q5MNZ6	Q8NEB9	O95613	Q9NS69	Q00613	Q9H1Y0
R-HSA-2470946	Cohesin Loading onto Chromatin	7	10	0.00362069	0.0238186	0.16673	2	2	0.00015178	9606	Homo sapiens	P49792	P62826	O14980	Q8TEM1	P57740	O75694	Q8N1F7	Q12769	P78406	P37198	Q99567	P12270	Q8NFH3	Q92621	Q8NFH4	Q9BW27	Q9BVL2	Q8WUM0	Q8NFH5	Q9UKX7","P49792	P62826	O14980	Q9BVL2-2	Q9BVL2-1	Q8TEM1	P57740	O75694	Q8N1F7	Q12769	P78406	P37198	Q99567	P12270	Q8NFH3	Q92621	Q8NFH4	Q9BW27	Q8WUM0
R-HSA-1650814	Collagen biosynthesis and modifying enzymes	11	67	0.0172414	0.0238435	0.166904	60	80	0.00607118	9606	Homo sapiens	Q14204	Q14203	P07900	O75665	Q14008	P14635	P51665	P63167	P61981	P62195	P62877	P63208	Q7Z7A1	P43034	Q9ULW0	Q92530	Q13200	Q13561	P07437	O43242	P55036	P49454	O00231	P30153	Q9NYZ3	O95684	Q99436	Q9BUF5	Q99871	P48556	P49721	P49720	Q16401	P60900	Q96RT8	Q9UGJ1	Q09472	P28066
R-HSA-8948216	Collagen chain trimerization	4	44	0.00172414	0.023933	0.167531	5	7	0.000531229	9606	Homo sapiens	Q9Y2U8	Q14974	P42167	P20700	P63151	O75531	P06493	Q14739	P30153	P14635	P50402	Q8NC56","Q9Y2U8	Q14974	P20700	P63151	P42167-1	O75531	P06493	Q14739	P30153	P14635	P50402	Q8NC56","R-HSA-2995388	R-HSA-9624800	R-HSA-9624798	R-HSA-2995376	R-HSA-9667965"
R-HSA-1442490	Collagen degradation	12	64	0.0143103	0.0251279	0.174912	49	53	0.00402216	9606	Homo sapiens	O75746	P28288	A8MXV4	O96008	Q9NX63	P38646	O75390	Q9NUI1	O94826	P04040	P60059	P43155	Q9HAV7	Q9Y512	O43681	O15254	Q9Y276	O43765	Q96B49	O00116	O96011	O75381	Q99798	Q9Y5J7	Q14061	P08574	P46379	P05067	P10809	Q13011	P60468	P35914	Q7L5D6	P14735	Q08426	O75521	Q8NBU5	P12236
R-HSA-1474290	Collagen formation	17	90	0.00431034	0.025256	0.174912	8	8	0.000607118	9606	Homo sapiens	P49792	P46060	Q8TEM1	P57740	O75694	Q8N1F7	Q12769	P78406	P12004	P11387	P37198	Q99567	P63279	P12270	P63165	Q8NFH3	Q92621	Q8NFH4	Q9BW27	Q9BVL2	Q8WUM0	Q8NFH5	Q9UKX7","P49792	P46060	Q9BVL2-2	Q9BVL2-1	Q8TEM1	P57740	O75694	Q8N1F7	Q12769	P78406	P12004	P11387	P37198	Q99567	P63279	P12270
R-HSA-140875	Common Pathway of Fibrin Clot Formation	1	22	0.00637931	0.0258069	0.174912	47	47	0.00356682	9606	Homo sapiens	P52298	P23193	P32780	O00268	P13984	O00267	O60942	O60563	O60583	O75909	P62875	O15514	Q92804	Q15369	Q15545	P30876	O43148	Q09161	P18074	P35269	Q9H3P2	P29083	P19387	P19388	P36954	P24928	P62487	P63272	Q00403	Q08945	Q8WX92	Q14241	Q9Y5B9","P52298	P23193	P32780	O00268	P13984	O00267
R-HSA-8948700	Competing endogenous RNAs (ceRNAs) regulate PTEN translation	3	8	0.00637931	0.0258069	0.174912	6	6	0.000455339	9606	Homo sapiens	Q9Y2U8	Q13576	Q9NP61	O75489	Q9NRY4	O95292	P51149	P15498	P42167	O15498	P61604	P02786	Q9H7D0	P60953	O15173	P52565	O95202	P49257	Q6IAA8	Q92608	Q14739	Q7L576	Q16718	Q07960	P52566	P50402	P34897	Q86UP2	Q96JJ3	P84095	Q96RT1	Q13177	Q9BSJ8","Q9Y2U8	Q13576	Q9NP61	O75489	Q9NRY4	O95292
R-HSA-166658	Complement cascade	6	146	0.005	0.0259291	0.174912	18	34	0.00258025	9606	Homo sapiens	P02792	O75348	Q16864	Q9Y487	P38606	Q8NEY4	Q13616	Q53TN4	Q9Y5K8	P63208	P62979	P61421	P02786	Q15843	Q13488	P48200	P21283	P21281	Q86VP6	O76003	Q15904	Q93050	P30519	P09601	Q9UI12	P21399	P02794","P02792	O75348	Q16864	Q9Y487	P38606	Q8NEY4	Q13616	Q53TN4	Q9Y5K8	P63208	P62979	P61421
R-HSA-6799198	Complex I biogenesis	29	57	0.00155172	0.0265278	0.174912	11	16	0.00121424	9606	Homo sapiens	P16278	Q9P2X0	Q96E22	P10619	P07902	P51570	P34949	Q99519	Q06210	Q14376	O15305","P16278	Q9P2X0	Q96E22	P10619	P07902	P51570	P34949	Q99519	Q06210	Q14376	O15305","R-HSA-3781832	R-HSA-4755545	R-HSA-5610036	R-HSA-4719354	R-HSA-5610038	R-HSA-4341669	R-HSA-4719375	R-HSA-4717406	R-HSA-4085027	R-HSA-5610026	R-HSA-3781926"
R-HSA-2514853	Condensation of Prometaphase Chromosomes	7	11	0.00344828	0.0268675	0.174912	2	4	0.000303559	9606	Homo sapiens	O00459	O43396	Q2M1Z3	Q9NNW5	O75886	Q03001	P12931	Q01082	O75044	O43639	P16333	P62993	Q00610	P46940	Q15052	Q14289	Q13177	P60953	Q93008	Q13153","O00459	O43396	Q2M1Z3	Q9NNW5	O75886	Q03001	P12931	Q01082	O75044	O43639	P16333	P62993-1	Q00610	P46940	Q15052	Q14289	Q13177	P60953	Q93008
R-HSA-2299718	Condensation of Prophase Chromosomes	8	45	0.00758621	0.0273816	0.174912	10	10	0.000758898	9606	Homo sapiens	Q9Y2U8	Q9H2K8	Q9Y6W5	Q9NRY4	P04839	O95292	Q9NYB9	P51149	P15498	Q15080	P11274	P42167	P15153	Q9UH65	P46940	P02786	P60953	O00459	Q9Y512	O15173	P52565	P49257	Q6IAA8	Q92608	Q14739	Q12979	Q7L576	Q07960	P50402	P13498	P19878	Q9UNA1	Q96RT1	Q9H4E7	Q9BSJ8	Q13177	P55160	Q13153","Q9Y2U8
R-HSA-2219530	Constitutive Signaling by Aberrant PI3K in Cancer	13	89	0.00974138	0.0275831	0.174912	21	54	0.00409805	9606	Homo sapiens	P78346	Q32P41	O43592	Q9NXH9	Q7L0Y3	Q9Y224	Q9BXR0	Q8TEM1	P57740	Q12769	Q9Y3I0	P78406	Q9Y606	Q96S44	Q99567	P33240	Q8NFH3	Q8NFH4	Q92499	Q9BW27	O95639	Q8NFH5	Q8WUM0	Q10570	P49792	Q8IWT0	P62826	P07814	Q14657	O75694	Q8N1F7	Q9H974	P37198	Q99575	Q96Q11	P12270	A2RUC4	Q9NPF4
R-HSA-5674400	Constitutive Signaling by AKT1 E17K in Cancer	11	26	0.00482759	0.0291521	0.174912	7	7	0.000531229	9606	Homo sapiens	P02792	O95295	O60749	O00203	Q99523	Q92572	Q00610	Q9Y5X1	Q9Y5X3	P09496	Q9BXS5	P02786	P61966	P11717	Q9UL45	Q9BV40	O75976	Q9H3P7	P54920	O43747	Q9NUP1	P11142	Q8NBS9	O14976	Q9Y6B7	P02794","P02792	O95295	O60749	O00203	Q99523	Q92572	Q9Y5X1	Q9Y5X3	Q9BXS5	P02786	P61966	P11717	Q9UL45
R-HSA-5637810	Constitutive Signaling by EGFRvIII	8	16	0.0037069	0.0295224	0.177134	3	3	0.000227669	9606	Homo sapiens	P49792	Q8TEM1	P57740	O75694	Q8N1F7	Q12769	P78406	P37198	Q99567	P63279	P12270	P63165	Q8NFH3	Q92621	Q8NFH4	Q9BW27	Q9BVL2	Q8WUM0	Q8NFH5	Q9UKX7","P49792	Q9BVL2-2	Q9BVL2-1	Q8TEM1	P57740	O75694	Q8N1F7	Q12769	P78406	P37198	Q99567	P63279	P12270	P63165	Q8NFH3	Q92621	Q8NFH4	Q9BW27	Q8WUM0
R-HSA-1236382	Constitutive Signaling by Ligand-Responsive EGFR Cancer Variants	9	20	0.0389655	0.0296742	0.178045	69	91	0.00690597	9606	Homo sapiens	Q9NYL9	O43396	P28288	Q2M1Z3	P07900	Q9Y266	Q9NNW5	Q9Y6W5	Q92619	P12931	Q8WWQ0	P15498	P62993	Q96AC1	Q86VI3	Q9UH65	P46940	Q8IWB9	P62995	P27105	Q07065	P52565	Q96HY6	O95202	Q16512	P49257	Q92608	Q658Y4	Q5VTR2	Q14739	Q01082	P52566	Q86YV5	Q3V6T2	Q9P107	Q96DH6	P84095	Q5JSL3
R-HSA-2691232	Constitutive Signaling by NOTCH1 HD Domain Mutants	4	15	0.00241379	0.0304899	0.182939	17	36	0.00273203	9606	Homo sapiens	Q9UBK8	Q9BV20	P0DN79	Q9Y6N5	O95571	Q96GX9	Q9UBX3	P23526	P00505	Q96SZ5	P17174	Q16762	Q9UHY7	Q99707	Q99757","Q9UBK8	Q9BV20	P0DN79	Q9Y6N5	O95571	Q96GX9	Q9UBX3	P23526	P00505	Q96SZ5	P17174	Q16762	Q9UHY7	Q99707	Q99757","R-HSA-1299507	R-HSA-1614618	R-HSA-174401	R-HSA-174374	R-HSA-1614524	R-HSA-1237140	R-HSA-9013198	R-HSA-1614546	R-HSA-6814153	R-HSA-1614665
R-HSA-2894862	Constitutive Signaling by NOTCH1 HD+PEST Domain Mutants	15	59	0.00284483	0.0307294	0.184377	9	12	0.000910678	9606	Homo sapiens	Q15436	O95487	P53992	O94855	P49257	P13987	Q12907	O95486	O75396	Q9H0V9	P53634	Q8NI22	Q9UBR2	Q15363	P49755	Q9Y6B6	Q9HCU5","Q15436	O95487	P53992	O94855	P49257	P13987	Q12907	O95486	O75396	Q9H0V9	P53634	Q8NI22	Q9UBR2	Q15363	P49755	Q9Y6B6	Q9HCU5","R-HSA-5694436	R-HSA-5694435	R-HSA-5694433	R-HSA-5694415	R-HSA-5694431	R-HSA-5694428
R-HSA-2644606	Constitutive Signaling by NOTCH1 PEST Domain Mutants	15	59	0.00982759	0.0312676	0.187606	23	32	0.00242847	9606	Homo sapiens	P28066	O75665	P28062	Q13616	P51665	O00487	P35998	P48729	P62333	P62195	P20618	Q96RY7	P25789	P62877	P25788	P63208	P40306	P62979	Q92530	P61289	Q13200	P25787	Q9BQE3	P25786	Q14997	O43242	Q9UL46	P55036	O00231	Q13509	P62191	Q99460	P28072	P17980	P10644	P28070	Q99436	Q9BUF5
R-HSA-2660826	Constitutive Signaling by NOTCH1 t(7			0.00181034	0.0328326	0.196995	14	22	0.00166958	9606	Homo sapiens	P26440	Q9UKU7	Q96RQ3	P21953	P11182	P31937	P30084	Q02252	P12694	Q9HCC0	P24752	Q99714","P26440	Q9UKU7	Q96RQ3	P21953	P11182	P31937	P30084	Q02252	P12694	Q9HCC0	P24752	Q99714","R-HSA-70885	R-HSA-70859	R-HSA-5693148	R-HSA-70893	R-HSA-508308	R-HSA-70773	R-HSA-70837	R-HSA-508369	R-HSA-5693153	R-HSA-70870	R-HSA-70745	R-HSA-70713	R-HSA-70844	R-HSA-508473"
R-HSA-9634285	Constitutive Signaling by Overexpressed ERBB2	7	12	0.00560345	0.0345136	0.207081	8	17	0.00129013	9606	Homo sapiens	P54278	P23193	Q13315	P32780	P13984	O00267	O60563	O60583	O75909	Q9BXW9	P62875	O15514	Q14676	Q15369	P30876	P18074	P35269	Q9H3P2	P19387	P19388	P36954	P24928	P62487	P63272	Q08945	Q8WX92	Q14241	P43246	Q9Y5B9","P54278	P23193	Q13315	P32780	P13984	O00267	O60563	O60583	O75909	Q9BXW9
R-HSA-176407	Conversion from APC/C:Cdc20 to APC/C:Cdh1 in late anaphase	7	20	0.0128448	0.0347025	0.208215	53	99	0.00751309	9606	Homo sapiens	Q14566	P11802	P33992	P14635	P12931	P33991	P51665	P62195	P63208	Q92530	Q13200	P49736	O43242	P55036	O00231	P30153	P35244	Q99436	P48556	P49721	Q16401	P49720	P60900	P42773	P00374	P27694	P28066	P28062	Q13616	P31751	O00487	P35998	P62333	P61244	P20618	Q00534	P25789	P04183
R-HSA-6814122	Cooperation of PDCL (PhLP1) and TRiC/CCT in G-protein beta folding	14	38	0.00103448	0.0350811	0.210486	7	7	0.000531229	9606	Homo sapiens	P27694	P07900	Q00613	P68104	P35244	P55072	P08238	P62258","P27694	P07900	Q00613	P68104	P35244	P55072	P08238	P62258","R-HSA-3371586	R-HSA-4793819	R-HSA-5082409	R-HSA-3371527	R-HSA-3371591	R-HSA-5324632	R-HSA-5082391"
R-HSA-389958	Cooperation of Prefoldin and TriC/CCT in actin and tubulin folding	19	33	0.0656034	0.0359059	0.215435	197	252	0.0191242	9606	Homo sapiens	Q14204	Q14203	P18085	P13987	Q96KP1	Q9NRW7	Q9UPN7	P61020	O15511	Q9UK41	P43034	P09496	P61026	P09497	P27348	Q92734	P47755	Q9UIQ6	P49257	Q12955	Q9UBC2	Q9UIA0	Q9Y4L1	O00399	Q8IWJ2	O00159	P86790	O00161	Q96CN9	O60331	P61158	Q9BW19	Q15436	P22681	Q14108	Q8WVM8	Q15438	P32121
R-HSA-6811434	COPI-dependent Golgi-to-ER retrograde traffic	31	103	0.0037931	0.0361992	0.217195	9	10	0.000758898	9606	Homo sapiens	O95721	Q15643	Q16706	O43752	O95249	Q14746	Q9Y2V7	Q15438	Q9UIA0	O00461	Q9NRW7	Q9NR34	P54920	O60476	Q96JB2	O15498	P83436	Q9UP83	Q8TBA6	Q99747	P46459","O95721	Q15643	Q16706	O43752	O95249	Q14746	Q9Y2V7	Q15438	Q9UIA0	O00461	Q9NRW7	Q9NR34	P54920	O60476	Q96JB2	O15498	P83436	Q9UP83
R-HSA-204005	COPII-mediated vesicle transport	33	68	0.000344828	0.0366527	0.219916	1	1	7.58898e-05	9606	Homo sapiens	P36507	P28482	P27361	Q02750","P36507	P28482	P27361	Q02750","R-HSA-9652165"
R-HSA-6811436	COPI-independent Golgi-to-ER retrograde traffic	23	53	0.0598276	0.0371777	0.223066	171	212	0.0160886	9606	Homo sapiens	Q14204	Q2M1Z3	Q9Y266	Q92619	Q8WWQ0	P15498	O15511	Q9BW27	P43034	P27348	Q8WUM0	Q13362	P27105	P52565	Q96HY6	O95202	Q16512	P49257	P62805	O15530	Q12834	O43684	Q92608	P27361	Q5VTR2	P52566	Q86YV5	Q9P107	O00161	Q9BZH6	P30519	P61158	Q9BSJ8	P55160	Q14344	P67936	Q9H2G2	P30622
R-HSA-6807878	COPI-mediated anterograde transport	46	102	0.000862069	0.0377387	0.226432	2	2	0.00015178	9606	Homo sapiens	O60216	Q7Z5K2	Q9UQE7	Q9NTI5	Q6KC79	Q14683	Q29RF7","O60216	Q7Z5K2	Q9UQE7	Q9NTI5	Q6KC79	Q14683	Q29RF7","R-HSA-2470935	R-HSA-2468040"
R-HSA-388841	Costimulation by the CD28 family	21	88	0.00206897	0.0388351	0.23301	8	8	0.000607118	9606	Homo sapiens	Q09472	Q13554	P07900	P0DMV8	P34931	Q02790	P42345	P11142	Q00613	Q92793	Q8N122	P08238	P25685","Q09472	Q13554	P07900	P0DMV8	P34931	Q02790	P42345	P11142	Q00613	Q92793	Q8N122	P08238	P25685","R-HSA-3371554	R-HSA-5324617	R-HSA-5082405	R-HSA-5082356	R-HSA-5082369	R-HSA-5082384	R-HSA-3371582	R-HSA-5082387"
R-HSA-140180	COX reactions	1	1	0.000689655	0.0397008	0.238205	3	3	0.000227669	9606	Homo sapiens	Q15080	P19878	P06756	P18084	P04839	P13498","Q15080	P19878	P06756	P18084	P04839	P13498","R-HSA-1236967	R-HSA-1236958	R-HSA-1236956"
R-HSA-71288	Creatine metabolism	3	10	0.000689655	0.0397008	0.238205	2	2	0.00015178	9606	Homo sapiens	P04049	P31946	Q9UQ13	P62140	P36873	P10398","P04049	P31946	Q9UQ13	P62140	P36873	P10398","R-HSA-9660538	R-HSA-9660536"
R-HSA-199920	CREB phosphorylation	3	7	0.000689655	0.0397008	0.238205	1	1	7.58898e-05	9606	Homo sapiens	P04049	P31946	Q9UQ13	P62140	P36873	P10398","P04049	P31946	Q9UQ13	P62140	P36873	P10398","R-HSA-9660536"
R-HSA-442742	CREB1 phosphorylation through NMDA receptor-mediated activation of RAS signaling	9	29	0.000689655	0.0397008	0.238205	1	1	7.58898e-05	9606	Homo sapiens	P04049	P31946	Q9UQ13	P62140	P36873	P10398","P04049	P31946	Q9UQ13	P62140	P36873	P10398","R-HSA-9660538"
R-HSA-442720	CREB1 phosphorylation through the activation of Adenylate Cyclase	3	12	0.000689655	0.0397008	0.238205	4	6	0.000455339	9606	Homo sapiens	Q96RQ3	Q13085	P05165	P05166	Q9HCC0	P11498","Q96RQ3	Q13085	P05165	P05166	Q9HCC0	P11498","R-HSA-3323184	R-HSA-9035987	R-HSA-9035988	R-HSA-9035990"
R-HSA-442729	CREB1 phosphorylation through the activation of CaMKII/CaMKK/CaMKIV cascasde	4	8	0.000517241	0.0400238	0.240143	3	3	0.000227669	9606	Homo sapiens	P04049	P36507	P28482	P27361	Q02750","P04049	P36507	P28482	P27361	Q02750","R-HSA-5674496	R-HSA-5675198	R-HSA-5675194"
R-HSA-8949613	Cristae formation	15	31	0.000517241	0.0400238	0.240143	4	5	0.000379449	9606	Homo sapiens	P40939	Q9BV79	P30084	P55084	P11310","P40939	Q9BV79	P30084	P55084	P11310","R-HSA-77345	R-HSA-8952873	R-HSA-77344	R-HSA-77340"
R-HSA-399956	CRMPs in Sema3A signaling	5	16	0.0177586	0.041338	0.248028	42	48	0.00364271	9606	Homo sapiens	Q14204	Q12981	Q9UBF2	Q14203	P53365	Q13795	Q16706	Q9H2M9	O95235	Q92538	O43752	Q9NP61	P18085	Q9UID3	O00461	O43237	Q9NRW7	P63167	Q9Y6G9	P43034	P48444	Q15102	Q13561	P47755	O95721	P35606	Q9Y678	Q9NP72	O95249	Q9UIA0	P53618	Q9NR34	Q8IWJ2	O00399	Q9BUF5	Q9NZ32	P20645	O60499
R-HSA-2243919	Crosslinking of collagen fibrils	1	18	0.015	0.0418727	0.251236	59	68	0.00516051	9606	Homo sapiens	P32942	Q14643	O95999	P12931	P51665	O43318	P62195	Q9Y6K9	Q14571	P63208	Q92530	Q13200	Q14573	P01111	P04049	O43242	P55036	O15530	O00231	P30273	P61081	Q99436	P63098	P48556	P49721	P49720	Q16401	P60900	Q13177	Q15750	Q8WXI7	Q9NYJ8	Q09472	P28066	P28062	Q13616	O00487	P35998
R-HSA-1236973	Cross-presentation of particulate exogenous antigens (phagosomes)	6	8	0.0012931	0.0461124	0.276674	9	13	0.000986568	9606	Homo sapiens	Q96JJ3	P20936	P63000	Q9NRY4	P01116-2	P61586	P46108	P01111	Q92556","Q96JJ3	P20936	P63000	Q9NRY4	P01116-2	P61586	P46108	P01111	Q92556","R-HSA-8981353	R-HSA-8849094	R-HSA-8981355	R-HSA-8848611	R-HSA-8849055	R-HSA-8849085	R-HSA-8849068	R-HSA-8849082	R-HSA-8848618"
R-HSA-1236978	Cross-presentation of soluble exogenous antigens (endosomes)	34	50	0.0012931	0.0461124	0.276674	16	24	0.00182136	9606	Homo sapiens	P11172	P49915	P27708	O15067	Q02127	P31939	P22102	P30520	P12268","P11172	P49915	P27708	O15067	Q02127	P31939	P22102	P30520	P12268","R-HSA-73569	R-HSA-73792	R-HSA-73571	R-HSA-73794	R-HSA-73797	R-HSA-73573	R-HSA-111524	R-HSA-73798	R-HSA-73577	R-HSA-9678749	R-HSA-73810	R-HSA-73813	R-HSA-73812	R-HSA-73814	R-HSA-73564	R-HSA-73567"
R-HSA-2024101	CS/DS degradation	4	14	0.00172414	0.0496084	0.29765	20	28	0.00212491	9606	Homo sapiens	Q07021	O14727	Q16611	O60443	P28482	P27361	P99999	Q9NQS1	P57764	P42574	Q96GX9","Q07021	O14727	Q16611	O60443	P28482	P27361	P99999	Q9NQS1	P57764	P42574	Q96GX9","R-HSA-9627056	R-HSA-114307	R-HSA-114306	R-HSA-9627089	R-HSA-6805507	R-HSA-114440	R-HSA-6804652	R-HSA-114252	R-HSA-9645694	R-HSA-114284	R-HSA-9645692	R-HSA-114254	R-HSA-114256	R-HSA-114419	R-HSA-9627104	R-HSA-114259	R-HSA-6804596	R-HSA-114261
R-HSA-389513	CTLA4 inhibitory signaling	8	21	0.00172414	0.0496084	0.29765	13	29	0.0022008	9606	Homo sapiens	P36639	P00491	Q8TCD5	O43598	Q9BY32	P49902	Q9BW91	Q9UKK9","P36639-4	P00491	Q8TCD5	O43598	Q9BY32	P36639-2	P36639-3	P49902	P36639-1	Q9UKK9	Q9BW91-1","R-HSA-2509831	R-HSA-74242	R-HSA-2395872	R-HSA-2509827	R-HSA-2393954	R-HSA-2509838	R-HSA-74249	R-HSA-74248	R-HSA-2395849	R-HSA-2395818	R-HSA-8953339	R-HSA-2393939	R-HSA-109470"
R-HSA-5621481	C-type lectin receptors (CLRs)	67	174	0.00724138	0.0497601	0.29856	20	20	0.0015178	9606	Homo sapiens	Q9BT78	P27694	Q9Y265	P28340	Q13619	Q15819	P32780	P49916	Q9UBW8	P61088	P63165	P62877	Q16531	P62979	P28715	P61201	Q99627	P09874	Q9UNS2	P40938	P60709	P40937	P18074	Q92905	O96019	P54727	P35244	P12004	P35249	Q01831	Q7L5N1	P18887	P63279	P35251	Q92889","Q9BT78	P27694	Q9Y265	P28340
R-HSA-69273	Cyclin A/B1/B2 associated events during G2/M transition	7	25	0.00112069	0.0514191	0.306368	4	4	0.000303559	9606	Homo sapiens	P09429	P17931	P52907	P28482	P27361	P04271	P05067	P47755","P09429	P17931	P52907	P28482	P27361	P04271	P05067	P47755","R-HSA-879358	R-HSA-879377	R-HSA-879411	R-HSA-879362"
R-HSA-69656	Cyclin A:Cdk2-associated events at S phase entry	41	85	0.00112069	0.0514191	0.306368	3	3	0.000227669	9606	Homo sapiens	Q6FI81	O76071	P18074	O75027	P28340	P53384	Q9Y5Y2	Q9Y3D0","Q6FI81	O76071	P18074	O75027	P28340	P53384	Q9Y5Y2	Q9Y3D0","R-HSA-2564828	R-HSA-2564826	R-HSA-2564824"
R-HSA-69231	Cyclin D associated events in G1	12	47	0.00112069	0.0514191	0.306368	3	4	0.000303559	9606	Homo sapiens	O60216	Q7Z5K2	O95235	Q9UQE7	Q9NTI5	Q6KC79	Q14683	Q29RF7","O60216	Q7Z5K2	O95235	Q9UQE7	Q9NTI5	Q6KC79	Q14683	Q29RF7","R-HSA-156723	R-HSA-2470935	R-HSA-2468040"
R-HSA-69202	Cyclin E associated events during G1/S transition	41	83	0.00112069	0.0514191	0.306368	2	5	0.000379449	9606	Homo sapiens	P31946	P61981	P06493	P14635	P63104	P27348	P62258	Q04917","P31946	P61981	P06493	P14635	P63104	P27348	P62258	Q04917","R-HSA-170070	R-HSA-75016"
R-HSA-1614603	Cysteine formation from homocysteine	1	3	0.00327586	0.052262	0.306368	34	47	0.00356682	9606	Homo sapiens	Q9Y305	Q8IVS2	P28330	P40939	Q8WXI4	Q9BV79	O14561	P16219	P11310	P42765	P42126	P30084	P05165	Q16698	P22033	P55084	P05166	Q5T1C6","Q9Y305	Q8IVS2	P28330	P40939	Q8WXI4	Q9BV79	O14561	P16219	P11310	P42765	P42126	P30084	P05165	Q16698	P22033	P55084	P05166	Q5T1C6","R-HSA-77314	R-HSA-5690066	R-HSA-77319	R-HSA-77321
R-HSA-111461	Cytochrome c-mediated apoptotic response	7	13	0.00775862	0.0523142	0.306368	21	21	0.00159369	9606	Homo sapiens	A2RUS2	Q5VZ89	Q8TB24	Q9H2M9	P24386	Q13637	Q13636	Q6ZS11	P48553	Q7Z401	P31751	O43617	P51149	O75064	P61020	Q7Z392	P20339	P61006	Q9Y296	P61026	Q86SZ2	P62258	Q92930	P61106	Q9UL25	Q8IV53	Q7L1V2	Q9NP72	P51153	P31749	P51159	Q9Y2L5	P86790	Q8WVT3	Q96AH8	P31150	Q9UL33","A2RUS2	Q5VZ89
R-HSA-211897	Cytochrome P450 - arranged by substrate type	4	65	0.00560345	0.0528045	0.306368	14	14	0.00106246	9606	Homo sapiens	O75746	O96008	P12236	P38646	Q9NX63	O43615	Q9NS69	O75390	O14925	O94826	O60220	Q8N4Q1	Q9HAV7	Q9Y512	Q5JRX3	O75439	Q9Y276	Q10713	Q9Y5L4	P62072	Q96B49	Q99798	Q9Y5J7	Q14061	P08574	P10809	P21796	P06576","O75746	O96008	P12236	P38646	Q9NX63	O43615	Q9NS69	O75390	O14925	O94826	O60220
R-HSA-1280215	Cytokine Signaling in Immune system	215	804	0.00155172	0.0561306	0.306368	3	3	0.000227669	9606	Homo sapiens	P30049	O75947	O75964	P24539	P18859	P48047	P56385	P36542	P03928	P06576","P30049	O75947	O75964	P24539	P18859	P48047	P56385	P36542	P03928	P06576","R-HSA-164834	R-HSA-164832	R-HSA-164840"
R-HSA-9707564	Cytoprotection by HMOX1	66	123	0.00155172	0.0561306	0.306368	8	10	0.000758898	9606	Homo sapiens	Q14315	Q15404	P50552	Q96AC1	P63261	P60709	Q9HBI1	Q15052	Q13418	P21333","Q14315	Q15404	P50552	Q96AC1	P63261	P60709	Q9HBI1	Q15052	Q13418	P21333","R-HSA-446391	R-HSA-430311	R-HSA-430308	R-HSA-430341	R-HSA-432946	R-HSA-432897	R-HSA-446364	R-HSA-430347"
R-HSA-2564830	Cytosolic iron-sulfur cluster assembly	8	13	0.000948276	0.0570581	0.306368	7	7	0.000531229	9606	Homo sapiens	Q92562	Q13614	Q96QG7	Q08AM6	Q8NEB9	Q9Y2I7	Q99570","Q92562	Q13614	Q96QG7	Q08AM6	Q8NEB9	Q9Y2I7	Q99570","R-HSA-6809238	R-HSA-1676024	R-HSA-1675866	R-HSA-1676065	R-HSA-1675795	R-HSA-1676020	R-HSA-1675910"
R-HSA-1834949	Cytosolic sensors of pathogen-associated DNA	24	63	0.000948276	0.0570581	0.306368	5	5	0.000379449	9606	Homo sapiens	P46109	P62993	P63000	P62834	Q13480	P61224	P46108","P46109	P62993-1	P63000	P62834	Q13480	P61224	P46108","R-HSA-8875591	R-HSA-8875558	R-HSA-8875540	R-HSA-8875568	R-HSA-8875576"
R-HSA-156584	Cytosolic sulfonation of small molecules	6	25	0.000948276	0.0570581	0.306368	4	4	0.000303559	9606	Homo sapiens	O95347	P67870	Q15021	P06493	P14635	Q9BPX3	P19784","O95347	P67870	Q15021	P06493	P14635	Q9BPX3	P19784","R-HSA-2514854	R-HSA-2529015	R-HSA-2520883	R-HSA-2529020"
R-HSA-379716	Cytosolic tRNA aminoacylation	23	24	0.000948276	0.0570581	0.306368	2	2	0.00015178	9606	Homo sapiens	Q05193	P63261	P60709	Q00610	P98082	P09496	P09497","Q05193	P63261	P60709	Q00610	P98082	P09496	P09497","R-HSA-196017	R-HSA-196026"
R-HSA-1489509	DAG and IP3 signaling	14	41	0.000948276	0.0570581	0.306368	9	11	0.000834788	9606	Homo sapiens	P09110	Q9NUI1	Q08426	O75521	P51659	P33897	O14734","P09110	Q9NUI1	Q08426	O75521-2	P51659	P33897	O14734","R-HSA-6786720	R-HSA-6809808	R-HSA-6809264	R-HSA-6809263	R-HSA-390252	R-HSA-5690042	R-HSA-390393	R-HSA-390251	R-HSA-390250"
R-HSA-2172127	DAP12 interactions	13	47	0.000948276	0.0570581	0.306368	22	29	0.0022008	9606	Homo sapiens	P40939	P28330	Q9BV79	P30084	P16219	P55084	P11310","P40939	P28330	Q9BV79	P30084	P16219	P55084	P11310","R-HSA-77345	R-HSA-8952873	R-HSA-77344	R-HSA-77283	R-HSA-77314	R-HSA-77319	R-HSA-77321	R-HSA-77256	R-HSA-77325	R-HSA-77263	R-HSA-77327	R-HSA-77329	R-HSA-77301	R-HSA-77333	R-HSA-77271	R-HSA-77303	R-HSA-77304	R-HSA-77274	R-HSA-77338	R-HSA-77277	R-HSA-77309	R-HSA-77340"
R-HSA-2424491	DAP12 signaling	12	30	0.000948276	0.0570581	0.306368	9	12	0.000910678	9606	Homo sapiens	Q96RQ3	Q13085	P05165	P05166	O00763	Q9HCC0	P11498","Q96RQ3	Q13085	P05165	P05166	O00763	Q9HCC0	P11498","R-HSA-4167501	R-HSA-3323111	R-HSA-2993802	R-HSA-3065958	R-HSA-4167511	R-HSA-3065959	R-HSA-2993799	R-HSA-2993447	R-HSA-2993814"
R-HSA-180024	DARPP-32 events	7	24	0.00198276	0.0572581	0.306368	1	2	0.00015178	9606	Homo sapiens	P24928	P52298	P30876	P62487	Q09161	P35269	P19387	P19388	P13984	P36954	P62875	O15514","P24928	P52298	P30876	P62487	Q09161	P35269	P19387	P19388	P13984	P36954	P62875	O15514","R-HSA-8851710"
R-HSA-418885	DCC mediated attractive signaling	4	14	0.00310345	0.0591864	0.306368	2	10	0.000758898	9606	Homo sapiens	Q13488	O75348	Q16864	P21283	P21281	Q9Y487	P04839	P38606	Q8NEY4	P13498	Q15080	P19878	Q93050	P15153	Q9Y5K8	P61421	Q9UI12","Q13488	O75348	Q16864	P21283	P21281	Q9Y487	P04839	P38606	Q8NEY4	P13498	Q15080	P19878	Q93050	P15153	Q9Y5K8	P61421	Q9UI12","R-HSA-6789092	R-HSA-1222516"
R-HSA-168928	DDX58/IFIH1-mediated induction of interferon-alpha/beta	27	81	0.00474138	0.0612736	0.306368	27	36	0.00273203	9606	Homo sapiens	P48163	P07954	Q13423	P53597	P40926	P10515	O00330	Q04760	P50213	O95563	P53985	Q9P2R7	Q9P0J1	P21912	Q8NCN5	O75390	Q99798	P07195	P23368	Q16775	Q9H9P8	O15427	P21796	P48735","P48163	P07954	Q13423	P53597	P40926	P10515	O00330	Q04760	P50213	O95563	P53985	Q9P2R7	Q9P0J1	P21912	Q8NCN5
R-HSA-3769402	Deactivation of the beta-catenin transactivating complex	10	42	0.00474138	0.0612736	0.306368	33	62	0.00470517	9606	Homo sapiens	Q07021	Q92934	Q16611	P31946	P28482	P30419	P31749	P27361	P99999	Q9NQS1	P57764	P31751	Q96GX9	P63167	O14727	O60443	P61981	Q96FJ2	P63098	P63104	P27348	P42574	P62258	Q04917","Q07021	Q92934	Q16611	P31946	P28482	P30419	P31749	P27361	P99999	Q9NQS1	P57764	P31751	Q96GX9	P63167	O14727
R-HSA-429947	Deadenylation of mRNA	10	25	0.00689655	0.0614035	0.307017	5	5	0.000379449	9606	Homo sapiens	Q9UKV8	Q9UL18	Q8TEM1	P57740	Q12769	P78406	Q99567	P68431	Q8NFH3	Q8NFH4	Q9BW27	Q8WUM0	Q8NFH5	P62875	O15514	P49792	P30876	P62826	Q16777	P62805	O75694	Q8N1F7	P19387	P19388	P36954	P37198	P24928	P62487	P12270	Q92621	Q9BVL2	Q9UKX7","Q9UKV8	Q9UL18	Q8TEM1	P57740	Q12769	P78406	Q99567
R-HSA-429914	Deadenylation-dependent mRNA decay	35	56	0.00267241	0.0620215	0.310108	2	2	0.00015178	9606	Homo sapiens	Q9Y512	P30049	O75947	O75964	P48047	P36542	P03928	P38646	Q9NX63	P24539	P18859	P56385	Q9NVH1	P06576	Q6UXV4","Q9Y512	P30049	O75947	O75964	P48047	P36542	P03928	P38646	Q9NX63	P24539	P18859	P56385	Q9NVH1	P06576	Q6UXV4","R-HSA-8949609	R-HSA-8949580"
R-HSA-73887	Death Receptor Signalling	37	148	0.00267241	0.0620215	0.310108	15	16	0.00121424	9606	Homo sapiens	O00459	P19174	Q06124	P12931	O43639	P42224	P46109	P16333	P62993	P20936	P01116-2	P42338	P46108	P01111	P42226","O00459	P19174	Q06124	P12931	O43639	P42224	P46109	P16333	P20936	P62993-1	P01116-2	P42338	P46108	P01111	P42226","R-HSA-1524182	R-HSA-382052	R-HSA-186819	R-HSA-186826	R-HSA-380780	R-HSA-380782	R-HSA-186798	R-HSA-1524186	R-HSA-382056	R-HSA-382058
R-HSA-5607761	Dectin-1 mediated noncanonical NF-kB signaling	39	60	0.000775862	0.0627671	0.313835	5	5	0.000379449	9606	Homo sapiens	Q15633	Q9UKV8	O75569	Q9UL18	Q99598	Q15631","Q15633	Q9UKV8	O75569	Q9UL18	Q99598	Q15631","R-HSA-9023912	R-HSA-2106625	R-HSA-426464	R-HSA-2106615	R-HSA-9023909"
R-HSA-5621480	Dectin-2 family	4	61	0.00137931	0.0635522	0.317761	6	6	0.000455339	9606	Homo sapiens	P07900	P23528	P63000	O14786	P07332	Q13177	P08238	Q13153	P53667","P07900	P23528	P63000	O14786	P07332	Q13177	P08238	Q13153	P53667","R-HSA-399939	R-HSA-399952	R-HSA-399950	R-HSA-419644	R-HSA-419645	R-HSA-399930"
R-HSA-5684045	Defective ABCD1 causes ALD	1	1	0.00137931	0.0635522	0.317761	10	11	0.000834788	9606	Homo sapiens	P62993	P22681	Q9BUB5	P28482	P27361	Q06124	P30153	P62979	P12931","P22681	P62993-1	Q9BUB5	P12931-1	P28482	P27361	Q06124	P30153	P62979","R-HSA-934559	R-HSA-1295634	R-HSA-934604	R-HSA-1295632	R-HSA-1295622	R-HSA-1295621	R-HSA-1295609	R-HSA-1549564	R-HSA-1295599	R-HSA-1295613"
R-HSA-5578997	Defective AHCY causes HMAHCHD	1	1	0.00224138	0.0642049	0.321025	2	6	0.000455339	9606	Homo sapiens	Q13488	O75348	Q16864	P21283	P21281	Q9Y487	P38606	Q8NEY4	Q15904	Q93050	Q9Y5K8	P61421	Q9UI12","Q13488	O75348	Q16864	P21283	P21281	Q9Y487	P38606	Q8NEY4	Q15904	Q93050	Q9Y5K8	P61421	Q9UI12","R-HSA-74723	R-HSA-5252133"
R-HSA-4549380	Defective ALG1 causes ALG1-CDG (CDG-1k)	1	1	0.0151724	0.0650803	0.325402	22	22	0.00166958	9606	Homo sapiens	P18084	P04839	P51665	O60603	P62195	Q9Y6K9	P60059	Q92530	Q13200	Q9UBG0	P07711	P05534	O43242	Q9UIQ6	P06702	Q9BV40	P55036	O00231	Q99436	O00161	P08571	P48556	P49721	P49720	Q16401	P60900	P25774	P27797	P60468	P09429	P06756	P28066	P05109	P28062	Q12846	O00487	P30101	P35998
R-HSA-4551295	Defective ALG11 causes ALG11-CDG (CDG-1p)	1	1	0.00181034	0.0651123	0.325561	7	11	0.000834788	9606	Homo sapiens	P08648	P36507	P06756	P28482	P67870	P63000	P27361	O14786	Q02750	P19784	Q13153","P08648	P36507	P06756	P28482	P67870	P63000	P27361	O14786	Q02750	P19784	Q13153","R-HSA-392752	R-HSA-109860	R-HSA-445072	R-HSA-109862	R-HSA-374669	R-HSA-374686	R-HSA-445064"
R-HSA-4420332	Defective B3GALT6 causes EDSP2 and SEMDJL1	2	20	0.000258621	0.0669392	0.334696	6	6	0.000455339	9606	Homo sapiens	Q9UHD2	P42226	Q86WV6","Q9UHD2	P42226	Q86WV6","R-HSA-3249379	R-HSA-3249378	R-HSA-3249371	R-HSA-3249370	R-HSA-3249372	R-HSA-3249390"
R-HSA-5083635	Defective B3GALTL causes Peters-plus syndrome (PpS)	1	38	0.000258621	0.0669392	0.334696	6	6	0.000455339	9606	Homo sapiens	P11172	P27708	Q02127","P11172	P27708	Q02127","R-HSA-73569	R-HSA-73571	R-HSA-73573	R-HSA-73577	R-HSA-73564	R-HSA-73567"
R-HSA-3560801	Defective B3GAT3 causes JDSSDHD	2	20	0.000258621	0.0669392	0.334696	4	4	0.000303559	9606	Homo sapiens	P40939	P28330	P55084","P40939	P28330	P55084","R-HSA-77283	R-HSA-77271	R-HSA-77274	R-HSA-77277"
R-HSA-3560783	Defective B4GALT7 causes EDS, progeroid type	2	20	0.000258621	0.0669392	0.334696	3	3	0.000227669	9606	Homo sapiens	Q6IAN0	O00116	O15228","Q6IAN0	O00116	O15228","R-HSA-75879	R-HSA-75883	R-HSA-390427"
R-HSA-9661069	Defective binding of RB1 mutants to E2F1,(E2F2, E2F3)	4	17	0.000258621	0.0669392	0.334696	1	1	7.58898e-05	9606	Homo sapiens	P16278	P10619	Q99519","P16278	P10619	Q99519","R-HSA-4341669"
R-HSA-5083632	Defective C1GALT1C1 causes Tn polyagglutination syndrome (TNPS)	1	20	0.00293103	0.0671081	0.335541	26	44	0.00333915	9606	Homo sapiens	P13807	P37837	P15848	P34059	P54802	P10253	P51688	P15586	P16278	Q7Z4W1	Q04446	P62979	P49247	P22304	P46976	P08236","P13807	P37837	P15848	P34059	P54802	P10253	P51688	P15586	P16278	Q7Z4W1	Q04446	P62979	P49247	P22304	P46976	P08236","R-HSA-5659989	R-HSA-2318373	R-HSA-9036046	R-HSA-5659998	R-HSA-3814838	R-HSA-3791349	R-HSA-3878762	R-HSA-3797226
R-HSA-5678895	Defective CFTR causes cystic fibrosis	41	61	0.00456897	0.0687969	0.343985	6	7	0.000531229	9606	Homo sapiens	Q14204	Q14203	Q9H2M9	Q9NP72	Q13509	Q8TD16	O43237	O00399	P61163	P63167	Q9BUF5	Q9Y6G9	P68402	Q9NZ32	P52907	Q96FJ2	P68366	P43034	Q15102	P47755	Q13561	Q9BQE3	Q10471","Q14204	Q14203	Q9H2M9	Q9NP72	Q13509	Q8TD16	O43237	O00399	P61163	P63167	Q9BUF5	Q9Y6G9	P68402	Q9NZ32	P52907	Q96FJ2
R-HSA-5579026	Defective CYP11A1 causes AICSR	1	4	0.00698276	0.0697159	0.348579	24	24	0.00182136	9606	Homo sapiens	P27694	O95714	Q8TEM1	P57740	Q12769	Q06587	P78406	Q99567	P63165	Q8NFH3	Q8NFH4	Q9BW27	P09874	Q8WUM0	Q8NFH5	P49792	Q14676	Q13426	Q8NDX5	O75694	Q8N1F7	O00257	Q01831	P37198	O60216	P63279	Q9UQE7	P12270	Q92621	Q9BVL2	Q14683	Q9UKX7","P27694	O95714	Q8TEM1	P57740	Q12769	Q06587	P78406
R-HSA-5579000	Defective CYP1B1 causes Glaucoma	1	1	0.0025	0.070497	0.352485	15	20	0.0015178	9606	Homo sapiens	Q92608	O95782	O43747	Q6VY07	P63010	P63000	Q9BXS5	Q13177	P61769	P01730	P61966	P08631	Q9UI12	Q92556","Q92608	O95782	O43747	Q6VY07	P63010	P63000	Q9BXS5	Q13177	P61769	P01730	P61966	P08631	Q9UI12	Q92556","R-HSA-182243	R-HSA-182279	R-HSA-182186	R-HSA-182286	R-HSA-200879	R-HSA-167566	R-HSA-164943	R-HSA-167597	R-HSA-167601	R-HSA-167537	R-HSA-182198	R-HSA-182263
R-HSA-5578996	Defective CYP27A1 causes CTX	1	1	0.000431034	0.0708455	0.354228	4	4	0.000303559	9606	Homo sapiens	P07902	P51570	Q96G03	Q14376","P07902	P51570	Q96G03	Q14376","R-HSA-70369	R-HSA-70355	R-HSA-70361	R-HSA-70427"
R-HSA-4755609	Defective DHDDS causes retinitis pigmentosa 59	1	2	0.000431034	0.0708455	0.354228	3	4	0.000303559	9606	Homo sapiens	P40939	P30084	P16219	P55084","P40939	P30084	P16219	P55084","R-HSA-77321	R-HSA-77325	R-HSA-77327"
R-HSA-4717374	Defective DPM1 causes DPM1-CDG (CDG-1e)	1	3	0.000431034	0.0708455	0.354228	3	4	0.000303559	9606	Homo sapiens	P40939	P28330	P30084	P55084","P40939	P28330	P30084	P55084","R-HSA-77256	R-HSA-77309	R-HSA-77263"
R-HSA-4719377	Defective DPM2 causes DPM2-CDG (CDG-1u)	1	3	0.000431034	0.0708455	0.354228	3	4	0.000303559	9606	Homo sapiens	P40939	P30084	P55084	P11310","P40939	P30084	P55084	P11310","R-HSA-77329	R-HSA-77333	R-HSA-77338"
R-HSA-4719360	Defective DPM3 causes DPM3-CDG (CDG-1o)	1	3	0.00482759	0.071462	0.35731	39	52	0.00394627	9606	Homo sapiens	Q13952	Q14974	Q15436	O95487	P53992	Q15126	O94855	P62826	Q15648	Q01581	P53602	O00763	P14324	O95486	Q86X55	Q03426	Q92793	Q96RS0	Q9BZK7	Q13085	P49327	P08047	O95749	Q9Y6B6","Q13952	Q14974	Q15436	O95487	P53992	Q15126	O94855	P62826	Q15648	Q01581	P53602	O00763	P14324	O95486	Q86X55
R-HSA-3656253	Defective EXT1 causes exostoses 1, TRPS2 and CHDS	2	14	0.00318966	0.071768	0.35884	5	5	0.000379449	9606	Homo sapiens	Q13951	Q8TAQ2	Q09472	P51531	Q969G3	O96019	Q8NDX5	Q8IY57	Q12824	Q06587	P19784	O00257	P51532	Q68CP9	P67870	Q92922	Q86SE9","Q13951	Q8TAQ2	Q09472	P51531	Q969G3	O96019	Q8NDX5	Q8IY57	Q12824	Q06587	P19784	O00257	P51532	Q68CP9	P67870	Q92922	Q86SE9","R-HSA-8938217	R-HSA-8878054	R-HSA-8878050	R-HSA-8937989	R-HSA-8878056"
R-HSA-3656237	Defective EXT2 causes exostoses 2	2	14	0.00318966	0.071768	0.35884	7	8	0.000607118	9606	Homo sapiens	Q9BV40	O43747	O00115	P15586	P11142	Q8NBS9	P20645	Q9UBR2	Q00610	P09496	Q9BXS5	P09497	P05067	P61966	Q9Y6B7","Q9BV40	Q00610-1	O43747	O00115	P15586	P11142	Q8NBS9	P20645	Q9UBR2	Q00610	P09496-1	P09496	Q9BXS5	P09497	P05067	P61966	Q9Y6B7","R-HSA-5229132	R-HSA-432706	R-HSA-432707	R-HSA-432688	R-HSA-5229111	R-HSA-5333658	R-HSA-432712"
R-HSA-5609977	Defective GALE can cause Epimerase-deficiency galactosemia (EDG)	1	1	0.00206897	0.0731255	0.365627	6	8	0.000607118	9606	Homo sapiens	P42345	P31946	O00418	Q6IAA8	P23588	O43504	Q8NBW4	Q8N122	Q15382	P62753	Q9UHA4	P62942","P42345	P31946	O00418	Q6IAA8	P23588	O43504	Q8NBW4	Q8N122	Q15382	P62753	Q9UHA4	P62942","R-HSA-165777	R-HSA-165718	R-HSA-9679044	R-HSA-165726	R-HSA-165758	R-HSA-165692"
R-HSA-5609976	Defective GALK1 can cause Galactosemia II (GALCT2)	1	1	0.00163793	0.074178	0.37089	7	8	0.000607118	9606	Homo sapiens	P27694	P40938	Q92890	P40937	P35251	P62979	P35244	P55072	P35249	P12004","P27694	P40938	Q92890	P40937	P35251	P62979	P35244	P55072	P35249	P12004","R-HSA-5655170	R-HSA-5654989	R-HSA-5654986	R-HSA-110317	R-HSA-110316	R-HSA-110319	R-HSA-5654985"
R-HSA-5083636	Defective GALNT12 causes colorectal cancer 1 (CRCS1)	1	19	0.025431	0.0768536	0.384268	98	113	0.00857555	9606	Homo sapiens	Q14204	Q9Y266	Q9Y6W5	P12931	P63167	Q9Y6G9	P62993	Q86VI3	O15511	Q9BW27	P43034	P46940	P27348	Q8WUM0	Q13362	Q04917	P06702	Q16512	Q13526	P62805	O15530	Q12834	O43684	P27361	Q14738	Q9BUF5	P84095	P61158	P55160	P30622	O15144	O15145	Q9BS16	O15143	P57740	P33176	P53667	P23528
R-HSA-5083625	Defective GALNT3 causes familial hyperphosphatemic tumoral calcinosis (HFTC)	1	19	0.0156034	0.0770463	0.385231	12	87	0.00660241	9606	Homo sapiens	P51665	P11166	Q99567	P62195	Q96DZ1	Q9BW27	Q92530	P55072	Q13200	Q8WUM0	O94905	O43242	P55036	O00231	Q96BI1	O75694	Q99436	P37198	Q96GF1	P12270	P48556	Q9BVL2	P49721	P49720	Q16401	P60900	P28066	Q8TEM1	P28062	P57740	Q12769	P33897	O00400	O00487	P78406	P35998	P53985	P62333
R-HSA-5609978	Defective GALT can cause Galactosemia	1	1	0.00853448	0.0771616	0.385808	13	15	0.00113835	9606	Homo sapiens	Q13951	P28066	P28062	P51665	O00487	P35998	P62333	P62195	P20618	P68431	P25789	P25788	P40306	P62979	Q92530	P61289	Q13200	P25787	P25786	Q14997	O43242	Q9UL46	P55036	Q16777	P62805	O00231	P62191	Q99460	P28072	P17980	P28070	Q99436	P00519	P48556	P49721	Q16401	P49720	P60900
R-HSA-5578999	Defective GCLC causes HAGGSD	2	2	0.0087931	0.0781613	0.390806	63	135	0.0102451	9606	Homo sapiens	P00491	P00492	O15067	O43598	Q9BY32	Q9P2T1	P30085	P10599	P19971	Q9BW91	P30520	P35754	P11172	P49915	Q8TCD5	P27708	P27707	P31939	P04183	P00568	Q16774	P23921	P27144	P36639	Q16831	P22392	P23919	P12268	Q9UKK9	Q9Y3D8	P17812	P00813	Q02127	P22102	Q13232	P07741	P49902","P00491	P36639-4
R-HSA-4085023	Defective GFPT1 causes CMSTA1	1	1	0.00232759	0.0802667	0.401333	15	15	0.00113835	9606	Homo sapiens	P07900	P0DP23	O15530	P31749	P14923	P31751	P15498	P42345	P35221	P63000	Q13177	Q5T1C6	Q13153","P07900	P0DP23	O15530	P31749	P14923	P31751	P15498	P42345	P35221	P63000	Q13177	Q5T1C6	Q13153","R-HSA-2317314	R-HSA-202144	R-HSA-202127	R-HSA-1497784	R-HSA-2316429	R-HSA-5357472	R-HSA-202129	R-HSA-198640	R-HSA-5357445	R-HSA-5357477	R-HSA-5357483	R-HSA-202137	R-HSA-202111	R-HSA-198270
R-HSA-5579006	Defective GSS causes GSS deficiency	1	1	0.00301724	0.0813479	0.406739	15	16	0.00121424	9606	Homo sapiens	Q14697	Q13724	P62191	P54727	Q9UKM7	P30101	Q9NYU1	Q9NYU2	Q96GF1	Q9UBV2	Q9GZP9	P27824	P62979	P55072	P27797	Q14165","Q14697	Q13724	P62191	P54727	Q9UKM7	P30101	Q9NYU1	Q9NYU2	Q96GF1	Q9UBV2	Q9GZP9	P27824	P62979	P55072	P27797	Q14165","R-HSA-1022127	R-HSA-901036	R-HSA-901039	R-HSA-901006	R-HSA-8853379	R-HSA-8850594	R-HSA-901024	R-HSA-535717
R-HSA-9701193	Defective HDR through Homologous Recombination (HRR) due to PALB2 loss of function	4	24	0.00103448	0.0815525	0.407763	5	5	0.000379449	9606	Homo sapiens	P31946	P61981	P31749	O43524	P63104	P27348	P31751","P31946	P61981	P31749	O43524	P63104	P27348	P31751","R-HSA-9614562	R-HSA-199299	R-HSA-9614423	R-HSA-9614564	R-HSA-9614414"
R-HSA-9704331	Defective HDR through Homologous Recombination Repair (HRR) due to PALB2 loss of BRCA1 binding function	4	24	0.00103448	0.0815525	0.407763	4	4	0.000303559	9606	Homo sapiens	Q05193	P63261	P60709	Q00610	P98082	P09496	P09497","Q05193	P63261	P60709	Q00610	P98082	P09496	P09497","R-HSA-196017	R-HSA-190519	R-HSA-196026	R-HSA-190829"
R-HSA-9704646	Defective HDR through Homologous Recombination Repair (HRR) due to PALB2 loss of BRCA2/RAD51/RAD51C binding function	4	24	0.00103448	0.0815525	0.407763	7	8	0.000607118	9606	Homo sapiens	Q05209	P07900	P62993	Q96RT1	Q16543	P01116-2	P01111","Q05209	P07900	Q96RT1	P62993-1	Q16543	P01116-2	P01111","R-HSA-9634418	R-HSA-9634402	R-HSA-9634391	R-HSA-1248694	R-HSA-9652277	R-HSA-9652264	R-HSA-1227964"
R-HSA-3656234	Defective HEXA causes GM2G1	1	1	0.00103448	0.0815525	0.407763	11	13	0.000986568	9606	Homo sapiens	P46109	P36507	P31946	P28482	P27361	P62834	Q02750","P46109	P36507	P31946	P28482	P27361	P62834	Q02750","R-HSA-170978	R-HSA-9610163	R-HSA-170979	R-HSA-9610166	R-HSA-170965	R-HSA-5674385	R-HSA-9610154	R-HSA-9610152	R-HSA-9610153	R-HSA-170975	R-HSA-9610156"
R-HSA-3656248	Defective HEXB causes GM2G2	1	1	0.00189655	0.083457	0.417285	22	22	0.00166958	9606	Homo sapiens	P17655	P04632	P32119	P20700	Q00535	Q06830	P07384	O43524	Q08379	P05067	P62258","P17655	P04632	P32119	P20700	Q00535	Q06830	P07384	O43524	Q08379	P05067	P62258","R-HSA-8868134	R-HSA-8863014	R-HSA-8863013	R-HSA-8863012	R-HSA-8870628	R-HSA-8868260	R-HSA-8863587	R-HSA-8863011	R-HSA-8863009	R-HSA-8863008	R-HSA-8870703	R-HSA-8870698	R-HSA-8868567	R-HSA-8870710	R-HSA-8868340	R-HSA-8863007	R-HSA-8870686	R-HSA-8870558
R-HSA-3371599	Defective HLCS causes multiple carboxylase deficiency	6	7	0.00189655	0.083457	0.417285	22	22	0.00166958	9606	Homo sapiens	P17655	P04632	P32119	P20700	Q00535	Q06830	P07384	O43524	Q08379	P05067	P62258","P17655	P04632	P32119	P20700	Q00535	Q06830	P07384	O43524	Q08379	P05067	P62258","R-HSA-8868134	R-HSA-8863014	R-HSA-8863013	R-HSA-8863012	R-HSA-8870628	R-HSA-8868260	R-HSA-8863587	R-HSA-8863011	R-HSA-8863009	R-HSA-8863008	R-HSA-8870703	R-HSA-8870698	R-HSA-8868567	R-HSA-8870710	R-HSA-8868340	R-HSA-8863007	R-HSA-8870686	R-HSA-8870558
R-HSA-9645722	Defective Intrinsic Pathway for Apoptosis Due to p14ARF Loss of Function	1	2	0.00189655	0.083457	0.417285	7	7	0.000531229	9606	Homo sapiens	O00459	P15498	P46109	O00329	P43405	P62993	P22681	P62979	P42338	P46108	P08631","O00459	P15498	P46109	O00329	P43405	P22681	P62993-1	P62979	P42338	P46108	P08631","R-HSA-879917	R-HSA-912734	R-HSA-912629	R-HSA-912724	R-HSA-912727	R-HSA-912790	R-HSA-912627"
R-HSA-4793950	Defective MAN1B1 causes MRT15	1	1	0.00189655	0.083457	0.417285	14	17	0.00129013	9606	Homo sapiens	P07954	P21912	Q13423	P53597	O75390	Q99798	P40926	P23368	P50213	Q9P2R7	P48735","P07954	P21912	Q13423	P53597	O75390	Q99798	P40926	P23368	P50213	Q9P2R7	P48735","R-HSA-70979	R-HSA-9012268	R-HSA-71783	R-HSA-70982	R-HSA-450984	R-HSA-70994	R-HSA-70997	R-HSA-70967	R-HSA-450975	R-HSA-70971	R-HSA-450971	R-HSA-71775	R-HSA-70975	R-HSA-451033"
R-HSA-4793952	Defective MGAT2 causes MGAT2-CDG (CDG-2a)	1	1	0.00810345	0.0838555	0.419278	4	6	0.000455339	9606	Homo sapiens	Q9Y2U8	Q9H2K8	Q15758	Q9Y6W5	Q9NRY4	P04839	Q9NYB9	O75044	P51149	Q15080	P11274	P42167	Q96AC1	Q9UH65	O15498	P02786	P60953	O00459	O15173	P49257	Q6IAA8	Q8WWN8	Q14739	Q12979	Q7L576	Q07960	P50402	P52566	P13498	P19878	Q9UNA1	O00161	Q96RT1	Q9BSJ8	Q13177	P55160	Q13153","Q9Y2U8	Q9H2K8
R-HSA-5545483	Defective Mismatch Repair Associated With MLH1	1	2	0.00327586	0.08602	0.4301	5	5	0.000379449	9606	Homo sapiens	Q9BT78	Q9UNS2	Q9Y265	P60709	O96019	Q92905	Q13619	P54727	Q01831	Q7L5N1	Q9UBW8	P62877	Q16531	P61201	P62979	Q99627	P09874","Q9BT78	Q9UNS2	Q9Y265	P60709	O96019	Q92905	Q13619	P54727	Q01831	Q7L5N1	Q9UBW8	P62877	Q16531	P61201	P62979	Q99627	P09874","R-HSA-5691006	R-HSA-6782943	R-HSA-5696655	R-HSA-5691004	R-HSA-5696664"
R-HSA-5632928	Defective Mismatch Repair Associated With MSH2	1	3	0.0577586	0.0877772	0.438182	334	449	0.0340745	9606	Homo sapiens	Q14204	Q14203	Q14566	Q9Y265	Q9Y266	P51587	Q9NX24	Q9BW27	P63208	P43034	Q9ULW0	P27348	Q8WUM0	Q13362	O15514	P30876	P55036	P62805	Q12834	O43684	P27361	O95684	O60216	P62487	Q16401	Q15554	Q96RL1	Q29RF7	P30622	P27694	P35998	Q9BRX5	P61163	P42167	Q01105	Q9NPE3	Q8NFH3	Q8NFH4
R-HSA-5632927	Defective Mismatch Repair Associated With MSH3	1	2	0.012931	0.0878677	0.438182	48	82	0.00622296	9606	Homo sapiens	O75665	P51665	P48729	P62195	Q96RY7	P62877	Q96DZ1	P63208	Q92530	P55072	Q13200	P07237	O43242	P78536	P55036	O00231	P10644	Q99436	Q9BUF5	P48556	P49721	P49841	Q16401	P49720	P60900	P28066	P28062	P32121	Q13618	Q6PHR2	Q13616	O00487	P35998	P62333	P20618	P25789	Q9GZP9	P25788
R-HSA-5632968	Defective Mismatch Repair Associated With MSH6	1	2	0.102672	0.0899061	0.438182	443	675	0.0512256	9606	Homo sapiens	Q9H0E2	P32942	Q9C037	O14672	Q92619	P52790	O00264	Q8NEY4	Q9BRZ2	P61020	P15498	P16220	O60443	O15511	P63208	P61026	P49137	P27105	P04004	O15530	Q7L591	Q92608	P27361	O00159	P15144	O00161	P14174	Q5JS37	P30519	P61158	Q92844	Q9UI12	P07602	P06756	Q9UGN4	Q9GZY6	Q06124	P53667
R-HSA-5632987	Defective Mismatch Repair Associated With PMS2	1	2	0.00353448	0.0902585	0.438182	26	29	0.0022008	9606	Homo sapiens	Q9Y478	Q9Y376	P31946	O00418	Q6IAA8	P31749	O43504	Q8NBW4	P31751	Q9UHA4	P42345	P23588	Q8N122	Q15382	Q92574	P62753	Q13131	P62942","Q9Y478	Q9Y376	P31946	O00418	Q6IAA8	P31749	O43504	Q8NBW4	P31751	Q9UHA4	P42345	P23588	Q8N122	Q15382	Q92574	P62753	Q13131	P62942","R-HSA-5653974	R-HSA-8952716	R-HSA-5653968	R-HSA-380930
R-HSA-3359475	Defective MMAA causes methylmalonic aciduria type cblA	1	2	0.00215517	0.0915687	0.438182	16	19	0.00144191	9606	Homo sapiens	P27694	P27695	Q9NX46	P40938	P40937	P28340	P35251	P39748	P35244	P09874	P35249	P12004","P27694	P27695	Q9NX46	P40938	P40937	P28340	P35251	P39748	P35244	P09874	P35249	P12004","R-HSA-110368	R-HSA-110371	R-HSA-5651828	R-HSA-5649873	R-HSA-5649854	R-HSA-5651805	R-HSA-5651739	R-HSA-5649883	R-HSA-8952903	R-HSA-5651782	R-HSA-111253	R-HSA-5649856	R-HSA-5651809	R-HSA-110363	R-HSA-110364	R-HSA-5651723"
R-HSA-3359471	Defective MMAB causes methylmalonic aciduria type cblB	1	1	0.000862069	0.092311	0.438182	8	8	0.000607118	9606	Homo sapiens	P18887	P49916	P49959	P39748	Q92878	P09874","P18887	P49916	P49959	P39748	Q92878	P09874","R-HSA-5687653	R-HSA-5687664	R-HSA-5687484	R-HSA-5687675	R-HSA-5687640	R-HSA-5687464	R-HSA-5687673	R-HSA-5687465"
R-HSA-4793954	Defective MOGS causes MOGS-CDG (CDG-2b)	1	1	0.000862069	0.092311	0.438182	5	13	0.000986568	9606	Homo sapiens	P36639	Q9BW91	Q9UKK9","P36639-4	P36639-2	P36639-3	P36639-1	Q9UKK9	Q9BW91-1","R-HSA-2395872	R-HSA-2393954	R-HSA-2393939	R-HSA-2395849	R-HSA-2395818"
R-HSA-4687000	Defective MPDU1 causes MPDU1-CDG (CDG-1f)	1	1	0.0037931	0.0941083	0.438182	14	17	0.00129013	9606	Homo sapiens	P04049	P36507	P31946	P28482	Q16537	P27361	P30086	P30153	Q02750	Q14738	Q16828	Q7Z569	P10398	P53041	P01116-2	P62979	P27448	Q13362	P01111","P04049	P36507	P31946	P28482	Q16537	P27361	P30086	P30153	Q02750	Q14738	Q16828	Q7Z569	P10398	P53041	P01116-2	P62979	P27448	Q13362	P01111","R-HSA-5675376	R-HSA-9635739
R-HSA-4043916	Defective MPI causes MPI-CDG (CDG-1b)	1	1	0.00646552	0.0949754	0.438182	5	6	0.000455339	9606	Homo sapiens	Q9H2G2	P28288	Q13459	Q9NRY4	O95292	P11274	P42167	Q86VI3	O94804	P46940	P61586	Q13464	P02786	Q14254	P27105	Q07021	P52565	O75955	P49257	Q16512	O75116	P14923	Q14739	Q12979	Q07960	Q9UNA1	Q96RT1	Q8N392	Q9NZN5	Q92888","Q9H2G2	P28288	Q13459	Q9NRY4	O95292	P11274	P42167	Q86VI3	O94804
R-HSA-3359469	Defective MTR causes methylmalonic aciduria and homocystinuria type cblG	2	2	0.0012931	0.0969132	0.438182	15	15	0.00113835	9606	Homo sapiens	P06737	P35573	P0DP23	P11217	Q96G03	P11216	P10253	P46976","P06737	P35573	P0DP23	P11217	Q96G03	P11216	P10253	P46976","R-HSA-71552	R-HSA-453346	R-HSA-71588	R-HSA-71590	R-HSA-71593	R-HSA-453358	R-HSA-453356	R-HSA-71541	R-HSA-453342	R-HSA-71515	R-HSA-70427	R-HSA-453338	R-HSA-453339	R-HSA-9036727	R-HSA-453337"
R-HSA-3359467	Defective MTRR causes methylmalonic aciduria and homocystinuria type cblE	2	2	0.0012931	0.0969132	0.438182	17	19	0.00144191	9606	Homo sapiens	P46109	P36507	P31946	P28482	P27361	P62834	Q02750	P46108","P46109	P36507	P31946	P28482	P27361	P62834	Q02750	P46108","R-HSA-170978	R-HSA-9610163	R-HSA-170979	R-HSA-169891	R-HSA-9610166	R-HSA-169895	R-HSA-9612980	R-HSA-5674385	R-HSA-169901	R-HSA-169904	R-HSA-169905	R-HSA-170965	R-HSA-9610154	R-HSA-9610152	R-HSA-9610153	R-HSA-170975	R-HSA-9610156"
R-HSA-3359478	Defective MUT causes methylmalonic aciduria mut type	1	2	0.0012931	0.0969132	0.438182	12	14	0.00106246	9606	Homo sapiens	P13010	P12956	P62937	Q13426	P52294	O75531	P17096	O75475","P13010	P12956	P62937	Q13426	P52294	O75531	P17096	O75475","R-HSA-175250	R-HSA-164514	R-HSA-8951690	R-HSA-175174	R-HSA-175108	R-HSA-164522	R-HSA-175258	R-HSA-173115	R-HSA-175177	R-HSA-162590	R-HSA-164845	R-HSA-175117"
R-HSA-4341670	Defective NEU1 causes sialidosis	3	3	0.0012931	0.0969132	0.438182	9	11	0.000834788	9606	Homo sapiens	Q9BYX4	Q14258	Q09472	Q9C037	Q92793	Q7Z434	Q14164	Q9UHD2","Q9BYX4	Q14258	Q09472	Q9C037	Q92793	Q7Z434	Q14164	Q9UHD2","R-HSA-1028815	R-HSA-1028812	R-HSA-9705137	R-HSA-918232	R-HSA-918229	R-HSA-9705320	R-HSA-918227	R-HSA-1028817	R-HSA-918225"
R-HSA-5578998	Defective OPLAH causes OPLAHD	1	1	0.00310345	0.0974155	0.438182	24	32	0.00242847	9606	Homo sapiens	P36507	Q16644	P31946	P28482	P27361	O15264	P12931	Q02750	P11233	P46109	P62993	P62834	P01116-2	P49137	P46108	P01111","P36507	Q16644	P31946	P28482	P27361	O15264	Q02750	P11233	P46109	P62993-1	P12931-1	P62834	P01116-2	P49137	P46108	P01111","R-HSA-5685366	R-HSA-170978	R-HSA-9610163	R-HSA-5686071	R-HSA-170979	R-HSA-169891	R-HSA-171011	R-HSA-9610166
R-HSA-4043911	Defective PMM2 causes PMM2-CDG (CDG-1a)	1	1	0.185	0.0977356	0.438182	876	2009	0.152463	9606	Homo sapiens	O75947	O95674	Q9UJ14	P51580	Q9H845	A8MXV4	P52790	P16219	P19971	P50135	P30520	Q9P2R7	P13073	P60174	P49137	O75828	P48163	Q9UKU7	P28330	P28331	P48047	Q9UI09	Q08AM6	O14561	P52209	Q7L592	O95563	P50148	P19623	P62244	O60331	P62241	P30519	P49247	P62249	P07602	O95336	P25398
R-HSA-9710421	Defective pyroptosis	7	42	0.00241379	0.0986789	0.438182	24	24	0.00182136	9606	Homo sapiens	P43405	P62993	O15530	P41240	P31749	P18031	P62834	P61224	P12931	Q7Z5R6	P46108	Q9Y490","O15530	P31749	P18031	P12931	Q7Z5R6	P43405	P62993-1	P12931-1	P41240	P62834	P61224	P46108	Q9Y490","R-HSA-354149	R-HSA-443910	R-HSA-429415	R-HSA-354087	R-HSA-372705	R-HSA-432096	R-HSA-443905	R-HSA-429441	R-HSA-432110	R-HSA-377644	R-HSA-354124	R-HSA-354060	R-HSA-377641	R-HSA-377640	R-HSA-377643
R-HSA-4570571	Defective RFT1 causes RFT1-CDG (CDG-1n)	1	1	0.000689655	0.104194	0.438182	4	4	0.000303559	9606	Homo sapiens	O95674	Q96BZ4	Q32NB8	Q8IV08	Q8WUK0","O95674	Q96BZ4	Q32NB8	Q8IV08	Q8WUK0","R-HSA-1483142	R-HSA-1483197	R-HSA-1483165	R-HSA-1482939"
R-HSA-9693928	Defective RIPK1-mediated regulated necrosis	2	5	0.000689655	0.104194	0.438182	4	6	0.000455339	9606	Homo sapiens	Q99943	P53396	P49327	Q13085	O00763","Q99943	P53396	P49327	Q13085	O00763","R-HSA-163748	R-HSA-163733	R-HSA-163770	R-HSA-163743"
R-HSA-5619070	Defective SLC16A1 causes symptomatic deficiency in lactate transport (SDLT)	1	2	0.000689655	0.104194	0.438182	4	7	0.000531229	9606	Homo sapiens	P39687	Q05655	P17252	O14980	Q01105","P39687	Q05655	P17252	O14980	Q01105","R-HSA-450550	R-HSA-450533	R-HSA-450595	R-HSA-450387"
R-HSA-5619035	Defective SLC17A5 causes Salla disease (SD) and ISSD	1	1	0.00267241	0.104932	0.438182	8	11	0.000834788	9606	Homo sapiens	Q13488	O75348	Q16864	P21283	P21281	Q9Y487	P38606	Q8NEY4	Q15904	Q93050	Q9Y5K8	P61421	P02786	Q9UI12","Q13488	O75348	Q16864	P21283	P21281	Q9Y487	P38606	Q8NEY4	Q15904	Q93050	Q9Y5K8	P61421	P02786	Q9UI12","R-HSA-917839	R-HSA-917807	R-HSA-5691154	R-HSA-5252133	R-HSA-917835	R-HSA-917814	R-HSA-917987	R-HSA-917841"
R-HSA-5619066	Defective SLC22A18 causes lung cancer (LNCR) and embryonal rhabdomyosarcoma 1 (RMSE1)	1	1	0.00362069	0.106084	0.438182	18	26	0.00197314	9606	Homo sapiens	Q92747	O15144	O15145	P60709	O15143	O75116	P12931	P53667	P63261	P20936	P23528	P63000	O15511	P61158	P61586	Q13464	P60953	Q13153","Q92747	O15144	O15145	P60709	O15143	O75116	P53667	P63261	P20936	P23528	P12931-1	P63000	O15511	P61158	P61586	Q13464	P60953	Q13153","R-HSA-3928601	R-HSA-3928632	R-HSA-4093339	R-HSA-4093336
R-HSA-5619043	Defective SLC2A1 causes GLUT1 deficiency syndrome 1 (GLUT1DS1)	1	1	0.00706897	0.109545	0.438182	39	48	0.00364271	9606	Homo sapiens	Q14204	P07900	Q13315	O95613	O96008	O43237	P12931	Q9NS69	P63167	Q9Y6G9	Q00613	Q9H1Y0	P61088	Q99541	O94826	P62979	P55072	Q9BQE3	Q13501	Q9Y478	Q13509	O95140	P19784	Q96B49	Q9BUF5	P11142	Q96FJ2	P08670	P67870	P68366	Q99497	P21796","Q14204	P07900	Q13315	O95613	O96008	O43237	Q9NS69
R-HSA-5619061	Defective SLC33A1 causes spastic paraplegia 42 (SPG42)	1	1	0.00155172	0.109546	0.438182	14	14	0.00106246	9606	Homo sapiens	Q9UQC2	P42224	P11274	P62993	O15164	Q9UBW7	Q16630	Q7Z7A1	O95684","Q9UQC2	P42224	P11274	P62993-1	O15164	Q9UBW7	Q7Z7A1-3	Q16630	O95684","R-HSA-1839102	R-HSA-1839039	R-HSA-1839065	R-HSA-1839067	R-HSA-1839031	R-HSA-1839095	R-HSA-1839091	R-HSA-1839080	R-HSA-1839112	R-HSA-1839114	R-HSA-1839078	R-HSA-1888198	R-HSA-1839110	R-HSA-1839107"
R-HSA-5660862	Defective SLC7A7 causes lysinuric protein intolerance (LPI)	1	2	0.0106034	0.109761	0.439044	30	35	0.00265614	9606	Homo sapiens	A2RUS2	Q5VZ89	Q8TB24	Q9H2M9	P24386	Q13637	Q6ZS11	P48553	Q13636	Q7Z401	P31751	Q96CV9	O43617	P51149	O75064	P61020	P20338	P62330	Q7Z392	P20339	P61006	Q9Y296	P61026	Q9UJY4	Q92574	Q86SZ2	P62258	Q92930	P61106	Q9UL25	Q8IV53	Q7L1V2	Q9NP72	P51153	P31749	Q15907	P51159	Q9Y2L5
R-HSA-5578995	Defective TPMT causes TPMT deficiency	1	1	0.0108621	0.110183	0.440734	8	8	0.000607118	9606	Homo sapiens	P30622	Q7Z5K2	Q14204	Q9BS16	Q9Y266	Q14008	P57740	Q12769	O43237	P14635	Q9P258	P63167	Q9Y6G9	Q8NFH3	Q8NFH4	Q9BW27	Q9NTI5	P43034	Q8WUM0	Q13362	Q9BQE3	P49792	P46060	O43264	P49454	Q12834	O14980	Q16537	O43684	Q13509	P30153	P36873	Q14738	Q7L7X3	P42677	O60216	Q9BUF5	Q9UQE7
R-HSA-5619107	Defective TPR may confer susceptibility towards thyroid papillary carcinoma (TPC)	19	36	0.00112069	0.111232	0.444928	5	5	0.000379449	9606	Homo sapiens	Q9BYX4	Q14258	Q9C037	O15111	Q9Y6K9	Q13546	Q7Z434","Q9BYX4	Q14258	Q9C037	O15111	Q9Y6K9	Q13546	Q7Z434","R-HSA-933532	R-HSA-168934	R-HSA-933526	R-HSA-933539	R-HSA-933523"
R-HSA-9661070	Defective translocation of RB1 mutants to the nucleus	1	1	0.00112069	0.111232	0.444928	11	12	0.000910678	9606	Homo sapiens	O14727	P28482	P27361	P99999	Q9NQS1	P42574	Q96GX9","O14727	P28482	P27361	P99999	Q9NQS1	P42574	Q96GX9","R-HSA-114256	R-HSA-114259	R-HSA-9627056	R-HSA-9627089	R-HSA-6804596	R-HSA-114261	R-HSA-9627078	R-HSA-6805507	R-HSA-6804652	R-HSA-114252	R-HSA-114254"
R-HSA-3323169	Defects in biotin (Btn) metabolism	6	8	0.00112069	0.111232	0.444928	6	7	0.000531229	9606	Homo sapiens	P48507	Q9UJ14	Q96KP4	O75223	O14841	P48637	P48506","P48507	Q9UJ14	Q96KP4	O75223	O14841	P48637	P48506","R-HSA-1247922	R-HSA-1247910	R-HSA-8943279	R-HSA-174394	R-HSA-1247935	R-HSA-174367"
R-HSA-3296469	Defects in cobalamin (B12) metabolism	4	14	0.00224138	0.112617	0.450466	24	24	0.00182136	9606	Homo sapiens	P15498	P46109	O00329	P62993	P19174	Q9Y4H2	P01116-2	Q13480	P48736	P42338	P01111	P16885","P15498	P46109	O00329	P62993-1	P19174	Q9Y4H2	P01116-2	Q13480	P48736	P42338	P01111	P16885","R-HSA-9027273	R-HSA-9027272	R-HSA-9027275	R-HSA-9012651	R-HSA-9012650	R-HSA-9027274	R-HSA-9027373	R-HSA-9012654	R-HSA-9027425	R-HSA-9029155	R-HSA-9029158	R-HSA-9021627	R-HSA-9029149	R-HSA-9006332	R-HSA-9029151	R-HSA-9032478
R-HSA-3296482	Defects in vitamin and cofactor metabolism	10	22	0.00224138	0.112617	0.450466	2	2	0.00015178	9606	Homo sapiens	P50990	Q99832	Q9BUF5	P17987	P50991	P68366	P78371	Q13509	P48643	P49368	P40227	Q9BQE3","P50990	Q99832	Q9BUF5	P17987	P50991	P68366	P78371	Q13509	P48643	P49368	P40227	Q9BQE3","R-HSA-389954	R-HSA-389961"
R-HSA-1461973	Defensins	2	49	0.000517241	0.116682	0.466727	8	8	0.000607118	9606	Homo sapiens	P49959	Q13315	P52292	Q92878","P49959	Q13315	P52292	Q92878","R-HSA-5684006	R-HSA-3785768	R-HSA-5693540	R-HSA-75172	R-HSA-75174	R-HSA-5682044	R-HSA-5693612	R-HSA-5684008"
R-HSA-4641257	Degradation of AXIN	34	55	0.000517241	0.116682	0.466727	5	7	0.000531229	9606	Homo sapiens	Q9BV20	P17174	Q9UHY7	Q96GX9","Q9BV20	P17174	Q9UHY7	Q96GX9","R-HSA-1299507	R-HSA-1237140	R-HSA-1237096	R-HSA-1237129	R-HSA-1237102"
R-HSA-195253	Degradation of beta-catenin by the destruction complex	46	83	0.000517241	0.116682	0.466727	4	6	0.000455339	9606	Homo sapiens	Q9UBX3	Q16762	Q9Y6N5	O95571","Q9UBX3	Q16762	Q9Y6N5	O95571","R-HSA-1614665	R-HSA-1614618	R-HSA-1614605	R-HSA-1614546"
R-HSA-1614558	Degradation of cysteine and homocysteine	7	14	0.000517241	0.116682	0.466727	4	8	0.000607118	9606	Homo sapiens	P26572	Q14697	Q13724	P27824","P26572	Q14697	Q13724	P27824","R-HSA-9683648	R-HSA-9686790	R-HSA-9683663	R-HSA-9683772"
R-HSA-4641258	Degradation of DVL	36	57	0.00181034	0.12003	0.469127	15	15	0.00113835	9606	Homo sapiens	P0DP23	P62140	P63000	Q13177	P35579	Q13153	P60953	P53667	Q7Z406	P21333","P0DP23	P62140	P63000	Q13177	P35579	Q13153	P60953	P53667	Q7Z406	P21333","R-HSA-8981931	R-HSA-445797	R-HSA-5668978	R-HSA-5668947	R-HSA-419232	R-HSA-5627775	R-HSA-2029460	R-HSA-5668984	R-HSA-5669240	R-HSA-2029456	R-HSA-8981926	R-HSA-5669158	R-HSA-5668932	R-HSA-5669250	R-HSA-442832"
R-HSA-916853	Degradation of GABA	1	2	0.00181034	0.12003	0.469127	6	6	0.000455339	9606	Homo sapiens	P27694	P27695	P40938	P40937	P28340	P35251	P39748	P35244	P35249	P12004","P27694	P27695	P40938	P40937	P28340	P35251	P39748	P35244	P35249	P12004","R-HSA-110368	R-HSA-110371	R-HSA-5651809	R-HSA-110363	R-HSA-5651805	R-HSA-110364"
R-HSA-5610780	Degradation of GLI1 by the proteasome	38	60	0.00275862	0.125386	0.469127	5	5	0.000379449	9606	Homo sapiens	P30622	Q13576	P60709	P0DP23	Q13509	Q9BUF5	P63261	P35221	Q86VI3	P63000	P68366	P46940	P60953	Q9BQE3","P30622	Q13576	P60709	P0DP23	Q13509	Q9BUF5	P63261	P35221	Q86VI3	P63000	P68366	P46940	P60953	Q9BQE3","R-HSA-5626549	R-HSA-5626469	R-HSA-5672304	R-HSA-5626507	R-HSA-5672329"
R-HSA-5610783	Degradation of GLI2 by the proteasome	40	60	0.00275862	0.125386	0.469127	13	15	0.00113835	9606	Homo sapiens	Q14566	P27694	P40938	P40937	P28340	P33992	P39748	P33991	P35244	Q9BRX5	P35249	P12004	P35251	P49736","Q14566	P27694	P40938	P40937	P28340	P33992	P39748	P33991	P35244	Q9BRX5	P35249	P12004	P35251	P49736","R-HSA-69152	R-HSA-69063	R-HSA-69127	R-HSA-176942	R-HSA-69068	R-HSA-69074	R-HSA-69140	R-HSA-69142	R-HSA-69144	R-HSA-69053	R-HSA-69116	R-HSA-176956
R-HSA-1474228	Degradation of the extracellular matrix	23	140	0.00275862	0.125386	0.469127	5	11	0.000834788	9606	Homo sapiens	Q13952	Q9Y2L1	Q92945	Q9NQT4	P41091	Q06265	Q96B26	P11021	Q5RKV6	Q9Y3B2	Q9NPD3	P20042	P05198	Q15024","Q13952	Q9Y2L1	Q92945	Q9NQT4	P41091	Q06265	Q96B26	P11021	Q5RKV6	Q9Y3B2	Q9NPD3	P20042	P05198	Q15024","R-HSA-381111	R-HSA-517731	R-HSA-1791107	R-HSA-381086	R-HSA-381128"
R-HSA-4419969	Depolymerisation of the Nuclear Lamina	8	16	0.00137931	0.126124	0.469127	18	18	0.00136602	9606	Homo sapiens	P07900	P62993	P22681	P19174	Q16543	P01116-2	Q13480	P01111","P07900	P22681	P62993-1	P19174	Q16543	P01116-2	Q13480	P01111","R-HSA-5637808	R-HSA-1247999	R-HSA-5638137	R-HSA-5637798	R-HSA-5637766	R-HSA-1248002	R-HSA-5637764	R-HSA-5637796	R-HSA-5637765	R-HSA-5637794	R-HSA-5637795	R-HSA-5637792	R-HSA-5637806	R-HSA-1218824	R-HSA-5637770	R-HSA-1248655	R-HSA-5637800	R-HSA-5637801"
R-HSA-606279	Deposition of new CENPA-containing nucleosomes at the centromere	6	54	0.00137931	0.126124	0.469127	18	18	0.00136602	9606	Homo sapiens	P07900	P62993	P22681	P19174	Q16543	P01116-2	Q13480	P01111","P07900	P22681	P62993-1	P19174	Q16543	P01116-2	Q13480	P01111","R-HSA-5637808	R-HSA-1247999	R-HSA-5638137	R-HSA-5637798	R-HSA-5637766	R-HSA-1248002	R-HSA-5637764	R-HSA-5637796	R-HSA-5637765	R-HSA-5637794	R-HSA-5637795	R-HSA-5637792	R-HSA-5637806	R-HSA-1218824	R-HSA-5637770	R-HSA-1248655	R-HSA-5637800	R-HSA-5637801"
R-HSA-73927	Depurination	4	39	0.00137931	0.126124	0.469127	9	10	0.000758898	9606	Homo sapiens	P78324	P62993	O00241	Q06124	P12931	O75563	Q14289	O43914","P78324	P62993-1	P12931-1	O00241	Q06124	O75563	Q14289	O43914","R-HSA-391157	R-HSA-391156	R-HSA-210274	R-HSA-391158	R-HSA-391153	R-HSA-391152	R-HSA-391155	R-HSA-391151	R-HSA-391150"
R-HSA-73928	Depyrimidination	4	42	0.00137931	0.126124	0.469127	4	5	0.000379449	9606	Homo sapiens	P27694	P40938	P40937	P35251	P62979	P35244	P12004	P35249","P27694	P40938	P40937	P35251	P62979	P35244	P12004	P35249","R-HSA-5652151	R-HSA-110307	R-HSA-110308	R-HSA-110311"
R-HSA-8862803	Deregulated CDK5 triggers multiple neurodegenerative pathways in Alzheimer's disease models	11	22	0.00137931	0.126124	0.469127	10	13	0.000986568	9606	Homo sapiens	Q9BTU6	Q92562	Q13614	Q08AM6	Q9C0I1	Q8NEB9	Q9Y2I7	Q99570","Q9BTU6	Q92562	Q13614	Q08AM6	Q9C0I1	Q8NEB9	Q9Y2I7	Q99570","R-HSA-1676105	R-HSA-1676168	R-HSA-1676141	R-HSA-6809680	R-HSA-1676174	R-HSA-6810030	R-HSA-1675939	R-HSA-6809707	R-HSA-1675974	R-HSA-6809720"
R-HSA-3299685	Detoxification of Reactive Oxygen Species	20	39	0.00137931	0.126124	0.469127	4	6	0.000455339	9606	Homo sapiens	Q9Y2U8	P42167	P20700	P17252	P06493	P14635	P50402	Q8NC56","Q9Y2U8	P20700	P17252	P42167-1	P06493	P14635	P50402	Q8NC56","R-HSA-5195402	R-HSA-5229194	R-HSA-5223304	R-HSA-5244669"
R-HSA-5688426	Deubiquitination	88	283	0.000172414	0.127313	0.469127	4	4	0.000303559	9606	Homo sapiens	Q13177	P42574","Q13177	P42574","R-HSA-211651	R-HSA-211650	R-HSA-211712	R-HSA-211583"
R-HSA-1266738	Developmental Biology	267	1110	0.000172414	0.127313	0.469127	4	4	0.000303559	9606	Homo sapiens	P37837	P49247","P37837	P49247","R-HSA-5659989	R-HSA-5659998	R-HSA-5660015	R-HSA-5660013"
R-HSA-3134963	DEx/H-box helicases activate type I IFN and inflammatory cytokines production	3	7	0.000172414	0.127313	0.469127	3	3	0.000227669	9606	Homo sapiens	P29401	P37837","P29401	P37837","R-HSA-163751	R-HSA-163764	R-HSA-163741"
R-HSA-69416	Dimerization of procaspase-8	2	11	0.000172414	0.127313	0.469127	2	2	0.00015178	9606	Homo sapiens	Q13951	Q13761","Q13951	Q13761","R-HSA-8951926	R-HSA-8951910"
R-HSA-4641262	Disassembly of the destruction complex and recruitment of AXIN to the membrane	7	31	0.000172414	0.127313	0.469127	2	2	0.00015178	9606	Homo sapiens	Q9H2U2	Q15181","Q9H2U2	Q15181","R-HSA-71732	R-HSA-449937"
R-HSA-1643685	Disease	552	2017	0.000172414	0.127313	0.469127	2	2	0.00015178	9606	Homo sapiens	Q13370	P31751","Q13370	P31751","R-HSA-162363	R-HSA-162425"
R-HSA-3560782	Diseases associated with glycosaminoglycan metabolism	4	41	0.000172414	0.127313	0.469127	2	2	0.00015178	9606	Homo sapiens	Q13370	P31751","Q13370	P31751","R-HSA-162363	R-HSA-162425"
R-HSA-5609975	Diseases associated with glycosylation precursor biosynthesis	11	18	0.000172414	0.127313	0.469127	2	2	0.00015178	9606	Homo sapiens	Q9UBK8	Q99707","Q9UBK8	Q99707","R-HSA-3321918	R-HSA-3322140"
R-HSA-3781860	Diseases associated with N-glycosylation of proteins	7	17	0.000172414	0.127313	0.469127	2	2	0.00015178	9606	Homo sapiens	Q9Y673	O95848","Q9Y673	O95848","R-HSA-446214	R-HSA-6810464"
R-HSA-3906995	Diseases associated with O-glycosylation of proteins	2	71	0.000172414	0.127313	0.469127	2	2	0.00015178	9606	Homo sapiens	Q00796	P15121","Q00796	P15121","R-HSA-5652195	R-HSA-5652172"
R-HSA-5602358	Diseases associated with the TLR signaling cascade	9	34	0.000172414	0.127313	0.469127	1	1	7.58898e-05	9606	Homo sapiens	P13807	P46976","P13807	P46976","R-HSA-3828061"
R-HSA-5663084	Diseases of carbohydrate metabolism	16	34	0.000172414	0.127313	0.469127	1	1	7.58898e-05	9606	Homo sapiens	P10253	P46976","P10253	P46976","R-HSA-9036729"
R-HSA-9675132	Diseases of cellular response to stress	2	4	0.000172414	0.127313	0.469127	1	1	7.58898e-05	9606	Homo sapiens	P13807	P46976","P13807	P46976","R-HSA-3814838"
R-HSA-9630747	Diseases of Cellular Senescence	2	4	0.000172414	0.127313	0.469127	1	1	7.58898e-05	9606	Homo sapiens	P48507	P48506","P48507	P48506","R-HSA-5602892"
R-HSA-9675136	Diseases of DNA Double-Strand Break Repair	4	24	0.000172414	0.127313	0.469127	1	1	7.58898e-05	9606	Homo sapiens	Q9UBK8	Q99707","Q9UBK8	Q99707","R-HSA-3318563"
R-HSA-9675135	Diseases of DNA repair	6	36	0.000344828	0.127664	0.469127	8	8	0.000607118	9606	Homo sapiens	P07900	Q96RT1	Q16543","P07900	Q96RT1	Q16543","R-HSA-9665315	R-HSA-9665232	R-HSA-9665280	R-HSA-9665286	R-HSA-9665284	R-HSA-9665304	R-HSA-9665311	R-HSA-9665278"
R-HSA-3781865	Diseases of glycosylation	24	146	0.000344828	0.127664	0.469127	6	6	0.000455339	9606	Homo sapiens	P18887	P49916	P27695","P18887	P49916	P27695","R-HSA-110375	R-HSA-110360	R-HSA-110376	R-HSA-73931	R-HSA-110380	R-HSA-73932"
R-HSA-5260271	Diseases of Immune System	9	34	0.000344828	0.127664	0.469127	3	3	0.000227669	9606	Homo sapiens	P07900	Q96RT1	Q16543","P07900	Q96RT1	Q16543","R-HSA-9652277	R-HSA-9652264	R-HSA-9665726"
R-HSA-5668914	Diseases of metabolism	59	249	0.000344828	0.127664	0.469127	3	3	0.000227669	9606	Homo sapiens	O15530	P31751	Q5T1C6","O15530	P31751	Q5T1C6","R-HSA-109701	R-HSA-109700	R-HSA-109702"
R-HSA-5423599	Diseases of Mismatch Repair (MMR)	2	5	0.000344828	0.127664	0.469127	3	3	0.000227669	9606	Homo sapiens	P49366	P63241	Q9BU89","P49366	P63241	Q9BU89","R-HSA-204647	R-HSA-204662	R-HSA-204617"
R-HSA-9675126	Diseases of mitotic cell cycle	10	38	0.000344828	0.127664	0.469127	3	3	0.000227669	9606	Homo sapiens	Q02338	P55809	P24752","Q02338	P55809	P24752","R-HSA-74177	R-HSA-73920	R-HSA-74181"
R-HSA-9645723	Diseases of programmed cell death	21	72	0.000344828	0.127664	0.469127	1	1	7.58898e-05	9606	Homo sapiens	P07900	Q96RT1	Q16543","P07900	Q96RT1	Q16543","R-HSA-9665315"
R-HSA-5663202	Diseases of signal transduction by growth factor receptors and second messengers	173	457	0.000344828	0.127664	0.469127	1	1	7.58898e-05	9606	Homo sapiens	P07900	Q96RT1	Q16543","P07900	Q96RT1	Q16543","R-HSA-9665708"
R-HSA-114516	Disinhibition of SNARE formation	3	5	0.000344828	0.127664	0.469127	1	1	7.58898e-05	9606	Homo sapiens	P07900	Q96RT1	Q16543","P07900	Q96RT1	Q16543","R-HSA-9665304"
R-HSA-9675151	Disorders of Developmental Biology	4	13	0.000344828	0.127664	0.469127	1	1	7.58898e-05	9606	Homo sapiens	P07900	Q96RT1	Q16543","P07900	Q96RT1	Q16543","R-HSA-9665311"
R-HSA-9697154	Disorders of Nervous System Development	4	13	0.000344828	0.127664	0.469127	1	1	7.58898e-05	9606	Homo sapiens	P07900	Q96RT1	Q16543","P07900	Q96RT1	Q16543","R-HSA-9665232"
R-HSA-5619115	Disorders of transmembrane transporters	67	181	0.000344828	0.127664	0.469127	1	1	7.58898e-05	9606	Homo sapiens	P07900	Q96RT1	Q16543","P07900	Q96RT1	Q16543","R-HSA-9665278"
R-HSA-110357	Displacement of DNA glycosylase by APEX1	1	10	0.000344828	0.127664	0.469127	1	1	7.58898e-05	9606	Homo sapiens	P07900	Q96RT1	Q16543","P07900	Q96RT1	Q16543","R-HSA-9665284"
R-HSA-75205	Dissolution of Fibrin Clot	3	13	0.000344828	0.127664	0.469127	1	1	7.58898e-05	9606	Homo sapiens	P07900	Q96RT1	Q16543","P07900	Q96RT1	Q16543","R-HSA-9665280"
R-HSA-73893	DNA Damage Bypass	19	48	0.000344828	0.127664	0.469127	1	1	7.58898e-05	9606	Homo sapiens	P07900	Q96RT1	Q16543","P07900	Q96RT1	Q16543","R-HSA-9665286"
R-HSA-5696394	DNA Damage Recognition in GG-NER	17	38	0.000344828	0.127664	0.469127	1	2	0.00015178	9606	Homo sapiens	O75027	Q9NRK6	Q9NUT2","O75027	Q9NRK6	Q9NUT2","R-HSA-382560"
R-HSA-73942	DNA Damage Reversal	3	8	0.000948276	0.128112	0.469127	6	6	0.000455339	9606	Homo sapiens	Q14643	P0DP23	P63098	Q14571	O43865	Q14573","Q14643	P0DP23	P63098	Q14571	O43865	Q14573","R-HSA-2730872	R-HSA-169683	R-HSA-74448	R-HSA-169680	R-HSA-2730849	R-HSA-2730867"
R-HSA-2559586	DNA Damage/Telomere Stress Induced Senescence	19	61	0.000948276	0.128112	0.469127	4	4	0.000303559	9606	Homo sapiens	O60216	Q7Z5K2	Q9UQE7	Q9NTI5	Q14683	Q29RF7","O60216	Q7Z5K2	Q9UQE7	Q9NTI5	Q14683	Q29RF7","R-HSA-2468039	R-HSA-2473152	R-HSA-2473151	R-HSA-2468041"
R-HSA-5693606	DNA Double Strand Break Response	20	61	0.000948276	0.128112	0.469127	2	2	0.00015178	9606	Homo sapiens	P84095	P63000	P33176	P61586	P60953	Q86UP2","P84095	P63000	P33176	P61586	P60953	Q86UP2","R-HSA-5625959	R-HSA-5672083"
R-HSA-5693532	DNA Double-Strand Break Repair	41	149	0.000948276	0.128112	0.469127	9	10	0.000758898	9606	Homo sapiens	O14727	P28482	P27361	P99999	Q9NQS1	Q96GX9","O14727	P28482	P27361	P99999	Q9NQS1	Q96GX9","R-HSA-114256	R-HSA-114259	R-HSA-9627056	R-HSA-9627089	R-HSA-6804596	R-HSA-9627078	R-HSA-6805507	R-HSA-6804652	R-HSA-114254"
R-HSA-5334118	DNA methylation	5	34	0.000948276	0.128112	0.469127	5	6	0.000455339	9606	Homo sapiens	O14727	P28482	P27361	P99999	Q9NQS1	Q96GX9","O14727	P28482	P27361	P99999	Q9NQS1	Q96GX9","R-HSA-9627089	R-HSA-6804596	R-HSA-9627078	R-HSA-6805507	R-HSA-6804652"
R-HSA-73894	DNA Repair	92	314	0.00301724	0.130557	0.469127	23	25	0.00189725	9606	Homo sapiens	O00459	O15530	P30273	Q06124	P16885	P15498	P84095	P43405	P15153	P63000	Q13094	P61586	P48736	P42338	P60953","O00459	O15530	P30273	Q06124	P16885	P15498	P84095	P43405	P15153	P63000	Q13094	P61586	P48736	P42338	P60953","R-HSA-114689	R-HSA-139842	R-HSA-442273	R-HSA-430158	R-HSA-114600	R-HSA-437932	R-HSA-434637	R-HSA-442314	R-HSA-437162	R-HSA-437195
R-HSA-69306	DNA Replication	57	128	0.0118103	0.131054	0.469127	17	18	0.00136602	9606	Homo sapiens	Q14204	Q9UBF2	Q12981	Q14203	O95235	Q92538	Q9H2M9	Q9NP61	P18085	O43237	P63167	Q9Y6G9	P48444	P43034	Q15102	Q13561	P47755	P35606	Q9Y678	Q9NP72	P53618	O00399	Q9BUF5	Q9NZ32	Q9BW19	P46459	P53621	P33176	P52732	P84085	P61163	Q15363	P49755	Q6NUQ1	Q9BVK6	Q9BQE3	Q99747	Q10471
R-HSA-69002	DNA Replication Pre-Initiation	40	85	0.00672414	0.133124	0.469127	34	46	0.00349093	9606	Homo sapiens	P52597	P52298	P22681	P52272	P28482	P19174	Q06124	P12931	P13984	P62993	Q13480	P62979	P09651	P26599	P62875	P01111	O15514	P30876	P31943	Q09161	P27361	P35269	P30153	P19387	P19388	P36954	P24928	P62487	Q9BUB5	P01116-2","P52597	P52298	P22681	P52272	P28482	P19174	Q06124	P13984	P62993-1
R-HSA-69190	DNA strand elongation	14	32	0.00232759	0.136234	0.469127	30	39	0.0029597	9606	Homo sapiens	P13807	P06737	P35573	Q04446	P0DP23	P11217	Q96G03	P11216	Q16851	P62979	P10253	P46976","P13807	P06737	P35573	Q04446	P0DP23	P11217	Q96G03	P11216	Q16851	P62979	P10253	P46976","R-HSA-71552	R-HSA-70272	R-HSA-3322041	R-HSA-70286	R-HSA-3322016	R-HSA-453342	R-HSA-3781024	R-HSA-71515	R-HSA-70427	R-HSA-3322025	R-HSA-453338	R-HSA-453339	R-HSA-453337	R-HSA-3322003	R-HSA-3322001	R-HSA-3781018
R-HSA-379401	Dopamine clearance from the synaptic cleft	1	4	0.00163793	0.138044	0.469127	7	7	0.000531229	9606	Homo sapiens	P62140	P23528	O75116	P61586	Q13464	P35579	Q13153	P53667	Q7Z406","P62140	P23528	O75116	P61586	Q13464	P35579	Q13153	P53667	Q7Z406","R-HSA-419232	R-HSA-9680443	R-HSA-419087	R-HSA-419197	R-HSA-3928608	R-HSA-419083	R-HSA-419049"
R-HSA-212676	Dopamine Neurotransmitter Release Cycle	3	23	0.00353448	0.139055	0.469127	3	3	0.000227669	9606	Homo sapiens	P27694	P40938	P18074	P40937	P28340	Q13619	P32780	P35244	P35249	P12004	P35251	P62877	Q16531	P28715	P62979	Q92889	P09874","P27694	P40938	P18074	P40937	P28340	Q13619	P32780	P35244	P35249	P12004	P35251	P62877	Q16531	P28715	P62979	Q92889	P09874","R-HSA-5690213	R-HSA-5690990	R-HSA-5690988"
R-HSA-8863795	Downregulation of ERBB2 signaling	11	32	0.0087931	0.139427	0.469127	11	43	0.00326326	9606	Homo sapiens	P28066	P28062	Q13616	P51665	O00487	P35998	P62333	P62195	P20618	P25789	P25788	P63208	P40306	P62979	Q92530	P61289	Q13200	P25787	P25786	Q14997	O43242	Q9UL46	O15111	P55036	O00231	P62191	Q99460	P28072	P17980	P61081	P28070	Q99436	P48556	P49721	Q16401	P49720	P60900	P43686","P28066
R-HSA-1358803	Downregulation of ERBB2:ERBB3 signaling	3	14	0.00956897	0.140605	0.469127	7	7	0.000531229	9606	Homo sapiens	P30622	Q14204	Q9BS16	Q9Y266	Q14008	P57740	Q12769	O43237	Q9P258	P63167	Q9Y6G9	Q8NFH3	Q8NFH4	Q13042	Q9BW27	P43034	Q8WUM0	Q13362	P49792	P46060	O43264	P49454	Q12834	O14980	Q16537	O43684	P30153	P36873	Q14738	Q7L7X3	P42677	Q96FJ2	P50748	Q02224	P30260	Q9UJX6	Q9UJX5	Q9H1A4
R-HSA-1253288	Downregulation of ERBB4 signaling	2	11	0.012931	0.141461	0.469127	6	6	0.000455339	9606	Homo sapiens	P28288	Q2M1Z3	Q92619	P15498	Q86VI3	P46940	P61586	Q8IWB9	Q14254	P27105	Q96CS3	O15173	Q07021	P52565	Q96HY6	Q16512	P49257	Q92608	P14923	Q14739	Q15904	P52566	Q9P107	O00161	Q96RT1	P30519	Q92888	P98171	Q9H2G2	Q6ZSZ5	Q13459	Q8WVM8	Q9NRY4	O95292	P11274	P42167	O94804	O15498
R-HSA-2173795	Downregulation of SMAD2/3:SMAD4 transcriptional activity	5	23	0.00258621	0.142548	0.469127	6	6	0.000455339	9606	Homo sapiens	P27694	P40938	P40937	P28340	Q13619	P35244	P35249	P12004	Q8TAF3	P35251	P62877	Q16531	P62979","P27694	P40938	P40937	P28340	Q13619	P35244	P35249	P12004	Q8TAF3	P35251	P62877	Q16531	P62979","R-HSA-5652005	R-HSA-5655466	R-HSA-5655483	R-HSA-5651992	R-HSA-5652009	R-HSA-5655481"
R-HSA-2173788	Downregulation of TGF-beta receptor signaling	7	26	0.00258621	0.142548	0.469127	10	14	0.00106246	9606	Homo sapiens	Q12873	Q09472	Q92769	Q13526	O94776	Q13547	P78356	P31749	Q86YP4	P31751	Q8WXI9	Q9NPI1	P48426","Q12873	Q09472	Q92769	Q13526	O94776	Q13547	P78356	P31749	Q86YP4	P31751	Q8WXI9	Q9NPI1	P48426","R-HSA-6811479	R-HSA-5628871	R-HSA-6811508	R-HSA-6805620	R-HSA-6805650	R-HSA-6811522	R-HSA-8877692	R-HSA-3222093	R-HSA-8877691	R-HSA-6805640"
R-HSA-186763	Downstream signal transduction	15	31	0.00258621	0.142548	0.469127	28	52	0.00394627	9606	Homo sapiens	Q9UQC2	P41212	Q15643	P62993	P22681	Q9UBW7	Q06124	P01116-2	P62979	P38936	Q01082	P01111","Q15643	P22681	Q06124	P38936	Q01082	Q9UQC2	P41212	P62993	P62993-1	Q9UBW7	P01116-2	P62979	P01111","R-HSA-9698003	R-HSA-9698000	R-HSA-9698007	R-HSA-9703440	R-HSA-9703441	R-HSA-9698005	R-HSA-9703442	R-HSA-9698008	R-HSA-9698013	R-HSA-9698179	R-HSA-9703430	R-HSA-9703437	R-HSA-9703438	R-HSA-9703439	R-HSA-9703432
R-HSA-1168372	Downstream signaling events of B Cell Receptor (BCR)	48	82	0.017931	0.145351	0.469127	126	132	0.0100175	9606	Homo sapiens	Q96LA8	Q13951	Q9UL18	Q12824	Q06587	P12931	P51665	P62195	Q92530	Q13200	P07711	O43242	Q969G3	P55036	P62805	O96019	O00231	Q8IY57	P19784	Q99436	Q9HCE1	P48556	O15047	P49721	P49720	Q16401	P60900	Q92922	Q8TAQ2	Q09472	Q9UKV8	P28066	P28062	Q06124	O00487	P35998	P62333	Q92793
R-HSA-5654687	Downstream signaling of activated FGFR1	6	35	0.0012069	0.145839	0.469127	9	9	0.000683008	9606	Homo sapiens	Q92934	O15111	P49840	P31749	P38936	P49841	P31751","Q92934	O15111	P49840	P31749	P38936	P49841	P31751","R-HSA-198371	R-HSA-198611	R-HSA-198609	R-HSA-198599	R-HSA-198613	R-HSA-198347	R-HSA-200143	R-HSA-8948757	R-HSA-198621"
R-HSA-5654696	Downstream signaling of activated FGFR2	6	35	0.0012069	0.145839	0.469127	6	6	0.000455339	9606	Homo sapiens	O60763	P28482	P27361	P06493	Q9H8Y8	Q08379	P14635","O60763	P28482	P27361-3	P06493	Q9H8Y8	Q08379	P14635","R-HSA-2172194	R-HSA-2314566	R-HSA-2172183	R-HSA-2314569	R-HSA-2422927	R-HSA-2214351"
R-HSA-5654708	Downstream signaling of activated FGFR3	6	28	0.0012069	0.145839	0.469127	5	5	0.000379449	9606	Homo sapiens	Q16644	O15264	P01116-2	P12931	P49137	P01111	P11233","Q16644	P12931-1	O15264	P01116-2	P49137	P01111	P11233","R-HSA-171026	R-HSA-171011	R-HSA-170986	R-HSA-187688	R-HSA-170991"
R-HSA-5654716	Downstream signaling of activated FGFR4	6	29	0.0012069	0.145839	0.469127	2	2	0.00015178	9606	Homo sapiens	P48729	P25054	Q16537	P30153	Q14738	P49841	Q13362","P48729	P25054	Q16537	P30153	Q14738	P49841	Q13362","R-HSA-4791278	R-HSA-5246696"
R-HSA-202424	Downstream TCR signaling	49	116	0.0012069	0.145839	0.469127	1	1	7.58898e-05	9606	Homo sapiens	P48729	P25054	Q16537	P30153	Q14738	P49841	Q13362","P48729	P25054	Q16537	P30153	Q14738	P49841	Q13362","R-HSA-4839734"
R-HSA-9665230	Drug resistance in ERBB2 KD mutants	3	4	0.0012069	0.145839	0.469127	1	1	7.58898e-05	9606	Homo sapiens	P48729	P25054	Q16537	P30153	Q14738	P49841	Q13362","P48729	P25054	Q16537	P30153	Q14738	P49841	Q13362","R-HSA-4839746"
R-HSA-9665737	Drug resistance in ERBB2 TMD/JMD mutants	3	4	0.0012069	0.145839	0.469127	1	1	7.58898e-05	9606	Homo sapiens	P48729	P25054	Q16537	P30153	Q14738	P49841	Q13362","P48729	P25054	Q16537	P30153	Q14738	P49841	Q13362","R-HSA-4791278"
R-HSA-9652282	Drug-mediated inhibition of ERBB2 signaling	3	4	0.0012069	0.145839	0.469127	1	1	7.58898e-05	9606	Homo sapiens	P48729	P25054	Q16537	P30153	Q14738	P49841	Q13362","P48729	P25054	Q16537	P30153	Q14738	P49841	Q13362","R-HSA-4839746"
R-HSA-376172	DSCAM interactions	3	11	0.0012069	0.145839	0.469127	1	1	7.58898e-05	9606	Homo sapiens	P48729	P25054	Q16537	P30153	Q14738	P49841	Q13362","P48729	P25054	Q16537	P30153	Q14738	P49841	Q13362","R-HSA-4839734"
R-HSA-5696400	Dual Incision in GG-NER	17	41	0.0012069	0.145839	0.469127	9	22	0.00166958	9606	Homo sapiens	Q9UBX3	P00505	Q96SZ5	Q16762	Q9Y6N5	Q99757	O95571","Q9UBX3	P00505	Q96SZ5	Q16762	Q9Y6N5	Q99757	O95571","R-HSA-1614665	R-HSA-1614618	R-HSA-9035227	R-HSA-1614605	R-HSA-9035484	R-HSA-9013198	R-HSA-1614546	R-HSA-9012597	R-HSA-6814153"
R-HSA-6782135	Dual incision in TC-NER	31	65	0.00189655	0.14773	0.469127	7	7	0.000531229	9606	Homo sapiens	O43681	Q7L5D6	P60059	P46379	P51648	O43765	P09601	P05067	P50402	P60468","O43681	Q7L5D6	P51648-1	P60059	P46379	O43765	P09601	P05067	P50402	P60468","R-HSA-9609921	R-HSA-9609860	R-HSA-9610442	R-HSA-9609899	R-HSA-9617595	R-HSA-9617596	R-HSA-9609917"
R-HSA-113510	E2F mediated regulation of DNA replication	4	22	0.00189655	0.14773	0.469127	37	39	0.0029597	9606	Homo sapiens	P13010	P12956	P62937	Q13426	P52294	P39748	O75531	P17096	O75475	P01730","P13010	P12956	P62937	Q13426	P52294	P39748	O75531	P17096	O75475	P01730","R-HSA-8951690	R-HSA-175174	R-HSA-175108	R-HSA-9697051	R-HSA-173642	R-HSA-173771	R-HSA-182795	R-HSA-182859	R-HSA-175177	R-HSA-173769	R-HSA-175117	R-HSA-175250	R-HSA-164503	R-HSA-164500	R-HSA-175258	R-HSA-164507	R-HSA-164504	R-HSA-164505	R-HSA-162590	R-HSA-164510
R-HSA-113507	E2F-enabled inhibition of pre-replication complex formation	2	9	0.00189655	0.14773	0.469127	10	21	0.00159369	9606	Homo sapiens	Q9UBK8	Q96EY8	Q96RQ3	Q13085	P05165	P22033	Q99707	P05166	Q9HCC0	P11498","Q9UBK8	Q96EY8	Q96RQ3	Q13085	P05165	P22033	Q99707	P05166	Q9HCC0	P11498","R-HSA-3318563	R-HSA-3323184	R-HSA-3322135	R-HSA-3322971	R-HSA-9035987	R-HSA-3321918	R-HSA-9035988	R-HSA-3322140	R-HSA-9035990	R-HSA-3322125"
R-HSA-8866654	E3 ubiquitin ligases ubiquitinate target proteins	16	60	0.000775862	0.148179	0.469127	8	8	0.000607118	9606	Homo sapiens	P25440	Q13951	P56524	Q09472	Q13761","P25440	Q13951	P56524	Q09472	Q13761","R-HSA-8951977	R-HSA-8952058	R-HSA-8951966	R-HSA-8952062	R-HSA-8951951	R-HSA-8952081	R-HSA-8952101	R-HSA-8952069"
R-HSA-162594	Early Phase of HIV Life Cycle	10	22	0.000775862	0.148179	0.469127	3	5	0.000379449	9606	Homo sapiens	Q92608	P63000	Q13177	P08631	Q92556","Q92608	P63000	Q13177	P08631	Q92556","R-HSA-200858	R-HSA-200952	R-HSA-164943"
R-HSA-3000178	ECM proteoglycans	11	76	0.0203448	0.149692	0.469127	31	31	0.00235258	9606	Homo sapiens	Q8N668	Q7Z4G1	Q9UBF6	P51665	Q9Y3I1	P15374	Q9UBW8	P62195	Q9Y6G5	P62877	P63208	Q92530	Q13200	Q96GG9	Q9Y5A7	Q9NXK8	O43242	Q9BW61	Q13564	Q9UNS2	Q8TB72	P55036	Q86VX2	O00231	Q86VP6	P61081	Q7L5N1	Q99436	P48556	P49721	P49720	Q16401	P60900	Q9BT78	Q9GZQ3	Q9H2C0	O94888	P28066
R-HSA-114508	Effects of PIP2 hydrolysis	7	27	0.00810345	0.151219	0.469127	4	4	0.000303559	9606	Homo sapiens	P30622	Q14204	Q9BS16	Q9Y266	Q14008	P57740	Q12769	O43237	Q9P258	P63167	Q9Y6G9	Q8NFH3	Q8NFH4	Q9BW27	P43034	Q8WUM0	Q13362	P49792	P46060	O43264	P49454	Q12834	O14980	Q16537	O43684	P30153	P36873	Q14738	Q7L7X3	P42677	Q96FJ2	P50748	Q02224	Q15691	Q9Y6D9","P30622	Q14204	Q9BS16	Q9Y266
R-HSA-182971	EGFR downregulation	8	31	0.00810345	0.151219	0.469127	4	4	0.000303559	9606	Homo sapiens	P30622	Q14204	Q9BS16	Q9Y266	Q14008	P57740	Q12769	O43237	Q9P258	P63167	Q9Y6G9	Q8NFH3	Q8NFH4	Q9BW27	P43034	Q8WUM0	Q13362	P49792	P46060	O43264	P49454	Q12834	O14980	Q16537	O43684	P30153	P36873	Q14738	Q7L7X3	P42677	Q96FJ2	P50748	Q02224	Q15691	Q9Y6D9","P30622	Q14204	Q9BS16	Q9Y266
R-HSA-212718	EGFR interacts with phospholipase C-gamma	1	9	0.00310345	0.152607	0.469127	3	4	0.000303559	9606	Homo sapiens	Q96FZ7	P62937	Q9UN37	Q9H444	Q9NP79	O75351	Q9NZZ3	Q8WUX9	Q9Y3E7	Q9H9H4	Q9UK41	Q8WUM4	Q99816	P62979	A5D8V6","Q96FZ7	P62937	Q9UN37	Q9H444	Q9NP79	O75351	Q9NZZ3	Q8WUX9	Q9Y3E7	Q9H9H4	Q9UK41	Q8WUM4	Q99816	P62979	A5D8V6","R-HSA-3159232	R-HSA-3159227	R-HSA-3139027"
R-HSA-2179392	EGFR Transactivation by Gastrin	4	10	0.00215517	0.155699	0.469127	2	2	0.00015178	9606	Homo sapiens	P18887	P49916	P27694	P40938	P40937	P28340	P35251	P62979	P35244	P35249	P12004","P18887	P49916	P27694	P40938	P40937	P28340	P35251	P62979	P35244	P35249	P12004","R-HSA-5690997	R-HSA-5691001"
R-HSA-9619665	EGR2 and SOX10-mediated initiation of Schwann cell myelination	5	29	0.00560345	0.157954	0.469127	5	5	0.000379449	9606	Homo sapiens	P24386	Q13637	Q13636	P51149	P61020	P20338	P20339	Q9BZG1	P61006	Q92696	P61026	O14966	Q92930	P61106	Q9UL26	Q9UL25	Q9NP72	P51153	Q15907	P51159	Q7Z6P3	P53611	Q9NX57	Q96AH8	P61018","P24386	Q13637	Q13636	P51149	P61020	P20338	P20339	Q9BZG1	P61006	Q92696	P61026	O14966	Q92930	P61106
R-HSA-1566948	Elastic fibre formation	7	45	0.00146552	0.159375	0.469127	3	3	0.000227669	9606	Homo sapiens	P27694	P40938	P40937	P35251	P62979	P35244	P12004	P35249","P27694	P40938	P40937	P35251	P62979	P35244	P12004	P35249","R-HSA-5656148	R-HSA-5656158	R-HSA-5656105"
R-HSA-2395516	Electron transport from NADPH to Ferredoxin	1	3	0.00146552	0.159375	0.469127	3	3	0.000227669	9606	Homo sapiens	P27694	P40938	P40937	P35251	P62979	P35244	P12004	P35249","P27694	P40938	P40937	P35251	P62979	P35244	P12004	P35249","R-HSA-5655892	R-HSA-5655965	R-HSA-5655835"
R-HSA-139853	Elevation of cytosolic Ca2+ levels	4	16	0.00146552	0.159375	0.469127	13	15	0.00113835	9606	Homo sapiens	P07900	P62993	Q96RT1	P19174	Q16543	Q13480	P01116-2	P01111","P07900	Q96RT1	P62993-1	P19174	Q16543	Q13480	P01116-2	P01111","R-HSA-9665407	R-HSA-9665405	R-HSA-9665404	R-HSA-9665411	R-HSA-9665410	R-HSA-9665409	R-HSA-9665408	R-HSA-9665415	R-HSA-9665413	R-HSA-9665412	R-HSA-9665417	R-HSA-9665389	R-HSA-9665388"
R-HSA-9648025	EML4 and NUDC in mitotic spindle formation	41	117	0.00362069	0.160111	0.469127	1	2	0.00015178	9606	Homo sapiens	O00459	Q9NYL9	Q07065	O43396	Q9Y2U8	O75976	Q9NNW5	Q9NRY4	Q03001	Q9UJF2	Q12923	P12277	Q3V6T2	Q86UP2	Q14160	Q13464	Q14254","O00459	Q9NYL9	Q07065	O43396	Q9Y2U8	O75976	Q9NNW5	Q9NRY4	Q03001	Q9UJF2	Q12923	P12277	Q3V6T2	Q86UP2	Q14160	Q13464	Q14254","R-HSA-9696268"
R-HSA-211976	Endogenous sterols	3	27	0.0316379	0.160178	0.469127	102	258	0.0195796	9606	Homo sapiens	P32780	P10599	O00268	O00267	P13984	P42345	P13073	O60563	Q92696	Q9ULW0	Q92574	Q15382	P27348	Q9C0C2	P62875	Q13362	P20674	O15514	Q04917	Q15545	P30876	Q9BRQ8	Q13526	O15530	P35244	P35249	Q9Y6P5	P24928	P62487	Q08945	Q8WX92	P42575	Q13131	Q92600	P27694	Q09472	Q9UKV8	O75880
R-HSA-917729	Endosomal Sorting Complex Required For Transport (ESCRT)	17	31	0.00793103	0.165173	0.469127	29	94	0.00713364	9606	Homo sapiens	Q13952	Q14203	Q5MNZ9	P49840	O14595	Q13217	Q9Y5M8	Q06265	Q969H8	Q5RKV6	P08240	Q9UBS4	P05198	P61421	Q15024	Q9Y490	Q13105	Q9Y2L1	Q92945	Q14554	P14625	Q9NQT4	P41091	Q06210	Q96B26	Q9Y4L1	P11021	P43307	Q9Y3B2	O14773	Q9NPD3	P20042	P27797	Q9HCU5","Q13952	Q14203	Q5MNZ9	P49840	O14595
R-HSA-1236977	Endosomal/Vacuolar pathway	6	79	0.00844828	0.165763	0.469127	28	28	0.00212491	9606	Homo sapiens	P50990	P51784	P50991	Q15814	Q15813	O75347	Q99471	O60925	O00567	Q99426	P17987	P78371	P61962	Q9Y2T2	O15212	P62879	P48643	P62873	P40227	Q9BQE3	Q9H0D6	P60709	Q9HAV0	Q13509	P19784	Q9NQP4	P50148	Q99832	Q9BUF5	Q9Y6D5	P67870	P68366	P49368	Q15477	P61758	Q9UHV9","P50990	P51784	P50991
R-HSA-380972	Energy dependent regulation of mTOR by LKB1-AMPK	11	29	0.00413793	0.165775	0.469127	32	34	0.00258025	9606	Homo sapiens	Q14258	P27694	P40938	P40937	P28340	Q13619	P35244	P35249	P12004	Q8TAF3	Q92890	P05161	P35251	P62877	Q16531	P62979	P55072	O14933	P41226","Q14258	P27694	P40938	P40937	P28340	Q13619	P35244	P35249	P12004	Q8TAF3	Q92890	P05161	P35251	P62877	Q16531	P62979	P55072	O14933	P41226","R-HSA-5655892	R-HSA-5656148
R-HSA-203615	eNOS activation	5	11	0.00103448	0.169569	0.469127	6	6	0.000455339	9606	Homo sapiens	P15498	P62993	P63000	Q13177	Q13153	P60953","P15498	P62993-1	P63000	Q13177	Q13153	P60953","R-HSA-389348	R-HSA-389350	R-HSA-389788	R-HSA-388814	R-HSA-389352	R-HSA-389354"
R-HSA-168275	Entry of Influenza Virion into Host Cell via Endocytosis	2	11	0.00103448	0.169569	0.469127	3	3	0.000227669	9606	Homo sapiens	Q9HC16	P62937	O75531	P17096	O75475","P62937	Q9HC16-3	O75531	P17096	Q9HC16-1	O75475","R-HSA-180630	R-HSA-180634	R-HSA-180632"
R-HSA-379397	Enzymatic degradation of dopamine by COMT	1	3	0.00103448	0.169569	0.469127	10	18	0.00136602	9606	Homo sapiens	P49915	O15067	P22102	P31939	P12268	P30520","P49915	O15067	P22102	P31939	P12268	P30520","R-HSA-73792	R-HSA-73794	R-HSA-73810	R-HSA-73797	R-HSA-73813	R-HSA-73812	R-HSA-111524	R-HSA-73798	R-HSA-73814	R-HSA-9678749"
R-HSA-379398	Enzymatic degradation of Dopamine by monoamine oxidase	1	2	0.00103448	0.169569	0.469127	4	9	0.000683008	9606	Homo sapiens	P63279	P49840	Q9UKK3	P63165	Q460N5	P49841","P63279	P49840	Q9UKK3	P63165	Q460N5	P49841","R-HSA-9683664	R-HSA-9683687	R-HSA-9686061	R-HSA-9687724"
R-HSA-3928663	EPHA-mediated growth cone collapse	7	29	0.00172414	0.169956	0.469127	23	23	0.00174547	9606	Homo sapiens	P07900	P62993	P22681	P19174	Q16543	P01116-2	Q13480	P62979	P01111","P07900	P22681	P62993-1	P19174	Q16543	P01116-2	Q13480	P62979	P01111","R-HSA-1218833	R-HSA-1225947	R-HSA-1226014	R-HSA-1225950	R-HSA-1225951	R-HSA-1226012	R-HSA-1225949	R-HSA-1220610	R-HSA-1247842	R-HSA-1220611	R-HSA-1247841	R-HSA-1226016	R-HSA-1225952	R-HSA-1220614	R-HSA-1225956	R-HSA-1220612	R-HSA-1247844	R-HSA-1225957	R-HSA-1220613	R-HSA-1218824	R-HSA-1225960	R-HSA-1225961
R-HSA-3928662	EPHB-mediated forward signaling	18	42	0.00172414	0.169956	0.469127	23	23	0.00174547	9606	Homo sapiens	P07900	P62993	P22681	P19174	Q16543	P01116-2	Q13480	P62979	P01111","P07900	P22681	P62993-1	P19174	Q16543	P01116-2	Q13480	P62979	P01111","R-HSA-1218833	R-HSA-1225947	R-HSA-1226014	R-HSA-1225950	R-HSA-1225951	R-HSA-1226012	R-HSA-1225949	R-HSA-1220610	R-HSA-1247842	R-HSA-1220611	R-HSA-1247841	R-HSA-1226016	R-HSA-1225952	R-HSA-1220614	R-HSA-1225956	R-HSA-1220612	R-HSA-1247844	R-HSA-1225957	R-HSA-1220613	R-HSA-1218824	R-HSA-1225960	R-HSA-1225961
R-HSA-3928665	EPH-ephrin mediated repulsion of cells	14	51	0.00172414	0.169956	0.469127	6	6	0.000455339	9606	Homo sapiens	O75381	Q9Y3D6	P56589	P28288	Q8NBU5	P51648	P40855	P33897	O96011","O75381	Q9Y3D6	P56589	P28288	P51648-2	Q8NBU5	P40855	P33897	O96011","R-HSA-9603797	R-HSA-9603784	R-HSA-9603801	R-HSA-9603775	R-HSA-9603791	R-HSA-9603804"
R-HSA-2682334	EPH-Ephrin signaling	32	92	0.00172414	0.169956	0.469127	10	11	0.000834788	9606	Homo sapiens	P27694	P40938	P40937	P28340	P35251	P39748	P35244	P35249	P12004","P27694	P40938	P40937	P28340	P35251	P39748	P35244	P35249	P12004","R-HSA-69152	R-HSA-69074	R-HSA-69140	R-HSA-69063	R-HSA-69127	R-HSA-69142	R-HSA-69144	R-HSA-69053	R-HSA-69068	R-HSA-69116"
R-HSA-3928664	Ephrin signaling	5	19	0.00172414	0.169956	0.469127	12	18	0.00136602	9606	Homo sapiens	Q9UQC2	P41212	Q15643	P62993	Q9UBW7	P01116-2	P38936	Q01082	P01111","Q9UQC2	P41212	Q15643	P62993-1	Q9UBW7	P01116-2	P38936	Q01082	P01111","R-HSA-9703430	R-HSA-9703440	R-HSA-9703441	R-HSA-9703442	R-HSA-9698043	R-HSA-9703437	R-HSA-9703438	R-HSA-9703439	R-HSA-9703432	R-HSA-9703433	R-HSA-9703434	R-HSA-9703435"
R-HSA-212165	Epigenetic regulation of gene expression	32	117	0.00172414	0.169956	0.469127	6	9	0.000683008	9606	Homo sapiens	P28482	P27361	Q00610	Q9HC35	P62877	P63208	P33176	Q13616	P62753","P28482	P27361	Q00610	Q9HC35	P62877	P63208	P33176	Q13616	P62753","R-HSA-9725030	R-HSA-9725345	R-HSA-9701810	R-HSA-9725357	R-HSA-9725342	R-HSA-9725023"
R-HSA-901032	ER Quality Control Compartment (ERQC)	7	21	0.000603448	0.172274	0.469127	6	6	0.000455339	9606	Homo sapiens	O15530	P28482	P01116-2	P01111","O15530	P28482	P01116-2	P01111","R-HSA-9632918	R-HSA-9632906	R-HSA-9632858	R-HSA-9632910	R-HSA-437195	R-HSA-437192"
R-HSA-199977	ER to Golgi Anterograde Transport	70	155	0.000603448	0.172274	0.469127	5	5	0.000379449	9606	Homo sapiens	P07900	P13639	P21926	P08238","P07900	P13639	P21926	P08238","R-HSA-5336417	R-HSA-5336421	R-HSA-5336420	R-HSA-5336422	R-HSA-5336413"
R-HSA-6785631	ERBB2 Regulates Cell Motility	2	18	0.000603448	0.172274	0.469127	4	4	0.000303559	9606	Homo sapiens	O15530	P28482	P27361	P51812","O15530	P28482	P27361	P51812","R-HSA-9619843	R-HSA-9029434	R-HSA-442739	R-HSA-9620004"
R-HSA-427389	ERCC6 (CSB) and EHMT2 (G9a) positively regulate rRNA expression	10	45	0.000603448	0.172274	0.469127	3	3	0.000227669	9606	Homo sapiens	Q9UBT2	Q9UBE0	P63279	P63165","Q9UBT2	Q9UBE0	P63279	P63165","R-HSA-2993790	R-HSA-2993769	R-HSA-2993780"
R-HSA-198753	ERK/MAPK targets	7	22	0.000603448	0.172274	0.469127	2	2	0.00015178	9606	Homo sapiens	P07900	Q14162	Q9Y4L1	P27797","P07900	Q14162	Q9Y4L1	P27797","R-HSA-2247514	R-HSA-2197645"
R-HSA-202670	ERKs are inactivated	6	13	0.000603448	0.172274	0.469127	2	4	0.000303559	9606	Homo sapiens	Q16611	O60443	P99999	P57764","Q16611	O60443	P99999	P57764","R-HSA-114307	R-HSA-114284"
R-HSA-1236974	ER-Phagosome pathway	56	160	0.00293103	0.172551	0.469127	3	3	0.000227669	9606	Homo sapiens	Q96FZ7	O95613	Q9H444	Q8WUX9	Q9Y3E7	P11142	P08670	Q99541	Q99497	Q9H9H4	Q9UK41	Q99816	P62979	A5D8V6","Q96FZ7	O95613	Q9H444	Q8WUX9	Q9Y3E7	P11142	P08670	Q99541	Q99497	Q9H9H4	Q9UK41	Q99816	P62979	A5D8V6","R-HSA-9631065	R-HSA-9615721	R-HSA-9631068"
R-HSA-1237044	Erythrocytes take up carbon dioxide and release oxygen	3	12	0.00543103	0.174636	0.469127	42	49	0.0037186	9606	Homo sapiens	Q09472	Q9UJV9	Q16666	O15111	P12956	Q13546	P19474	Q9UHD2	Q9NSU2	Q9BRZ2	P19388	P78527	Q08211	Q86WV6	P49959	Q9H2U1	P13010	Q92793	Q9Y6K9	Q04206	P62979	Q8N884	P62875	P42226","Q09472	Q9UJV9	Q16666	O15111	P12956	Q13546	P19474	Q9UHD2	Q9NSU2	Q9BRZ2	P19388	P78527	Q08211	Q86WV6	P49959
R-HSA-1247673	Erythrocytes take up oxygen and release carbon dioxide	1	8	0.00698276	0.179346	0.469127	18	115	0.00872733	9606	Homo sapiens	Q96FZ7	Q16706	P61803	P49840	Q10469	Q8NEB9	Q9H444	Q460N5	Q99570	P48729	Q9Y3E7	P17844	P63165	P27824	P62979	P55072	P06400	P26572	P07711	Q14457	P04843	Q14697	P04844	Q13724	Q9UKK3	Q9UKM7	Q8WUX9	P63279	P49841	P46977","Q96FZ7	Q16706	P61803	P49840	Q10469	Q8NEB9	Q9H444	Q460N5	Q99570
R-HSA-9027276	Erythropoietin activates Phosphoinositide-3-kinase (PI3K)	5	12	0.0037069	0.182764	0.469127	10	10	0.000758898	9606	Homo sapiens	P27694	P18074	Q15819	Q13619	P32780	P54727	P35244	Q01831	P63279	P61088	P63165	P62877	Q16531	P28715	P62979	Q92889	P09874","P27694	P18074	Q15819	Q13619	P32780	P54727	P35244	Q01831	P63279	P61088	P63165	P62877	Q16531	P28715	P62979	Q92889	P09874","R-HSA-6790487	R-HSA-6790454	R-HSA-5690996	R-HSA-109955	R-HSA-5689317	R-HSA-5689861
R-HSA-9027277	Erythropoietin activates Phospholipase C gamma (PLCG)	3	7	0.0037069	0.182764	0.469127	1	2	0.00015178	9606	Homo sapiens	O00459	Q07065	Q9Y2U8	O43396	Q9Y266	Q9NNW5	Q9NRY4	Q03001	Q12923	P51648	Q08378	Q07960	Q86YV5	Q86UP2	Q9Y4D7	Q14160	P02786","O00459	Q07065	Q9Y2U8	O43396	Q9Y266	Q9NNW5	Q9NRY4	Q03001	Q12923	P51648	Q08378	Q07960	Q86YV5	Q86UP2	Q9Y4D7	Q14160	P02786","R-HSA-9696266"
R-HSA-9027284	Erythropoietin activates RAS	6	15	0.0012931	0.184884	0.469127	9	9	0.000683008	9606	Homo sapiens	Q9UJV9	P19474	Q9UHD2	Q9NSU2	P62979	Q9BRZ2	Q86WV6","Q9UJV9	P19474	Q9UHD2	Q9NSU2	P62979	Q9BRZ2	Q86WV6","R-HSA-3249392	R-HSA-3245943	R-HSA-8948703	R-HSA-3134804	R-HSA-3249386	R-HSA-3244605	R-HSA-1964496	R-HSA-8948709	R-HSA-3134946"
R-HSA-9027283	Erythropoietin activates STAT5	1	7	0.0012931	0.184884	0.469127	4	4	0.000303559	9606	Homo sapiens	P48729	P25054	Q16537	P30153	Q14738	P49841	Q13362","P48729	P25054	Q16537	P30153	Q14738	P49841	Q13362","R-HSA-4827388	R-HSA-4839635	R-HSA-4839634	R-HSA-4839638"
R-HSA-8939211	ESR-mediated signaling	58	196	0.0012931	0.184884	0.469127	1	1	7.58898e-05	9606	Homo sapiens	P48729	P25054	Q16537	P30153	Q14738	P49841	Q13362","P48729	P25054	Q16537	P30153	Q14738	P49841	Q13362","R-HSA-5339713"
R-HSA-5662853	Essential pentosuria	1	1	0.0012931	0.184884	0.469127	1	1	7.58898e-05	9606	Homo sapiens	P48729	P25054	Q16537	P30153	Q14738	P49841	Q13362","P48729	P25054	Q16537	P30153	Q14738	P49841	Q13362","R-HSA-4827388"
R-HSA-2468052	Establishment of Sister Chromatid Cohesion	6	11	0.0012931	0.184884	0.469127	1	1	7.58898e-05	9606	Homo sapiens	P48729	P25054	Q16537	P30153	Q14738	P49841	Q13362","P48729	P25054	Q16537	P30153	Q14738	P49841	Q13362","R-HSA-4839634"
R-HSA-193144	Estrogen biosynthesis	1	6	0.0012931	0.184884	0.469127	1	1	7.58898e-05	9606	Homo sapiens	P48729	P25054	Q16537	P30153	Q14738	P49841	Q13362","P48729	P25054	Q16537	P30153	Q14738	P49841	Q13362","R-HSA-4839638"
R-HSA-9018519	Estrogen-dependent gene expression	36	120	0.0012931	0.184884	0.469127	1	1	7.58898e-05	9606	Homo sapiens	P48729	P25054	Q16537	P30153	Q14738	P49841	Q13362","P48729	P25054	Q16537	P30153	Q14738	P49841	Q13362","R-HSA-4839635"
R-HSA-9634638	Estrogen-dependent nuclear events downstream of ESR-membrane signaling	7	24	0.0012931	0.184884	0.469127	13	20	0.0015178	9606	Homo sapiens	P29401	O95336	Q9Y315	P37837	P52209	Q96G03	P49247","P29401	O95336	Q9Y315	P37837	P52209	Q96G03	P49247","R-HSA-71296	R-HSA-71299	R-HSA-8982667	R-HSA-163751	R-HSA-6787329	R-HSA-71335	R-HSA-71334	R-HSA-71306	R-HSA-163764	R-HSA-177784	R-HSA-71324	R-HSA-6787321	R-HSA-163741"
R-HSA-9634635	Estrogen-stimulated signaling through PRKCZ	4	7	0.0012931	0.184884	0.469127	8	13	0.000986568	9606	Homo sapiens	P54886	P00505	P04181	P00367	Q96C36	P15104","P00505	P04181	P54886-1	P00367	Q96C36	P15104	P54886-2","R-HSA-70613	R-HSA-6783939	R-HSA-70600	R-HSA-70666	R-HSA-70589	R-HSA-508040	R-HSA-70606	R-HSA-70654"
R-HSA-71384	Ethanol oxidation	3	12	0.0012931	0.184884	0.469127	3	5	0.000379449	9606	Homo sapiens	P63010	P17252	Q00610	P32121	P09496	P09497	O95782","P63010	P17252	Q00610	P32121	P09496	P09497	O95782","R-HSA-5138459	R-HSA-5138432	R-HSA-5138433"
R-HSA-156842	Eukaryotic Translation Elongation	75	95	0.00224138	0.185178	0.469127	18	18	0.00136602	9606	Homo sapiens	P42345	Q92934	O15111	P16220	P49840	O15530	P31749	O43524	P38936	P49841	P31751","P42345	Q92934	O15111	P16220	P49840	O15530	P31749	O43524	P38936	P49841	P31751","R-HSA-2243938	R-HSA-2399941	R-HSA-2243937	R-HSA-2243942	R-HSA-2400001	R-HSA-2399969	R-HSA-2399981	R-HSA-2399982	R-HSA-2399977	R-HSA-2400010	R-HSA-2399988	R-HSA-2219536	R-HSA-2399985	R-HSA-2399996	R-HSA-2399997	R-HSA-2399966	R-HSA-2399999	R-HSA-2399992"
R-HSA-72613	Eukaryotic Translation Initiation	95	120	0.00224138	0.185178	0.469127	10	11	0.000834788	9606	Homo sapiens	Q9NYU2	Q96GF1	Q9UBV2	Q14697	Q9GZP9	P62979	P27824	Q9UKM7	P30101	P27797	Q9NYU1","Q9NYU2	Q96GF1	Q9UBV2	Q14697	Q9GZP9	P62979	P27824	Q9UKM7	P30101	P27797	Q9NYU1","R-HSA-1022127	R-HSA-901036	R-HSA-901039	R-HSA-548890	R-HSA-901047	R-HSA-548884	R-HSA-901024	R-HSA-535717	R-HSA-901074	R-HSA-8867288"
R-HSA-72764	Eukaryotic Translation Termination	73	94	0.00224138	0.185178	0.469127	16	34	0.00258025	9606	Homo sapiens	Q03426	Q9BWD1	Q15126	Q15392	Q15738	Q01581	O95749	Q14739	Q15125	P53602	P14324","Q03426	Q9BWD1	Q15126	Q15392	Q15738	Q01581	O95749	Q14739	Q15125	P53602	P14324","R-HSA-196417	R-HSA-191303	R-HSA-195690	R-HSA-6807052	R-HSA-194674	R-HSA-8848215	R-HSA-194642	R-HSA-9717830	R-HSA-191414	R-HSA-191380	R-HSA-191322	R-HSA-191323	R-HSA-191422	R-HSA-194718	R-HSA-9717834	R-HSA-6807064"
R-HSA-9630791	Evasion of Oncogene Induced Senescence Due to Defective p16INK4A binding to CDK4	1	2	0.0137931	0.18593	0.469127	10	10	0.000758898	9606	Homo sapiens	P51665	O60603	P62195	Q9Y6K9	P60059	Q92530	Q13200	P05534	O43242	P06702	Q9BV40	P55036	O00231	Q99436	O00161	P08571	P48556	P49721	Q16401	P49720	P60900	P27797	P60468	P09429	P28066	P05109	P28062	Q12846	O00487	P35998	P30101	P62333	P20618	P25789	O15533	P25788	P40306	P62979
R-HSA-9630794	Evasion of Oncogene Induced Senescence Due to Defective p16INK4A binding to CDK4 and CDK6	2	3	0.00422414	0.187311	0.469127	16	20	0.0015178	9606	Homo sapiens	P11717	P53365	Q13795	O43752	Q14746	Q9Y2V7	Q9UID3	Q8N1B4	Q8IWJ2	P54920	P20645	Q96CN9	O60499	P40616	Q96JB2	P83436	Q9UP83	Q99747	P46459","P11717	P53365	Q13795	O43752	Q14746	Q9Y2V7	Q9UID3	Q8N1B4	Q8IWJ2	P54920	P20645	Q96CN9	O60499	P40616	Q96JB2	P83436	Q9UP83	Q99747	P46459","R-HSA-6811431	R-HSA-6814086
R-HSA-9630750	Evasion of Oncogene Induced Senescence Due to p16INK4A Defects	2	3	0.00448276	0.189094	0.469127	44	49	0.0037186	9606	Homo sapiens	P78536	Q13685	P22681	P19174	O14672	O75886	Q9UBC2	Q06124	P12931	Q05209	P62993	P41240	Q9NWQ8	Q13480	P01116-2	P62979	P60953	P01111	P42566","P78536	Q13685	P22681	P19174	O14672	O75886	Q9UBC2	Q06124	P12931	Q05209	P62993-1	P12931-1	P41240	Q9NWQ8	Q13480	P01116-2	P62979	P60953	P01111	P42566","R-HSA-177923
R-HSA-9632697	Evasion of Oxidative Stress Induced Senescence Due to Defective p16INK4A binding to CDK4	1	2	0.00448276	0.189094	0.469127	48	57	0.00432572	9606	Homo sapiens	P07305	P09429	P51572	P26583	P25054	Q14974	Q15149	P49354	P52294	P10412	P16403	P16401	P20700	P08670	Q05655	O00273	Q9UKV3	Q13464	Q13177	P42574","P07305	P09429	P51572	P26583	P25054	Q14974	Q15149	P49354	P52294	P10412	P16403	P16401	P20700	P08670	Q05655	O00273	Q9UKV3	Q13464	Q13177
R-HSA-9632700	Evasion of Oxidative Stress Induced Senescence Due to Defective p16INK4A binding to CDK4 and CDK6	2	3	0.00474138	0.190609	0.469127	12	12	0.000910678	9606	Homo sapiens	Q13488	O75348	Q16864	Q969R8	Q9NXC5	P21283	Q6IAA8	P21281	O43504	Q8NBW4	P38606	Q8NEY4	Q9UHA4	Q9Y6P5	P42345	Q9Y5K8	Q8N122	Q15382	P61421	Q12980	Q9UI12","Q13488	O75348	Q16864	Q969R8	Q9NXC5	P21283	Q6IAA8	P21281	O43504	Q8NBW4	P38606	Q8NEY4	Q9UHA4	Q9Y6P5	P42345	Q9Y5K8	Q8N122	Q15382
R-HSA-9632693	Evasion of Oxidative Stress Induced Senescence Due to p16INK4A Defects	2	3	0.00474138	0.190609	0.469127	3	3	0.000227669	9606	Homo sapiens	O00459	Q9Y5S2	Q15758	Q6IAA8	Q9NRY4	Q8NF50	O75323	P14923	Q07960	P51149	Q9UNA1	P42167	P42768	Q14160	O00161	Q86VI3	Q13177	P02786	P60953	Q13153	P27105","O00459	Q9Y5S2	Q15758	Q6IAA8	Q9NRY4	Q8NF50	O75323	P14923	Q07960	P51149	Q9UNA1	P42167	P42768	Q14160	O00161	Q86VI3	Q13177	P02786
R-HSA-168274	Export of Viral Ribonucleoproteins from Nucleus	22	43	0.0025	0.190723	0.469127	18	32	0.00242847	9606	Homo sapiens	A8MXV4	O15254	P09110	Q9NUI1	Q08426	O75521	P43155	P51659	Q9UJ83	P51648	P33897	O14734","A8MXV4	O15254	P51648-2	P09110	Q9NUI1	Q08426	P43155	O75521-2	P51659	Q9UJ83	P33897	O14734","R-HSA-390304	R-HSA-389891	R-HSA-6786720	R-HSA-389986	R-HSA-6809263	R-HSA-390252	R-HSA-390284	R-HSA-389609	R-HSA-5690042	R-HSA-6810474	R-HSA-390251	R-HSA-389995	R-HSA-389611	R-HSA-390250	R-HSA-390291	R-HSA-6809808
R-HSA-180786	Extension of Telomeres	17	51	0.0025	0.190723	0.469127	8	15	0.00113835	9606	Homo sapiens	Q13501	Q9NS69	Q9H1Y0	P67870	O96008	O94826	O95140	P62979	P12931	P19784	Q96B49	P21796","Q13501	Q9NS69	Q9H1Y0	P12931-1	P67870	O96008	O94826	O95140	P62979	P19784	Q96B49	P21796","R-HSA-5205663	R-HSA-5205661	R-HSA-5205673	R-HSA-8948143	R-HSA-8959571	R-HSA-5205682	R-HSA-5205649	R-HSA-8948039"
R-HSA-1474244	Extracellular matrix organization	51	301	0.00551724	0.193866	0.469127	32	41	0.00311148	9606	Homo sapiens	P07900	O75116	Q9NRY4	O43914	P35579	P53667	Q7Z406	Q9Y4D7	Q00535	P23528	O60331	P63000	P08575	P07332	O14786	Q9NZN5	Q16555	P61586	P49841	Q13464	Q13177	P08238	Q13153	Q9Y490","P07900	O75116	Q9NRY4	O43914	P35579	P53667	Q7Z406	Q9Y4D7	Q00535	P23528	O60331	P63000	P08575	P07332	O14786
R-HSA-9009391	Extra-nuclear estrogen signaling	20	80	0.00275862	0.195282	0.469127	9	9	0.000683008	9606	Homo sapiens	P27694	Q14258	P40938	P40937	P28340	P35244	P35249	P12004	P05161	P35251	P62979	P41226	O14933","P27694	Q14258	P40938	P40937	P28340	P35244	P35249	P12004	P05161	P35251	P62979	P41226	O14933","R-HSA-5653766	R-HSA-5653780	R-HSA-5653840	R-HSA-5653838	R-HSA-5653756	R-HSA-5653786	R-HSA-5653770	R-HSA-5653754	R-HSA-5655193"
R-HSA-983231	Factors involved in megakaryocyte development and platelet production	37	160	0.000862069	0.198612	0.469127	9	9	0.000683008	9606	Homo sapiens	Q9UBT2	Q9HC62	Q9UBE0	P63279	P63165","Q9UBT2	Q9HC62	Q9UBE0	P63279	P63165","R-HSA-2993790	R-HSA-2993769	R-HSA-2990840	R-HSA-2993784	R-HSA-2990842	R-HSA-2993781	R-HSA-2993780	R-HSA-2990833	R-HSA-2993763"
R-HSA-6783310	Fanconi Anemia Pathway	6	38	0.000862069	0.198612	0.469127	2	2	0.00015178	9606	Homo sapiens	P52298	Q09161	P62306	P62318	P62308","P52298	Q09161	P62306	P62318	P62308","R-HSA-111437	R-HSA-111438"
R-HSA-8978868	Fatty acid metabolism	57	179	0.000862069	0.198612	0.469127	8	9	0.000683008	9606	Homo sapiens	Q09472	Q92793	P10599	O43524	Q96EB6","Q09472	Q92793	P10599	O43524	Q96EB6","R-HSA-9626962	R-HSA-9620515	R-HSA-9617683	R-HSA-9626928	R-HSA-9626945	R-HSA-9617735	R-HSA-9620532	R-HSA-9617758"
R-HSA-434316	Fatty Acids bound to GPR40 (FFAR1) regulate insulin secretion	2	8	0.0275	0.199804	0.469127	97	114	0.00865144	9606	Homo sapiens	Q9UKL0	P19174	P12931	P15498	P42345	P62993	P16220	P62195	Q14571	Q15022	Q13480	Q15382	Q14573	Q13362	P55036	O15530	P27361	Q14738	O75530	P10644	P84095	O60331	P52292	P48556	Q16401	P60900	P42338	Q5T1C6	O00329	Q9UKV8	Q06124	P35998	Q8WXI9	P17252	P25789	P25788	P40306	Q8NFP9
R-HSA-75105	Fatty acyl-CoA biosynthesis	13	37	0.000431034	0.201475	0.469127	3	3	0.000227669	9606	Homo sapiens	Q9UBT2	Q9UBE0	P63165","Q9UBT2	Q9UBE0	P63165","R-HSA-2993784	R-HSA-2993781	R-HSA-2990833"
R-HSA-8854050	FBXL7 down-regulates AURKA during mitotic entry and in early mitosis	38	55	0.000431034	0.201475	0.469127	3	3	0.000227669	9606	Homo sapiens	Q96IJ6	P34949	O15305","Q96IJ6	P34949	O15305","R-HSA-446221	R-HSA-532549	R-HSA-446201"
R-HSA-2644605	FBXW7 Mutants and NOTCH1 in Cancer	3	6	0.000431034	0.201475	0.469127	3	3	0.000227669	9606	Homo sapiens	Q96Q11	Q7L0Y3	Q99714","Q96Q11	Q7L0Y3	Q99714","R-HSA-6786854	R-HSA-6786881	R-HSA-6785722"
R-HSA-2454202	Fc epsilon receptor (FCERI) signaling	70	218	0.000431034	0.201475	0.469127	2	2	0.00015178	9606	Homo sapiens	P17252	O00186	Q12846","P17252	O00186	Q12846","R-HSA-114683	R-HSA-114684"
R-HSA-2871809	FCERI mediated Ca+2 mobilization	13	117	0.000431034	0.201475	0.469127	1	1	7.58898e-05	9606	Homo sapiens	P62993	Q06124	Q13480","P62993-1	Q06124	Q13480","R-HSA-8865994"
R-HSA-2871796	FCERI mediated MAPK activation	15	119	0.000431034	0.201475	0.469127	4	5	0.000379449	9606	Homo sapiens	P26572	O60476	Q9NR34","P26572	O60476	Q9NR34","R-HSA-964830	R-HSA-964825	R-HSA-964768	R-HSA-964737"
R-HSA-2871837	FCERI mediated NF-kB activation	46	167	0.000431034	0.201475	0.469127	2	3	0.000227669	9606	Homo sapiens	P05165	P22033	P05166","P05165	P22033	P05166","R-HSA-71010	R-HSA-71031"
R-HSA-2029480	Fcgamma receptor (FCGR) dependent phagocytosis	47	175	0.000431034	0.201475	0.469127	3	5	0.000379449	9606	Homo sapiens	Q16774	P35558	P49902","Q16774	P35558	P49902","R-HSA-2162096	R-HSA-2162066	R-HSA-2162092"
R-HSA-2029481	FCGR activation	4	101	0.0240517	0.204344	0.469127	70	86	0.00652652	9606	Homo sapiens	Q9UKL0	Q92934	Q9UL18	P28482	Q8NBW4	Q06587	P12931	P51665	P15498	P42345	P62993	P16220	P62195	P63000	Q15022	Q13480	Q92530	Q15382	Q13200	Q13362	Q12873	O43242	Q92769	P55036	O15530	P27361	Q9Y4H2	O00231	O43524	P30153	Q14738	P19784	O75530	Q99436	P84095	Q9HCE1	O60331	P48556
R-HSA-9664323	FCGR3A-mediated IL10 synthesis	13	128	0.00181034	0.204945	0.469127	10	10	0.000758898	9606	Homo sapiens	Q92538	Q8IYI6	P18085	O00471	Q96A65	P61006	Q9NV70	Q9ULH1	Q96KP1","Q92538	Q8IYI6	P18085	O00471	Q96A65	P61006	Q9NV70	Q9ULH1	Q96KP1","R-HSA-5623525	R-HSA-5623524	R-HSA-5623508	R-HSA-5623527	R-HSA-5620918	R-HSA-5623521	R-HSA-5620914	R-HSA-5623519	R-HSA-5623513	R-HSA-5620921"
R-HSA-9664422	FCGR3A-mediated phagocytosis	31	149	0.00181034	0.204945	0.469127	14	24	0.00182136	9606	Homo sapiens	O00459	P42224	P41212	P62993	Q8TAF3	P01116-2	Q6UN15	P42338	P01111","O00459	P42224	P41212	Q8TAF3	P62993-1	P01116-2	Q6UN15	P42338	P01111","R-HSA-9672178	R-HSA-9672177	R-HSA-9672176	R-HSA-9672159	R-HSA-9672158	R-HSA-9673757	R-HSA-9673756	R-HSA-9672163	R-HSA-9672162	R-HSA-9673761	R-HSA-9673760	R-HSA-9672164	R-HSA-9672170	R-HSA-9672172"
R-HSA-1187000	Fertilization	1	26	0.0155172	0.205255	0.469127	140	140	0.0106246	9606	Homo sapiens	Q9HC62	O95714	Q06587	Q99567	Q96PU4	Q9Y6K9	P63165	Q15022	Q9BW27	Q9Y2X3	P45973	Q8WUM0	Q12873	P46060	P56524	Q9UPW6	Q15424	Q92769	P62805	O75694	Q01831	Q02447	P37198	O60216	Q9UBT2	Q9UQE7	P12270	Q92841	Q9BVL2	Q09472	P27694	Q8TEM1	P57740	Q12769	P78406	P11387	P17844	Q92793
R-HSA-1839124	FGFR1 mutant receptor activation	10	33	0.0037931	0.20692	0.469127	15	15	0.00113835	9606	Homo sapiens	Q14204	P07900	O95613	Q13509	O43237	P63167	Q9BUF5	Q9Y6G9	Q00613	P08670	Q96FJ2	P61088	Q99497	P68366	P62979	P55072	Q9BQE3","Q14204	P07900	O95613	Q13509	O43237	P63167	Q9BUF5	Q9Y6G9	Q00613	P08670	Q96FJ2	P61088	Q99497	P68366	P62979	P55072	Q9BQE3","R-HSA-9646354	R-HSA-9640114	R-HSA-9639698	R-HSA-9646679	R-HSA-9641111	R-HSA-9646390
R-HSA-6803529	FGFR2 alternative splicing	17	26	0.0102586	0.208673	0.469127	31	34	0.00258025	9606	Homo sapiens	Q9Y2U8	P28482	P56211	Q8TEM1	P57740	Q9H8Y8	Q12769	P14635	P78406	Q99567	P42167	O60763	P68431	P17252	Q01105	Q8NFH3	Q8NFH4	Q9BW27	Q8NFH5	Q8WUM0	P06400	P49792	O95347	Q16777	P62805	P27361	O75531	O75694	P30153	Q8N1F7	Q8TD19	Q08379	P50402	Q8NC56	P37198	P20700	P12270	Q92621
R-HSA-1839126	FGFR2 mutant receptor activation	12	38	0.00431034	0.210166	0.469127	19	53	0.00402216	9606	Homo sapiens	Q13105	Q14203	Q14554	Q5MNZ9	P49840	O14595	Q13217	Q9Y5M8	Q06210	Q9Y4L1	Q969H8	P11021	P43307	P08240	Q9UBS4	O14773	P61421	Q9HCU5	Q9Y490","Q13105	Q14203	Q14554	Q5MNZ9	P49840	O14595	Q13217	Q9Y5M8	Q06210	Q9Y4L1	Q969H8	P11021	P43307	P08240	Q9UBS4	O14773	P61421	Q9HCU5	Q9Y490","R-HSA-1791066	R-HSA-1791130
R-HSA-1566977	Fibronectin matrix formation	1	6	0.00456897	0.211362	0.469127	23	33	0.00250436	9606	Homo sapiens	Q9BTU6	O00459	O00329	Q92835	Q9Y217	Q13615	Q13614	Q96QG7	P78356	O43426	Q12923	P20338	P20339	O60331	Q9HB19	O15357	P48736	P42338	P48426	P61106","Q9BTU6	O00459	O00329	Q92835	Q9Y217	Q13615	Q13614	Q96QG7	P78356	O43426	Q12923	P20338	P20339	O60331	Q9HB19	O15357	P48736	P42338	P48426
R-HSA-9607240	FLT3 Signaling	14	39	0.00206897	0.211693	0.469127	3	3	0.000227669	9606	Homo sapiens	Q12834	P30260	Q9UJX6	Q13042	P06493	Q9H1A4	Q9UJX5	P62979	P14635	Q9UJX3","Q12834	P30260	Q9UJX6	Q13042	P06493	Q9H1A4	Q9UJX5	P62979	P14635	Q9UJX3","R-HSA-174227	R-HSA-174120	R-HSA-174157"
R-HSA-9706377	FLT3 signaling by CBL mutants	2	7	0.00482759	0.212326	0.469127	34	46	0.00349093	9606	Homo sapiens	Q9Y316	P07900	P19174	P31749	P12931	P31751	Q9UNE7	Q05209	P42679	P62993	Q99952	Q96RT1	Q05655	Q93034	P17252	Q16543	Q13480	P01116-2	P62979	P61586	P01111","Q9Y316	P07900	P19174	P31749	P12931	P31751	Q9UNE7	Q05209	P42679	Q99952	Q96RT1	P62993-1	Q05655	Q93034	P17252	Q16543	Q13480	P01116-2
R-HSA-9682385	FLT3 signaling in disease	13	30	0.00112069	0.215794	0.469127	7	7	0.000531229	9606	Homo sapiens	P07711	P07858	P14625	Q9BT09	P25774	Q9H1C4","P07711	P07858	P14625	Q9BT09	P25774	Q9H1C4","R-HSA-1678921	R-HSA-1678920	R-HSA-1678923	R-HSA-1678927	R-HSA-1678944	R-HSA-1678981	R-HSA-1678998"
R-HSA-9706374	FLT3 signaling through SRC family kinases	2	6	0.00112069	0.215794	0.469127	3	3	0.000227669	9606	Homo sapiens	P13010	P12956	Q13426	O75531	P17096	O75475","P13010	P12956	Q13426	O75531	P17096	O75475","R-HSA-175174	R-HSA-175258	R-HSA-175177"
R-HSA-390450	Folding of actin by CCT/TriC	9	10	0.00112069	0.215794	0.469127	2	2	0.00015178	9606	Homo sapiens	P51452	P28482	P27361	P30153	Q14738	Q16828","P51452	P28482	P27361	P30153	Q14738	Q16828","R-HSA-199959	R-HSA-203797"
R-HSA-72689	Formation of a pool of free 40S subunits	81	102	0.00112069	0.215794	0.469127	5	7	0.000531229	9606	Homo sapiens	O00459	P42224	P62993	P01116-2	P42338	P01111","O00459	P42224	P62993-1	P01116-2	P42338	P01111","R-HSA-9672177	R-HSA-9672176	R-HSA-9672164	R-HSA-9672170	R-HSA-9672172"
R-HSA-196025	Formation of annular gap junctions	7	11	0.00112069	0.215794	0.469127	5	7	0.000531229	9606	Homo sapiens	O00459	P42224	P62993	P01116-2	P42338	P01111","O00459	P42224	P62993-1	P01116-2	P42338	P01111","R-HSA-9672163	R-HSA-9672162	R-HSA-9672178	R-HSA-9672159	R-HSA-9672158"
R-HSA-111458	Formation of apoptosome	6	11	0.00112069	0.215794	0.469127	7	11	0.000834788	9606	Homo sapiens	P00491	P00492	P00813	P27707	Q9P2T1	P07741","P00491	P00492	P00813	P27707	Q9P2T1	P07741","R-HSA-112033	R-HSA-74241	R-HSA-112034	R-HSA-74213	R-HSA-109671	R-HSA-74215	R-HSA-514604"
R-HSA-163210	Formation of ATP by chemiosmotic coupling	10	18	0.00232759	0.217006	0.469127	21	23	0.00174547	9606	Homo sapiens	Q96FZ7	P09429	Q8WUX9	Q14116	Q9Y3E7	Q16611	O60443	P99999	Q9H444	P57764	P42574","Q96FZ7	P09429	Q8WUX9	Q14116	Q9Y3E7	Q16611	O60443	P99999	Q9H444	P57764	P42574","R-HSA-9710101	R-HSA-9710294	R-HSA-9647632	R-HSA-9710263	R-HSA-449058	R-HSA-9710353	R-HSA-9710354	R-HSA-9647643	R-HSA-114284	R-HSA-9647645	R-HSA-9710106	R-HSA-9647619	R-HSA-9647680	R-HSA-9710306	R-HSA-9716258	R-HSA-6805981	R-HSA-9710254	R-HSA-9686088
R-HSA-140877	Formation of Fibrin Clot (Clotting Cascade)	4	39	0.00258621	0.221226	0.469127	17	17	0.00129013	9606	Homo sapiens	O00459	P43405	P62993	P19174	P63000	Q13094	P01116-2	P61769	O43914	P42338	P01111	P16885","O00459	P43405	P62993-1	P19174	P63000	Q13094	P01116-2	P61769	O43914	P42338	P01111	P16885","R-HSA-2424484	R-HSA-2424485	R-HSA-2424486	R-HSA-2424487	R-HSA-2424480	R-HSA-2424481	R-HSA-2424482	R-HSA-2395439	R-HSA-2395412	R-HSA-210289	R-HSA-2396599	R-HSA-2396561	R-HSA-2396594	R-HSA-2424476	R-HSA-2424477	R-HSA-2396606
R-HSA-167152	Formation of HIV elongation complex in the absence of HIV Tat	26	48	0.00258621	0.221226	0.469127	16	16	0.00121424	9606	Homo sapiens	P62253	P60604	P15374	P62256	Q8WVN8	P68036	Q712K3	Q9H832	P62979	Q96BN8	P22314	Q93008","P62253	P60604	P15374	P62256	Q8WVN8	P68036	Q712K3	Q9H832	P62979	Q96BN8	P22314	Q93008","R-HSA-8852134	R-HSA-8852133	R-HSA-8852132	R-HSA-8852131	R-HSA-8852130	R-HSA-8865090	R-HSA-8852129	R-HSA-8852128	R-HSA-8853515	R-HSA-8853514	R-HSA-8865098	R-HSA-8852136	R-HSA-8853503	R-HSA-8852127	R-HSA-8865050	R-HSA-8853529"
R-HSA-167200	Formation of HIV-1 elongation complex containing HIV-1 Tat	24	47	0.00258621	0.221226	0.469127	5	5	0.000379449	9606	Homo sapiens	P63244	Q9BYM8	Q9NYJ8	O15111	Q15628	Q6GQQ9	Q9Y6K9	Q13546	Q13107	P62979	Q15750	O43318","P63244	Q9BYM8	Q9NYJ8	O15111	Q15628	Q6GQQ9	Q9Y6K9	Q13546	Q13107	P62979	Q15750	O43318","R-HSA-5357776	R-HSA-5357904	R-HSA-5357860	R-HSA-5357780	R-HSA-5357757"
R-HSA-5696395	Formation of Incision Complex in GG-NER	17	43	0.00258621	0.221226	0.469127	20	33	0.00250436	9606	Homo sapiens	P27144	Q9Y3D8	P17812	P22392	P30085	P00568	P10599	Q16774	P23921	Q13232	P23919	P35754","P27144	Q9Y3D8	P17812	P22392	P30085	P00568	P10599	Q16774	P23921	Q13232	P23919	P35754","R-HSA-8866405	R-HSA-73635	R-HSA-111746	R-HSA-111751	R-HSA-6788810	R-HSA-73548	R-HSA-74220	R-HSA-73647	R-HSA-73646	R-HSA-75125	R-HSA-110133	R-HSA-75126	R-HSA-6788798	R-HSA-482621	R-HSA-6806877	R-HSA-110141
R-HSA-112382	Formation of RNA Pol II elongation complex	32	61	0.00258621	0.221226	0.469127	7	19	0.00144191	9606	Homo sapiens	P63167	Q92934	P31946	P61981	Q96FJ2	P63098	P31749	P63104	P27348	P31751	P62258	Q04917","P63167	Q92934	P31946	P61981	Q96FJ2	P63098	P31749	P63104	P27348	P31751	P62258	Q04917","R-HSA-139906	R-HSA-139905	R-HSA-139908	R-HSA-198347	R-HSA-139899	R-HSA-139897	R-HSA-139918"
R-HSA-2559584	Formation of Senescence-Associated Heterochromatin Foci (SAHF)	11	16	0.0175	0.221771	0.469127	20	20	0.0015178	9606	Homo sapiens	Q14204	Q14203	P07900	Q9Y266	O75665	Q14008	P14635	O43237	Q9P258	P63167	Q9Y6G9	P61981	Q9BW27	Q15021	Q7Z7A1	P43034	Q13561	Q8WUM0	Q13362	P07437	P46060	P49454	Q12834	O43684	P30153	Q14738	P19784	O95684	O60216	Q9BUF5	Q9UQE7	P50748	Q99871	Q96RT8	Q9Y6D9	Q29RF7	P30622	Q7Z5K2
R-HSA-6781823	Formation of TC-NER Pre-Incision Complex	28	53	0.00284483	0.224594	0.469127	15	19	0.00144191	9606	Homo sapiens	O00459	O15530	P31749	P12931	P31751	P15498	P42345	P62993	P63000	Q13177	Q5T1C6	Q13153	P60953","O00459	O15530	P31749	P31751	P15498	P42345	P62993-1	P12931-1	P63000	Q13177	Q5T1C6	Q13153	P60953","R-HSA-389348	R-HSA-2317314	R-HSA-389350	R-HSA-389158	R-HSA-388832	R-HSA-388814	R-HSA-389352	R-HSA-2316429	R-HSA-389354	R-HSA-198640	R-HSA-2317332	R-HSA-389788	R-HSA-389756	R-HSA-388831
R-HSA-173599	Formation of the active cofactor, UDP-glucuronate	1	3	0.0100862	0.22484	0.469127	5	5	0.000379449	9606	Homo sapiens	P30622	Q14204	Q9BS16	Q9Y266	Q14008	P57740	Q12769	O43237	Q9P258	P63167	Q9Y6G9	Q8NFH3	Q9HC35	Q8NFH4	Q9BW27	P43034	Q8WUM0	Q13362	Q9BQE3	P49792	P46060	O43264	P49454	Q12834	O14980	Q16537	O43684	Q13509	P30153	P36873	Q8TD19	Q14738	Q7L7X3	P42677	Q9BUF5	Q96FJ2	P50748	Q02224
R-HSA-201722	Formation of the beta-catenin:TCF transactivating complex	14	60	0.00137931	0.227697	0.469127	6	8	0.000607118	9606	Homo sapiens	O15111	Q9Y6K9	P63208	P62979	Q02750	Q13616	P45985","O15111	Q9Y6K9	P63208	P62979	Q02750	Q13616	P45985","R-HSA-5684275	R-HSA-451649	R-HSA-5684273	R-HSA-5684250	R-HSA-5684267	R-HSA-5684248"
R-HSA-6809371	Formation of the cornified envelope	6	129	0.00137931	0.227697	0.469127	5	13	0.000986568	9606	Homo sapiens	P48729	P63279	P49840	Q9UKK3	P63165	Q460N5	P49841","P48729	P63279	P49840	Q9UKK3	P63165	Q460N5	P49841","R-HSA-9729318	R-HSA-9729260	R-HSA-9729279	R-HSA-9687724	R-HSA-9729307"
R-HSA-113418	Formation of the Early Elongation Complex	18	33	0.00336207	0.22943	0.469127	2	2	0.00015178	9606	Homo sapiens	P50990	P51784	P50991	O00567	Q99832	P17987	Q9Y6D5	P78371	P61962	Q9Y2T2	P48643	P49368	Q15477	P40227	Q9H0D6","P50990	P51784	P50991	O00567	Q99832	P17987	Q9Y6D5	P78371	P61962	Q9Y2T2	P48643	P49368	Q15477	P40227	Q9H0D6","R-HSA-390470	R-HSA-391266"
R-HSA-167158	Formation of the HIV-1 Early Elongation Complex	18	33	0.00336207	0.22943	0.469127	26	28	0.00212491	9606	Homo sapiens	P27694	Q14258	P40938	P40937	P28340	P35244	P35249	P12004	Q92890	P05161	P35251	P62979	P55072	P41226	O14933","P27694	Q14258	P40938	P40937	P28340	P35244	P35249	P12004	Q92890	P05161	P35251	P62979	P55072	P41226	O14933","R-HSA-5655892	R-HSA-5656148	R-HSA-5653780	R-HSA-5653840	R-HSA-5656158	R-HSA-5655965	R-HSA-5653786	R-HSA-5655835	R-HSA-5655193	R-HSA-5653766
R-HSA-72695	Formation of the ternary complex, and subsequently, the 43S complex	43	52	0.00336207	0.22943	0.469127	16	29	0.0022008	9606	Homo sapiens	P06733	Q14974	P49840	P52294	P28482	P27361	P31146	Q63HN8	Q9H267	P51149	P20339	P00558	P62979	Q9UI12	P23246","P06733	Q14974	P49840	P52294	P28482	P27361	P31146	Q63HN8	Q9H267	P51149	P20339	P00558	P62979	Q9UI12	P23246","R-HSA-9636242	R-HSA-9636658	R-HSA-9636304	R-HSA-9636247	R-HSA-9636439	R-HSA-9635446	R-HSA-9636564	R-HSA-9636251	R-HSA-9635609	R-HSA-9636669
R-HSA-389960	Formation of tubulin folding intermediates by CCT/TriC	12	26	0.0125	0.23079	0.469127	33	35	0.00265614	9606	Homo sapiens	P52594	Q9UNF0	P61020	P62993	Q9UBW8	O15511	P98082	P09496	P09497	Q9BV40	Q9UNS2	P60709	Q9UBC2	Q7L5N1	P11142	P20645	P63010	O60331	P61158	Q05193	Q9BT78	O15144	P22681	O15145	Q14108	O75886	P32121	Q2M2I8	P62330	P20339	Q9UHD9	P63261	Q00610	Q9Y5X1	P62979	P61201	Q99627	P01730
R-HSA-5661270	Formation of xylulose-5-phosphate	5	5	0.00724138	0.233078	0.469127	53	84	0.00637474	9606	Homo sapiens	Q5GJ75	O00329	Q92835	Q13615	Q13614	Q96QG7	Q8NEB9	Q12923	Q99570	Q9Y2I7	P20338	P20339	Q9HB19	O15357	P48426	P61106	Q9BTU6	O00459	Q9Y217	Q08AM6	P78356	Q9C0I1	O43426	Q8IY17	Q92562	O60331	Q9NTJ5	P48736	P42338	Q6P589","Q5GJ75	O00329	Q92835	Q13615	Q13614	Q96QG7	Q8NEB9	Q12923	Q99570
R-HSA-444473	Formyl peptide receptors bind formyl peptides and many other ligands	3	9	0.00413793	0.233482	0.469127	18	47	0.00356682	9606	Homo sapiens	Q13105	Q14203	Q14554	Q5MNZ9	P49840	O14595	Q13217	Q9Y5M8	Q06210	Q9Y4L1	Q969H8	P43307	P08240	Q9UBS4	O14773	P61421	Q9HCU5	Q9Y490","Q13105	Q14203	Q14554	Q5MNZ9	P49840	O14595	Q13217	Q9Y5M8	Q06210	Q9Y4L1	Q969H8	P43307	P08240	Q9UBS4	O14773	P61421	Q9HCU5	Q9Y490","R-HSA-1791066	R-HSA-1791130	R-HSA-1791102	R-HSA-1791164
R-HSA-9614085	FOXO-mediated transcription	20	66	0.00439655	0.234244	0.469127	23	27	0.00204902	9606	Homo sapiens	P50990	Q92538	P50991	P18085	Q96A65	Q9NV70	O75695	Q96KP1	Q9ULH1	P36405	O43924	Q9NQ48	P17987	Q8IYI6	O00471	P61006	P78371	P48643	P49368","P50990	Q92538	P50991	P18085	Q96A65	Q9NV70	O75695	Q96KP1	Q9ULH1	P36405	O43924	Q9NQ48	P17987	Q8IYI6	O00471	P61006	P78371	P48643	P49368","R-HSA-5638006	R-HSA-5623508
R-HSA-9617828	FOXO-mediated transcription of cell cycle genes	2	17	0.000689655	0.23504	0.469127	10	10	0.000758898	9606	Homo sapiens	Q13554	P16220	P0DP23	P52292","Q13554	P16220	P0DP23	P52292","R-HSA-9618834	R-HSA-9619127	R-HSA-9619125	R-HSA-111913	R-HSA-111912	R-HSA-111915	R-HSA-112282	R-HSA-442749	R-HSA-9618863	R-HSA-444792"
R-HSA-9614657	FOXO-mediated transcription of cell death genes	5	16	0.000689655	0.23504	0.469127	2	2	0.00015178	9606	Homo sapiens	P62993	Q9Y4H2	P01116-2	P01111","P62993-1	Q9Y4H2	P01116-2	P01111","R-HSA-74736	R-HSA-109817"
R-HSA-9615017	FOXO-mediated transcription of oxidative stress, metabolic and neuronal genes	7	30	0.000689655	0.23504	0.469127	5	7	0.000531229	9606	Homo sapiens	Q9NVE7	Q96CD2	Q9HAB8	Q13057","Q9NVE7	Q96CD2	Q9HAB8	Q13057","R-HSA-199203	R-HSA-196754	R-HSA-196753	R-HSA-196773	R-HSA-196840"
R-HSA-400451	Free fatty acids regulate insulin secretion	4	11	0.000689655	0.23504	0.469127	7	10	0.000758898	9606	Homo sapiens	P27695	Q9NX46	P39748	P09874","P27695	Q9NX46	P39748	P09874","R-HSA-5651782	R-HSA-5651828	R-HSA-5649873	R-HSA-5651739	R-HSA-5651723	R-HSA-5649883	R-HSA-8952903"
R-HSA-170968	Frs2-mediated activation	7	12	0.00517241	0.235332	0.469127	15	108	0.0081961	9606	Homo sapiens	Q96FZ7	P26572	P07711	Q14457	Q14697	P49840	Q9UKK3	Q13724	Q8NEB9	Q9H444	Q460N5	Q99570	Q8WUX9	Q9Y3E7	P17844	P63279	P63165	P27824	P62979	P49841	P55072	P06400","Q96FZ7	P26572	P07711	Q14457	Q14697	P49840	Q9UKK3	Q13724	Q8NEB9	Q9H444	Q460N5	Q99570	Q8WUX9	Q9Y3E7	P17844	P63279	P63165
R-HSA-5654693	FRS-mediated FGFR1 signaling	4	26	0.00163793	0.236265	0.469127	6	9	0.000683008	9606	Homo sapiens	P62993	P16220	P28482	P17252	P27361	P51812	P01116-2	P01111","P16220	P62993-1	P28482	P17252	P27361	P51812	P01116-2	P01111","R-HSA-199895	R-HSA-2179413	R-HSA-2179415	R-HSA-198746	R-HSA-400015	R-HSA-2179407"
R-HSA-5654700	FRS-mediated FGFR2 signaling	4	29	0.00163793	0.236265	0.469127	8	18	0.00136602	9606	Homo sapiens	P61916	P63010	Q00610	P35610	P09496	Q6PIU2	O95782	O15118","P61916	P63010	Q00610	P35610	P09496	Q6PIU2	O95782	O15118","R-HSA-8876485	R-HSA-8876484	R-HSA-6784738	R-HSA-6784735	R-HSA-6784729	R-HSA-6813720	R-HSA-8876472	R-HSA-8876696"
R-HSA-5654706	FRS-mediated FGFR3 signaling	4	22	0.000258621	0.236515	0.469127	3	3	0.000227669	9606	Homo sapiens	O60476	Q9NR34","O60476	Q9NR34","R-HSA-964830	R-HSA-964825	R-HSA-964737"
R-HSA-5654712	FRS-mediated FGFR4 signaling	4	23	0.000258621	0.236515	0.469127	2	2	0.00015178	9606	Homo sapiens	Q00534	P11802","Q00534	P11802","R-HSA-9630795	R-HSA-9630792"
R-HSA-5652227	Fructose biosynthesis	2	2	0.000258621	0.236515	0.469127	2	2	0.00015178	9606	Homo sapiens	Q00534	P11802","Q00534	P11802","R-HSA-9630795	R-HSA-9630792"
R-HSA-70350	Fructose catabolism	1	5	0.000258621	0.236515	0.469127	2	2	0.00015178	9606	Homo sapiens	Q86U42	O95639","Q86U42	O95639","R-HSA-168883	R-HSA-168859"
R-HSA-5652084	Fructose metabolism	3	7	0.000258621	0.236515	0.469127	2	2	0.00015178	9606	Homo sapiens	P06733	P00558","P06733	P00558","R-HSA-9636658	R-HSA-9636669"
R-HSA-416482	G alpha (12/13) signalling events	14	80	0.000258621	0.236515	0.469127	2	2	0.00015178	9606	Homo sapiens	Q8TAF3	Q6UN15","Q8TAF3	Q6UN15","R-HSA-9673757	R-HSA-9673756"
R-HSA-418594	G alpha (i) signalling events	35	317	0.000258621	0.236515	0.469127	2	2	0.00015178	9606	Homo sapiens	Q92574	P31751","Q92574	P31751","R-HSA-165162	R-HSA-165182"
R-HSA-416476	G alpha (q) signalling events	24	219	0.000258621	0.236515	0.469127	1	1	7.58898e-05	9606	Homo sapiens	O15111	Q9Y6K9","O15111	Q9Y6K9","R-HSA-5228840"
R-HSA-418555	G alpha (s) signalling events	9	147	0.000258621	0.236515	0.469127	1	1	7.58898e-05	9606	Homo sapiens	O15111	Q9Y6K9","O15111	Q9Y6K9","R-HSA-5262921"
R-HSA-418597	G alpha (z) signalling events	7	49	0.000258621	0.236515	0.469127	1	1	7.58898e-05	9606	Homo sapiens	Q00534	P11802","Q00534	P11802","R-HSA-9630795"
R-HSA-8964315	G beta:gamma signalling through BTK	3	18	0.000258621	0.236515	0.469127	1	1	7.58898e-05	9606	Homo sapiens	Q00534	P11802","Q00534	P11802","R-HSA-9630795"
R-HSA-8964616	G beta:gamma signalling through CDC42	6	20	0.000258621	0.236515	0.469127	3	4	0.000303559	9606	Homo sapiens	P40939	P55084","P40939	P55084","R-HSA-77301	R-HSA-77303	R-HSA-77304"
R-HSA-392451	G beta:gamma signalling through PI3Kgamma	8	25	0.000258621	0.236515	0.469127	2	3	0.000227669	9606	Homo sapiens	O00425	Q9NZI8","O00425	Q9NZI8","R-HSA-428287	R-HSA-428296"
R-HSA-418217	G beta:gamma signalling through PLC beta	4	20	0.000258621	0.236515	0.469127	1	2	0.00015178	9606	Homo sapiens	O60488	O95573","O60488	O95573","R-HSA-434382"
R-HSA-1296059	G protein gated Potassium channels	3	29	0.00189655	0.242585	0.469127	19	19	0.00144191	9606	Homo sapiens	P11142	P07900	P08670	P68104	O95613	Q99541	Q99497	P62979	P08238","P11142	P07900	P08670	P68104	O95613	Q99541	Q99497	P62979	P08238","R-HSA-9626034	R-HSA-9626067	R-HSA-9626256	R-HSA-9626038	R-HSA-9626039	R-HSA-9626235	R-HSA-9622840	R-HSA-9624158	R-HSA-9626046	R-HSA-9626242	R-HSA-9626276	R-HSA-9625188	R-HSA-9620197	R-HSA-9615721	R-HSA-9622831	R-HSA-9626060	R-HSA-9625196	R-HSA-9626253	R-HSA-9625197"
R-HSA-1538133	G0 and Early G1	4	27	0.00189655	0.242585	0.469127	9	11	0.000834788	9606	Homo sapiens	P04049	P32942	Q09472	Q92793	Q04206	P01116-2	Q13177	Q13153	P01111","P04049	P32942	Q09472	Q92793	Q04206	P01116-2	Q13177	Q13153	P01111","R-HSA-5621573	R-HSA-5660660	R-HSA-5660980	R-HSA-5624486	R-HSA-5624492	R-HSA-5621615	R-HSA-5624494	R-HSA-5660666	R-HSA-5624473"
R-HSA-69236	G1 Phase	12	47	0.00189655	0.242585	0.469127	12	15	0.00113835	9606	Homo sapiens	Q6VY07	P63010	Q9BXS5	P61769	P01730	P61966	O95782	Q9UI12	O43747","Q6VY07	P63010	Q9BXS5	P61769	P01730	P61966	O95782	Q9UI12	O43747","R-HSA-182243	R-HSA-167601	R-HSA-167537	R-HSA-182198	R-HSA-182279	R-HSA-182263	R-HSA-182186	R-HSA-182171	R-HSA-182286	R-HSA-200879	R-HSA-167566	R-HSA-167597"
R-HSA-69615	G1/S DNA Damage Checkpoints	36	68	0.00189655	0.242585	0.469127	5	8	0.000607118	9606	Homo sapiens	Q13501	Q9NS69	Q9H1Y0	O96008	O94826	O95140	P62979	Q96B49	P21796","Q13501	Q9NS69	Q9H1Y0	O96008	O94826	O95140	P62979	Q96B49	P21796","R-HSA-5205663	R-HSA-5205661	R-HSA-5205673	R-HSA-5205682	R-HSA-5205649"
R-HSA-69206	G1/S Transition	54	131	0.00965517	0.243111	0.469127	21	40	0.00303559	9606	Homo sapiens	Q15633	Q9UKV8	P07900	Q9UL18	O75569	Q8TEM1	P57740	Q12769	P78406	Q99567	P68431	Q8NFH3	Q8NFH4	Q9BW27	Q8NFH5	Q8WUM0	P62875	O15514	P49792	Q9HAV4	P30876	P62826	Q16777	P62805	O75694	Q8N1F7	P19387	P19388	P36954	P37198	P24928	P62487	Q99598	P12270	Q92621	Q9BVL2	Q15631	Q9UKX7","Q15633
R-HSA-69205	G1/S-Specific Transcription	5	28	0.015	0.247279	0.469127	131	131	0.00994156	9606	Homo sapiens	O95714	Q06587	Q99567	Q96PU4	Q9Y6K9	P63165	Q15022	Q9BW27	Q9Y2X3	P45973	Q8WUM0	Q12873	P46060	P56524	Q9UPW6	Q15424	Q92769	P62805	O75694	Q01831	Q02447	P37198	O60216	Q9UQE7	P12270	Q92841	Q9BVL2	Q09472	P27694	Q8TEM1	P57740	Q12769	P78406	P11387	P17844	Q92793	Q8NFH3	Q8NFH4
R-HSA-69481	G2/M Checkpoints	64	151	0.00215517	0.247317	0.469127	4	4	0.000303559	9606	Homo sapiens	P38919	Q9H074	Q9UKZ1	P23588	Q14240	O75175	Q9C0C2	P60842	Q92600	Q9UFF9","P38919	Q9H074	Q9UKZ1	P23588	Q14240	O75175	Q9C0C2	P60842	Q92600	Q9UFF9","R-HSA-430021	R-HSA-429955	R-HSA-8941312	R-HSA-429992"
R-HSA-69473	G2/M DNA damage checkpoint	25	78	0.00215517	0.247317	0.469127	4	4	0.000303559	9606	Homo sapiens	Q9BYX4	P09429	Q14258	Q9C037	O15111	Q04206	Q9Y6K9	P04271	Q7Z434	P05067","Q9BYX4	P09429	Q14258	Q9C037	O15111	Q04206	Q9Y6K9	P04271	Q7Z434	P05067","R-HSA-933530	R-HSA-168166	R-HSA-933528	R-HSA-168140"
R-HSA-69478	G2/M DNA replication checkpoint	2	5	0.00732759	0.252476	0.469127	22	34	0.00258025	9606	Homo sapiens	O75348	Q16864	P28482	Q8NEB9	Q9Y487	Q06124	P38606	Q99570	Q8NEY4	P31751	P62993	Q9Y5K8	Q13480	P61421	P01111	O00459	Q13488	P21283	O15530	P21281	P27361	Q9Y4H2	Q15904	Q9UQC2	Q93050	P01116-2	Q13370	P42338	Q9UI12	Q5T1C6","O75348	Q16864	P28482	Q8NEB9	Q9Y487	Q06124	P38606	Q99570	Q8NEY4
R-HSA-69275	G2/M Transition	78	198	0.00267241	0.253573	0.469127	12	15	0.00113835	9606	Homo sapiens	P48163	Q8NCN5	P10515	P07195	O00330	Q04760	Q16775	O15427	O95563	P53985	P21796	Q9P0J1","P48163	Q8NCN5	Q16775-2	P10515	P07195	O00330	Q04760	O15427	O95563	P53985	P21796	Q9P0J1","R-HSA-5694071	R-HSA-6783221	R-HSA-372342	R-HSA-71397	R-HSA-373875	R-HSA-71849	R-HSA-203946	R-HSA-204169	R-HSA-9012036	R-HSA-373867	R-HSA-70510	R-HSA-9012374"
R-HSA-180292	GAB1 signalosome	6	17	0.000948276	0.253924	0.469127	5	5	0.000379449	9606	Homo sapiens	P63279	Q04206	Q9Y6K9	P63165	Q14164","P63279	Q04206	Q9Y6K9	P63165	Q14164","R-HSA-4656914	R-HSA-4755536	R-HSA-4755411	R-HSA-4755478	R-HSA-4755479"
R-HSA-977444	GABA B receptor activation	4	43	0.000948276	0.253924	0.469127	4	4	0.000303559	9606	Homo sapiens	Q6VY07	Q9BXS5	P61769	P61966	O43747","Q6VY07	Q9BXS5	P61769	P61966	O43747","R-HSA-182243	R-HSA-182279	R-HSA-182263	R-HSA-182286"
R-HSA-977443	GABA receptor activation	5	60	0.000948276	0.253924	0.469127	4	4	0.000303559	9606	Homo sapiens	P29597	P27361	P06493	Q06124	Q02750","P29597	P27361	P06493	Q06124	Q02750","R-HSA-109857	R-HSA-109860	R-HSA-109863	R-HSA-112342"
R-HSA-888590	GABA synthesis, release, reuptake and degradation	5	19	0.000948276	0.253924	0.469127	3	3	0.000227669	9606	Homo sapiens	P52298	Q09161	P62306	P62318	P62308","P52298	Q09161	P62306	P62318	P62308","R-HSA-77585	R-HSA-77584	R-HSA-77586"
R-HSA-9726842	Gain-of-function MRAS complexes activate RAF signaling	6	8	0.000948276	0.253924	0.469127	11	19	0.00144191	9606	Homo sapiens	P07900	P0DP23	O95865	P31749	O75608","P07900	P0DP23	O95865	P31749	O75608","R-HSA-202129	R-HSA-1497796	R-HSA-202144	R-HSA-1497810	R-HSA-202137	R-HSA-5693373	R-HSA-202111	R-HSA-202127	R-HSA-202110	R-HSA-1497784	R-HSA-203613"
R-HSA-70370	Galactose catabolism	4	5	0.000948276	0.253924	0.469127	3	7	0.000531229	9606	Homo sapiens	P62877	P63208	Q9UF56	P62979	Q13616","P62877	P63208	Q9UF56	P62979	Q13616","R-HSA-9708517	R-HSA-9708525	R-HSA-9708557"
R-HSA-163841	Gamma carboxylation, hypusine formation and arylsulfatase activation	9	42	0.0062931	0.255958	0.469127	56	106	0.00804432	9606	Homo sapiens	P52298	O15164	P19174	P13984	P42224	P11274	P62993	Q9UBW7	Q16630	Q13480	Q7Z7A1	P62875	O94905	P01111	O15514	P30876	Q09161	P35269	P19387	P19388	O95684	P36954	Q9UQC2	P24928	P62487	P01116-2","P52298	O15164	P19174	P13984	P42224	P11274	P62993-1	Q9UBW7	Q16630	Q13480	P62875	O94905	P01111
R-HSA-190861	Gap junction assembly	4	38	0.00318966	0.257063	0.469127	1	2	0.00015178	9606	Homo sapiens	O43396	Q9NNW5	Q03001	B2RTY4	Q01082	O43639	P16333	Q00610	P46940	Q13177	P67936	Q13153	P60953	Q93008","O43396	Q9NNW5	Q03001	B2RTY4	Q01082	O43639	P16333	Q00610	P46940	Q13177	P67936	Q13153	P60953	Q93008","R-HSA-9018794"
R-HSA-190873	Gap junction degradation	7	12	0.0037069	0.258822	0.469127	34	42	0.00318737	9606	Homo sapiens	Q13952	Q15126	Q15648	Q01581	P53602	O00763	P14324	Q86X55	Q03426	Q92793	Q96RS0	Q9BZK7	Q13085	P49327	P08047	O95749","Q13952	Q15126	Q15648	Q01581	P53602	O00763	P14324	Q86X55	Q03426	Q92793	Q96RS0	Q9BZK7	Q13085	P49327	P08047	O95749","R-HSA-1655833	R-HSA-2426148	R-HSA-1655832	R-HSA-2426151	R-HSA-2426150	R-HSA-1655837	R-HSA-1655836	R-HSA-1655839
R-HSA-190828	Gap junction trafficking	11	49	8.62069e-05	0.265234	0.469127	4	4	0.000303559	9606	Homo sapiens	Q9UKM7	R-HSA-9036011	R-HSA-4793949	R-HSA-9036012"
R-HSA-157858	Gap junction trafficking and regulation	12	51	8.62069e-05	0.265234	0.469127	4	4	0.000303559	9606	Homo sapiens	O75352	R-HSA-4686998	R-HSA-9036021	R-HSA-9036020"
R-HSA-5696397	Gap-filling DNA repair synthesis and ligation in GG-NER	11	25	8.62069e-05	0.265234	0.469127	3	3	0.000227669	9606	Homo sapiens	P06865	R-HSA-9035978	R-HSA-3656259"
R-HSA-6782210	Gap-filling DNA repair synthesis and ligation in TC-NER	31	64	8.62069e-05	0.265234	0.469127	3	3	0.000227669	9606	Homo sapiens	P07686	R-HSA-9035982	R-HSA-3662344"
R-HSA-881907	Gastrin-CREB signalling pathway via PKC and MAPK	8	19	8.62069e-05	0.265234	0.469127	3	3	0.000227669	9606	Homo sapiens	P08236	R-HSA-9036068	R-HSA-9036070"
R-HSA-6787639	GDP-fucose biosynthesis	2	6	8.62069e-05	0.265234	0.469127	2	2	0.00015178	9606	Homo sapiens	P54802	R-HSA-9036052"
R-HSA-8950505	Gene and protein expression by JAK-STAT signaling after Interleukin-12 stimulation	25	37	8.62069e-05	0.265234	0.469127	2	2	0.00015178	9606	Homo sapiens	P51688	R-HSA-9036050"
R-HSA-74160	Gene expression (Transcription)	367	1524	8.62069e-05	0.265234	0.469127	2	2	0.00015178	9606	Homo sapiens	P16278	R-HSA-2265534"
R-HSA-211000	Gene Silencing by RNA	39	112	8.62069e-05	0.265234	0.469127	2	2	0.00015178	9606	Homo sapiens	P22304	R-HSA-9036046"
R-HSA-202433	Generation of second messenger molecules	12	53	8.62069e-05	0.265234	0.469127	2	2	0.00015178	9606	Homo sapiens	P15848	R-HSA-2282889"
R-HSA-212436	Generic Transcription Pathway	255	1258	8.62069e-05	0.265234	0.469127	2	2	0.00015178	9606	Homo sapiens	Q02318	R-HSA-5602170"
R-HSA-5610785	GLI3 is processed to GLI3R by the proteasome	40	60	8.62069e-05	0.265234	0.469127	2	2	0.00015178	9606	Homo sapiens	Q9NSU2	R-HSA-3244605"
R-HSA-5696399	Global Genome Nucleotide Excision Repair (GG-NER)	35	84	8.62069e-05	0.265234	0.469127	2	2	0.00015178	9606	Homo sapiens	O75874	R-HSA-389550"
R-HSA-163359	Glucagon signaling in metabolic regulation	4	34	8.62069e-05	0.265234	0.469127	2	2	0.00015178	9606	Homo sapiens	P23219	R-HSA-140359"
R-HSA-381676	Glucagon-like Peptide-1 (GLP1) regulates insulin secretion	9	43	8.62069e-05	0.265234	0.469127	1	1	7.58898e-05	9606	Homo sapiens	P06400
R-HSA-420092	Glucagon-type ligand receptors	3	34	8.62069e-05	0.265234	0.469127	1	1	7.58898e-05	9606	Homo sapiens	P25054
R-HSA-70263	Gluconeogenesis	20	34	8.62069e-05	0.265234	0.469127	1	1	7.58898e-05	9606	Homo sapiens	P11166
R-HSA-70326	Glucose metabolism	48	98	8.62069e-05	0.265234	0.469127	1	1	7.58898e-05	9606	Homo sapiens	Q96BI1
R-HSA-156588	Glucuronidation	1	25	8.62069e-05	0.265234	0.469127	1	1	7.58898e-05	9606	Homo sapiens	P49247
R-HSA-8964539	Glutamate and glutamine metabolism	7	15	8.62069e-05	0.265234	0.469127	1	1	7.58898e-05	9606	Homo sapiens	P34949
R-HSA-399721	Glutamate binding, activation of AMPA receptors and synaptic plasticity	5	31	8.62069e-05	0.265234	0.469127	1	1	7.58898e-05	9606	Homo sapiens	O15305
R-HSA-210500	Glutamate Neurotransmitter Release Cycle	4	24	8.62069e-05	0.265234	0.469127	1	1	7.58898e-05	9606	Homo sapiens	Q96AA3
R-HSA-156590	Glutathione conjugation	13	37	8.62069e-05	0.265234	0.469127	1	1	7.58898e-05	9606	Homo sapiens	Q13724
R-HSA-174403	Glutathione synthesis and recycling	7	13	8.62069e-05	0.265234	0.469127	1	1	7.58898e-05	9606	Homo sapiens	O00400
R-HSA-1483206	Glycerophospholipid biosynthesis	29	129	8.62069e-05	0.265234	0.469127	1	1	7.58898e-05	9606	Homo sapiens	P49247
R-HSA-6814848	Glycerophospholipid catabolism	1	7	8.62069e-05	0.265234	0.469127	1	1	7.58898e-05	9606	Homo sapiens	P51580
R-HSA-6783984	Glycine degradation	1	4	8.62069e-05	0.265234	0.469127	1	1	7.58898e-05	9606	Homo sapiens	Q9BT22
R-HSA-70221	Glycogen breakdown (glycogenolysis)	8	15	8.62069e-05	0.265234	0.469127	1	1	7.58898e-05	9606	Homo sapiens	P51570
R-HSA-8982491	Glycogen metabolism	12	27	8.62069e-05	0.265234	0.469127	1	1	7.58898e-05	9606	Homo sapiens	P37837
R-HSA-3828062	Glycogen storage disease type 0 (muscle GYS1)	2	2	8.62069e-05	0.265234	0.469127	1	1	7.58898e-05	9606	Homo sapiens	Q2TAA5
R-HSA-5357609	Glycogen storage disease type II (GAA)	2	2	8.62069e-05	0.265234	0.469127	1	1	7.58898e-05	9606	Homo sapiens	P34059
R-HSA-3878781	Glycogen storage disease type IV (GBE1)	1	3	8.62069e-05	0.265234	0.469127	1	1	7.58898e-05	9606	Homo sapiens	P15586
R-HSA-3814836	Glycogen storage disease type XV (GYG1)	2	2	8.62069e-05	0.265234	0.469127	1	1	7.58898e-05	9606	Homo sapiens	Q96EY8
R-HSA-3229121	Glycogen storage diseases	5	16	8.62069e-05	0.265234	0.469127	1	1	7.58898e-05	9606	Homo sapiens	Q10469
R-HSA-3322077	Glycogen synthesis	6	16	8.62069e-05	0.265234	0.469127	1	1	7.58898e-05	9606	Homo sapiens	P37837
R-HSA-70171	Glycolysis	35	78	8.62069e-05	0.265234	0.469127	1	1	7.58898e-05	9606	Homo sapiens	Q9NRA2
R-HSA-1630316	Glycosaminoglycan metabolism	16	124	8.62069e-05	0.265234	0.469127	1	1	7.58898e-05	9606	Homo sapiens	P07902
R-HSA-1660662	Glycosphingolipid metabolism	13	46	8.62069e-05	0.265234	0.469127	1	1	7.58898e-05	9606	Homo sapiens	Q14376
R-HSA-389661	Glyoxylate metabolism and glycine degradation	10	31	8.62069e-05	0.265234	0.469127	1	1	7.58898e-05	9606	Homo sapiens	Q06210
R-HSA-432722	Golgi Associated Vesicle Biogenesis	26	56	8.62069e-05	0.265234	0.469127	1	1	7.58898e-05	9606	Homo sapiens	P33897
R-HSA-162658	Golgi Cisternae Pericentriolar Stack Reorganization	7	14	8.62069e-05	0.265234	0.469127	1	1	7.58898e-05	9606	Homo sapiens	Q7Z4W1
R-HSA-8856688	Golgi-to-ER retrograde transport	50	137	8.62069e-05	0.265234	0.469127	1	1	7.58898e-05	9606	Homo sapiens	P23526
R-HSA-430116	GP1b-IX-V activation signalling	4	12	8.62069e-05	0.265234	0.469127	1	1	7.58898e-05	9606	Homo sapiens	O14841
R-HSA-388396	GPCR downstream signalling	64	631	8.62069e-05	0.265234	0.469127	1	1	7.58898e-05	9606	Homo sapiens	Q16678
R-HSA-500792	GPCR ligand binding	11	469	8.62069e-05	0.265234	0.469127	1	1	7.58898e-05	9606	Homo sapiens	P48637
R-HSA-202040	G-protein activation	4	24	8.62069e-05	0.265234	0.469127	1	1	7.58898e-05	9606	Homo sapiens	O75874
R-HSA-397795	G-protein beta:gamma signalling	12	32	0.0012069	0.265707	0.469127	4	4	0.000303559	9606	Homo sapiens	P40938	P40937	P28340	P35251	P12004	P35249","P40938	P40937	P28340	P35251	P12004	P35249","R-HSA-69074	R-HSA-69063	R-HSA-69053	R-HSA-69068"
R-HSA-112040	G-protein mediated events	17	54	0.0012069	0.265707	0.469127	4	4	0.000303559	9606	Homo sapiens	P40938	P40937	P28340	P35251	P12004	P35249","P40938	P40937	P28340	P35251	P12004	P35249","R-HSA-69074	R-HSA-69063	R-HSA-69053	R-HSA-69068"
R-HSA-114604	GPVI-mediated activation cascade	15	35	0.0012069	0.265707	0.469127	9	10	0.000758898	9606	Homo sapiens	P27694	P54278	P28340	P35244	P43246	P12004","P27694	P54278	P28340	P35244	P43246	P12004","R-HSA-5358912	R-HSA-5358579	R-HSA-5358597	R-HSA-5358599	R-HSA-5358518	R-HSA-5444516	R-HSA-5444523	R-HSA-5358525	R-HSA-5358510"
R-HSA-179812	GRB2 events in EGFR signaling	3	14	0.0012069	0.265707	0.469127	8	9	0.000683008	9606	Homo sapiens	P27694	P54278	P28340	P35244	P43246	P12004","P27694	P54278	P28340	P35244	P43246	P12004","R-HSA-5358545	R-HSA-5358513	R-HSA-5358512	R-HSA-5358579	R-HSA-5358519	R-HSA-5358919	R-HSA-5358619	R-HSA-5444511"
R-HSA-1963640	GRB2 events in ERBB2 signaling	3	19	0.0012069	0.265707	0.469127	8	18	0.00136602	9606	Homo sapiens	P24386	Q53FA7	P41182	Q92696	Q92597	P53611","P24386	Q53FA7	P41182	Q92696	Q92597	P53611","R-HSA-6801109	R-HSA-6799441	R-HSA-6801089	R-HSA-5633314	R-HSA-6801101	R-HSA-6799466	R-HSA-6799722	R-HSA-6800250"
R-HSA-354194	GRB2:SOS provides linkage to MAPK signaling for Integrins	6	15	0.0012069	0.265707	0.469127	5	12	0.000910678	9606	Homo sapiens	Q9UBK8	P21964	P23526	P51580	P31153	Q99707","Q9UBK8	P21964	P23526	P51580	P31153	Q99707","R-HSA-158609	R-HSA-174401	R-HSA-174374	R-HSA-175983	R-HSA-5603114"
R-HSA-982772	Growth hormone receptor signaling	6	24	0.00793103	0.26982	0.469127	19	19	0.00144191	9606	Homo sapiens	P50990	P51784	P50991	Q99471	O60925	O00567	P17987	P78371	P61962	P62879	Q9Y2T2	O15212	P48643	P40227	P62873	Q9BQE3	Q9H0D6	P60709	Q9HAV0	Q13509	P19784	Q9NQP4	P50148	Q99832	Q9BUF5	Q9Y6D5	P67870	P68366	P49368	Q15477	P61758	Q9UHV9","P50990	P51784	P50991	Q99471	O60925	O00567	P17987
R-HSA-72706	GTP hydrolysis and joining of the 60S ribosomal subunit	90	113	0.00793103	0.26982	0.469127	46	56	0.00424983	9606	Homo sapiens	Q05193	O15144	O15145	O14672	O15143	P12931	O43639	P35579	P53667	Q7Z406	P14780	P63261	P20936	P23528	Q00610	P63000	O15511	P09496	P61586	P09497	Q13464	P60953	Q92747	P60709	O75116	O95782	P63010	Q92542	P61158	Q13177	Q13153	Q15375","Q05193	O15144	O15145	O14672	O15143	O43639	P35579
R-HSA-3214847	HATs acetylate histones	14	108	0.00146552	0.273481	0.469127	4	4	0.000303559	9606	Homo sapiens	P48729	P25054	Q16537	P30153	Q14738	P49841	Q13362","P48729	P25054	Q16537	P30153	Q14738	P49841	Q13362","R-HSA-195283	R-HSA-195318	R-HSA-195287	R-HSA-195300"
R-HSA-9609690	HCMV Early Events	37	208	0.00146552	0.273481	0.469127	4	4	0.000303559	9606	Homo sapiens	Q9NYB0	P27694	P28340	P39748	P35244	Q15554	P12004","Q9NYB0	P27694	P28340	P39748	P35244	Q15554	P12004","R-HSA-174451	R-HSA-174441	R-HSA-174446	R-HSA-174445"
R-HSA-9609646	HCMV Infection	50	262	0.00146552	0.273481	0.469127	17	19	0.00144191	9606	Homo sapiens	Q13951	Q9HCE1	Q9UKV8	Q9UL18	Q00534	Q06124	P12931","Q13951	Q9HCE1	Q9UKV8	Q9UL18	Q00534	Q06124	P12931","R-HSA-8938440	R-HSA-8935785	R-HSA-8938507	R-HSA-8937134	R-HSA-8937728	R-HSA-8936068	R-HSA-8938853	R-HSA-8865320	R-HSA-8937767	R-HSA-8935864	R-HSA-8939129	R-HSA-8935930	R-HSA-8936058	R-HSA-8937744	R-HSA-8937682	R-HSA-8935766	R-HSA-8938487"
R-HSA-9610379	HCMV Late Events	35	173	0.00146552	0.273481	0.469127	13	23	0.00174547	9606	Homo sapiens	Q96AA3	Q9BT22	Q2TAA5	Q13724	Q10469	Q9UKM7	O75352","Q96AA3	Q9BT22	Q2TAA5	Q13724	Q10469	Q9UKM7	O75352","R-HSA-9036008	R-HSA-9036011	R-HSA-4549382	R-HSA-4551297	R-HSA-9036012	R-HSA-4570573	R-HSA-4793955	R-HSA-9036025	R-HSA-4686998	R-HSA-4793947	R-HSA-4793949	R-HSA-9036021	R-HSA-9036020"
R-HSA-3214815	HDACs deacetylate histones	11	60	0.00146552	0.273481	0.469127	1	29	0.0022008	9606	Homo sapiens	Q96FZ7	Q8WUX9	Q14457	Q9Y3E7	Q8NEB9	Q9H444	Q99570","Q96FZ7	Q8WUX9	Q14457	Q9Y3E7	Q8NEB9	Q9H444	Q99570","R-HSA-9698265"
R-HSA-8963896	HDL assembly	1	8	0.00146552	0.273481	0.469127	1	30	0.00227669	9606	Homo sapiens	Q96FZ7	Q8WUX9	Q14457	Q9Y3E7	Q8NEB9	Q9H444	Q99570","Q96FZ7	Q8WUX9	Q14457	Q9Y3E7	Q8NEB9	Q9H444	Q99570","R-HSA-9687435"
R-HSA-8964011	HDL clearance	1	5	0.0151724	0.275164	0.469127	34	44	0.00333915	9606	Homo sapiens	Q14643	O95999	P51665	O43318	P15498	P62993	P62195	Q9Y6K9	Q14571	P63208	Q92530	Q13200	Q14573	P01111	O43242	P55036	O00231	Q99436	Q04864	P63098	P48556	P49721	Q16401	P49720	P60900	O00329	P28066	P62937	P28062	Q13616	O00487	P35998	P62333	P20618	P25789	P25788	P40306	P62979
R-HSA-8964058	HDL remodeling	2	11	0.00172414	0.27876	0.469127	2	2	0.00015178	9606	Homo sapiens	P30260	Q9UJX6	Q9H1A4	Q13042	P06493	Q9UJX5	P14635	Q9UJX3","P30260	Q9UJX6	Q9H1A4	Q13042	P06493	Q9UJX5	P14635	Q9UJX3","R-HSA-174119	R-HSA-174132"
R-HSA-3214842	HDMs demethylate histones	5	26	0.0393966	0.28055	0.469127	273	493	0.0374137	9606	Homo sapiens	Q9H0E2	P07900	Q9H3K6	P37837	Q9H3S7	O43318	P38646	P15498	Q05209	P42224	P62993	P16220	P62195	P04083	O15357	P62877	P63208	Q9NSI6	P49137	P07355	P07237	P42226	P55036	P27361	P11215	Q14738	P22626	P14174	P48556	P09661	Q16401	P05067	P60900	P42574	P42338	Q15833	O00329	P29597
R-HSA-5685942	HDR through Homologous Recombination (HRR)	13	66	0.0257759	0.282264	0.469127	91	157	0.0119147	9606	Homo sapiens	P25054	Q9Y265	Q70CQ2	O43318	P48729	Q9Y3A6	P62195	Q14571	P62877	P63208	P09496	P62879	P09497	Q96QK1	Q13761	P62873	Q14573	Q13362	Q9HBX8	P55036	P62805	Q9HAV0	Q14738	P48556	Q16401	P60900	Q09472	Q9UKV8	Q86UU0	P32121	P35998	Q92793	P17252	P25789	P25788	P40306	P61289	O14686
R-HSA-5693567	HDR through Homologous Recombination (HRR) or Single Strand Annealing (SSA)	26	114	0.00198276	0.28238	0.469127	5	5	0.000379449	9606	Homo sapiens	Q9NYJ8	Q16644	P61088	Q9Y6K9	P62979	P49137	Q15750	O43318	P46734","Q9NYJ8	Q16644	P61088	Q9Y6K9	P62979	P49137	Q15750	O43318	P46734","R-HSA-450257	R-HSA-450222	R-HSA-450333	R-HSA-450346	R-HSA-450296"
R-HSA-5685939	HDR through MMEJ (alt-NHEJ)	6	10	0.00198276	0.28238	0.469127	11	21	0.00159369	9606	Homo sapiens	P00491	P00492	Q16831	P00813	P27707	Q9P2T1	P04183	P19971	P07741","P00491	P00492	Q16831	P00813	P27707	Q9P2T1	P04183	P19971	P07741","R-HSA-112033	R-HSA-74241	R-HSA-73632	R-HSA-112034	R-HSA-74213	R-HSA-74372	R-HSA-109671	R-HSA-74215	R-HSA-514604	R-HSA-112266	R-HSA-73598"
R-HSA-5685938	HDR through Single Strand Annealing (SSA)	10	37	0.000517241	0.28256	0.469127	5	5	0.000379449	9606	Homo sapiens	Q13951	P13612	Q13761","Q13951	P13612	Q13761","R-HSA-8952442	R-HSA-8949276	R-HSA-8949343	R-HSA-8949301	R-HSA-8949335"
R-HSA-5358346	Hedgehog ligand biogenesis	40	65	0.000517241	0.28256	0.469127	2	2	0.00015178	9606	Homo sapiens	O14727	P99999	P42574","O14727	P99999	P42574","R-HSA-114261	R-HSA-114252"
R-HSA-5610787	Hedgehog 'off' state	47	114	0.000517241	0.28256	0.469127	2	2	0.00015178	9606	Homo sapiens	Q12834	P06493	P14635","Q12834	P06493	P14635","R-HSA-174122	R-HSA-174174"
R-HSA-5632684	Hedgehog 'on' state	40	85	0.000517241	0.28256	0.469127	1	1	7.58898e-05	9606	Homo sapiens	P62877	P63208	Q13616","P62877	P63208	Q13616","R-HSA-2220978"
R-HSA-189451	Heme biosynthesis	3	15	0.000517241	0.28256	0.469127	1	1	7.58898e-05	9606	Homo sapiens	P62877	P63208	Q13616","P62877	P63208	Q13616","R-HSA-2220978"
R-HSA-189483	Heme degradation	4	16	0.000517241	0.28256	0.469127	2	3	0.000227669	9606	Homo sapiens	P42574	P42575	P62258","P42574	P42575	P62258","R-HSA-204981	R-HSA-205117"
R-HSA-9707616	Heme signaling	11	47	0.000517241	0.28256	0.469127	3	5	0.000379449	9606	Homo sapiens	P06702	P05109	P02788","P06702	P05109	P02788","R-HSA-6798528	R-HSA-1222491	R-HSA-6798474"
R-HSA-109582	Hemostasis	160	726	0.00224138	0.284844	0.469127	10	12	0.000910678	9606	Homo sapiens	Q92835	Q01970	P0DP23	P19174	O15357	O43426	Q96BZ4	P27987	Q13572	P16885","Q92835	Q01970	P0DP23	P19174	O15357	O43426	Q96BZ4	P27987	Q13572	P16885","R-HSA-1855197	R-HSA-1855214	R-HSA-1855177	R-HSA-1855172	R-HSA-1855221	R-HSA-1855159	R-HSA-1855153	R-HSA-1855169	R-HSA-1855218	R-HSA-1855171"
R-HSA-1638091	Heparan sulfate/heparin (HS-GAG) metabolism	8	55	0.0025	0.28647	0.469127	7	7	0.000531229	9606	Homo sapiens	Q9Y478	P42345	Q9Y376	Q6IAA8	O43504	Q8NBW4	Q92574	Q8N122	Q15382	Q9UHA4	Q13131","Q9Y478	P42345	Q9Y376	Q6IAA8	O43504	Q8NBW4	Q92574	Q8N122	Q15382	Q9UHA4	Q13131","R-HSA-380949	R-HSA-447074	R-HSA-380979	R-HSA-200421	R-HSA-380930	R-HSA-380927	R-HSA-380942"
R-HSA-5387390	Hh mutants abrogate ligand secretion	38	59	0.00405172	0.287122	0.469127	11	11	0.000834788	9606	Homo sapiens	Q92804	Q15545	P30876	P18074	P35269	P32780	P29083	P19387	P19388	O00268	P13984	P36954	P24928	P62487	Q00403	P62875	O15514","Q92804	Q15545	P30876	P18074	P35269	P32780	P29083	P19387	P19388	O00268	P13984	P36954	P24928	P62487	Q00403	P62875	O15514","R-HSA-75873	R-HSA-111264	R-HSA-76576	R-HSA-75861	R-HSA-9613494	R-HSA-75864
R-HSA-5362768	Hh mutants are degraded by ERAD	38	56	0.00405172	0.287122	0.469127	9	9	0.000683008	9606	Homo sapiens	Q92804	Q15545	P30876	P18074	P35269	P32780	P29083	P19387	P19388	O00268	P13984	P36954	P24928	P62487	Q00403	P62875	O15514","Q92804	Q15545	P30876	P18074	P35269	P32780	P29083	P19387	P19388	O00268	P13984	P36954	P24928	P62487	Q00403	P62875	O15514","R-HSA-167474	R-HSA-9613490	R-HSA-167136	R-HSA-167121	R-HSA-9613498	R-HSA-167115
R-HSA-70921	Histidine catabolism	1	8	0.00405172	0.287122	0.469127	7	7	0.000531229	9606	Homo sapiens	Q92804	Q15545	P30876	P18074	P35269	P32780	P29083	P19387	P19388	O00268	P13984	P36954	P24928	P62487	Q00403	P62875	O15514","Q92804	Q15545	P30876	P18074	P35269	P32780	P29083	P19387	P19388	O00268	P13984	P36954	P24928	P62487	Q00403	P62875	O15514","R-HSA-75873	R-HSA-111264	R-HSA-76576	R-HSA-9613494	R-HSA-75850	R-HSA-9613497
R-HSA-167287	HIV elongation arrest and recovery	22	36	0.00405172	0.287122	0.469127	5	5	0.000379449	9606	Homo sapiens	Q92804	Q15545	P30876	P18074	P35269	P32780	P29083	P19387	P19388	O00268	P13984	P36954	P24928	P62487	Q00403	P62875	O15514","Q92804	Q15545	P30876	P18074	P35269	P32780	P29083	P19387	P19388	O00268	P13984	P36954	P24928	P62487	Q00403	P62875	O15514","R-HSA-109637	R-HSA-109636	R-HSA-109639	R-HSA-75095	R-HSA-109638"
R-HSA-162906	HIV Infection	135	248	0.00405172	0.287122	0.469127	4	4	0.000303559	9606	Homo sapiens	Q92804	Q15545	P30876	P18074	P35269	P32780	P29083	P19387	P19388	O00268	P13984	P36954	P24928	P62487	Q00403	P62875	O15514","Q92804	Q15545	P30876	P18074	P35269	P32780	P29083	P19387	P19388	O00268	P13984	P36954	P24928	P62487	Q00403	P62875	O15514","R-HSA-167477	R-HSA-167130	R-HSA-167134	R-HSA-167118"
R-HSA-162587	HIV Life Cycle	81	165	0.00405172	0.287122	0.469127	3	3	0.000227669	9606	Homo sapiens	Q92804	Q15545	P30876	P18074	P35269	P32780	P29083	P19387	P19388	O00268	P13984	P36954	P24928	P62487	Q00403	P62875	O15514","Q92804	Q15545	P30876	P18074	P35269	P32780	P29083	P19387	P19388	O00268	P13984	P36954	P24928	P62487	Q00403	P62875	O15514","R-HSA-75861	R-HSA-75864	R-HSA-75866"
R-HSA-167169	HIV Transcription Elongation	24	47	0.00405172	0.287122	0.469127	21	22	0.00166958	9606	Homo sapiens	Q86TU7	Q9C005	Q9BYW2	P62805	Q8NEZ4	O75530	Q9NR48	Q8WTS6	Q9H9B1	P68431	Q15291	Q04206	Q15022	O15047	Q4FZB7	O14686	P61964","Q86TU7	Q9C005	Q9BYW2	P62805	Q8NEZ4	O75530	Q9NR48	Q8WTS6	Q9H9B1	P68431	Q15291	Q04206	Q15022	O15047	Q4FZB7	O14686	P61964","R-HSA-5637686	R-HSA-5159245	R-HSA-5244692	R-HSA-5634802	R-HSA-5638332	R-HSA-5634750
R-HSA-167161	HIV Transcription Initiation	17	47	0.00275862	0.287473	0.469127	15	15	0.00113835	9606	Homo sapiens	Q01970	O15530	Q9HAV0	P31749	P62879	P61586	Q15052	P62873	P31751	P48736	Q13153	P60953","Q01970	O15530	Q9HAV0	P31749	P62879	P61586	Q15052	P62873	P31751	P48736	Q13153	P60953","R-HSA-392295	R-HSA-8964619	R-HSA-8964271	R-HSA-202692	R-HSA-392300	R-HSA-8964614	R-HSA-8964634	R-HSA-8964604	R-HSA-8964605	R-HSA-8964317	R-HSA-398193	R-HSA-8964241	R-HSA-9603279	R-HSA-398040	R-HSA-8964599"
R-HSA-5693579	Homologous DNA Pairing and Strand Exchange	9	42	0.00275862	0.287473	0.469127	11	14	0.00106246	9606	Homo sapiens	Q96ST3	Q13554	Q9HCE1	Q9UKV8	Q92769	P16220	P0DP23	Q9UL18	P42858	Q13547	Q9BZK7	Q14739","Q96ST3	Q13554	Q9HCE1	Q9UKV8	Q92769	P16220	P0DP23	Q9UL18	P42858	Q13547	Q9BZK7	Q14739","R-HSA-9615490	R-HSA-8986937	R-HSA-9023592	R-HSA-9005995	R-HSA-8986939	R-HSA-9021183	R-HSA-9021182	R-HSA-9021888	R-HSA-9006992	R-HSA-9018594	R-HSA-9615501"
R-HSA-5693538	Homology Directed Repair	30	120	0.00301724	0.288001	0.469127	13	13	0.000986568	9606	Homo sapiens	Q9BYX4	Q14258	Q9C037	Q13526	Q7Z434	Q9UHD2	Q86UT6	Q9H1Y0	P05161	Q14164	P62979	P41226	O14933","Q9BYX4	Q14258	Q9C037	Q13526	Q7Z434	Q9UHD2	Q86UT6	Q9H1Y0	P05161	Q14164	P62979	P41226	O14933","R-HSA-936462	R-HSA-936390	R-HSA-990528	R-HSA-990526	R-HSA-937343	R-HSA-936380	R-HSA-936412	R-HSA-936381	R-HSA-936378	R-HSA-936475	R-HSA-937337	R-HSA-936564	R-HSA-936563"
R-HSA-162909	Host Interactions of HIV factors	86	144	0.00327586	0.288161	0.469127	11	11	0.000834788	9606	Homo sapiens	P50990	P50991	Q9HAV0	P19784	P50148	Q99832	P17987	P67870	P78371	P62879	P48643	P49368	P40227	P62873","P50990	P50991	Q9HAV0	P19784	P50148	Q99832	P17987	P67870	P78371	P62879	P48643	P49368	P40227	P62873","R-HSA-6814119	R-HSA-8850534	R-HSA-6814418	R-HSA-8850529	R-HSA-8850560	R-HSA-8850527	R-HSA-6814124	R-HSA-8850539	R-HSA-6814121	R-HSA-6814409	R-HSA-6814120"
R-HSA-3371511	HSF1 activation	8	12	0.0228448	0.290059	0.469127	98	116	0.00880322	9606	Homo sapiens	P08758	Q8N2K0	Q14643	P55145	P28482	O00186	P18089	P12931	Q9UEU0	P15498	P62993	Q8NBF2	P21926	P63000	Q9NUQ9	Q14571	P23743	P62834	P61224	P62879	P02765	P61586	P62873	P08567	P46108	Q14573	P01033	P04049	Q13685	O15530	Q9HAV0	P27361	P10124	P30273	P50148	P18206	P84095	P11021
R-HSA-3371571	HSF1-dependent transactivation	13	24	0.0147414	0.293407	0.469127	47	251	0.0190483	9606	Homo sapiens	Q96FZ7	P52630	Q9UKL0	Q16706	P07900	Q9H444	Q99570	P48729	Q9Y3E7	O60885	P21964	P63165	P27824	P55072	P07437	Q12873	P07711	Q14457	Q92769	P04843	Q14697	P04844	Q13724	Q9UKM7	P12268	Q8WUX9	P54709	P63010	P15260	P49841	P46977	P05026	P29597	P61803	P49840	Q10469	Q8NEB9	Q460N5
R-HSA-2022928	HS-GAG biosynthesis	3	31	0.000775862	0.302199	0.469127	7	7	0.000531229	9606	Homo sapiens	P08648	Q13951	P31749	P31751","P08648	Q13951	P31749	P31751","R-HSA-8939833	R-HSA-8939963	R-HSA-8940001	R-HSA-8939667	R-HSA-8939829	R-HSA-8939670	R-HSA-8940007"
R-HSA-2024096	HS-GAG degradation	7	22	0.000775862	0.302199	0.469127	5	5	0.000379449	9606	Homo sapiens	O00459	Q9Y4H2	P61586	P42338","O00459	Q9Y4H2	P61586	P42338","R-HSA-198211	R-HSA-198295	R-HSA-202692	R-HSA-198315	R-HSA-198266"
R-HSA-3371497	HSP90 chaperone cycle for steroid hormone receptors (SHR) in the presence of ligand	27	57	0.000775862	0.302199	0.469127	3	3	0.000227669	9606	Homo sapiens	P62937	P0DP23	P63098	P62942","P62937	P0DP23	P63098	P62942","R-HSA-2025882	R-HSA-2025890	R-HSA-9690461"
R-HSA-450520	HuR (ELAVL1) binds and stabilizes mRNA	5	8	0.000775862	0.302199	0.469127	5	8	0.000607118	9606	Homo sapiens	Q09472	Q13526	P78356	P48426","Q09472	Q13526	P78356	P48426","R-HSA-6811479	R-HSA-6811508	R-HSA-6811522	R-HSA-8877692	R-HSA-8877691"
R-HSA-2142845	Hyaluronan metabolism	4	17	0.000775862	0.302199	0.469127	6	10	0.000758898	9606	Homo sapiens	O15254	P43155	P51659	O14734","O15254	P43155	P51659	O14734","R-HSA-390304	R-HSA-390291	R-HSA-389891	R-HSA-389986	R-HSA-390284	R-HSA-389995"
R-HSA-2160916	Hyaluronan uptake and degradation	4	12	0.00543103	0.307397	0.469127	23	32	0.00242847	9606	Homo sapiens	P51452	Q9NYJ8	O15111	Q16644	P28482	P27361	P51812	P30153	Q02750	Q14738	Q13616	Q16828	O43318	P16220	P61088	Q9Y6K9	P63208	P49137	P62979	P45985	Q15750	P46734","P51452	Q9NYJ8	O15111	Q16644	P28482	P27361	P51812	P30153	Q02750	Q14738	Q13616	Q16828	O43318	P16220	P61088	Q9Y6K9	P63208
R-HSA-1483115	Hydrolysis of LPC	2	9	0.00517241	0.309156	0.469127	17	31	0.00235258	9606	Homo sapiens	O00459	P12109	P19174	Q06124	P12931	O43639	P12111	Q05209	P42224	P16333	P46109	P62993	P20936	P08572	P01116-2	P42338	P46108	P01111	P42226	Q14055	P49746","O00459	P12109	P19174	Q06124	P12931	O43639	P12111	Q05209	P42224	P16333	P46109	P20936	P62993-1	P08572	P01116-2	P42338	P46108	P01111
R-HSA-204626	Hypusine synthesis from eIF5A-lysine	3	4	0.00517241	0.309156	0.469127	7	15	0.00113835	9606	Homo sapiens	Q12873	Q9UKL0	Q92769	O94776	Q13547	P28482	Q6IAA8	P27361	O43504	Q8NDX5	Q86YP4	Q8NBW4	Q06587	O75530	O00257	Q9UHA4	Q8WXI9	P42345	Q15022	Q8N122	Q15382","Q12873	Q9UKL0	Q92769	O94776	Q13547	P28482	Q6IAA8	P27361	O43504	Q8NDX5	Q86YP4	Q8NBW4	Q06587	O75530	O00257	Q9UHA4	Q8WXI9	P42345
R-HSA-2428924	IGF1R signaling cascade	15	62	0.00103448	0.312418	0.469127	7	7	0.000531229	9606	Homo sapiens	O00329	Q9Y4H2	Q13480	P48736	P42338","O00329	Q9Y4H2	Q13480	P48736	P42338","R-HSA-9027273	R-HSA-9027272	R-HSA-9021627	R-HSA-9027275	R-HSA-9012657	R-HSA-9027281	R-HSA-9027280"
R-HSA-5603029	IkBA variant leads to EDA-ID	3	7	0.00103448	0.312418	0.469127	3	4	0.000303559	9606	Homo sapiens	Q14566	P33992	P33991	P49736	Q9BRX5","Q14566	P33992	P33991	P49736	Q9BRX5","R-HSA-176942	R-HSA-176956	R-HSA-169468"
R-HSA-5602636	IKBKB deficiency causes SCID	2	3	0.00103448	0.312418	0.469127	5	7	0.000531229	9606	Homo sapiens	P06756	Q92835	P19174	Q06124	P12931","P06756	Q92835	P12931-1	P19174	Q06124","R-HSA-210291	R-HSA-210290	R-HSA-210304	R-HSA-210294	R-HSA-210283"
R-HSA-5603027	IKBKG deficiency causes anhidrotic ectodermal dysplasia with immunodeficiency (EDA-ID) (via TLR)	2	3	0.00103448	0.312418	0.469127	5	7	0.000531229	9606	Homo sapiens	P49840	P28482	P27361	Q63HN8	P23246","P49840	P28482	P27361	Q63HN8	P23246","R-HSA-9636304	R-HSA-9635446	R-HSA-9635461	R-HSA-9635609	R-HSA-9636296"
R-HSA-937041	IKK complex recruitment mediated by RIP1	6	23	0.00103448	0.312418	0.469127	8	15	0.00113835	9606	Homo sapiens	P62993	P19174	Q13480	P01116-2	P01111","P62993-1	P19174	Q13480	P01116-2	P01111","R-HSA-5655252	R-HSA-5655348	R-HSA-5655347	R-HSA-5655235	R-HSA-5655248	R-HSA-5655313	R-HSA-5655341	R-HSA-5655336"
R-HSA-6788467	IL-6-type cytokine receptor ligand interactions	1	17	0.00465517	0.31261	0.469127	12	44	0.00333915	9606	Homo sapiens	P26572	Q16706	Q14697	P04843	P61803	P04844	P49840	Q9UKK3	Q13724	Q10469	Q460N5	Q9UKM7	P48729	P63279	P63165	P27824	P62979	P49841	P46977","P26572	Q16706	Q14697	P04843	P61803	P04844	P49840	Q9UKK3	Q13724	Q10469	Q460N5	Q9UKM7	P48729	P63279	P63165	P27824	P62979	P49841	P46977","R-HSA-9729318	R-HSA-9694337
R-HSA-168256	Immune System	612	2249	0.0121552	0.31413	0.469127	17	27	0.00204902	9606	Homo sapiens	P30622	Q14204	Q9BS16	Q9Y266	Q14008	P57740	Q12769	O43237	P12931	Q9P258	O75044	P63167	Q9Y6G9	P63261	P63000	Q8NFH3	Q8NFH4	Q9BW27	P43034	P61586	P60953	Q8WUM0	Q13362	Q9BQE3	P49792	P46060	O43264	P49454	P60709	Q12834	P07737	O14980	Q16537	O43684	Q13509	P30153	P36873	Q14738
R-HSA-198933	Immunoregulatory interactions between a Lymphoid and a non-Lymphoid cell	13	297	0.0012931	0.318143	0.469127	8	8	0.000607118	9606	Homo sapiens	P15498	P46109	P62993	Q9Y4H2	P01116-2	P01111","P15498	P46109	P62993-1	Q9Y4H2	P01116-2	P01111","R-HSA-9027274	R-HSA-9029149	R-HSA-9029151	R-HSA-9029150	R-HSA-9029155	R-HSA-9024723	R-HSA-9029158	R-HSA-9024726"
R-HSA-141430	Inactivation of APC/C via direct inhibition of the APC/C complex	8	21	0.0012931	0.318143	0.469127	3	3	0.000227669	9606	Homo sapiens	P62834	P61224	P12931	Q7Z5R6	P46108	Q9Y490","P62834	P61224	P12931	Q7Z5R6	P46108	Q9Y490","R-HSA-372693	R-HSA-372705	R-HSA-372697"
R-HSA-428543	Inactivation of CDC42 and RAC1	3	8	0.0012931	0.318143	0.469127	2	2	0.00015178	9606	Homo sapiens	P62993	P62834	P61224	P12931	Q7Z5R6	Q9Y490","P62993-1	P62834	P61224	P12931	Q7Z5R6	Q9Y490","R-HSA-354165	R-HSA-354087"
R-HSA-9705462	Inactivation of CSF3 (G-CSF) signaling	8	25	0.0012931	0.318143	0.469127	16	17	0.00129013	9606	Homo sapiens	P27694	P54278	P28340	P35244	P43246	P12004","P27694	P54278	P28340	P35244	P43246	P12004","R-HSA-5358545	R-HSA-5358513	R-HSA-5358512	R-HSA-5358579	R-HSA-5358519	R-HSA-5358518	R-HSA-5358619	R-HSA-5358525	R-HSA-5444511	R-HSA-5358912	R-HSA-5358597	R-HSA-5358599	R-HSA-5358919	R-HSA-5444516	R-HSA-5444523	R-HSA-5358510"
R-HSA-2514859	Inactivation, recovery and regulation of the phototransduction cascade	6	33	0.0012931	0.318143	0.469127	13	25	0.00189725	9606	Homo sapiens	Q9Y314	P07900	P0DP23	O95865	P31749	O75608","Q9Y314	P07900	P0DP23	O95865	P31749	O75608","R-HSA-203553	R-HSA-203680	R-HSA-202144	R-HSA-1497810	R-HSA-5693373	R-HSA-202127	R-HSA-1497784	R-HSA-202129	R-HSA-1497796	R-HSA-202137	R-HSA-202111	R-HSA-202110	R-HSA-203613"
R-HSA-400508	Incretin synthesis, secretion, and inactivation	5	24	0.00336207	0.320339	0.469127	12	14	0.00106246	9606	Homo sapiens	Q9BYX4	P25054	Q14258	Q9C037	Q6GQQ9	Q13546	Q96FW1	Q7Z434	Q9Y6K9	P06493	P62979	P61586	P55072	Q96JH7","Q9BYX4	P25054	Q14258	Q9C037	Q6GQQ9	Q13546	Q96FW1	Q7Z434	Q9Y6K9	P06493	P62979	P61586	P55072	Q96JH7","R-HSA-5690870	R-HSA-6783238	R-HSA-688136	R-HSA-936381	R-HSA-8869506	R-HSA-6781905	R-HSA-6781953	R-HSA-8865182	R-HSA-8940100	R-HSA-5690827	R-HSA-5690843	R-HSA-5690856"
R-HSA-9635486	Infection with Mycobacterium tuberculosis	18	82	0.00336207	0.320339	0.469127	36	43	0.00326326	9606	Homo sapiens	P27694	P27695	P40938	P40937	P28340	P39748	P35244	P35249	P12004	P18887	P49916	Q9NX46	P35251	P09874","P27694	P27695	P40938	P40937	P28340	P39748	P35244	P35249	P12004	P18887	P49916	Q9NX46	P35251	P09874","R-HSA-5649873	R-HSA-73931	R-HSA-5651805	R-HSA-110349	R-HSA-5651739	R-HSA-5649883	R-HSA-73932	R-HSA-110351	R-HSA-8952903	R-HSA-110350	R-HSA-110353	R-HSA-5651782
R-HSA-5663205	Infectious disease	361	1188	0.00336207	0.320339	0.469127	23	43	0.00326326	9606	Homo sapiens	P22681	P31749	Q06124	O43524	Q12913	P31751	Q9UQC2	P43405	P62993	P41240	P01116-2	P62979	P08631	P01111","P22681	P31749	Q06124	O43524	Q12913	P31751	Q9UQC2	P43405	P62993-1	P41240	P01116-2	P62979	P08631	P01111","R-HSA-9706293	R-HSA-9699574	R-HSA-9645137	R-HSA-9699575	R-HSA-9706354	R-HSA-9609274	R-HSA-9699581	R-HSA-9698170	R-HSA-9607224	R-HSA-9606622	R-HSA-9706298	R-HSA-9699579
R-HSA-622312	Inflammasomes	7	25	0.00155172	0.321374	0.469127	4	4	0.000303559	9606	Homo sapiens	Q09472	Q92793	Q96RS0	Q15648	Q9BZK7	P50416	Q86X55","Q09472	Q92793	Q96RS0	Q15648	Q9BZK7	P50416	Q86X55","R-HSA-1368081	R-HSA-5663264	R-HSA-1801587	R-HSA-5663293"
R-HSA-168255	Influenza Infection	121	172	0.00155172	0.321374	0.469127	6	11	0.000834788	9606	Homo sapiens	Q9BTU6	Q92562	Q08AM6	Q8NEB9	Q9NTJ5	Q9Y2I7	Q99570","Q9BTU6	Q92562	Q08AM6	Q8NEB9	Q9NTJ5	Q9Y2I7	Q99570","R-HSA-1676185	R-HSA-1675961	R-HSA-1675921	R-HSA-1676114	R-HSA-1676005	R-HSA-1676133"
R-HSA-168273	Influenza Viral RNA Transcription and Replication	104	152	0.00181034	0.32308	0.469127	5	5	0.000379449	9606	Homo sapiens	Q16537	P31749	Q06124	P30153	P12931	Q14738	P31751	Q13362","P12931-1	Q16537	P31749	Q06124	P30153	Q14738	P31751	Q13362","R-HSA-388833	R-HSA-388829	R-HSA-389532	R-HSA-390329	R-HSA-388809"
R-HSA-168277	Influenza Virus Induced Apoptosis	1	4	0.00181034	0.32308	0.469127	3	3	0.000227669	9606	Homo sapiens	Q12834	O43684	P30260	Q9UJX6	Q9H1A4	Q13042	Q9UJX5	Q9UJX3","Q12834	O43684	P30260	Q9UJX6	Q9H1A4	Q13042	Q9UJX5	Q9UJX3","R-HSA-141429	R-HSA-141423	R-HSA-141437"
R-HSA-997272	Inhibition of voltage gated Ca2+ channels via Gbeta/gamma subunits	3	29	0.00181034	0.32308	0.469127	2	2	0.00015178	9606	Homo sapiens	Q12834	O43684	P30260	Q9UJX6	Q9H1A4	Q13042	Q9UJX5	Q9UJX3","Q12834	O43684	P30260	Q9UJX6	Q9H1A4	Q13042	Q9UJX5	Q9UJX3","R-HSA-141423	R-HSA-141437"
R-HSA-9670095	Inhibition of DNA recombination at telomere	12	48	0.00181034	0.32308	0.469127	7	10	0.000758898	9606	Homo sapiens	P62993	Q16644	O15264	P01116-2	P12931	P49137	P01111	P11233","Q16644	P62993-1	P12931-1	O15264	P01116-2	P49137	P01111	P11233","R-HSA-171026	R-HSA-5685366	R-HSA-5686071	R-HSA-171011	R-HSA-170986	R-HSA-187688	R-HSA-170991"
R-HSA-168315	Inhibition of Host mRNA Processing and RNA Silencing	2	3	0.00258621	0.323392	0.469127	17	21	0.00159369	9606	Homo sapiens	Q9UQC2	P42224	Q15369	P43405	P29597	P62993	Q93034	Q9UBF6	Q06124	P62979	P08631","Q9UQC2	P42224	Q15369	P43405	P29597	P62993	Q93034	Q9UBF6	Q06124	P62979	P08631","R-HSA-9705461	R-HSA-9674550	R-HSA-9705458	R-HSA-9705726	R-HSA-9674808	R-HSA-9705465	R-HSA-9705466	R-HSA-9705467	R-HSA-9674563	R-HSA-9674562	R-HSA-9674816	R-HSA-9676071	R-HSA-9674567	R-HSA-9705729	R-HSA-9707977	R-HSA-9674542	R-HSA-9705738"
R-HSA-9636249	Inhibition of nitric oxide production	2	4	0.00258621	0.323392	0.469127	6	11	0.000834788	9606	Homo sapiens	P26572	P61803	Q14697	P04843	Q16706	P04844	Q13724	Q10469	P27824	Q9UKM7	P46977","P26572	P61803	Q14697	P04843	Q16706	P04844	Q13724	Q10469	P27824	Q9UKM7	P46977","R-HSA-9694337	R-HSA-9694656	R-HSA-9696807	R-HSA-9686790	R-HSA-9694793	R-HSA-9694364"
R-HSA-169131	Inhibition of PKR	1	2	0.00206897	0.323794	0.469127	12	12	0.000910678	9606	Homo sapiens	P36507	P29597	P28482	P27361	Q15121	P06493	Q06124	Q02750	Q16828","P36507	P29597	P28482	P27361	Q15121	P06493	Q06124	Q02750	Q16828","R-HSA-5675206	R-HSA-109857	R-HSA-109858	R-HSA-5674387	R-HSA-109860	R-HSA-5675376	R-HSA-109863	R-HSA-112342	R-HSA-5674385	R-HSA-109862	R-HSA-109864	R-HSA-5675373"
R-HSA-113501	Inhibition of replication initiation of damaged DNA by RB1/E2F1	2	13	0.00206897	0.323794	0.469127	9	13	0.000986568	9606	Homo sapiens	P63000	O75116	Q9NRY4	Q9NZN5	P61586	Q13464	P35579	P53667	Q7Z406","P63000	O75116	Q9NRY4	Q9NZN5	P61586	Q13464	P35579	P53667	Q7Z406","R-HSA-416594	R-HSA-416562	R-HSA-9680443	R-HSA-419087	R-HSA-416559	R-HSA-416588	R-HSA-419197	R-HSA-400682	R-HSA-419049"
R-HSA-141405	Inhibition of the proteolytic activity of APC/C required for the onset of anaphase by mitotic spindle checkpoint components	8	21	0.00232759	0.323831	0.469127	5	16	0.00121424	9606	Homo sapiens	Q8IYI6	Q8NEW0	O00471	Q96A65	Q9NV70	Q96HE7	P33176	Q96KP1	P51159	O60282","Q8IYI6	Q8NEW0	O00471	Q96A65	Q9NV70	Q96HE7	P33176	Q96KP1	P51159	O60282","R-HSA-264997	R-HSA-9023171	R-HSA-265160	R-HSA-265177	R-HSA-437129"
R-HSA-165181	Inhibition of TSC complex formation by PKB	2	3	0.00232759	0.323831	0.469127	2	7	0.000531229	9606	Homo sapiens	Q13952	Q9Y2L1	Q92945	Q5RKV6	Q9Y3B2	Q9NPD3	Q9NQT4	Q06265	Q96B26	Q15024","Q13952	Q9Y2L1	Q92945	Q5RKV6	Q9Y3B2	Q9NPD3	Q9NQT4	Q06265	Q96B26	Q15024","R-HSA-517731	R-HSA-1791107"
R-HSA-2995383	Initiation of Nuclear Envelope (NE) Reformation	12	20	0.0122414	0.33118	0.469127	26	26	0.00197314	9606	Homo sapiens	Q05193	Q15436	Q14204	Q14203	O95235	P10619	P33176	O43237	P51149	P52732	P61163	P63167	Q9Y6G9	Q00610	P09496	P27824	Q9BXS5	P61966	Q13561	P47755	Q9BQE3	P07711	O95487	P53992	P07339	O94855	P07858	Q13509	O95486	O95782	O00399	O43747	P53634	Q9BUF5	P13284	Q9NZ32	P01903	P52907
R-HSA-8876493	InlA-mediated entry of Listeria monocytogenes into host cells	3	10	0.00448276	0.342868	0.469127	13	13	0.000986568	9606	Homo sapiens	Q14676	P12956	O95714	P62805	Q13426	Q13315	Q15819	P78527	Q9NUW8	Q5UIP0	P49959	Q9NWV8	P13010	P61088	Q9NXR7	P63165	Q96RL1	Q92878","Q14676	P12956	O95714	P62805	Q13426	Q13315	Q15819	P78527	Q9NUW8	Q5UIP0	P49959	Q9NWV8	P13010	P61088	Q9NXR7	P63165	Q96RL1	Q92878","R-HSA-5686900	R-HSA-5686704	R-HSA-5693599	R-HSA-5686685
R-HSA-8875360	InlB-mediated entry of Listeria monocytogenes into host cell	5	17	0.00422414	0.345452	0.469127	14	14	0.00106246	9606	Homo sapiens	Q05193	P60709	P28482	Q13509	P51812	P12931	O95782	P15311	Q9BUF5	P63261	P63010	Q00610	P68366	P09496	Q16555	P26038	Q9BQE3","Q05193	P60709	P28482	Q13509	P51812	O95782	P15311	Q9BUF5	P63261	P12931-1	P63010	Q00610	P68366	P09496	Q16555	P26038	Q9BQE3","R-HSA-443783	R-HSA-443779	R-HSA-445089	R-HSA-392749	R-HSA-445071	R-HSA-392748
R-HSA-168249	Innate Immune System	392	1191	0.00422414	0.345452	0.469127	21	22	0.00166958	9606	Homo sapiens	Q96LA8	Q8TAQ2	P51531	Q969G3	Q16777	P62805	P11802	O96019	Q12824	P51532	Q86X55	Q68CP9	P15880	P68431	Q92922	Q9BQA1	P61964","Q96LA8	Q8TAQ2	P51531	Q969G3	Q16777	P62805	P11802	O96019	Q12824	P51532	Q86X55	Q68CP9	P15880	P68431	Q92922	Q9BQA1	P61964","R-HSA-5205867	R-HSA-5216234	R-HSA-5218952	R-HSA-5205799	R-HSA-5212679	R-HSA-3215385
R-HSA-1483249	Inositol phosphate metabolism	16	48	0.00422414	0.345452	0.469127	9	28	0.00212491	9606	Homo sapiens	P52298	P30876	Q09161	P19174	P35269	P19387	P19388	P13984	P36954	P24928	P62993	P62487	P01116-2	Q13480	P62875	P01111	O15514","P52298	P30876	Q09161	P19174	P35269	P19387	P19388	P13984	P36954	P24928	P62487	P62993-1	P01116-2	Q13480	P62875	P01111	O15514","R-HSA-5655301	R-HSA-5655233	R-HSA-8851710	R-HSA-5655343	R-HSA-5654748	R-HSA-5655245
R-HSA-429593	Inositol transporters	1	3	0.000344828	0.349193	0.469127	6	6	0.000455339	9606	Homo sapiens	Q8N3C0	Q9H1I8","Q8N3C0	Q9H1I8","R-HSA-5657637	R-HSA-5657617	R-HSA-112123	R-HSA-112125	R-HSA-5657642	R-HSA-112124"
R-HSA-9609523	Insertion of tail-anchored proteins into the endoplasmic reticulum membrane	10	22	0.000344828	0.349193	0.469127	2	2	0.00015178	9606	Homo sapiens	P52565	P61586","P52565	P61586","R-HSA-193668	R-HSA-193646"
R-HSA-163754	Insulin effects increased synthesis of Xylulose-5-Phosphate	2	2	0.000344828	0.349193	0.469127	2	2	0.00015178	9606	Homo sapiens	P0DP23	Q01064","P0DP23	Q01064","R-HSA-111955	R-HSA-111956"
R-HSA-264876	Insulin processing	10	27	0.000344828	0.349193	0.469127	2	2	0.00015178	9606	Homo sapiens	Q13459	P61586","Q13459	P61586","R-HSA-8985594	R-HSA-8985591"
R-HSA-77387	Insulin receptor recycling	13	26	0.000344828	0.349193	0.469127	2	3	0.000227669	9606	Homo sapiens	Q00534	P11802","Q00534	P11802","R-HSA-9630795	R-HSA-9630792"
R-HSA-74751	Insulin receptor signalling cascade	17	61	0.000344828	0.349193	0.469127	2	3	0.000227669	9606	Homo sapiens	Q00534	P11802","Q00534	P11802","R-HSA-9630795	R-HSA-9630792"
R-HSA-428359	Insulin-like Growth Factor-2 mRNA Binding Proteins (IGF2BPs/IMPs/VICKZs) bind RNA	2	3	0.000344828	0.349193	0.469127	3	5	0.000379449	9606	Homo sapiens	Q14974	P52294","Q14974	P52294","R-HSA-9636242	R-HSA-9636247	R-HSA-9636251"
R-HSA-163685	Integration of energy metabolism	27	109	0.000344828	0.349193	0.469127	2	4	0.000303559	9606	Homo sapiens	Q9Y2E5	O00462","Q9Y2E5	O00462","R-HSA-8853710	R-HSA-6799581"
R-HSA-162592	Integration of provirus	8	15	0.000344828	0.349193	0.469127	2	4	0.000303559	9606	Homo sapiens	Q15392	Q15125","Q15392	Q15125","R-HSA-196417	R-HSA-195690"
R-HSA-175567	Integration of viral DNA into host genomic DNA	3	9	0.000344828	0.349193	0.469127	2	4	0.000303559	9606	Homo sapiens	Q15392	Q15125","Q15392	Q15125","R-HSA-6807052	R-HSA-6807064"
R-HSA-216083	Integrin cell surface interactions	16	85	0.000344828	0.349193	0.469127	2	4	0.000303559	9606	Homo sapiens	Q9NY15	P09486","Q9NY15	P09486","R-HSA-2247513	R-HSA-2197770"
R-HSA-354192	Integrin signaling	13	28	0.000344828	0.349193	0.469127	1	2	0.00015178	9606	Homo sapiens	P05141	P12236","P05141	P12236","R-HSA-180905"
R-HSA-445095	Interaction between L1 and Ankyrins	5	31	0.000344828	0.349193	0.469127	1	2	0.00015178	9606	Homo sapiens	Q96ST3	Q13547","Q96ST3	Q13547","R-HSA-9023461"
R-HSA-177243	Interactions of Rev with host cellular proteins	24	42	0.000344828	0.349193	0.469127	1	2	0.00015178	9606	Homo sapiens	P31749	P31751","P31749	P31751","R-HSA-211164"
R-HSA-176034	Interactions of Tat with host cellular proteins	1	3	0.000344828	0.349193	0.469127	1	3	0.000227669	9606	Homo sapiens	P78356	P48426","P78356	P48426","R-HSA-6811522"
R-HSA-176033	Interactions of Vpr with host cellular proteins	25	47	0.00344828	0.353342	0.469127	25	27	0.00204902	9606	Homo sapiens	O15530	P31749	P18031	P18089	P12931	Q7Z5R6	P43405	P62993	P41240	P62834	P61224	P46108	Q9Y490","O15530	P31749	P18031	P18089	P12931	Q7Z5R6	P43405	P62993-1	P12931-1	P41240	P62834	P61224	P46108	Q9Y490","R-HSA-443910	R-HSA-390663	R-HSA-443905	R-HSA-429441	R-HSA-354124	R-HSA-354060	R-HSA-939265	R-HSA-372693	R-HSA-354066	R-HSA-354077	R-HSA-372697	R-HSA-354073	R-HSA-354149
R-HSA-880009	Interconversion of 2-oxoglutarate and 2-hydroxyglutarate	1	3	0.00318966	0.355997	0.469127	10	12	0.000910678	9606	Homo sapiens	Q9UJ14	P10768	O14880	O75223	Q03013	P48507	P14550	Q96KP4	P21266	O14841	P09211	P48637	P48506","Q9UJ14	P10768	O14880	O75223	Q03013	P48507	P14550	Q96KP4	P21266	O14841	P09211	P48637	P48506","R-HSA-1247922	R-HSA-176054	R-HSA-1247910	R-HSA-8943279	R-HSA-174394	R-HSA-176059	R-HSA-5693724	R-HSA-1247935	R-HSA-174367	R-HSA-5692232"
R-HSA-499943	Interconversion of nucleotide di- and triphosphates	12	30	0.00318966	0.355997	0.469127	14	24	0.00182136	9606	Homo sapiens	P53396	Q9P035	O95573	Q53GQ0	P50897	P53007	Q5K4L6	Q9ULC5	O60488	Q9NZ01	Q13085	P49327	Q4G176","P53396	Q9P035	O95573	Q53GQ0	P50897	P53007	Q5K4L6	Q9ULC5	O60488	Q9NZ01	Q13085	P49327	Q4G176","R-HSA-75872	R-HSA-8875077	R-HSA-5690517	R-HSA-548843	R-HSA-5655955	R-HSA-200555	R-HSA-201035	R-HSA-75849	R-HSA-75848	R-HSA-5676637	R-HSA-163756	R-HSA-5696007	R-HSA-548831	R-HSA-548818"
R-HSA-351200	Interconversion of polyamines	1	3	0.000603448	0.365836	0.469127	6	6	0.000455339	9606	Homo sapiens	P31946	P62834	P46108","P31946	P62834	P46108","R-HSA-169891	R-HSA-169904	R-HSA-169905	R-HSA-169895	R-HSA-9612980	R-HSA-169901"
R-HSA-909733	Interferon alpha/beta signaling	15	138	0.000603448	0.365836	0.469127	6	6	0.000455339	9606	Homo sapiens	P0DP23	P63000	Q14012","P0DP23	P63000	Q14012","R-HSA-9619376	R-HSA-9619783	R-HSA-9619367	R-HSA-9619803	R-HSA-9619355	R-HSA-9619214"
R-HSA-877300	Interferon gamma signaling	18	172	0.000603448	0.365836	0.469127	5	5	0.000379449	9606	Homo sapiens	Q9H2U1	Q04206	Q08211","Q9H2U1	Q04206	Q08211","R-HSA-9604480	R-HSA-3134954	R-HSA-9604487	R-HSA-3134953	R-HSA-3134962"
R-HSA-913531	Interferon Signaling	67	290	0.000603448	0.365836	0.469127	4	4	0.000303559	9606	Homo sapiens	P06493	Q8TD19	P14635","P06493	Q8TD19	P14635","R-HSA-2984220	R-HSA-2980720	R-HSA-2984226	R-HSA-2984258"
R-HSA-912526	Interleukin receptor SHC signaling	7	27	0.000603448	0.365836	0.469127	3	3	0.000227669	9606	Homo sapiens	Q9UQC2	P62993	Q06124","Q9UQC2	P62993-1	Q06124","R-HSA-9645137	R-HSA-9645126	R-HSA-9645134"
R-HSA-446652	Interleukin-1 family signaling	61	142	0.000603448	0.365836	0.469127	3	3	0.000227669	9606	Homo sapiens	P19174	Q9Y4H2	P16885","P19174	Q9Y4H2	P16885","R-HSA-9027373	R-HSA-9032478	R-HSA-9027425"
R-HSA-448706	Interleukin-1 processing	3	9	0.000603448	0.365836	0.469127	2	2	0.00015178	9606	Homo sapiens	O15111	Q04206	Q9Y6K9","O15111	Q04206	Q9Y6K9","R-HSA-5228811	R-HSA-9630921"
R-HSA-9020702	Interleukin-1 signaling	51	102	0.000603448	0.365836	0.469127	3	4	0.000303559	9606	Homo sapiens	P16220	P51812	P49137","P16220	P51812	P49137","R-HSA-199895	R-HSA-199935	R-HSA-199917"
R-HSA-6783783	Interleukin-10 signaling	4	45	0.000603448	0.365836	0.469127	2	3	0.000227669	9606	Homo sapiens	O14727	P99999	P42574","O14727	P99999	P42574","R-HSA-114419	R-HSA-114440"
R-HSA-447115	Interleukin-12 family signaling	29	56	0.000603448	0.365836	0.469127	7	13	0.000986568	9606	Homo sapiens	Q8N3C0	Q9H1I8	Q9C0B1","Q8N3C0	Q9H1I8	Q9C0B1","R-HSA-5657637	R-HSA-5657617	R-HSA-112123	R-HSA-8857692	R-HSA-112125	R-HSA-5657642	R-HSA-112124"
R-HSA-9020591	Interleukin-12 signaling	27	46	0.000603448	0.365836	0.469127	2	4	0.000303559	9606	Homo sapiens	O14727	P99999	P42574","O14727	P99999	P42574","R-HSA-114306	R-HSA-114361"
R-HSA-8983432	Interleukin-15 signaling	2	14	0.000603448	0.365836	0.469127	3	7	0.000531229	9606	Homo sapiens	P09110	P51659	O00116","P09110	P51659	O00116","R-HSA-9033529	R-HSA-9033530	R-HSA-9033506"
R-HSA-448424	Interleukin-17 signaling	22	71	0.000603448	0.365836	0.469127	3	7	0.000531229	9606	Homo sapiens	Q00796	P15121	Q3LXA3","Q00796	P15121	Q3LXA3","R-HSA-5652195	R-HSA-5652172	R-HSA-70349"
R-HSA-9012546	Interleukin-18 signaling	2	9	0.000603448	0.365836	0.469127	3	8	0.000607118	9606	Homo sapiens	Q6IAN0	O00116	O15228","Q6IAN0	O00116	O15228","R-HSA-75879	R-HSA-75883	R-HSA-390427"
R-HSA-451927	Interleukin-2 family signaling	11	45	0.00215517	0.36627	0.469127	5	10	0.000758898	9606	Homo sapiens	Q9UHI5	P62937	P54709	P08195	P16150	Q01650	O15427	P53985	P05026","Q9UHI5	P62937	P54709	P08195	P16150	Q01650	O15427	P53985	P05026","R-HSA-204465	R-HSA-204485	R-HSA-375133	R-HSA-204392	R-HSA-375131"
R-HSA-9020558	Interleukin-2 signaling	2	12	0.00698276	0.367537	0.469127	49	53	0.00402216	9606	Homo sapiens	Q9BYX4	P09429	Q09472	Q9C037	P07900	Q9UHD2	Q3LXA3	Q92793	Q9H1Y0	Q9Y6K9	O94826	P62979	Q14258	O15111	Q13526	Q13546	Q7Z434	Q86UT6	Q04206	P05161	P04271	Q14164	P05067	P08238	Q92844	O14933	P41226","Q9BYX4	P09429	Q09472	Q9C037	P07900	Q9UHD2	Q3LXA3	Q92793	Q9H1Y0	Q9Y6K9	O94826	P62979
R-HSA-8854691	Interleukin-20 family signaling	4	25	0.00163793	0.370498	0.469127	7	7	0.000531229	9606	Homo sapiens	Q9NYB0	P27694	P28340	P39748	P35244	Q15554	P12004","Q9NYB0	P27694	P28340	P39748	P35244	Q15554	P12004","R-HSA-174451	R-HSA-174438	R-HSA-174456	R-HSA-174441	R-HSA-174446	R-HSA-174444	R-HSA-174445"
R-HSA-9020958	Interleukin-21 signaling	1	10	0.00163793	0.370498	0.469127	6	14	0.00106246	9606	Homo sapiens	O00459	P62993	O60496	Q06124	P01116-2	P42338	P01111","O00459	P62993-1	O60496	Q06124	P01116-2	P42338	P01111","R-HSA-204850	R-HSA-210977	R-HSA-204871	R-HSA-204873	R-HSA-210974	R-HSA-204798"
R-HSA-9020933	Interleukin-23 signaling	2	9	0.00163793	0.370498	0.469127	8	19	0.00144191	9606	Homo sapiens	Q9NZJ6	P07900	P0DP23	O75874	P31749	Q5HYK3	P00374","Q9NZJ6	P07900	P0DP23	O75874	P31749	Q5HYK3	P00374","R-HSA-2162193	R-HSA-389540	R-HSA-1497796	R-HSA-1497794	R-HSA-2162186	R-HSA-389550	R-HSA-2162188	R-HSA-1497784"
R-HSA-9020956	Interleukin-27 signaling	3	11	0.000862069	0.371118	0.469127	13	13	0.000986568	9606	Homo sapiens	Q13554	P16220	P0DP23	P52292","Q13554	P16220	P0DP23	P52292","R-HSA-9618834	R-HSA-442725	R-HSA-9619127	R-HSA-9619125	R-HSA-111913	R-HSA-111912	R-HSA-111915	R-HSA-111916	R-HSA-112282	R-HSA-442749	R-HSA-9617583	R-HSA-9618863	R-HSA-444792"
R-HSA-512988	Interleukin-3, Interleukin-5 and GM-CSF signaling	16	48	0.000862069	0.371118	0.469127	5	5	0.000379449	9606	Homo sapiens	P63010	P01730	O95782	Q9UI12","P63010	P01730	O95782	Q9UI12","R-HSA-167601	R-HSA-167537	R-HSA-200879	R-HSA-167566	R-HSA-167597"
R-HSA-8984722	Interleukin-35 Signalling	3	12	0.000862069	0.371118	0.469127	5	5	0.000379449	9606	Homo sapiens	Q13952	P11021	P14625	P27797","Q13952	P11021	P14625	P27797","R-HSA-1791163	R-HSA-1791082	R-HSA-1791150	R-HSA-1791107	R-HSA-1791121"
R-HSA-9008059	Interleukin-37 signaling	7	21	0.000862069	0.371118	0.469127	4	4	0.000303559	9606	Homo sapiens	P16220	P31749	O43524	P31751","P16220	P31749	O43524	P31751","R-HSA-199299	R-HSA-199298	R-HSA-199863	R-HSA-199839"
R-HSA-6785807	Interleukin-4 and Interleukin-13 signaling	22	111	0.000862069	0.371118	0.469127	3	3	0.000227669	9606	Homo sapiens	P36507	P29597	P28482	Q06124","P36507	P29597	P28482	Q06124","R-HSA-109858	R-HSA-109862	R-HSA-109864"
R-HSA-6783589	Interleukin-6 family signaling	5	28	0.000862069	0.371118	0.469127	6	7	0.000531229	9606	Homo sapiens	Q01970	P17252	P29966	P50148","Q01970	P17252	P29966	P50148","R-HSA-400023	R-HSA-399998	R-HSA-400015	R-HSA-399978	R-HSA-400027	R-HSA-399995"
R-HSA-1059683	Interleukin-6 signaling	5	15	0.000862069	0.371118	0.469127	4	5	0.000379449	9606	Homo sapiens	Q9NYJ8	P62979	Q15750	O43318","Q9NYJ8	P62979	Q15750	O43318","R-HSA-936942	R-HSA-936991	R-HSA-936986	R-HSA-936960"
R-HSA-1266695	Interleukin-7 signaling	5	25	0.000862069	0.371118	0.469127	4	5	0.000379449	9606	Homo sapiens	P02649	P02655	Q9Y6B6	P07237","P02649	P02655	Q9Y6B6	P07237","R-HSA-174786	R-HSA-174660	R-HSA-174741	R-HSA-174587"
R-HSA-8985947	Interleukin-9 signaling	1	9	0.000862069	0.371118	0.469127	3	4	0.000303559	9606	Homo sapiens	P56211	P06493	P30153	P14635","P56211	P06493	P30153	P14635","R-HSA-2430533	R-HSA-2430552	R-HSA-2168079"
R-HSA-434313	Intracellular metabolism of fatty acids regulates insulin secretion	2	3	0.000862069	0.371118	0.469127	5	7	0.000531229	9606	Homo sapiens	P62993	P28482	P27361	Q9Y4H2","P62993-1	P28482	P27361	Q9Y4H2","R-HSA-74747	R-HSA-5686074	R-HSA-5686315	R-HSA-109823	R-HSA-109822"
R-HSA-9006925	Intracellular signaling by second messengers	107	319	0.000862069	0.371118	0.469127	4	6	0.000455339	9606	Homo sapiens	P62993	P17252	P01116-2	P01111","P62993-1	P17252	P01116-2	P01111","R-HSA-2179413	R-HSA-2179415	R-HSA-400015	R-HSA-2179407"
R-HSA-5620924	Intraflagellar transport	9	54	0.000862069	0.371118	0.469127	9	15	0.00113835	9606	Homo sapiens	Q9NZJ9	O95989	O43314	Q13572","Q9NZJ9	O95989	O43314	Q13572","R-HSA-1855165	R-HSA-1855198	R-HSA-1855182	R-HSA-1855166	R-HSA-1855162	R-HSA-2023973	R-HSA-1855216	R-HSA-2023971	R-HSA-1855219"
R-HSA-6811442	Intra-Golgi and retrograde Golgi-to-ER traffic	78	206	0.000862069	0.371118	0.469127	6	10	0.000758898	9606	Homo sapiens	Q96ST3	Q09472	Q92769	Q13547","Q96ST3	Q09472	Q92769	Q13547","R-HSA-9701556	R-HSA-9701557	R-HSA-9701548	R-HSA-9701565	R-HSA-9701549	R-HSA-9701531"
R-HSA-6811438	Intra-Golgi traffic	21	44	0.000862069	0.371118	0.469127	8	14	0.00106246	9606	Homo sapiens	Q9UQC2	P62993	Q06124	P38936","Q9UQC2	P62993	Q06124	P38936","R-HSA-9698016	R-HSA-9698007	R-HSA-9698005	R-HSA-9698021	R-HSA-9698043	R-HSA-9698026	R-HSA-9698029	R-HSA-9698013"
R-HSA-109606	Intrinsic Pathway for Apoptosis	24	55	0.000862069	0.371118	0.469127	6	11	0.000834788	9606	Homo sapiens	P35914	Q02338	P55809	P24752","P35914	Q02338	P55809	P24752","R-HSA-74177	R-HSA-73920	R-HSA-74181	R-HSA-74180	R-HSA-73912	R-HSA-73916"
R-HSA-140837	Intrinsic Pathway of Fibrin Clot Formation	3	23	0.000862069	0.371118	0.469127	3	6	0.000455339	9606	Homo sapiens	Q7Z6M4	Q7L0Y3	Q9HC36	Q99714","Q7Z6M4	Q7L0Y3	Q9HC36	Q99714","R-HSA-6793057	R-HSA-6785722	R-HSA-6793096"
R-HSA-8941237	Invadopodia formation	1	4	0.000862069	0.371118	0.469127	6	15	0.00113835	9606	Homo sapiens	P61221	Q05823	Q9Y6K5	P21333","P61221	Q05823	Q9Y6K5	P21333","R-HSA-8985201	R-HSA-9009936	R-HSA-8985091	R-HSA-8985123	R-HSA-8985157	R-HSA-9009941"
R-HSA-1296065	Inwardly rectifying K+ channels	3	35	0.000862069	0.371118	0.469127	3	10	0.000758898	9606	Homo sapiens	P07900	P0DP23	P31749	P00374","P07900	P0DP23	P31749	P00374","R-HSA-1497796	R-HSA-1497794	R-HSA-1497784"
R-HSA-983712	Ion channel transport	29	184	0.00137931	0.371932	0.469127	3	3	0.000227669	9606	Homo sapiens	P63279	P63165	Q8NDX5	Q06587	O00257	P26358","P63279	P63165	Q8NDX5	Q06587	O00257	P26358","R-HSA-4655431	R-HSA-4655440	R-HSA-4655374"
R-HSA-5578775	Ion homeostasis	10	54	0.00137931	0.371932	0.469127	5	7	0.000531229	9606	Homo sapiens	P04049	P31946	P62834	P61224	P63104	Q96FS4","P04049	P31946	P62834	P61224	P63104	Q96FS4","R-HSA-392513	R-HSA-913993	R-HSA-392835	R-HSA-354173	R-HSA-939265"
R-HSA-6803544	Ion influx/efflux at host-pathogen interface	1	4	0.00137931	0.371932	0.469127	15	24	0.00182136	9606	Homo sapiens	P13807	Q04446	Q96G03	Q16851	P62979	P46976","P13807	Q04446	Q96G03	Q16851	P62979	P46976","R-HSA-3322003	R-HSA-70272	R-HSA-3322001	R-HSA-3781018	R-HSA-3781023	R-HSA-3322005	R-HSA-3781009	R-HSA-3322041	R-HSA-70286	R-HSA-3781001	R-HSA-3322016	R-HSA-3781024	R-HSA-3780995	R-HSA-3322025	R-HSA-3322057"
R-HSA-936837	Ion transport by P-type ATPases	7	55	0.00137931	0.371932	0.469127	7	20	0.0015178	9606	Homo sapiens	P36507	P0DP23	Q8WUM4	Q02750	P45985	P46734","P36507	P0DP23	P46734-3	Q8WUM4	Q02750	P45985","R-HSA-5211391	R-HSA-5210943	R-HSA-5211340	R-HSA-5211356	R-HSA-5211400	R-HSA-5211224	R-HSA-5210947"
R-HSA-451306	Ionotropic activity of kainate receptors	1	10	0.00112069	0.372427	0.469127	4	4	0.000303559	9606	Homo sapiens	P16333	P63000	Q13177	O43639	Q13153","P16333	P63000	Q13177	O43639	Q13153","R-HSA-428535	R-HSA-428515	R-HSA-428531	R-HSA-428511"
R-HSA-937039	IRAK1 recruits IKK complex	4	14	0.00112069	0.372427	0.469127	5	7	0.000531229	9606	Homo sapiens	P06865	P15586	P16278	P34059	P07686","P06865	P15586	P16278	P34059	P07686","R-HSA-1638032	R-HSA-1630304	R-HSA-1630306	R-HSA-9638078	R-HSA-1638053"
R-HSA-975144	IRAK1 recruits IKK complex upon TLR7/8 or 9 stimulation	4	14	0.00112069	0.372427	0.469127	1	2	0.00015178	9606	Homo sapiens	P63010	Q00610	P09496	P09497	O95782","P63010	Q00610	P09496	P09497	O95782","R-HSA-5140747"
R-HSA-937042	IRAK2 mediated activation of TAK1 complex	4	10	0.00836207	0.373621	0.469127	49	60	0.00455339	9606	Homo sapiens	P09429	Q9NYJ8	Q16644	P28482	Q06124	Q9UHD2	Q13616	Q16828	O43318	P16220	Q9Y6K9	P61088	P63208	P62979	P49137	P51452	O15111	Q13546	P27361	P51812	P30153	Q02750	Q14738	P08571	Q04206	P04271	Q14164	P05067	P45985	Q92844	Q15750	P46734","P09429	Q9NYJ8	Q16644	P28482	Q06124	Q9UHD2	Q13616
R-HSA-975163	IRAK2 mediated activation of TAK1 complex upon TLR7/8 or 9 stimulation	5	15	0.00836207	0.373621	0.469127	47	58	0.00440161	9606	Homo sapiens	P09429	Q9NYJ8	Q16644	P28482	Q06124	Q9UHD2	Q13616	Q16828	O43318	P16220	Q9Y6K9	P61088	P63208	P62979	P49137	P51452	O15111	Q13546	P27361	P51812	P30153	Q02750	Q14738	P08571	Q04206	P04271	Q14164	P05067	P45985	Q92844	Q15750	P46734","P09429	Q9NYJ8	Q16644	P28482	Q06124	Q9UHD2	Q13616
R-HSA-5603041	IRAK4 deficiency (TLR2/4)	5	20	0.00810345	0.376969	0.469127	38	68	0.00516051	9606	Homo sapiens	P09429	Q9NYJ8	Q16644	P28482	Q8NEB9	Q9H1K0	Q99570	Q13616	Q16828	O43318	P16220	Q9Y6K9	P61088	P63208	P62979	P49137	P51452	O15111	P27361	P51812	P30153	Q02750	Q14738	P08571	Q04206	P04271	Q15075	P05067	P45985	Q15750	P46734","P09429	Q9NYJ8	Q16644	P28482	Q8NEB9	Q9H1K0	Q99570	Q13616
R-HSA-381070	IRE1alpha activates chaperones	19	50	0.0174138	0.379825	0.469127	40	71	0.00538818	9606	Homo sapiens	P25054	Q9Y265	Q8WVC0	P51665	Q70CQ2	P48729	P62195	P62877	Q92530	Q13761	Q13200	Q13362	Q9HBX8	O43242	P55036	P62805	O00231	P30153	Q14738	P19784	Q99436	P48556	P49721	P49720	P49841	Q16401	P60900	Q09472	P28066	Q86UU0	P28062	Q13618	P31751	O00487	P35998	Q9Y4A5	P62333	Q92793
R-HSA-1606341	IRF3 mediated activation of type 1 IFN	1	5	0.0187931	0.380879	0.469127	54	65	0.00493284	9606	Homo sapiens	Q14643	O95999	P28482	P19174	P51665	O43318	P15498	P62993	P62195	Q9Y6K9	P63000	Q14571	P63208	Q92530	Q13200	Q14573	P01111	O43242	P55036	O15530	P27361	O00231	P30273	Q99436	P63098	P48556	Q13094	P49721	P49720	Q16401	P60900	Q13177	P42338	Q15750	Q9NYJ8	P28066	Q9GZY6	P28062
R-HSA-3270619	IRF3-mediated induction of type I IFN	9	13	0.00353448	0.386911	0.469127	27	28	0.00212491	9606	Homo sapiens	Q14643	Q13554	P0DP23	P19174	O43865	P10644	Q01064	P16220	Q05655	P17252	P52292	Q14571	Q8NFP9	Q14573","Q14643	Q13554	P0DP23	P19174	O43865	P10644	Q01064	P16220	Q05655	P17252	P52292	Q14571	Q8NFP9	Q14573","R-HSA-9618834	R-HSA-167686	R-HSA-169683	R-HSA-74448	R-HSA-111955	R-HSA-169680	R-HSA-111956	R-HSA-112282	R-HSA-9668558	R-HSA-111966	R-HSA-111970	R-HSA-442725
R-HSA-917937	Iron uptake and transport	27	58	0.00353448	0.386911	0.469127	26	35	0.00265614	9606	Homo sapiens	O15164	P19174	O95684	Q9UQC2	P42224	P11274	P62993	Q9UBW7	Q16630	P01116-2	Q13480	Q7Z7A1	O94905	P01111","O15164	P19174	O95684	Q9UQC2	P42224	P11274	P62993-1	Q9UBW7	Q7Z7A1-3	Q16630	P01116-2	Q13480	O94905	P01111","R-HSA-1839065	R-HSA-1839067	R-HSA-5655326	R-HSA-5655263	R-HSA-8853325	R-HSA-8853322	R-HSA-1839112	R-HSA-1839114	R-HSA-1888198	R-HSA-1839110	R-HSA-5655240	R-HSA-1839107
R-HSA-74713	IRS activation	1	5	0.0136207	0.388844	0.469127	121	185	0.0140396	9606	Homo sapiens	P28482	P57764	Q9H1K0	Q99570	Q16828	O60603	O43318	P16220	O60443	Q9Y6K9	Q9BT09	P63208	P49137	P07711	P06702	P27361	P30153	P11215	Q14738	P08571	Q15075	P05067	P25774	Q92844	Q15750	P46734	Q05193	P09429	Q9NYJ8	P05107	Q16644	P05109	Q8NEB9	Q06124	Q9UHD2	Q13616	P61088	P62979
R-HSA-112399	IRS-mediated signalling	15	55	0.00543103	0.389032	0.469127	49	57	0.00432572	9606	Homo sapiens	Q96FZ7	O15294	P09429	Q14116	O75955	P07900	Q16611	Q15628	Q13546	P99999	Q9H444	P57764	Q9UNE7	Q8WUX9	Q9Y3E7	O60443	Q16543	Q8WUM4	P62979	P42574	Q14254","Q96FZ7	O15294	P09429	Q14116	O75955	P07900	Q16611	Q15628	Q13546	P99999	Q9H444	P57764	Q9UNE7	Q8WUX9	Q9Y3E7	O60443	Q16543	Q8WUM4
[truncated: 1,101 more rows]
[truncated: 2,593 more columns]

## Sheet: 50k_dTHP1
Pathway identifier	Pathway name	#Entities found	#Entities total	Entities ratio	Entities pValue	Entities FDR	#Reactions found	#Reactions total	Reactions ratio	Species identifier	Species name	Submitted entities found	Mapped entities	Found reaction identifiers
[truncated: 309 more rows]
[truncated: 1,829 more columns]

[truncated: 15 more sheets: 10k_dTHP1, 2.5k_dTHP1, dTHP1_heatmap data, MAX_THP1, REF_THP1, 50k_THP1, 10k_THP1, 2.5k_THP1, THP1_heatmap data, MAX_HT-29, REF_HT-29, 50k_HT-29, 10k_HT-29, 2.5k_HT-29, HT-29_heatmap data]
