# Supplementary material for: Quantitative proteomics of small numbers of closely-related cells: Selection of the optimal method for a clinical setting
Source: Front Med (Lausanne). 2022 Sep 27;9:997305. doi: 10.3389/fmed.2022.997305 (PMC9553008; doi:10.3389/fmed.2022.997305)
Supplement: Supplementary file 2 [file Data_Sheet_2.zip]

Archive with 5 entries (5 files):
- 997305_Supplementary Material II/Supplementary Table S10.docx
- 997305_Supplementary Material II/Supplementary Table S11.docx
- 997305_Supplementary Material II/Supplementary Table S7.xlsx
- 997305_Supplementary Material II/Supplementary Table S8.xlsx
- 997305_Supplementary Material II/Supplementary Table S9.xlsx
