# Supplementary material for: Quantitative proteomics of small numbers of closely-related cells: Selection of the optimal method for a clinical setting
Source: Front Med (Lausanne). 2022 Sep 27;9:997305. doi: 10.3389/fmed.2022.997305 (PMC9553008; doi:10.3389/fmed.2022.997305)
Supplement: Supplementary file 2 [file Data_Sheet_2.zip › 997305_Supplementary Material II/Supplementary Table S7.xlsx]

## Sheet: Supplementary Table S7
Supplementary Table S7. Overview of detected proteins in different numbers of THP1 and HT-29 cells after an HPLC gradient run of 160 min.
Proteins were extracted from 2.5k, 10k and 50k THP1 and HT-29 cells with various cell lysis buffers (P1-P3) combined with SP3 sample clean-up method. Also, 20 mg of protein were analyzed with P1-SP3 protocol.
P1: urea-based lysis buffer; P3: SDS-based lysis buffer.
SP3: single-pot solid-phase-enhanced sample preparation

## Sheet: P1SP3_20ug_THP1
Replicate 1																					Replicate 2																				Replicate 3
Accession	Description_x	MW_x	PCoverage_x	Coverage_x	NSAF_x	ConfidentlyLocalizedModificationSites_x	CLMS1_x	AmbiguouslyLocalizedModificationSites_x	ALMS1_x	ProteinInference_x	SecondaryAccessions_x	ProteinGroup_x	Validated_Peptides_x	Peptides_x	Unique_x	Validated PSMs_x	PSMs_x	Confidence_x	Decoy_x	Validation_x000D__x	Description_y	MW_y	PCoverage_y	Coverage_y	NSAF_y	ConfidentlyLocalizedModificationSites_y	CLMS1_y	AmbiguouslyLocalizedModificationSites_y	ALMS1_y	ProteinInference_y	SecondaryAccessions_y	ProteinGroup_y	Validated_Peptides_y	Peptides_y	Unique_y	Validated PSMs_y	PSMs_y	Confidence_y	Decoy_y	Validation_x000D__y	Description	MW	PCoverage	Coverage	NSAF	ConfidentlyLocalizedModificationSites	CLMS1	AmbiguouslyLocalizedModificationSites	ALMS1
P32418	Sodium/calcium exchanger 1 (NAC1_HUMAN)	108.478	61.25	1.34	0.000512821	Oxidation of M(M326)	Oxidation of M(1)			Related Proteins	P32418-2, P32418-3, P32418-4, P32418-5	P32418, P32418-2, P32418-3, P32418-4, P32418-5	1	5	0	1	5	88.4058	0	Doubtful_x000D_
Q9NVG8	TBC1 domain family member 13 (TBC13_HUMAN)	46.5236	92.25	13.5	0.00609756					Related Proteins	Q9NVG8-3	Q9NVG8, Q9NVG8-3	3	3	0	5	5	94.0299	0	Confident_x000D_	TBC1 domain family member 13 (TBC13_HUMAN)	46.5236	92.25	22.5	0.0117209					Related Proteins	Q9NVG8-2	Q9NVG8, Q9NVG8-2	7	8	0	11	12	100	0	Confident_x000D_	TBC1 domain family member 13 (TBC13_HUMAN)	46.5236	92.25	21.75	0.0116079
Q9NVG8	TBC1 domain family member 13 (TBC13_HUMAN)	46.5236	92.25	24	0.0124887					Related Proteins	Q9NVG8-2	Q9NVG8, Q9NVG8-2	7	8	0	13	14	100	0	Confident_x000D_	TBC1 domain family member 13 (TBC13_HUMAN)	46.5236	92.25	22.5	0.0117209					Related Proteins	Q9NVG8-2	Q9NVG8, Q9NVG8-2	7	8	0	11	12	100	0	Confident_x000D_	TBC1 domain family member 13 (TBC13_HUMAN)	46.5236	92.25	21.75	0.0116079
Q9UL63	Muskelin (MKLN1_HUMAN)	84.7135	90.07	2.59	0.00151057					Single Protein		Q9UL63	1	4	4	1	4	100	0	Doubtful_x000D_	Muskelin (MKLN1_HUMAN)	84.7135	90.07	3.81	0.00377644					Single Protein		Q9UL63	2	5	5	3	6	100	0	Confident_x000D_	Muskelin (MKLN1_HUMAN)	84.7135	90.07	3.81	0.00226586
Q8WXB1	Protein N-lysine methyltransferase METTL21A (MT21A_HUMAN)	24.5848	50.46	11.47	0.00909091					Single Protein		Q8WXB1	2	2	2	2	3	100	0	Confident_x000D_	Protein N-lysine methyltransferase METTL21A (MT21A_HUMAN)	24.5848	50.46	6.88	0.00606061					Related Proteins	Q8WXB1-2	Q8WXB1, Q8WXB1-2	1	1	1	1	1	100	0	Doubtful_x000D_	Protein N-lysine methyltransferase METTL21A (MT21A_HUMAN)	24.5848	50.46	6.88	0.00606061
P30876	DNA-directed RNA polymerase II subunit RPB2 (RPB2_HUMAN)	133.811	84.58	14.4	0.00594892					Single Protein		P30876	12	20	20	22	29	100	0	Confident_x000D_	DNA-directed RNA polymerase II subunit RPB2 (RPB2_HUMAN)	133.811	84.58	15.93	0.00474093					Single Protein		P30876	13	19	19	19	24	100	0	Confident_x000D_	DNA-directed RNA polymerase II subunit RPB2 (RPB2_HUMAN)	133.811	84.58	23.76	0.00655043
Q9NXC5	GATOR complex protein MIOS (MIO_HUMAN)	98.5209	96.57	5.71	0.00380952					Single Protein		Q9NXC5	3	8	8	5	10	100	0	Confident_x000D_	GATOR complex protein MIOS (MIO_HUMAN)	98.5209	96.57	6.86	0.00409524					Single Protein		Q9NXC5	4	11	11	6	13	100	0	Confident_x000D_	GATOR complex protein MIOS (MIO_HUMAN)	98.5209	96.57	6.86	0.00295238
P61769	Beta-2-microglobulin (B2MG_HUMAN)	13.7059	100	52.94	0.035911					Related Proteins	B2MG_HUMAN	B2MG_HUMAN, P61769	9	9	9	15	15	100	0	Confident_x000D_	Beta-2-microglobulin (B2MG_HUMAN)	13.7059	100	51.26	0.0570828					Related Proteins	B2MG_HUMAN	B2MG_HUMAN, P61769	8	10	10	17	19	100	0	Confident_x000D_	Beta-2-microglobulin (B2MG_HUMAN)	13.7059	100	37.82	0.0612045
P32322	Pyrroline-5-carboxylate reductase 1, mitochondrial (P5CR1_HUMAN)	33.3396	85.27	13.17	0.00409956					Related Proteins	P32322-2, P32322-3	P32322, P32322-2, P32322-3	3	4	0	7	8	100	0	Confident_x000D_	Pyrroline-5-carboxylate reductase 1, mitochondrial (P5CR1_HUMAN)	33.3396	85.27	13.17	0.00560662					Related Proteins	P32322-2, P32322-3	P32322, P32322-2, P32322-3	3	5	0	5	7	100	0	Confident_x000D_	Pyrroline-5-carboxylate reductase 1, mitochondrial (P5CR1_HUMAN)	33.3396	85.27	24.14	0.0042541
P32322	Pyrroline-5-carboxylate reductase 1, mitochondrial (P5CR1_HUMAN)	33.3396	85.27	13.17	0.00409956					Related Proteins	P32322-2, P32322-3	P32322, P32322-2, P32322-3	3	4	0	7	8	100	0	Confident_x000D_	Pyrroline-5-carboxylate reductase 1, mitochondrial (P5CR1_HUMAN)	33.3396	85.27	13.17	0.00560662					Related Proteins	P32322-2, P32322-3	P32322, P32322-2, P32322-3	3	5	0	5	7	100	0	Confident_x000D_	Pyrroline-5-carboxylate reductase 1, mitochondrial (P5CR1_HUMAN)	33.3396	85.27	29.15	0.00713702
P42858	Huntingtin (HD_HUMAN)	347.383	69.89	2.26	0.00107999					Single Protein		P42858	4	8	8	6	9	100	0	Confident_x000D_	Huntingtin (HD_HUMAN)	347.383	69.89	1.53	0.0011845					Single Protein		P42858	3	9	9	4	10	100	0	Confident_x000D_	Huntingtin (HD_HUMAN)	347.383	69.89	2.04	0.00128902
Q14296	Fas-activated serine/threonine kinase (FASTK_HUMAN)	61.0657	88.52	2.55	0.00194932					Related Proteins	Q14296-2, Q14296-3, Q14296-4	Q14296, Q14296-2, Q14296-3, Q14296-4	1	2	2	1	2	100	0	Doubtful_x000D_
Q9UKV8	Protein argonaute-2 (AGO2_HUMAN)	97.1459	100	9.31	0.00272516					Single Protein		Q9UKV8	6	10	8	6	13	100	0	Confident_x000D_	Protein argonaute-2 (AGO2_HUMAN)	97.1459	100	7.45	0.00314319					Single Protein		Q9UKV8	5	16	13	8	19	100	0	Confident_x000D_	Protein argonaute-2 (AGO2_HUMAN)	97.1459	100	9.66	0.00493753
Q9Y6A5	Transforming acidic coiled-coil-containing protein 3 (TACC3_HUMAN)	90.3038	72.32	22.67	0.00861824					Single Protein		Q9Y6A5	12	20	20	19	28	100	0	Confident_x000D_	Transforming acidic coiled-coil-containing protein 3 (TACC3_HUMAN)	90.3038	72.32	23.39	0.0105101					Single Protein		Q9Y6A5	12	14	14	21	26	100	0	Confident_x000D_	Transforming acidic coiled-coil-containing protein 3 (TACC3_HUMAN)	90.3038	72.32	22.79	0.00878064
Q9NXE8	Pre-mRNA-splicing factor CWC25 homolog (CWC25_HUMAN)	49.617	92.94	3.06	0.00235294					Single Protein		Q9NXE8	1	3	3	1	3	91.0448	0	Doubtful_x000D_																					Pre-mRNA-splicing factor CWC25 homolog (CWC25_HUMAN)	49.617	92.94	2.12	0.00235294
Q5BKZ1	DBIRD complex subunit ZNF326 (ZN326_HUMAN)	65.613	86.94	7.9	0.00774045					Single Protein		Q5BKZ1	4	9	9	7	13	100	0	Confident_x000D_	DBIRD complex subunit ZNF326 (ZN326_HUMAN)	65.613	86.94	10.14	0.00797101					Single Protein		Q5BKZ1	5	10	10	8	13	100	0	Confident_x000D_	DBIRD complex subunit ZNF326 (ZN326_HUMAN)	65.613	86.94	9.79	0.00853096
Q9Y6B6	GTP-binding protein SAR1b (SAR1B_HUMAN)	22.3955	82.83	15.15	0.0315041					Single Protein		Q9Y6B6	3	5	3	8	10	100	0	Confident_x000D_	GTP-binding protein SAR1b (SAR1B_HUMAN)	22.3955	82.83	26.26	0.0332462	Oxidation of M(M44)	Oxidation of M(1)			Single Protein		Q9Y6B6	5	6	3	10	11	100	0	Confident_x000D_	GTP-binding protein SAR1b (SAR1B_HUMAN)	22.3955	82.83	26.77	0.0317654
Q9BY44	Eukaryotic translation initiation factor 2A (EIF2A_HUMAN)	64.9492	95.38	37.78	0.007325					Related Proteins	Q9BY44-3	Q9BY44, Q9BY44-3	16	20	0	24	28	100	0	Confident_x000D_	Eukaryotic translation initiation factor 2A (EIF2A_HUMAN)	64.9492	95.38	34.7	0.0081671					Related Proteins	Q9BY44-3	Q9BY44, Q9BY44-3	15	16	0	29	30	100	0	Confident_x000D_	Eukaryotic translation initiation factor 2A (EIF2A_HUMAN)	64.9492	95.38	44.62	0.0101729
Q9BY44	Eukaryotic translation initiation factor 2A (EIF2A_HUMAN)	64.9492	95.38	37.78	0.007325					Related Proteins	Q9BY44-3	Q9BY44, Q9BY44-3	16	20	0	24	28	100	0	Confident_x000D_	Eukaryotic translation initiation factor 2A (EIF2A_HUMAN)	64.9492	95.38	34.7	0.0081671					Related Proteins	Q9BY44-3	Q9BY44, Q9BY44-3	15	16	0	29	30	100	0	Confident_x000D_	Eukaryotic translation initiation factor 2A (EIF2A_HUMAN)	64.9492	95.38	37.78	0.00795564
Q9BY44	Eukaryotic translation initiation factor 2A (EIF2A_HUMAN)	64.9492	95.38	37.78	0.007325					Related Proteins	Q9BY44-3	Q9BY44, Q9BY44-3	16	20	0	24	28	100	0	Confident_x000D_	Eukaryotic translation initiation factor 2A (EIF2A_HUMAN)	64.9492	95.38	30.77	0.00787712					Related Proteins	Q9BY44-4	Q9BY44, Q9BY44-4	14	15	0	28	29	96.6667	0	Confident_x000D_	Eukaryotic translation initiation factor 2A (EIF2A_HUMAN)	64.9492	95.38	44.62	0.0101729
Q9BY44	Eukaryotic translation initiation factor 2A (EIF2A_HUMAN)	64.9492	95.38	37.78	0.007325					Related Proteins	Q9BY44-3	Q9BY44, Q9BY44-3	16	20	0	24	28	100	0	Confident_x000D_	Eukaryotic translation initiation factor 2A (EIF2A_HUMAN)	64.9492	95.38	30.77	0.00787712					Related Proteins	Q9BY44-4	Q9BY44, Q9BY44-4	14	15	0	28	29	96.6667	0	Confident_x000D_	Eukaryotic translation initiation factor 2A (EIF2A_HUMAN)	64.9492	95.38	37.78	0.00795564
Q9BY44	Eukaryotic translation initiation factor 2A (EIF2A_HUMAN)	64.9492	95.38	33.85	0.0069782					Related Proteins	Q9BY44-4	Q9BY44, Q9BY44-4	15	18	0	23	25	86.5672	0	Confident_x000D_	Eukaryotic translation initiation factor 2A (EIF2A_HUMAN)	64.9492	95.38	34.7	0.0081671					Related Proteins	Q9BY44-3	Q9BY44, Q9BY44-3	15	16	0	29	30	100	0	Confident_x000D_	Eukaryotic translation initiation factor 2A (EIF2A_HUMAN)	64.9492	95.38	44.62	0.0101729
Q9BY44	Eukaryotic translation initiation factor 2A (EIF2A_HUMAN)	64.9492	95.38	33.85	0.0069782					Related Proteins	Q9BY44-4	Q9BY44, Q9BY44-4	15	18	0	23	25	86.5672	0	Confident_x000D_	Eukaryotic translation initiation factor 2A (EIF2A_HUMAN)	64.9492	95.38	34.7	0.0081671					Related Proteins	Q9BY44-3	Q9BY44, Q9BY44-3	15	16	0	29	30	100	0	Confident_x000D_	Eukaryotic translation initiation factor 2A (EIF2A_HUMAN)	64.9492	95.38	37.78	0.00795564
Q9BY44	Eukaryotic translation initiation factor 2A (EIF2A_HUMAN)	64.9492	95.38	33.85	0.0069782					Related Proteins	Q9BY44-4	Q9BY44, Q9BY44-4	15	18	0	23	25	86.5672	0	Confident_x000D_	Eukaryotic translation initiation factor 2A (EIF2A_HUMAN)	64.9492	95.38	30.77	0.00787712					Related Proteins	Q9BY44-4	Q9BY44, Q9BY44-4	14	15	0	28	29	96.6667	0	Confident_x000D_	Eukaryotic translation initiation factor 2A (EIF2A_HUMAN)	64.9492	95.38	44.62	0.0101729
Q9BY44	Eukaryotic translation initiation factor 2A (EIF2A_HUMAN)	64.9492	95.38	33.85	0.0069782					Related Proteins	Q9BY44-4	Q9BY44, Q9BY44-4	15	18	0	23	25	86.5672	0	Confident_x000D_	Eukaryotic translation initiation factor 2A (EIF2A_HUMAN)	64.9492	95.38	30.77	0.00787712					Related Proteins	Q9BY44-4	Q9BY44, Q9BY44-4	14	15	0	28	29	96.6667	0	Confident_x000D_	Eukaryotic translation initiation factor 2A (EIF2A_HUMAN)	64.9492	95.38	37.78	0.00795564
Q9Y5Y6	Suppressor of tumorigenicity 14 protein (ST14_HUMAN)	94.7088	63.74	2.46	0.0030349					Single Protein		Q9Y5Y6	1	5	5	2	6	100	0	Doubtful_x000D_	Suppressor of tumorigenicity 14 protein (ST14_HUMAN)	94.7088	63.74	2.46	0.00455235					Single Protein		Q9Y5Y6	2	3	3	4	5	100	0	Confident_x000D_	Suppressor of tumorigenicity 14 protein (ST14_HUMAN)	94.7088	63.74	2.46	0.00227618
P48960	CD97 antigen (CD97_HUMAN)	91.8091	60.96	19.64	0.00735546					Related Proteins	P48960-2, P48960-3	P48960, P48960-2, P48960-3	12	17	16	21	26	100	0	Confident_x000D_	CD97 antigen (CD97_HUMAN)	91.8091	60.96	15.09	0.00839246					Related Proteins	P48960-3	P48960, P48960-3	8	14	12	18	22	100	0	Confident_x000D_	CD97 antigen (CD97_HUMAN)	91.8091	60.96	19.04	0.0130562
A6NDG6	Glycerol-3-phosphate phosphatase (PGP_HUMAN)	33.9845	77.26	28.97	0.013974					Single Protein		A6NDG6	7	9	9	11	13	100	0	Confident_x000D_	Glycerol-3-phosphate phosphatase (PGP_HUMAN)	33.9845	77.26	33.02	0.0162468					Single Protein		A6NDG6	8	9	9	11	13	100	0	Confident_x000D_	Glycerol-3-phosphate phosphatase (PGP_HUMAN)	33.9845	77.26	33.02	0.016974
Q86XI2	Condensin-2 complex subunit G2 (CNDG2_HUMAN)	130.876	85.21	4.2	0.00299644					Single Protein		Q86XI2	4	9	9	5	12	100	0	Confident_x000D_	Condensin-2 complex subunit G2 (CNDG2_HUMAN)	130.876	85.21	3.94	0.00307742					Related Proteins	Q86XI2-2	Q86XI2, Q86XI2-2	3	10	10	5	12	100	0	Confident_x000D_	Condensin-2 complex subunit G2 (CNDG2_HUMAN)	130.876	85.21	8.92	0.00357259
Q9Y5Z4	Heme-binding protein 2 (HEBP2_HUMAN)	22.8612	81.95	59.02	0.0505433					Single Protein		Q9Y5Z4	9	12	12	22	25	100	0	Confident_x000D_	Heme-binding protein 2 (HEBP2_HUMAN)	22.8612	81.95	59.02	0.0375898					Single Protein		Q9Y5Z4	9	14	14	19	23	100	0	Confident_x000D_	Heme-binding protein 2 (HEBP2_HUMAN)	22.8612	81.95	45.37	0.0345876
Q9UL25	Ras-related protein Rab-21 (RAB21_HUMAN)	24.3323	100	19.11	0.0148148					Single Protein		Q9UL25	3	5	5	5	7	100	0	Confident_x000D_	Ras-related protein Rab-21 (RAB21_HUMAN)	24.3323	100	24.89	0.0159259					Single Protein		Q9UL25	4	5	5	6	7	100	0	Confident_x000D_	Ras-related protein Rab-21 (RAB21_HUMAN)	24.3323	100	24	0.017037
Q8WXF1	Paraspeckle component 1 (PSPC1_HUMAN)	58.7062	78.01	44.55	0.0247232					Single Protein		Q8WXF1	21	24	24	45	51	100	0	Confident_x000D_	Paraspeckle component 1 (PSPC1_HUMAN)	58.7062	78.01	44.36	0.0200713					Single Protein		Q8WXF1	19	22	22	42	46	100	0	Confident_x000D_	Paraspeckle component 1 (PSPC1_HUMAN)	58.7062	78.01	41.3	0.0187152
Q96PU8	Protein quaking (QKI_HUMAN)	37.6467	82.11	36.66	0.0248074	Oxidation of M(M28)	Oxidation of M(1)			Related Proteins	Q96PU8-6, Q96PU8-8, Q96PU8-9	Q96PU8, Q96PU8-6, Q96PU8-8, Q96PU8-9	11	12	12	22	22	100	0	Confident_x000D_	Protein quaking (QKI_HUMAN)	37.6467	82.11	31.67	0.0271315	Oxidation of M(M28)	Oxidation of M(1)			Related Proteins	Q96PU8-3, Q96PU8-5, Q96PU8-6, Q96PU8-8, Q96PU8-9	Q96PU8, Q96PU8-3, Q96PU8-5, Q96PU8-6, Q96PU8-8, Q96PU8-9	10	11	11	20	21	100	0	Confident_x000D_	Protein quaking (QKI_HUMAN)	37.6467	82.11	31.67	0.0225085
P41567	Eukaryotic translation initiation factor 1 (EIF1_HUMAN)	12.7246	100	81.42	0.0512642					Single Protein		P41567	9	10	2	24	26	100	0	Confident_x000D_	Eukaryotic translation initiation factor 1 (EIF1_HUMAN)	12.7246	100	76.11	0.0404604					Single Protein		P41567	9	9	2	20	20	100	0	Confident_x000D_	Eukaryotic translation initiation factor 1 (EIF1_HUMAN)	12.7246	100	64.6	0.0492099
P40222	Alpha-taxilin (TXLNA_HUMAN)	61.8532	88.46	33.88	0.0122617					Single Protein		P40222	17	21	20	30	36	100	0	Confident_x000D_	Alpha-taxilin (TXLNA_HUMAN)	61.8532	88.46	30.04	0.0145436					Single Protein		P40222	16	26	25	31	40	100	0	Confident_x000D_	Alpha-taxilin (TXLNA_HUMAN)	61.8532	88.46	31.14	0.0107058
P40227	T-complex protein 1 subunit zeta (TCPZ_HUMAN)	57.9876	86.44	54.61	0.0316261	Oxidation of M(M46, M67)	Oxidation of M(2)			Single Protein		P40227	28	28	19	69	72	100	0	Confident_x000D_	T-complex protein 1 subunit zeta (TCPZ_HUMAN)	57.9876	86.44	49.34	0.0281668	Oxidation of M(M46, M67)	Oxidation of M(2)			Single Protein		P40227	27	28	20	76	77	100	0	Confident_x000D_	T-complex protein 1 subunit zeta (TCPZ_HUMAN)	57.9876	86.44	43.69	0.0312053	Oxidation of M(M46)	Oxidation of M(1)
Q08623	Pseudouridine-5'-phosphatase (HDHD1_HUMAN)	25.2329	86.4	10.53	0.00380711					Related Proteins	Q08623-3, Q08623-4	Q08623, Q08623-3, Q08623-4	2	2	0	2	2	95.8333	0	Confident_x000D_	Pseudouridine-5'-phosphatase (HDHD1_HUMAN)	25.2329	86.4	10.53	0.00380711					Related Proteins	Q08623-3, Q08623-4	Q08623, Q08623-3, Q08623-4	2	4	0	2	5	100	0	Confident_x000D_
P10242	Transcriptional activator Myb (MYB_HUMAN)	72.2961	65.47	1.88	0.00224215					Related Proteins	P10242-10, P10242-11, P10242-2, P10242-4, P10242-7, P10242-8, P10242-9	P10242, P10242-10, P10242-11, P10242-2, P10242-4, P10242-7, P10242-8, P10242-9	1	1	0	1	1	100	0	Doubtful_x000D_
Q9UL46	Proteasome activator complex subunit 2 (PSME2_HUMAN)	27.3843	100	51.05	0.0451627	Oxidation of M(M185, M238)	Oxidation of M(2)			Single Protein		Q9UL46	18	19	19	41	43	100	0	Confident_x000D_	Proteasome activator complex subunit 2 (PSME2_HUMAN)	27.3843	100	51.05	0.0452761	Oxidation of M(M78, M185, M238)	Oxidation of M(3)			Single Protein		Q9UL46	20	22	22	44	46	100	0	Confident_x000D_	Proteasome activator complex subunit 2 (PSME2_HUMAN)	27.3843	100	44.35	0.0371803	Oxidation of M(M185)	Oxidation of M(1)
Q9UKL0	REST corepressor 1 (RCOR1_HUMAN)	53.2946	81.86	22.47	0.0120692					Single Protein		Q9UKL0	8	14	10	18	24	100	0	Confident_x000D_	REST corepressor 1 (RCOR1_HUMAN)	53.2946	81.86	22.47	0.0125105					Single Protein		Q9UKL0	8	10	5	18	20	100	0	Confident_x000D_	REST corepressor 1 (RCOR1_HUMAN)	53.2946	81.86	20	0.0126908
Q9UKL3	CASP8-associated protein 2 (C8AP2_HUMAN)	222.52	85.27	1.97	0.000764088			Oxidation of M (M1561-{M1560 M1561})	Oxidation of M (1)	Single Protein		Q9UKL3	3	7	7	2	10	94.0299	0	Doubtful_x000D_	CASP8-associated protein 2 (C8AP2_HUMAN)	222.52	85.27	1.36	0.00114613					Single Protein		Q9UKL3	2	5	5	3	6	100	0	Doubtful_x000D_	CASP8-associated protein 2 (C8AP2_HUMAN)	222.52	85.27	1.31	0.000859599
Q9NWY4	Histone PARylation factor 1 (HPF1_HUMAN)	39.411	88.15	7.23	0.00819672					Single Protein		Q9NWY4	2	3	3	3	4	100	0	Confident_x000D_	Histone PARylation factor 1 (HPF1_HUMAN)	39.411	88.15	7.23	0.00819672					Single Protein		Q9NWY4	2	3	2	3	4	100	0	Confident_x000D_	Histone PARylation factor 1 (HPF1_HUMAN)	39.411	88.15	13.58	0.0101093
Q8WWY3	U4/U6 small nuclear ribonucleoprotein Prp31 (PRP31_HUMAN)	55.4214	76.95	22.65	0.0124814					Single Protein		Q8WWY3	8	10	10	16	18	100	0	Confident_x000D_	U4/U6 small nuclear ribonucleoprotein Prp31 (PRP31_HUMAN)	55.4214	76.95	22.65	0.013768					Single Protein		Q8WWY3	8	10	10	16	18	100	0	Confident_x000D_	U4/U6 small nuclear ribonucleoprotein Prp31 (PRP31_HUMAN)	55.4214	76.95	22.65	0.0154938
Q16512	Serine/threonine-protein kinase N1 (PKN1_HUMAN)	103.868	75.8	17.09	0.00339461					Related Proteins	Q16512-2	Q16512, Q16512-2	12	17	0	20	25	100	0	Confident_x000D_	Serine/threonine-protein kinase N1 (PKN1_HUMAN)	103.868	75.8	22.4	0.00709653					Related Proteins	Q16512-2	Q16512, Q16512-2	16	17	16	26	26	100	0	Confident_x000D_	Serine/threonine-protein kinase N1 (PKN1_HUMAN)	103.868	75.8	24.63	0.00376057
Q9Y678	Coatomer subunit gamma-1 (COPG1_HUMAN)	97.6555	87.99	48.4	0.0110743	Oxidation of M(M505)	Oxidation of M(1)			Single Protein		Q9Y678	33	38	34	70	78	100	0	Confident_x000D_	Coatomer subunit gamma-1 (COPG1_HUMAN)	97.6555	87.99	48.63	0.0105974	Oxidation of M(M505, M586)	Oxidation of M(2)			Single Protein		Q9Y678	33	42	39	70	83	100	0	Confident_x000D_	Coatomer subunit gamma-1 (COPG1_HUMAN)	97.6555	87.99	43.82	0.00911685	Oxidation of M(M518)	Oxidation of M(1)
Q9NWZ3	Interleukin-1 receptor-associated kinase 4 (IRAK4_HUMAN)	51.4969	83.26	6.74	0.00652742					Single Protein		Q9NWZ3	2	7	7	4	8	98.5075	0	Confident_x000D_	Interleukin-1 receptor-associated kinase 4 (IRAK4_HUMAN)	51.4969	83.26	6.3	0.00522193					Single Protein		Q9NWZ3	2	5	5	4	6	100	0	Confident_x000D_
Q8WX92	Negative elongation factor B (NELFB_HUMAN)	65.6554	80.86	22.59	0.00927608					Single Protein		Q8WX92	9	11	11	14	18	100	0	Confident_x000D_	Negative elongation factor B (NELFB_HUMAN)	65.6554	80.86	25	0.00839282					Single Protein		Q8WX92	10	13	13	16	20	100	0	Confident_x000D_	Negative elongation factor B (NELFB_HUMAN)	65.6554	80.86	21.9	0.0116585
Q96QR8	Transcriptional activator protein Pur-beta (PURB_HUMAN)	33.2205	66.35	17.63	0.0205314					Single Protein		Q96QR8	5	7	6	9	12	100	0	Confident_x000D_	Transcriptional activator protein Pur-beta (PURB_HUMAN)	33.2205	66.35	17.63	0.0165056					Single Protein		Q96QR8	5	8	7	7	10	100	0	Confident_x000D_	Transcriptional activator protein Pur-beta (PURB_HUMAN)	33.2205	66.35	10.26	0.0169082
Q9BTT4	Mediator of RNA polymerase II transcription subunit 10 (MED10_HUMAN)	15.6781	100	14.81	0.0148148					Single Protein		Q9BTT4	1	1	1	2	2	100	0	Doubtful_x000D_	Mediator of RNA polymerase II transcription subunit 10 (MED10_HUMAN)	15.6781	100	24.44	0.0111111					Single Protein		Q9BTT4	2	3	3	2	4	100	0	Confident_x000D_
Q9UKN8	General transcription factor 3C polypeptide 4 (TF3C4_HUMAN)	91.9235	89.42	10.83	0.00328467					Single Protein		Q9UKN8	6	14	14	8	16	100	0	Confident_x000D_	General transcription factor 3C polypeptide 4 (TF3C4_HUMAN)	91.9235	89.42	6.33	0.00324412					Single Protein		Q9UKN8	4	9	9	6	11	100	0	Confident_x000D_	General transcription factor 3C polypeptide 4 (TF3C4_HUMAN)	91.9235	89.42	8.15	0.0046026
Q99986	Serine/threonine-protein kinase VRK1 (VRK1_HUMAN)	45.4474	91.67	20.45	0.0111111					Single Protein		Q99986	6	8	8	10	12	100	0	Confident_x000D_	Serine/threonine-protein kinase VRK1 (VRK1_HUMAN)	45.4474	91.67	27.27	0.0173587					Single Protein		Q99986	8	10	10	13	16	100	0	Confident_x000D_	Serine/threonine-protein kinase VRK1 (VRK1_HUMAN)	45.4474	91.67	27.53	0.0197538
Q12933	TNF receptor-associated factor 2 (TRAF2_HUMAN)	55.8227	91.02	5.39	0.00164474					Related Proteins	Q12933-2, Q12933-3, Q12933-4	Q12933, Q12933-2, Q12933-3, Q12933-4	2	5	0	3	5	95.5224	0	Confident_x000D_	TNF receptor-associated factor 2 (TRAF2_HUMAN)	55.8227	91.02	7.19	0.00201023					Related Proteins	Q12933-2, Q12933-3, Q12933-4	Q12933, Q12933-2, Q12933-3, Q12933-4	3	5	0	4	6	100	0	Confident_x000D_	TNF receptor-associated factor 2 (TRAF2_HUMAN)	55.8227	91.02	3.39	0.00219298
Q9Y5X1	Sorting nexin-9 (SNX9_HUMAN)	66.5496	65.21	4.54	0.00530786					Single Protein		Q9Y5X1	2	3	3	3	4	100	0	Confident_x000D_	Sorting nexin-9 (SNX9_HUMAN)	66.5496	65.21	4.54	0.00424628					Single Protein		Q9Y5X1	2	3	3	3	4	86.4407	0	Confident_x000D_	Sorting nexin-9 (SNX9_HUMAN)	66.5496	65.21	2.18	0.00212314
Q9Y5X3	Sorting nexin-5 (SNX5_HUMAN)	46.7872	92.82	36.14	0.0194146	Oxidation of M(M116)	Oxidation of M(1)			Single Protein		Q9Y5X3	12	18	17	23	29	100	0	Confident_x000D_	Sorting nexin-5 (SNX5_HUMAN)	46.7872	92.82	35.15	0.0163364	Oxidation of M(M116)	Oxidation of M(1)			Single Protein		Q9Y5X3	12	14	13	22	24	100	0	Confident_x000D_	Sorting nexin-5 (SNX5_HUMAN)	46.7872	92.82	32.67	0.0138487
Q86X95	Corepressor interacting with RBPJ 1 (CIR1_HUMAN)	52.2813	86	2.67	0.00480769					Single Protein		Q86X95	1	4	4	2	5	85.0746	0	Doubtful_x000D_	Corepressor interacting with RBPJ 1 (CIR1_HUMAN)	52.2813	86	2.67	0.00480769					Single Protein		Q86X95	1	3	3	2	4	100	0	Doubtful_x000D_
P51610	Host cell factor 1 (HCFC1_HUMAN)	208.602	51.3	14.79	0.00568965					Related Proteins	P51610-2	P51610, P51610-2	20	26	0	37	43	100	0	Confident_x000D_	Host cell factor 1 (HCFC1_HUMAN)	208.602	51.3	16.9	0.00699524					Related Proteins	P51610-2	P51610, P51610-2	24	30	0	44	51	100	0	Confident_x000D_	Host cell factor 1 (HCFC1_HUMAN)	208.602	51.3	17.99	0.006291
Q9Y696	Chloride intracellular channel protein 4 (CLIC4_HUMAN)	28.7537	100	72.73	0.0326612	Oxidation of M(M5)	Oxidation of M(1)			Single Protein		Q9Y696	18	19	18	39	41	100	0	Confident_x000D_	Chloride intracellular channel protein 4 (CLIC4_HUMAN)	28.7537	100	67.98	0.0315052					Single Protein		Q9Y696	17	21	19	41	45	100	0	Confident_x000D_	Chloride intracellular channel protein 4 (CLIC4_HUMAN)	28.7537	100	58.89	0.0349465
Q9UL33	Trafficking protein particle complex subunit 2-like protein (TPC2L_HUMAN)	16.1349	100	27.86	0.014881					Related Proteins	Q9UL33-2	Q9UL33, Q9UL33-2	4	4	4	4	4	98.5075	0	Confident_x000D_	Trafficking protein particle complex subunit 2-like protein (TPC2L_HUMAN)	16.1349	100	27.86	0.0139881					Related Proteins	Q9UL33-2	Q9UL33, Q9UL33-2	4	4	0	7	7	100	0	Confident_x000D_	Trafficking protein particle complex subunit 2-like protein (TPC2L_HUMAN)	16.1349	100	12.14	0.0178571
P17812	CTP synthase 1 (PYRG1_HUMAN)	66.648	80.88	49.58	0.0155669	Oxidation of M(M126)	Oxidation of M(1)			Single Protein		P17812	25	30	28	55	60	100	0	Confident_x000D_	CTP synthase 1 (PYRG1_HUMAN)	66.648	80.88	52.96	0.0169611	Oxidation of M(M126, M232)	Oxidation of M(2)			Single Protein		P17812	29	31	28	60	62	100	0	Confident_x000D_	CTP synthase 1 (PYRG1_HUMAN)	66.648	80.88	46.87	0.018232	Oxidation of M(M126)	Oxidation of M(1)
Q00403	Transcription initiation factor IIB (TF2B_HUMAN)	34.8106	100	36.71	0.0176537					Single Protein		Q00403	8	10	10	16	20	100	0	Confident_x000D_	Transcription initiation factor IIB (TF2B_HUMAN)	34.8106	100	39.87	0.0207178					Single Protein		Q00403	9	14	14	19	23	100	0	Confident_x000D_	Transcription initiation factor IIB (TF2B_HUMAN)	34.8106	100	48.42	0.0140786
Q9H9E3	Conserved oligomeric Golgi complex subunit 4 (COG4_HUMAN)	89.0264	90.57	3.18	0.000828064					Related Proteins	Q9H9E3-2, Q9H9E3-3	Q9H9E3, Q9H9E3-2, Q9H9E3-3	3	6	0	3	6	95.5224	0	Confident_x000D_	Conserved oligomeric Golgi complex subunit 4 (COG4_HUMAN)	89.0264	90.57	9.04	0.0032929					Related Proteins	Q9H9E3-3	Q9H9E3, Q9H9E3-3	6	10	0	8	11	100	0	Confident_x000D_	Conserved oligomeric Golgi complex subunit 4 (COG4_HUMAN)	89.0264	90.57	2.17	0.000451671
Q9H9E3	Conserved oligomeric Golgi complex subunit 4 (COG4_HUMAN)	89.0264	90.57	3.18	0.000828064					Related Proteins	Q9H9E3-2, Q9H9E3-3	Q9H9E3, Q9H9E3-2, Q9H9E3-3	3	6	0	3	6	95.5224	0	Confident_x000D_	Conserved oligomeric Golgi complex subunit 4 (COG4_HUMAN)	89.0264	90.57	5.73	0.00254226					Related Proteins	Q9H9E3-2	Q9H9E3, Q9H9E3-2	4	8	0	6	9	100	0	Confident_x000D_	Conserved oligomeric Golgi complex subunit 4 (COG4_HUMAN)	89.0264	90.57	2.17	0.000451671
Q9H9E3	Conserved oligomeric Golgi complex subunit 4 (COG4_HUMAN)	89.0264	90.57	6.37	0.0039511					Related Proteins	Q9H9E3-2	Q9H9E3, Q9H9E3-2	5	8	0	6	9	94.0299	0	Confident_x000D_	Conserved oligomeric Golgi complex subunit 4 (COG4_HUMAN)	89.0264	90.57	9.04	0.0032929					Related Proteins	Q9H9E3-3	Q9H9E3, Q9H9E3-3	6	10	0	8	11	100	0	Confident_x000D_	Conserved oligomeric Golgi complex subunit 4 (COG4_HUMAN)	89.0264	90.57	2.17	0.000451671
Q9H9E3	Conserved oligomeric Golgi complex subunit 4 (COG4_HUMAN)	89.0264	90.57	6.37	0.0039511					Related Proteins	Q9H9E3-2	Q9H9E3, Q9H9E3-2	5	8	0	6	9	94.0299	0	Confident_x000D_	Conserved oligomeric Golgi complex subunit 4 (COG4_HUMAN)	89.0264	90.57	5.73	0.00254226					Related Proteins	Q9H9E3-2	Q9H9E3, Q9H9E3-2	4	8	0	6	9	100	0	Confident_x000D_	Conserved oligomeric Golgi complex subunit 4 (COG4_HUMAN)	89.0264	90.57	2.17	0.000451671
Q9Y5Y2	Cytosolic Fe-S cluster assembly factor NUBP2 (NUBP2_HUMAN)	28.8068	77.49	28.04	0.0133615					Single Protein		Q9Y5Y2	4	4	4	7	7	100	0	Confident_x000D_	Cytosolic Fe-S cluster assembly factor NUBP2 (NUBP2_HUMAN)	28.8068	77.49	28.04	0.016526					Single Protein		Q9Y5Y2	4	4	4	7	7	100	0	Confident_x000D_	Cytosolic Fe-S cluster assembly factor NUBP2 (NUBP2_HUMAN)	28.8068	77.49	33.21	0.0161041
Q9Y624	Junctional adhesion molecule A (JAM1_HUMAN)	32.5625	69.23	16.05	0.00786164					Single Protein		Q9Y624	4	5	5	4	5	100	0	Confident_x000D_	Junctional adhesion molecule A (JAM1_HUMAN)	32.5625	69.23	5.35	0.00566038					Single Protein		Q9Y624	2	3	3	3	3	77.9661	0	Doubtful_x000D_	Junctional adhesion molecule A (JAM1_HUMAN)	32.5625	69.23	27.76	0.0152201
Q9Y5Q9	General transcription factor 3C polypeptide 3 (TF3C3_HUMAN)	101.208	84.54	17.61	0.00843526					Single Protein		Q9Y5Q9	11	15	15	22	29	100	0	Confident_x000D_	General transcription factor 3C polypeptide 3 (TF3C3_HUMAN)	101.208	84.54	18.74	0.0082855					Single Protein		Q9Y5Q9	12	21	21	22	36	100	0	Confident_x000D_	General transcription factor 3C polypeptide 3 (TF3C3_HUMAN)	101.208	84.54	10.72	0.00945096
Q9NWU1	3-oxoacyl-[acyl-carrier-protein] synthase, mitochondrial (OXSM_HUMAN)	48.8118	72.77	6.1	0.00238095					Single Protein		Q9NWU1	1	4	4	1	5	100	0	Doubtful_x000D_																					3-oxoacyl-[acyl-carrier-protein] synthase, mitochondrial (OXSM_HUMAN)	48.8118	72.77	13.29	0.00674603
Q9NWU2	Glucose-induced degradation protein 8 homolog (GID8_HUMAN)	26.7317	100	44.74	0.0200031	Oxidation of M(M51)	Oxidation of M(1)			Single Protein		Q9NWU2	8	10	10	14	15	100	0	Confident_x000D_	Glucose-induced degradation protein 8 homolog (GID8_HUMAN)	26.7317	100	41.23	0.0199248	Oxidation of M(M51)	Oxidation of M(1)			Single Protein		Q9NWU2	7	8	8	11	12	100	0	Confident_x000D_	Glucose-induced degradation protein 8 homolog (GID8_HUMAN)	26.7317	100	26.75	0.0171784
Q9NX62	Inositol monophosphatase 3 (IMPA3_HUMAN)	38.657	67.97	7.24	0.00609756					Single Protein		Q9NX62	1	2	2	2	3	100	0	Doubtful_x000D_																					Inositol monophosphatase 3 (IMPA3_HUMAN)	38.657	67.97	7.24	0.00304878
Q9NX63	MICOS complex subunit MIC19 (MIC19_HUMAN)	26.1362	100	20.7	0.0201909					Single Protein		Q9NX63	4	5	5	10	10	100	0	Confident_x000D_	MICOS complex subunit MIC19 (MIC19_HUMAN)	26.1362	100	20.7	0.0190896					Single Protein		Q9NX63	4	6	6	9	11	100	0	Confident_x000D_	MICOS complex subunit MIC19 (MIC19_HUMAN)	26.1362	100	28.19	0.0274596
Q9Y2I1	Nischarin (NISCH_HUMAN)	166.524	68.09	5.98	0.00201175					Related Proteins	Q9Y2I1-3, Q9Y2I1-4	Q9Y2I1, Q9Y2I1-3, Q9Y2I1-4	5	7	0	5	7	100	0	Confident_x000D_	Nischarin (NISCH_HUMAN)	166.524	68.09	4.39	0.00256975					Related Proteins	Q9Y2I1-3, Q9Y2I1-4	Q9Y2I1, Q9Y2I1-3, Q9Y2I1-4	4	7	0	6	9	100	0	Confident_x000D_	Nischarin (NISCH_HUMAN)	166.524	68.09	2.79	0.00176211
Q9Y2I1	Nischarin (NISCH_HUMAN)	166.524	68.09	5.98	0.00201175					Related Proteins	Q9Y2I1-3, Q9Y2I1-4	Q9Y2I1, Q9Y2I1-3, Q9Y2I1-4	5	7	0	5	7	100	0	Confident_x000D_	Nischarin (NISCH_HUMAN)	166.524	68.09	4.39	0.00256975					Related Proteins	Q9Y2I1-3, Q9Y2I1-4	Q9Y2I1, Q9Y2I1-3, Q9Y2I1-4	4	7	0	6	9	100	0	Confident_x000D_	Nischarin (NISCH_HUMAN)	166.524	68.09	2.26	0.00132159
Q9Y2I1	Nischarin (NISCH_HUMAN)	166.524	68.09	5.98	0.00201175					Related Proteins	Q9Y2I1-3, Q9Y2I1-4	Q9Y2I1, Q9Y2I1-3, Q9Y2I1-4	5	7	0	5	7	100	0	Confident_x000D_	Nischarin (NISCH_HUMAN)	166.524	68.09	4.06	0.0020558					Related Proteins	Q9Y2I1-2	Q9Y2I1, Q9Y2I1-2	3	9	0	5	10	100	0	Confident_x000D_	Nischarin (NISCH_HUMAN)	166.524	68.09	2.79	0.00176211
Q9Y2I1	Nischarin (NISCH_HUMAN)	166.524	68.09	5.98	0.00201175					Related Proteins	Q9Y2I1-3, Q9Y2I1-4	Q9Y2I1, Q9Y2I1-3, Q9Y2I1-4	5	7	0	5	7	100	0	Confident_x000D_	Nischarin (NISCH_HUMAN)	166.524	68.09	4.06	0.0020558					Related Proteins	Q9Y2I1-2	Q9Y2I1, Q9Y2I1-2	3	9	0	5	10	100	0	Confident_x000D_	Nischarin (NISCH_HUMAN)	166.524	68.09	2.26	0.00132159
Q9Y2I1	Nischarin (NISCH_HUMAN)	166.524	68.09	2.46	0.00132159					Related Proteins	Q9Y2I1-2	Q9Y2I1, Q9Y2I1-2	2	4	0	2	5	100	0	Confident_x000D_	Nischarin (NISCH_HUMAN)	166.524	68.09	4.39	0.00256975					Related Proteins	Q9Y2I1-3, Q9Y2I1-4	Q9Y2I1, Q9Y2I1-3, Q9Y2I1-4	4	7	0	6	9	100	0	Confident_x000D_	Nischarin (NISCH_HUMAN)	166.524	68.09	2.79	0.00176211
Q9Y2I1	Nischarin (NISCH_HUMAN)	166.524	68.09	2.46	0.00132159					Related Proteins	Q9Y2I1-2	Q9Y2I1, Q9Y2I1-2	2	4	0	2	5	100	0	Confident_x000D_	Nischarin (NISCH_HUMAN)	166.524	68.09	4.39	0.00256975					Related Proteins	Q9Y2I1-3, Q9Y2I1-4	Q9Y2I1, Q9Y2I1-3, Q9Y2I1-4	4	7	0	6	9	100	0	Confident_x000D_	Nischarin (NISCH_HUMAN)	166.524	68.09	2.26	0.00132159
Q9Y2I1	Nischarin (NISCH_HUMAN)	166.524	68.09	2.46	0.00132159					Related Proteins	Q9Y2I1-2	Q9Y2I1, Q9Y2I1-2	2	4	0	2	5	100	0	Confident_x000D_	Nischarin (NISCH_HUMAN)	166.524	68.09	4.06	0.0020558					Related Proteins	Q9Y2I1-2	Q9Y2I1, Q9Y2I1-2	3	9	0	5	10	100	0	Confident_x000D_	Nischarin (NISCH_HUMAN)	166.524	68.09	2.79	0.00176211
Q9Y2I1	Nischarin (NISCH_HUMAN)	166.524	68.09	2.46	0.00132159					Related Proteins	Q9Y2I1-2	Q9Y2I1, Q9Y2I1-2	2	4	0	2	5	100	0	Confident_x000D_	Nischarin (NISCH_HUMAN)	166.524	68.09	4.06	0.0020558					Related Proteins	Q9Y2I1-2	Q9Y2I1, Q9Y2I1-2	3	9	0	5	10	100	0	Confident_x000D_	Nischarin (NISCH_HUMAN)	166.524	68.09	2.26	0.00132159
Q9Y5U2	Protein TSSC4 (TSSC4_HUMAN)	34.3046	42.86	9.42	0.0130024					Related Proteins	Q9Y5U2-2	Q9Y5U2, Q9Y5U2-2	3	3	3	3	4	100	0	Confident_x000D_	Protein TSSC4 (TSSC4_HUMAN)	34.3046	42.86	10.33	0.0200946					Related Proteins	Q9Y5U2-2	Q9Y5U2, Q9Y5U2-2	3	5	5	4	6	96.6102	0	Confident_x000D_	Protein TSSC4 (TSSC4_HUMAN)	34.3046	42.86	3.95	0.0141844
Q9BTY7	Protein HGH1 homolog (HGH1_HUMAN)	42.1027	91.54	27.95	0.0114646					Single Protein		Q9BTY7	7	8	8	9	10	100	0	Confident_x000D_	Protein HGH1 homolog (HGH1_HUMAN)	42.1027	91.54	32.05	0.0145492					Single Protein		Q9BTY7	8	12	12	14	18	100	0	Confident_x000D_	Protein HGH1 homolog (HGH1_HUMAN)	42.1027	91.54	23.33	0.0110644
P30837	Aldehyde dehydrogenase X, mitochondrial (AL1B1_HUMAN)	57.1702	74.85	8.12	0.00439276					Single Protein		P30837	3	5	4	4	6	100	0	Confident_x000D_	Aldehyde dehydrogenase X, mitochondrial (AL1B1_HUMAN)	57.1702	74.85	11.03	0.00520711					Single Protein		P30837	4	6	5	5	7	100	0	Confident_x000D_	Aldehyde dehydrogenase X, mitochondrial (AL1B1_HUMAN)	57.1702	74.85	16.83	0.00760618
Q9NX70	Mediator of RNA polymerase II transcription subunit 29 (MED29_HUMAN)	21.0595	71	36.5	0.0287559					Single Protein		Q9NX70	4	4	4	6	6	100	0	Confident_x000D_	Mediator of RNA polymerase II transcription subunit 29 (MED29_HUMAN)	21.0595	71	21.5	0.0305164					Single Protein		Q9NX70	3	4	4	6	7	100	0	Confident_x000D_	Mediator of RNA polymerase II transcription subunit 29 (MED29_HUMAN)	21.0595	71	13	0.0246479
Q9NWV4	UPF0587 protein C1orf123 (CA123_HUMAN)	18.0368	80	50	0.0308594					Single Protein		Q9NWV4	6	6	6	10	11	100	0	Confident_x000D_	UPF0587 protein C1orf123 (CA123_HUMAN)	18.0368	80	45	0.0513021					Single Protein		Q9NWV4	5	6	6	12	13	100	0	Confident_x000D_	UPF0587 protein C1orf123 (CA123_HUMAN)	18.0368	80	30.63	0.0292969
Q9NX74	tRNA-dihydrouridine(20) synthase [NAD(P)+]-like (DUS2L_HUMAN)	55.0152	93.91	2.23	0.0020284					Single Protein		Q9NX74	1	1	1	1	1	100	0	Doubtful_x000D_																					tRNA-dihydrouridine(20) synthase [NAD(P)+]-like (DUS2L_HUMAN)	55.0152	93.91	2.23	0.0020284
Q9Y5R8	Trafficking protein particle complex subunit 1 (TPPC1_HUMAN)	16.8206	100	11.03	0.0137931					Single Protein		Q9Y5R8	1	4	4	3	5	100	0	Doubtful_x000D_
Q9NWV8	BRISC and BRCA1-A complex member 1 (BABA1_HUMAN)	36.5366	91.19	34.35	0.0139818					Single Protein		Q9NWV8	6	11	11	12	17	100	0	Confident_x000D_	BRISC and BRCA1-A complex member 1 (BABA1_HUMAN)	36.5366	91.19	29.48	0.0125127					Single Protein		Q9NWV8	5	6	6	8	9	100	0	Confident_x000D_	BRISC and BRCA1-A complex member 1 (BABA1_HUMAN)	36.5366	91.19	21.58	0.00962513
P30825	High affinity cationic amino acid transporter 1 (CTR1_HUMAN)	67.5941	44.36	2.54	0.00273973					Single Protein		P30825	2	3	2	2	6	100	0	Doubtful_x000D_	High affinity cationic amino acid transporter 1 (CTR1_HUMAN)	67.5941	44.36	2.54	0.00273973					Single Protein		P30825	2	6	6	2	9	100	0	Doubtful_x000D_	High affinity cationic amino acid transporter 1 (CTR1_HUMAN)	67.5941	44.36	5.56	0.00753425
P17844	Probable ATP-dependent RNA helicase DDX5 (DDX5_HUMAN)	69.1047	75.73	41.37	0.0179528	Oxidation of M(M253, M256)	Oxidation of M(2)			Single Protein		P17844	32	32	20	70	74	100	0	Confident_x000D_	Probable ATP-dependent RNA helicase DDX5 (DDX5_HUMAN)	69.1047	75.73	43.16	0.0185127	Oxidation of M(M253)	Oxidation of M(1)			Single Protein		P17844	32	35	21	67	74	100	0	Confident_x000D_	Probable ATP-dependent RNA helicase DDX5 (DDX5_HUMAN)	69.1047	75.73	50.49	0.0174958	Oxidation of M(M253, M256)	Oxidation of M(2)
Q9Y657	Spindlin-1 (SPIN1_HUMAN)	29.5818	100	18.32	0.0127226					Single Protein		Q9Y657	3	7	7	5	9	100	0	Confident_x000D_	Spindlin-1 (SPIN1_HUMAN)	29.5818	100	18.32	0.0108142					Single Protein		Q9Y657	3	8	7	4	9	100	0	Confident_x000D_	Spindlin-1 (SPIN1_HUMAN)	29.5818	100	18.32	0.00826972
Q9BU89	Deoxyhypusine hydroxylase (DOHH_HUMAN)	32.8834	90.73	50.99	0.0203197					Single Protein		Q9BU89	11	14	14	18	22	100	0	Confident_x000D_	Deoxyhypusine hydroxylase (DOHH_HUMAN)	32.8834	90.73	38.08	0.0188269					Single Protein		Q9BU89	7	11	11	15	20	100	0	Confident_x000D_	Deoxyhypusine hydroxylase (DOHH_HUMAN)	32.8834	90.73	47.68	0.0143935
Q9UKK9	ADP-sugar pyrophosphatase (NUDT5_HUMAN)	24.3122	70.78	64.84	0.0416161	Oxidation of M(M1, M87)	Oxidation of M(2)			Single Protein		Q9UKK9	17	17	17	35	37	100	0	Confident_x000D_	ADP-sugar pyrophosphatase (NUDT5_HUMAN)	24.3122	70.78	64.84	0.0383996	Oxidation of M(M1, M37, M87)	Oxidation of M(3)			Single Protein		Q9UKK9	18	21	21	33	36	100	0	Confident_x000D_	ADP-sugar pyrophosphatase (NUDT5_HUMAN)	24.3122	70.78	59.82	0.0408164	Oxidation of M(M1)	Oxidation of M(1)
Q9NWX6	Probable tRNA(His) guanylyltransferase (THG1_HUMAN)	34.8084	80.54	9.4	0.00561798					Single Protein		Q9NWX6	2	2	2	2	2	100	0	Confident_x000D_	Probable tRNA(His) guanylyltransferase (THG1_HUMAN)	34.8084	80.54	9.4	0.011236					Single Protein		Q9NWX6	2	2	2	4	4	100	0	Confident_x000D_	Probable tRNA(His) guanylyltransferase (THG1_HUMAN)	34.8084	80.54	9.4	0.011236
Q9BW83	Intraflagellar transport protein 27 homolog (IFT27_HUMAN)	20.4673	100	16.13	0.0134409					Related Proteins	Q9BW83-2	Q9BW83, Q9BW83-2	2	3	3	3	4	100	0	Confident_x000D_	Intraflagellar transport protein 27 homolog (IFT27_HUMAN)	20.4673	100	20.97	0.0116487					Related Proteins	Q9BW83-2	Q9BW83, Q9BW83-2	3	4	4	4	5	100	0	Confident_x000D_	Intraflagellar transport protein 27 homolog (IFT27_HUMAN)	20.4673	100	13.44	0.0134409
O75822	Eukaryotic translation initiation factor 3 subunit J (EIF3J_HUMAN)	29.0445	100	37.98	0.0248062	Oxidation of M(M148)	Oxidation of M(1)			Related Proteins	O75822-3	O75822, O75822-3	9	11	0	17	21	100	0	Confident_x000D_	Eukaryotic translation initiation factor 3 subunit J (EIF3J_HUMAN)	29.0445	100	42.25	0.0253115					Related Proteins	O75822-3	O75822, O75822-3	9	10	0	19	20	100	0	Confident_x000D_	Eukaryotic translation initiation factor 3 subunit J (EIF3J_HUMAN)	29.0445	100	37.98	0.0232927
O75822	Eukaryotic translation initiation factor 3 subunit J (EIF3J_HUMAN)	29.0445	100	37.98	0.0248062	Oxidation of M(M148)	Oxidation of M(1)			Related Proteins	O75822-3	O75822, O75822-3	9	11	0	17	21	100	0	Confident_x000D_	Eukaryotic translation initiation factor 3 subunit J (EIF3J_HUMAN)	29.0445	100	42.25	0.0253115					Related Proteins	O75822-3	O75822, O75822-3	9	10	0	19	20	100	0	Confident_x000D_	Eukaryotic translation initiation factor 3 subunit J (EIF3J_HUMAN)	29.0445	100	27.52	0.0148037
O75822	Eukaryotic translation initiation factor 3 subunit J (EIF3J_HUMAN)	29.0445	100	37.98	0.0248062	Oxidation of M(M148)	Oxidation of M(1)			Related Proteins	O75822-3	O75822, O75822-3	9	11	0	17	21	100	0	Confident_x000D_	Eukaryotic translation initiation factor 3 subunit J (EIF3J_HUMAN)	29.0445	100	32.17	0.0156215					Related Proteins	O75822-2	O75822, O75822-2	9	9	0	15	16	86.4407	0	Confident_x000D_	Eukaryotic translation initiation factor 3 subunit J (EIF3J_HUMAN)	29.0445	100	37.98	0.0232927
O75822	Eukaryotic translation initiation factor 3 subunit J (EIF3J_HUMAN)	29.0445	100	37.98	0.0248062	Oxidation of M(M148)	Oxidation of M(1)			Related Proteins	O75822-3	O75822, O75822-3	9	11	0	17	21	100	0	Confident_x000D_	Eukaryotic translation initiation factor 3 subunit J (EIF3J_HUMAN)	29.0445	100	32.17	0.0156215					Related Proteins	O75822-2	O75822, O75822-2	9	9	0	15	16	86.4407	0	Confident_x000D_	Eukaryotic translation initiation factor 3 subunit J (EIF3J_HUMAN)	29.0445	100	27.52	0.0148037
O75822	Eukaryotic translation initiation factor 3 subunit J (EIF3J_HUMAN)	29.0445	100	27.91	0.0145056					Related Proteins	O75822-2	O75822, O75822-2	7	9	0	13	14	95.5224	0	Confident_x000D_	Eukaryotic translation initiation factor 3 subunit J (EIF3J_HUMAN)	29.0445	100	42.25	0.0253115					Related Proteins	O75822-3	O75822, O75822-3	9	10	0	19	20	100	0	Confident_x000D_	Eukaryotic translation initiation factor 3 subunit J (EIF3J_HUMAN)	29.0445	100	37.98	0.0232927
O75822	Eukaryotic translation initiation factor 3 subunit J (EIF3J_HUMAN)	29.0445	100	27.91	0.0145056					Related Proteins	O75822-2	O75822, O75822-2	7	9	0	13	14	95.5224	0	Confident_x000D_	Eukaryotic translation initiation factor 3 subunit J (EIF3J_HUMAN)	29.0445	100	42.25	0.0253115					Related Proteins	O75822-3	O75822, O75822-3	9	10	0	19	20	100	0	Confident_x000D_	Eukaryotic translation initiation factor 3 subunit J (EIF3J_HUMAN)	29.0445	100	27.52	0.0148037
O75822	Eukaryotic translation initiation factor 3 subunit J (EIF3J_HUMAN)	29.0445	100	27.91	0.0145056					Related Proteins	O75822-2	O75822, O75822-2	7	9	0	13	14	95.5224	0	Confident_x000D_	Eukaryotic translation initiation factor 3 subunit J (EIF3J_HUMAN)	29.0445	100	32.17	0.0156215					Related Proteins	O75822-2	O75822, O75822-2	9	9	0	15	16	86.4407	0	Confident_x000D_	Eukaryotic translation initiation factor 3 subunit J (EIF3J_HUMAN)	29.0445	100	37.98	0.0232927
O75822	Eukaryotic translation initiation factor 3 subunit J (EIF3J_HUMAN)	29.0445	100	27.91	0.0145056					Related Proteins	O75822-2	O75822, O75822-2	7	9	0	13	14	95.5224	0	Confident_x000D_	Eukaryotic translation initiation factor 3 subunit J (EIF3J_HUMAN)	29.0445	100	32.17	0.0156215					Related Proteins	O75822-2	O75822, O75822-2	9	9	0	15	16	86.4407	0	Confident_x000D_	Eukaryotic translation initiation factor 3 subunit J (EIF3J_HUMAN)	29.0445	100	27.52	0.0148037
P18754	Regulator of chromosome condensation (RCC1_HUMAN)	44.9405	67.46	49.41	0.018544	Oxidation of M(M163)	Oxidation of M(1)			Related Proteins	P18754-2	P18754, P18754-2	15	19	19	28	32	100	0	Confident_x000D_	Regulator of chromosome condensation (RCC1_HUMAN)	44.9405	67.46	55.82	0.0172447					Related Proteins	P18754-2	P18754, P18754-2	15	18	18	28	32	100	0	Confident_x000D_	Regulator of chromosome condensation (RCC1_HUMAN)	44.9405	67.46	56.53	0.0103919	Oxidation of M(M110, M163)	Oxidation of M(2)
Q9UI26	Importin-11 (IPO11_HUMAN)	112.463	73.33	11.69	0.0111414					Related Proteins	Q9UI26-2	Q9UI26, Q9UI26-2	9	12	12	20	24	100	0	Confident_x000D_	Importin-11 (IPO11_HUMAN)	112.463	73.33	13.13	0.00761771					Related Proteins	Q9UI26-2	Q9UI26, Q9UI26-2	10	15	15	19	29	100	0	Confident_x000D_	Importin-11 (IPO11_HUMAN)	112.463	73.33	11.59	0.00625424
Q96CW1	AP-2 complex subunit mu (AP2M1_HUMAN)	49.623	86.9	10.8	0.00900383					Related Proteins	Q96CW1-2	Q96CW1, Q96CW1-2	4	6	6	7	9	100	0	Confident_x000D_	AP-2 complex subunit mu (AP2M1_HUMAN)	49.623	86.9	8.97	0.00613027					Related Proteins	Q96CW1-2	Q96CW1, Q96CW1-2	3	7	7	5	10	100	0	Confident_x000D_	AP-2 complex subunit mu (AP2M1_HUMAN)	49.623	86.9	17.7	0.0121456
Q9NY61	Protein AATF (AATF_HUMAN)	63.0943	78.75	4.11	0.00319149					Single Protein		Q9NY61	2	3	3	2	3	86.5672	0	Confident_x000D_	Protein AATF (AATF_HUMAN)	63.0943	78.75	3.21	0.00425532					Single Protein		Q9NY61	1	3	3	2	4	100	0	Doubtful_x000D_	Protein AATF (AATF_HUMAN)	63.0943	78.75	7.68	0.00390071
P49790	Nuclear pore complex protein Nup153 (NU153_HUMAN)	153.843	63.46	2.85	0.000465116					Related Proteins	P49790-2, P49790-3	P49790, P49790-2, P49790-3	2	6	0	2	6	94.0299	0	Confident_x000D_	Nuclear pore complex protein Nup153 (NU153_HUMAN)	153.843	63.46	3.19	0.00139535					Related Proteins	P49790-2	P49790, P49790-2	2	6	6	2	7	100	0	Confident_x000D_	Nuclear pore complex protein Nup153 (NU153_HUMAN)	153.843	63.46	11.93	0.00103002
P49790	Nuclear pore complex protein Nup153 (NU153_HUMAN)	153.843	63.46	2.85	0.000465116					Related Proteins	P49790-2, P49790-3	P49790, P49790-2, P49790-3	2	6	0	2	6	94.0299	0	Confident_x000D_	Nuclear pore complex protein Nup153 (NU153_HUMAN)	153.843	63.46	3.19	0.00139535					Related Proteins	P49790-2	P49790, P49790-2	2	6	6	2	7	100	0	Confident_x000D_	Nuclear pore complex protein Nup153 (NU153_HUMAN)	153.843	63.46	12.54	0.00275415
P49790	Nuclear pore complex protein Nup153 (NU153_HUMAN)	153.843	63.46	2.85	0.000465116					Related Proteins	P49790-2, P49790-3	P49790, P49790-2, P49790-3	2	6	0	2	6	94.0299	0	Confident_x000D_	Nuclear pore complex protein Nup153 (NU153_HUMAN)	153.843	63.46	3.19	0.00139535					Related Proteins	P49790-2	P49790, P49790-2	2	6	6	2	7	100	0	Confident_x000D_	Nuclear pore complex protein Nup153 (NU153_HUMAN)	153.843	63.46	13.22	0.00461462
Q9NRY2	SOSS complex subunit C (SOSSC_HUMAN)	11.4178	70.19	22.12	0.0273973					Related Proteins	Q9NRY2-2	Q9NRY2, Q9NRY2-2	2	2	2	3	3	100	0	Confident_x000D_	SOSS complex subunit C (SOSSC_HUMAN)	11.4178	70.19	22.12	0.0342466					Related Proteins	Q9NRY2-2	Q9NRY2, Q9NRY2-2	2	2	2	3	3	100	0	Confident_x000D_
P11908	Ribose-phosphate pyrophosphokinase 2 (PRPS2_HUMAN)	34.747	76.42	37.11	0.0240575					Related Proteins	P11908-2	P11908, P11908-2	7	9	4	17	20	100	0	Confident_x000D_	Ribose-phosphate pyrophosphokinase 2 (PRPS2_HUMAN)	34.747	76.42	32.39	0.0209546					Related Proteins	P11908-2	P11908, P11908-2	6	9	5	14	19	100	0	Confident_x000D_	Ribose-phosphate pyrophosphokinase 2 (PRPS2_HUMAN)	34.747	76.42	22.01	0.018003
Q12974	Protein tyrosine phosphatase type IVA 2 (TP4A2_HUMAN)	19.1148	82.63	17.37	0.00598802					Related Proteins	Q12974-2, Q12974-3, Q12974-4	Q12974, Q12974-2, Q12974-3, Q12974-4	2	2	0	3	3	100	0	Confident_x000D_	Protein tyrosine phosphatase type IVA 2 (TP4A2_HUMAN)	19.1148	82.63	17.37	0.0179641					Related Proteins	Q12974-2, Q12974-4	Q12974, Q12974-2, Q12974-4	2	3	3	5	5	100	0	Confident_x000D_	Protein tyrosine phosphatase type IVA 2 (TP4A2_HUMAN)	19.1148	82.63	25.15	0.010978
Q9NXV6	CDKN2A-interacting protein (CARF_HUMAN)	61.0879	88.79	18.97	0.00881728	Oxidation of M(M256)	Oxidation of M(1)			Single Protein		Q9NXV6	9	14	14	13	20	100	0	Confident_x000D_	CDKN2A-interacting protein (CARF_HUMAN)	61.0879	88.79	25.34	0.00878653					Single Protein		Q9NXV6	10	14	14	14	17	100	0	Confident_x000D_	CDKN2A-interacting protein (CARF_HUMAN)	61.0879	88.79	18.45	0.00793578
Q9BUL9	Ribonuclease P protein subunit p25 (RPP25_HUMAN)	20.6196	70.85	6.53	0.0119048					Single Protein		Q9BUL9	1	2	2	2	3	100	0	Doubtful_x000D_	Ribonuclease P protein subunit p25 (RPP25_HUMAN)	20.6196	70.85	6.53	0.0119048					Single Protein		Q9BUL9	1	3	3	2	4	100	0	Doubtful_x000D_	Ribonuclease P protein subunit p25 (RPP25_HUMAN)	20.6196	70.85	6.53	0.00595238
Q9BUL8	Programmed cell death protein 10 (PDC10_HUMAN)	24.6858	100	20.28	0.014544					Single Protein		Q9BUL8	4	6	6	5	8	99.9732	0	Confident_x000D_	Programmed cell death protein 10 (PDC10_HUMAN)	24.6858	100	14.15	0.0125786					Single Protein		Q9BUL8	3	7	7	5	11	99.9483	0	Confident_x000D_	Programmed cell death protein 10 (PDC10_HUMAN)	24.6858	100	8.49	0.0117925
Q9BV57	1,2-dihydroxy-3-keto-5-methylthiopentene dioxygenase (MTND_HUMAN)	21.4846	100	48.04	0.0265496					Single Protein		Q9BV57	7	10	10	15	18	100	0	Confident_x000D_	1,2-dihydroxy-3-keto-5-methylthiopentene dioxygenase (MTND_HUMAN)	21.4846	100	25.14	0.0256052					Single Protein		Q9BV57	4	7	7	8	12	100	0	Confident_x000D_	1,2-dihydroxy-3-keto-5-methylthiopentene dioxygenase (MTND_HUMAN)	21.4846	100	20.67	0.0260708
Q96RQ3	Methylcrotonoyl-CoA carboxylase subunit alpha, mitochondrial (MCCA_HUMAN)	80.4219	90.9	12.14	0.00514313					Single Protein		Q96RQ3	5	8	8	7	10	100	0	Confident_x000D_	Methylcrotonoyl-CoA carboxylase subunit alpha, mitochondrial (MCCA_HUMAN)	80.4219	90.9	8.69	0.00497331					Single Protein		Q96RQ3	4	7	7	6	9	100	0	Confident_x000D_	Methylcrotonoyl-CoA carboxylase subunit alpha, mitochondrial (MCCA_HUMAN)	80.4219	90.9	24.83	0.00773434
P48739	Phosphatidylinositol transfer protein beta isoform (PIPNB_HUMAN)	31.5199	100	65.68	0.0381463					Related Proteins	P48739-3	P48739, P48739-3	16	17	14	37	38	100	0	Confident_x000D_	Phosphatidylinositol transfer protein beta isoform (PIPNB_HUMAN)	31.5199	100	62.36	0.0140143					Related Proteins	P48739-3	P48739, P48739-3	14	15	0	31	33	100	0	Confident_x000D_	Phosphatidylinositol transfer protein beta isoform (PIPNB_HUMAN)	31.5199	100	49.08	0.032478
O00571	ATP-dependent RNA helicase DDX3X (DDX3X_HUMAN)	73.198	84.59	45.62	0.0130472	Oxidation of M(M352, M355)	Oxidation of M(2)			Related Proteins	O00571-2	O00571, O00571-2	31	33	11	63	66	100	0	Confident_x000D_	ATP-dependent RNA helicase DDX3X (DDX3X_HUMAN)	73.198	84.59	39.43	0.0151149	Oxidation of M(M352)	Oxidation of M(1)			Related Proteins	O00571-2	O00571, O00571-2	28	35	15	62	70	100	0	Confident_x000D_	ATP-dependent RNA helicase DDX3X (DDX3X_HUMAN)	73.198	84.59	40.33	0.0121652	Oxidation of M(M221, M352, M355, M370)	Oxidation of M(4)
Q9BV40	Vesicle-associated membrane protein 8 (VAMP8_HUMAN)	11.431	100	53	0.0666786	Oxidation of M(M1, M27)	Oxidation of M(2)			Single Protein		Q9BV40	8	8	8	15	15	100	0	Confident_x000D_	Vesicle-associated membrane protein 8 (VAMP8_HUMAN)	11.431	100	53	0.0547738	Oxidation of M(M1, M27)	Oxidation of M(2)			Single Protein		Q9BV40	8	8	8	16	17	100	0	Confident_x000D_	Vesicle-associated membrane protein 8 (VAMP8_HUMAN)	11.431	100	45	0.0527619	Oxidation of M(M1, M27)	Oxidation of M(2)
Q9BV44	THUMP domain-containing protein 3 (THUM3_HUMAN)	56.9668	77.71	7.69	0.0071912					Single Protein		Q9BV44	3	4	4	4	5	100	0	Confident_x000D_	THUMP domain-containing protein 3 (THUM3_HUMAN)	56.9668	77.71	5.13	0.00761421					Single Protein		Q9BV44	2	6	6	4	8	100	0	Confident_x000D_	THUMP domain-containing protein 3 (THUM3_HUMAN)	56.9668	77.71	11.24	0.00528765
Q9Y450-4	Isoform 3 of HBS1-like protein (HBS1L_HUMAN)	70.5804	90.81	13.86	0.00615265					Related Proteins	Q9Y450	Q9Y450, Q9Y450-4	6	7	0	9	12	100	0	Confident_x000D_
Q9ULC4	Malignant T-cell-amplified sequence 1 (MCTS1_HUMAN)	20.5418	100	21.55	0.0184162					Single Protein		Q9ULC4	3	4	4	5	7	100	0	Confident_x000D_	Malignant T-cell-amplified sequence 1 (MCTS1_HUMAN)	20.5418	100	17.13	0.00552486					Related Proteins	Q9ULC4-2, Q9ULC4-3	Q9ULC4, Q9ULC4-2, Q9ULC4-3	2	4	0	4	6	100	0	Confident_x000D_	Malignant T-cell-amplified sequence 1 (MCTS1_HUMAN)	20.5418	100	21.55	0.0313076
Q03154	Aminoacylase-1 (ACY1_HUMAN)	45.856	90.93	24.51	0.00783962					Related Proteins	Q03154-3, Q03154-4	Q03154, Q03154-3, Q03154-4	7	7	0	11	12	100	0	Confident_x000D_	Aminoacylase-1 (ACY1_HUMAN)	45.856	90.93	21.32	0.00633336					Related Proteins	Q03154-3, Q03154-4	Q03154, Q03154-3, Q03154-4	6	8	0	9	12	100	0	Confident_x000D_	Aminoacylase-1 (ACY1_HUMAN)	45.856	90.93	21.32	0.00689578
Q03154	Aminoacylase-1 (ACY1_HUMAN)	45.856	90.93	24.51	0.00783962					Related Proteins	Q03154-3, Q03154-4	Q03154, Q03154-3, Q03154-4	7	7	0	11	12	100	0	Confident_x000D_	Aminoacylase-1 (ACY1_HUMAN)	45.856	90.93	21.32	0.00633336					Related Proteins	Q03154-3, Q03154-4	Q03154, Q03154-3, Q03154-4	6	8	0	9	12	100	0	Confident_x000D_	Aminoacylase-1 (ACY1_HUMAN)	45.856	90.93	22.3	0.00688518
Q03154	Aminoacylase-1 (ACY1_HUMAN)	45.856	90.93	24.51	0.00783962					Related Proteins	Q03154-3, Q03154-4	Q03154, Q03154-3, Q03154-4	7	7	0	11	12	100	0	Confident_x000D_	Aminoacylase-1 (ACY1_HUMAN)	45.856	90.93	19.85	0.00964361					Related Proteins	Q03154-2, Q03154-4	Q03154, Q03154-2, Q03154-4	7	10	0	11	16	99.9483	0	Confident_x000D_	Aminoacylase-1 (ACY1_HUMAN)	45.856	90.93	21.32	0.00689578
Q03154	Aminoacylase-1 (ACY1_HUMAN)	45.856	90.93	24.51	0.00783962					Related Proteins	Q03154-3, Q03154-4	Q03154, Q03154-3, Q03154-4	7	7	0	11	12	100	0	Confident_x000D_	Aminoacylase-1 (ACY1_HUMAN)	45.856	90.93	19.85	0.00964361					Related Proteins	Q03154-2, Q03154-4	Q03154, Q03154-2, Q03154-4	7	10	0	11	16	99.9483	0	Confident_x000D_	Aminoacylase-1 (ACY1_HUMAN)	45.856	90.93	22.3	0.00688518
Q03154	Aminoacylase-1 (ACY1_HUMAN)	45.856	90.93	23.04	0.0111411					Related Proteins	Q03154-2, Q03154-4	Q03154, Q03154-2, Q03154-4	8	12	0	13	18	99.9731	0	Confident_x000D_	Aminoacylase-1 (ACY1_HUMAN)	45.856	90.93	21.32	0.00633336					Related Proteins	Q03154-3, Q03154-4	Q03154, Q03154-3, Q03154-4	6	8	0	9	12	100	0	Confident_x000D_	Aminoacylase-1 (ACY1_HUMAN)	45.856	90.93	21.32	0.00689578
Q03154	Aminoacylase-1 (ACY1_HUMAN)	45.856	90.93	23.04	0.0111411					Related Proteins	Q03154-2, Q03154-4	Q03154, Q03154-2, Q03154-4	8	12	0	13	18	99.9731	0	Confident_x000D_	Aminoacylase-1 (ACY1_HUMAN)	45.856	90.93	21.32	0.00633336					Related Proteins	Q03154-3, Q03154-4	Q03154, Q03154-3, Q03154-4	6	8	0	9	12	100	0	Confident_x000D_	Aminoacylase-1 (ACY1_HUMAN)	45.856	90.93	22.3	0.00688518
Q03154	Aminoacylase-1 (ACY1_HUMAN)	45.856	90.93	23.04	0.0111411					Related Proteins	Q03154-2, Q03154-4	Q03154, Q03154-2, Q03154-4	8	12	0	13	18	99.9731	0	Confident_x000D_	Aminoacylase-1 (ACY1_HUMAN)	45.856	90.93	19.85	0.00964361					Related Proteins	Q03154-2, Q03154-4	Q03154, Q03154-2, Q03154-4	7	10	0	11	16	99.9483	0	Confident_x000D_	Aminoacylase-1 (ACY1_HUMAN)	45.856	90.93	21.32	0.00689578
Q03154	Aminoacylase-1 (ACY1_HUMAN)	45.856	90.93	23.04	0.0111411					Related Proteins	Q03154-2, Q03154-4	Q03154, Q03154-2, Q03154-4	8	12	0	13	18	99.9731	0	Confident_x000D_	Aminoacylase-1 (ACY1_HUMAN)	45.856	90.93	19.85	0.00964361					Related Proteins	Q03154-2, Q03154-4	Q03154, Q03154-2, Q03154-4	7	10	0	11	16	99.9483	0	Confident_x000D_	Aminoacylase-1 (ACY1_HUMAN)	45.856	90.93	22.3	0.00688518
Q96RP9	Elongation factor G, mitochondrial (EFGM_HUMAN)	83.4184	82.82	16.51	0.00632536					Single Protein		Q96RP9	10	15	15	14	19	100	0	Confident_x000D_	Elongation factor G, mitochondrial (EFGM_HUMAN)	83.4184	82.82	17.31	0.00791455					Related Proteins	Q96RP9-2	Q96RP9, Q96RP9-2	11	13	13	16	18	100	0	Confident_x000D_	Elongation factor G, mitochondrial (EFGM_HUMAN)	83.4184	82.82	33.42	0.00834941
Q96PM5-2	Isoform 2 of RING finger and CHY zinc finger domain-containing protein 1 (ZN363_HUMAN)	28.9633	76.98	8.73	0.00330688					Related Proteins	Q96PM5, Q96PM5-3, Q96PM5-4, Q96PM5-5, Q96PM5-6	Q96PM5, Q96PM5-2, Q96PM5-3, Q96PM5-4, Q96PM5-5, Q96PM5-6	2	2	0	3	3	100	0	Confident_x000D_
O95926	Pre-mRNA-splicing factor SYF2 (SYF2_HUMAN)	28.7048	88.48	5.35	0.00823045					Single Protein		O95926	1	5	5	2	6	100	0	Doubtful_x000D_	Pre-mRNA-splicing factor SYF2 (SYF2_HUMAN)	28.7048	88.48	16.87	0.0116598					Single Protein		O95926	3	5	5	4	6	100	0	Confident_x000D_	Pre-mRNA-splicing factor SYF2 (SYF2_HUMAN)	28.7048	88.48	5.35	0.00411523
Q9BV38	WD repeat-containing protein 18 (WDR18_HUMAN)	47.375	70.14	24.54	0.0220782					Single Protein		Q9BV38	9	10	10	20	21	100	0	Confident_x000D_	WD repeat-containing protein 18 (WDR18_HUMAN)	47.375	70.14	24.54	0.0204516					Single Protein		Q9BV38	9	9	9	21	21	100	0	Confident_x000D_	WD repeat-containing protein 18 (WDR18_HUMAN)	47.375	70.14	20.6	0.0175271
Q14677	Clathrin interactor 1 (EPN4_HUMAN)	68.2158	59.52	23.04	0.0120683					Related Proteins	Q14677-3	Q14677, Q14677-3	14	19	0	31	36	100	0	Confident_x000D_	Clathrin interactor 1 (EPN4_HUMAN)	68.2158	59.52	22.72	0.0138288					Related Proteins	Q14677-3	Q14677, Q14677-3	13	15	0	30	33	100	0	Confident_x000D_	Clathrin interactor 1 (EPN4_HUMAN)	68.2158	59.52	26.24	0.0119154
Q86Y82	Syntaxin-12 (STX12_HUMAN)	31.6223	77.17	3.26	0.00413223					Single Protein		Q86Y82	1	4	4	2	4	88.0597	0	Doubtful_x000D_	Syntaxin-12 (STX12_HUMAN)	31.6223	77.17	6.16	0.00413223					Single Protein		Q86Y82	1	4	4	1	4	98.3051	0	Doubtful_x000D_	Syntaxin-12 (STX12_HUMAN)	31.6223	77.17	14.86	0.0137741
O60271	C-Jun-amino-terminal kinase-interacting protein 4 (JIP4_HUMAN)	146.115	81.3	11.13	0.00371677					Related Proteins	O60271-2, O60271-4, O60271-9	O60271, O60271-2, O60271-4, O60271-9	9	19	0	17	27	100	0	Confident_x000D_	C-Jun-amino-terminal kinase-interacting protein 4 (JIP4_HUMAN)	146.115	81.3	12.11	0.00327725					Related Proteins	O60271-2, O60271-4, O60271-9	O60271, O60271-2, O60271-4, O60271-9	9	16	0	16	23	100	0	Confident_x000D_	C-Jun-amino-terminal kinase-interacting protein 4 (JIP4_HUMAN)	146.115	81.3	14.31	0.00392893
O60271	C-Jun-amino-terminal kinase-interacting protein 4 (JIP4_HUMAN)	146.115	81.3	11.13	0.00371677					Related Proteins	O60271-2, O60271-4, O60271-9	O60271, O60271-2, O60271-4, O60271-9	9	19	0	17	27	100	0	Confident_x000D_	C-Jun-amino-terminal kinase-interacting protein 4 (JIP4_HUMAN)	146.115	81.3	12.11	0.00327725					Related Proteins	O60271-2, O60271-4, O60271-9	O60271, O60271-2, O60271-4, O60271-9	9	16	0	16	23	100	0	Confident_x000D_	C-Jun-amino-terminal kinase-interacting protein 4 (JIP4_HUMAN)	146.115	81.3	10.83	0.0021124
Q9Y6M9	NADH dehydrogenase [ubiquinone] 1 beta subcomplex subunit 9 (NDUB9_HUMAN)	21.8168	100	7.82	0.00558659					Single Protein		Q9Y6M9	1	1	1	1	1	100	0	Doubtful_x000D_	NADH dehydrogenase [ubiquinone] 1 beta subcomplex subunit 9 (NDUB9_HUMAN)	21.8168	100	7.82	0.00558659					Single Protein		Q9Y6M9	1	2	2	1	2	100	0	Doubtful_x000D_	NADH dehydrogenase [ubiquinone] 1 beta subcomplex subunit 9 (NDUB9_HUMAN)	21.8168	100	29.61	0.0260708
Q9NY27	Serine/threonine-protein phosphatase 4 regulatory subunit 2 (PP4R2_HUMAN)	46.8689	79.62	45.8	0.0191208					Single Protein		Q9NY27	14	19	19	30	36	100	0	Confident_x000D_	Serine/threonine-protein phosphatase 4 regulatory subunit 2 (PP4R2_HUMAN)	46.8689	79.62	49.16	0.0160033					Single Protein		Q9NY27	15	20	20	28	35	100	0	Confident_x000D_	Serine/threonine-protein phosphatase 4 regulatory subunit 2 (PP4R2_HUMAN)	46.8689	79.62	27.34	0.00960375
Q9NY27	Serine/threonine-protein phosphatase 4 regulatory subunit 2 (PP4R2_HUMAN)	46.8689	79.62	45.8	0.0191208					Single Protein		Q9NY27	14	19	19	30	36	100	0	Confident_x000D_	Serine/threonine-protein phosphatase 4 regulatory subunit 2 (PP4R2_HUMAN)	46.8689	79.62	49.16	0.0160033					Single Protein		Q9NY27	15	20	20	28	35	100	0	Confident_x000D_	Serine/threonine-protein phosphatase 4 regulatory subunit 2 (PP4R2_HUMAN)	46.8689	79.62	28.54	0.00960375
Q9BUQ8	Probable ATP-dependent RNA helicase DDX23 (DDX23_HUMAN)	95.5239	100	24.88	0.00694571					Single Protein		Q9BUQ8	18	24	24	27	35	100	0	Confident_x000D_	Probable ATP-dependent RNA helicase DDX23 (DDX23_HUMAN)	95.5239	100	16.95	0.0071728					Single Protein		Q9BUQ8	15	25	25	27	36	100	0	Confident_x000D_	Probable ATP-dependent RNA helicase DDX23 (DDX23_HUMAN)	95.5239	100	29.51	0.00829845
Q6I9Y2	THO complex subunit 7 homolog (THOC7_HUMAN)	23.728	100	21.57	0.0216503					Single Protein		Q6I9Y2	4	6	6	8	11	99.9731	0	Confident_x000D_	THO complex subunit 7 homolog (THOC7_HUMAN)	23.728	100	24.02	0.0151144					Single Protein		Q6I9Y2	4	9	9	5	10	100	0	Confident_x000D_	THO complex subunit 7 homolog (THOC7_HUMAN)	23.728	100	10.78	0.00980392
Q8IUD2	ELKS/Rab6-interacting/CAST family member 1 (RB6I2_HUMAN)	128.008	90.05	0.99	0.000995025					Related Proteins	Q8IUD2-2, Q8IUD2-3, Q8IUD2-4	Q8IUD2, Q8IUD2-2, Q8IUD2-3, Q8IUD2-4	1	8	0	2	10	91.0448	0	Doubtful_x000D_
Q9BV20	Methylthioribose-1-phosphate isomerase (MTNA_HUMAN)	39.1254	72.9	6.5	0.010101					Single Protein		Q9BV20	2	4	4	4	6	100	0	Confident_x000D_	Methylthioribose-1-phosphate isomerase (MTNA_HUMAN)	39.1254	72.9	11.65	0.00897868					Single Protein		Q9BV20	3	6	6	5	8	100	0	Confident_x000D_	Methylthioribose-1-phosphate isomerase (MTNA_HUMAN)	39.1254	72.9	6.5	0.00673401
Q9Y6N5	Sulfide:quinone oxidoreductase, mitochondrial (SQOR_HUMAN)	49.9289	100	4.44	0.00666667					Single Protein		Q9Y6N5	1	3	3	3	5	100	0	Doubtful_x000D_	Sulfide:quinone oxidoreductase, mitochondrial (SQOR_HUMAN)	49.9289	100	4.44	0.00222222					Single Protein		Q9Y6N5	1	2	2	1	2	100	0	Doubtful_x000D_	Sulfide:quinone oxidoreductase, mitochondrial (SQOR_HUMAN)	49.9289	100	34.89	0.0138475
Q9ULE6	Paladin (PALD_HUMAN)	96.6932	87.5	3.15	0.00192802					Single Protein		Q9ULE6	2	3	3	2	3	91.0448	0	Doubtful_x000D_
Q9NXR7	BRISC and BRCA1-A complex member 2 (BABA2_HUMAN)	43.5238	70.23	9.92	0.0123457					Single Protein		Q9NXR7	3	7	7	6	10	100	0	Confident_x000D_	BRISC and BRCA1-A complex member 2 (BABA2_HUMAN)	43.5238	70.23	9.92	0.0106622					Related Proteins	Q9NXR7-1, Q9NXR7-3, Q9NXR7-4	Q9NXR7, Q9NXR7-1, Q9NXR7-3, Q9NXR7-4	3	4	4	5	7	100	0	Confident_x000D_	BRISC and BRCA1-A complex member 2 (BABA2_HUMAN)	43.5238	70.23	13.58	0.00813692
Q8WY54	Protein phosphatase 1E (PPM1E_HUMAN)	83.8989	67.02	1.72	0.0017762					Single Protein		Q8WY54	1	2	2	1	2	88.0597	0	Doubtful_x000D_	Protein phosphatase 1E (PPM1E_HUMAN)	83.8989	67.02	1.72	0.0017762					Single Protein		Q8WY54	1	2	2	1	2	100	0	Doubtful_x000D_
Q9BV19	Uncharacterized protein C1orf50 (CA050_HUMAN)	21.863	69.35	43.72	0.0353414					Single Protein		Q9BV19	5	6	6	10	13	100	0	Confident_x000D_	Uncharacterized protein C1orf50 (CA050_HUMAN)	21.863	69.35	37.19	0.0351406					Single Protein		Q9BV19	4	6	6	9	11	100	0	Confident_x000D_	Uncharacterized protein C1orf50 (CA050_HUMAN)	21.863	69.35	36.18	0.0245984
Q9Y6G9	Cytoplasmic dynein 1 light intermediate chain 1 (DC1L1_HUMAN)	56.544	78.97	35.56	0.0188754					Single Protein		Q9Y6G9	15	18	17	33	36	100	0	Confident_x000D_	Cytoplasmic dynein 1 light intermediate chain 1 (DC1L1_HUMAN)	56.544	78.97	36.33	0.0169922					Single Protein		Q9Y6G9	16	21	19	34	41	100	0	Confident_x000D_	Cytoplasmic dynein 1 light intermediate chain 1 (DC1L1_HUMAN)	56.544	78.97	29.64	0.0187919
Q9Y6G5	COMM domain-containing protein 10 (COMDA_HUMAN)	22.9521	100	5.94	0.0049505					Single Protein		Q9Y6G5	1	2	2	1	2	97.0588	0	Doubtful_x000D_
Q3B726	DNA-directed RNA polymerase I subunit RPA43 (RPA43_HUMAN)	37.4088	71.3	11.83	0.00861009					Single Protein		Q3B726	3	4	4	4	5	100	0	Confident_x000D_	DNA-directed RNA polymerase I subunit RPA43 (RPA43_HUMAN)	37.4088	71.3	7.4	0.00922509					Single Protein		Q3B726	2	3	3	3	4	100	0	Doubtful_x000D_	DNA-directed RNA polymerase I subunit RPA43 (RPA43_HUMAN)	37.4088	71.3	11.83	0.0123001
Q13769	THO complex subunit 5 homolog (THOC5_HUMAN)	78.4579	95.17	2.2	0.00307692					Single Protein		Q13769	1	12	12	3	13	100	0	Doubtful_x000D_	THO complex subunit 5 homolog (THOC5_HUMAN)	78.4579	95.17	6.15	0.00410256					Single Protein		Q13769	3	9	9	6	11	100	0	Confident_x000D_	THO complex subunit 5 homolog (THOC5_HUMAN)	78.4579	95.17	10.54	0.00479487
Q9UHB9	Signal recognition particle subunit SRP68 (SRP68_HUMAN)	70.6856	100	28.39	0.0102786					Related Proteins	Q9UHB9-4	Q9UHB9, Q9UHB9-4	14	19	19	28	36	100	0	Confident_x000D_	Signal recognition particle subunit SRP68 (SRP68_HUMAN)	70.6856	100	28.07	0.0100079					Related Proteins	Q9UHB9-4	Q9UHB9, Q9UHB9-4	15	17	17	29	33	100	0	Confident_x000D_	Signal recognition particle subunit SRP68 (SRP68_HUMAN)	70.6856	100	34.61	0.0100768
Q9Y6H1	Coiled-coil-helix-coiled-coil-helix domain-containing protein 2 (CHCH2_HUMAN)	15.5027	71.52	33.77	0.0496914					Single Protein		Q9Y6H1	5	9	9	11	15	100	0	Confident_x000D_	Coiled-coil-helix-coiled-coil-helix domain-containing protein 2 (CHCH2_HUMAN)	15.5027	71.52	31.13	0.029321					Single Protein		Q9Y6H1	4	5	5	7	8	100	0	Confident_x000D_	Coiled-coil-helix-coiled-coil-helix domain-containing protein 2 (CHCH2_HUMAN)	15.5027	71.52	33.77	0.0372134
Q9BUF5	Tubulin beta-6 chain (TBB6_HUMAN)	49.825	65.7	70.63	0.033227	Oxidation of M(M73, M147, M257, M267, M299, M300)	Oxidation of M(6)			Single Protein		Q9BUF5	45	47	12	136	138	100	0	Confident_x000D_	Tubulin beta-6 chain (TBB6_HUMAN)	49.825	65.7	70.85	0.0343532	Oxidation of M(M73, M147, M257, M267, M299, M300)	Oxidation of M(6)			Single Protein		Q9BUF5	46	51	15	150	157	100	0	Confident_x000D_	Tubulin beta-6 chain (TBB6_HUMAN)	49.825	65.7	71.52	0.0338158	Oxidation of M(M257, M267, M299, M300)	Oxidation of M(4)
O00203	AP-3 complex subunit beta-1 (AP3B1_HUMAN)	121.244	76.97	13.62	0.00579133					Related Proteins	O00203-3	O00203, O00203-3	13	16	14	20	24	100	0	Confident_x000D_	AP-3 complex subunit beta-1 (AP3B1_HUMAN)	121.244	76.97	13.16	0.00632635					Related Proteins	O00203-3	O00203, O00203-3	12	19	16	19	26	100	0	Confident_x000D_	AP-3 complex subunit beta-1 (AP3B1_HUMAN)	121.244	76.97	12.71	0.00666685
Q05D32	CTD small phosphatase-like protein 2 (CTSL2_HUMAN)	52.9661	69.74	5.36	0.00566572					Single Protein		Q05D32	2	5	5	4	10	100	0	Confident_x000D_	CTD small phosphatase-like protein 2 (CTSL2_HUMAN)	52.9661	69.74	7.94	0.00377715					Related Proteins	Q05D32-2	Q05D32, Q05D32-2	3	7	7	3	18	100	0	Confident_x000D_	CTD small phosphatase-like protein 2 (CTSL2_HUMAN)	52.9661	69.74	13.95	0.00812087
Q01844	RNA-binding protein EWS (EWS_HUMAN)	68.4357	53.05	11.43	0.00868227	Oxidation of M(M484)	Oxidation of M(1)			Related Proteins	Q01844-2, Q01844-3, Q01844-5, Q01844-6	Q01844, Q01844-2, Q01844-3, Q01844-5, Q01844-6	7	11	0	16	20	100	0	Confident_x000D_	RNA-binding protein EWS (EWS_HUMAN)	68.4357	53.05	11.43	0.00842057	Oxidation of M(M484)	Oxidation of M(1)			Related Proteins	Q01844-2, Q01844-3, Q01844-5, Q01844-6	Q01844, Q01844-2, Q01844-3, Q01844-5, Q01844-6	8	15	0	15	22	100	0	Confident_x000D_	RNA-binding protein EWS (EWS_HUMAN)	68.4357	53.05	11.43	0.0186371	Oxidation of M(M484)	Oxidation of M(1)
Q01844	RNA-binding protein EWS (EWS_HUMAN)	68.4357	53.05	11.43	0.00868227	Oxidation of M(M484)	Oxidation of M(1)			Related Proteins	Q01844-2, Q01844-3, Q01844-5, Q01844-6	Q01844, Q01844-2, Q01844-3, Q01844-5, Q01844-6	7	11	0	16	20	100	0	Confident_x000D_	RNA-binding protein EWS (EWS_HUMAN)	68.4357	53.05	11.43	0.00842057	Oxidation of M(M484)	Oxidation of M(1)			Related Proteins	Q01844-2, Q01844-3, Q01844-5, Q01844-6	Q01844, Q01844-2, Q01844-3, Q01844-5, Q01844-6	8	15	0	15	22	100	0	Confident_x000D_	RNA-binding protein EWS (EWS_HUMAN)	68.4357	53.05	3.66	0.00862069
Q01844	RNA-binding protein EWS (EWS_HUMAN)	68.4357	53.05	11.43	0.00868227	Oxidation of M(M484)	Oxidation of M(1)			Related Proteins	Q01844-2, Q01844-3, Q01844-5, Q01844-6	Q01844, Q01844-2, Q01844-3, Q01844-5, Q01844-6	7	11	0	16	20	100	0	Confident_x000D_	RNA-binding protein EWS (EWS_HUMAN)	68.4357	53.05	3.66	0.00359195	Oxidation of M(M275)	Oxidation of M(1)			Related Proteins	Q01844-3, Q01844-4, Q01844-5, Q01844-6	Q01844, Q01844-3, Q01844-4, Q01844-5, Q01844-6	2	4	0	3	5	100	0	Confident_x000D_	RNA-binding protein EWS (EWS_HUMAN)	68.4357	53.05	11.43	0.0186371	Oxidation of M(M484)	Oxidation of M(1)
Q01844	RNA-binding protein EWS (EWS_HUMAN)	68.4357	53.05	11.43	0.00868227	Oxidation of M(M484)	Oxidation of M(1)			Related Proteins	Q01844-2, Q01844-3, Q01844-5, Q01844-6	Q01844, Q01844-2, Q01844-3, Q01844-5, Q01844-6	7	11	0	16	20	100	0	Confident_x000D_	RNA-binding protein EWS (EWS_HUMAN)	68.4357	53.05	3.66	0.00359195	Oxidation of M(M275)	Oxidation of M(1)			Related Proteins	Q01844-3, Q01844-4, Q01844-5, Q01844-6	Q01844, Q01844-3, Q01844-4, Q01844-5, Q01844-6	2	4	0	3	5	100	0	Confident_x000D_	RNA-binding protein EWS (EWS_HUMAN)	68.4357	53.05	3.66	0.00862069
Q01844	RNA-binding protein EWS (EWS_HUMAN)	68.4357	53.05	3.66	0.00431034	Oxidation of M(M275)	Oxidation of M(1)			Related Proteins	Q01844-3, Q01844-4, Q01844-5, Q01844-6	Q01844, Q01844-3, Q01844-4, Q01844-5, Q01844-6	2	3	0	4	5	100	0	Confident_x000D_	RNA-binding protein EWS (EWS_HUMAN)	68.4357	53.05	11.43	0.00842057	Oxidation of M(M484)	Oxidation of M(1)			Related Proteins	Q01844-2, Q01844-3, Q01844-5, Q01844-6	Q01844, Q01844-2, Q01844-3, Q01844-5, Q01844-6	8	15	0	15	22	100	0	Confident_x000D_	RNA-binding protein EWS (EWS_HUMAN)	68.4357	53.05	11.43	0.0186371	Oxidation of M(M484)	Oxidation of M(1)
Q01844	RNA-binding protein EWS (EWS_HUMAN)	68.4357	53.05	3.66	0.00431034	Oxidation of M(M275)	Oxidation of M(1)			Related Proteins	Q01844-3, Q01844-4, Q01844-5, Q01844-6	Q01844, Q01844-3, Q01844-4, Q01844-5, Q01844-6	2	3	0	4	5	100	0	Confident_x000D_	RNA-binding protein EWS (EWS_HUMAN)	68.4357	53.05	11.43	0.00842057	Oxidation of M(M484)	Oxidation of M(1)			Related Proteins	Q01844-2, Q01844-3, Q01844-5, Q01844-6	Q01844, Q01844-2, Q01844-3, Q01844-5, Q01844-6	8	15	0	15	22	100	0	Confident_x000D_	RNA-binding protein EWS (EWS_HUMAN)	68.4357	53.05	3.66	0.00862069
Q01844	RNA-binding protein EWS (EWS_HUMAN)	68.4357	53.05	3.66	0.00431034	Oxidation of M(M275)	Oxidation of M(1)			Related Proteins	Q01844-3, Q01844-4, Q01844-5, Q01844-6	Q01844, Q01844-3, Q01844-4, Q01844-5, Q01844-6	2	3	0	4	5	100	0	Confident_x000D_	RNA-binding protein EWS (EWS_HUMAN)	68.4357	53.05	3.66	0.00359195	Oxidation of M(M275)	Oxidation of M(1)			Related Proteins	Q01844-3, Q01844-4, Q01844-5, Q01844-6	Q01844, Q01844-3, Q01844-4, Q01844-5, Q01844-6	2	4	0	3	5	100	0	Confident_x000D_	RNA-binding protein EWS (EWS_HUMAN)	68.4357	53.05	11.43	0.0186371	Oxidation of M(M484)	Oxidation of M(1)
Q01844	RNA-binding protein EWS (EWS_HUMAN)	68.4357	53.05	3.66	0.00431034	Oxidation of M(M275)	Oxidation of M(1)			Related Proteins	Q01844-3, Q01844-4, Q01844-5, Q01844-6	Q01844, Q01844-3, Q01844-4, Q01844-5, Q01844-6	2	3	0	4	5	100	0	Confident_x000D_	RNA-binding protein EWS (EWS_HUMAN)	68.4357	53.05	3.66	0.00359195	Oxidation of M(M275)	Oxidation of M(1)			Related Proteins	Q01844-3, Q01844-4, Q01844-5, Q01844-6	Q01844, Q01844-3, Q01844-4, Q01844-5, Q01844-6	2	4	0	3	5	100	0	Confident_x000D_	RNA-binding protein EWS (EWS_HUMAN)	68.4357	53.05	3.66	0.00862069
Q8WXI9	Transcriptional repressor p66-beta (P66B_HUMAN)	65.22	87.69	22.09	0.0104831					Single Protein		Q8WXI9	10	13	11	17	20	100	0	Confident_x000D_	Transcriptional repressor p66-beta (P66B_HUMAN)	65.22	87.69	20.4	0.00943008					Single Protein		Q8WXI9	10	15	14	16	21	100	0	Confident_x000D_	Transcriptional repressor p66-beta (P66B_HUMAN)	65.22	87.69	33.05	0.0118124
Q9UN86	Ras GTPase-activating protein-binding protein 2 (G3BP2_HUMAN)	54.0878	79.05	37.55	0.00678325	Oxidation of M(M3)	Oxidation of M(1)			Related Proteins	Q9UN86-2	Q9UN86, Q9UN86-2	15	18	0	36	39	100	0	Confident_x000D_	Ras GTPase-activating protein-binding protein 2 (G3BP2_HUMAN)	54.0878	79.05	30.29	0.00908025	Oxidation of M(M3)	Oxidation of M(1)			Related Proteins	Q9UN86-2	Q9UN86, Q9UN86-2	14	17	0	35	39	100	0	Confident_x000D_	Ras GTPase-activating protein-binding protein 2 (G3BP2_HUMAN)	54.0878	79.05	27.39	0.00697825	Oxidation of M(M3)	Oxidation of M(1)
O75909	Cyclin-K (CCNK_HUMAN)	64.1987	54.48	15.69	0.0145894					Related Proteins	O75909-4	O75909, O75909-4	5	7	7	10	13	100	0	Confident_x000D_	Cyclin-K (CCNK_HUMAN)	64.1987	54.48	11.03	0.0120773					Related Proteins	O75909-4	O75909, O75909-4	3	4	4	7	9	100	0	Confident_x000D_	Cyclin-K (CCNK_HUMAN)	64.1987	54.48	10.17	0.0147343
Q9BUE0	Mediator of RNA polymerase II transcription subunit 18 (MED18_HUMAN)	23.6469	64.42	20.19	0.0217662					Single Protein		Q9BUE0	4	4	4	6	7	100	0	Confident_x000D_	Mediator of RNA polymerase II transcription subunit 18 (MED18_HUMAN)	23.6469	64.42	11.54	0.011194					Single Protein		Q9BUE0	2	3	3	2	3	100	0	Confident_x000D_	Mediator of RNA polymerase II transcription subunit 18 (MED18_HUMAN)	23.6469	64.42	16.35	0.0211443
O95989	Diphosphoinositol polyphosphate phosphohydrolase 1 (NUDT3_HUMAN)	19.4587	83.14	30.81	0.0300388					Single Protein		O95989	4	6	6	9	11	100	0	Confident_x000D_	Diphosphoinositol polyphosphate phosphohydrolase 1 (NUDT3_HUMAN)	19.4587	83.14	25.58	0.0232558					Single Protein		O95989	3	7	7	7	11	100	0	Confident_x000D_	Diphosphoinositol polyphosphate phosphohydrolase 1 (NUDT3_HUMAN)	19.4587	83.14	17.44	0.0145349
Q9ULA0	Aspartyl aminopeptidase (DNPEP_HUMAN)	52.3949	68.63	19.79	0.011198					Single Protein		Q9ULA0	7	9	9	13	15	100	0	Confident_x000D_	Aspartyl aminopeptidase (DNPEP_HUMAN)	52.3949	68.63	17.89	0.0115166					Single Protein		Q9ULA0	6	6	6	11	11	100	0	Confident_x000D_	Aspartyl aminopeptidase (DNPEP_HUMAN)	52.3949	68.63	20.42	0.010161
Q8NHJ6	Leukocyte immunoglobulin-like receptor subfamily B member 4 (LIRB4_HUMAN)	49.3247	80.58	11.16	0.00439648					Related Proteins	Q8NHJ6-2	Q8NHJ6, Q8NHJ6-2	3	4	4	3	5	97.0149	0	Confident_x000D_	Leukocyte immunoglobulin-like receptor subfamily B member 4 (LIRB4_HUMAN)	49.3247	80.58	9.6	0.00439648					Related Proteins	Q8NHJ6-2, Q8NHJ6-3	Q8NHJ6, Q8NHJ6-2, Q8NHJ6-3	3	4	3	3	4	98.3051	0	Confident_x000D_	Leukocyte immunoglobulin-like receptor subfamily B member 4 (LIRB4_HUMAN)	49.3247	80.58	24.78	0.0114366
O95999	B-cell lymphoma/leukemia 10 (BCL10_HUMAN)	26.2353	72.1	8.15	0.014881					Single Protein		O95999	2	2	2	3	3	95.5224	0	Confident_x000D_	B-cell lymphoma/leukemia 10 (BCL10_HUMAN)	26.2353	72.1	8.15	0.0119048					Single Protein		O95999	2	2	2	3	3	100	0	Confident_x000D_	B-cell lymphoma/leukemia 10 (BCL10_HUMAN)	26.2353	72.1	8.15	0.00892857
P08621	U1 small nuclear ribonucleoprotein 70 kDa (RU17_HUMAN)	51.5258	91.76	14.19	0.0152179					Related Proteins	P08621-2, P08621-3	P08621, P08621-2, P08621-3	7	7	0	17	17	100	0	Confident_x000D_	U1 small nuclear ribonucleoprotein 70 kDa (RU17_HUMAN)	51.5258	91.76	14.19	0.0158413					Related Proteins	P08621-2, P08621-3	P08621, P08621-2, P08621-3	7	10	0	16	19	100	0	Confident_x000D_	U1 small nuclear ribonucleoprotein 70 kDa (RU17_HUMAN)	51.5258	91.76	14.19	0.020057
P08621	U1 small nuclear ribonucleoprotein 70 kDa (RU17_HUMAN)	51.5258	91.76	14.19	0.0152179					Related Proteins	P08621-2, P08621-3	P08621, P08621-2, P08621-3	7	7	0	17	17	100	0	Confident_x000D_	U1 small nuclear ribonucleoprotein 70 kDa (RU17_HUMAN)	51.5258	91.76	14.19	0.0158413					Related Proteins	P08621-2, P08621-3	P08621, P08621-2, P08621-3	7	10	0	16	19	100	0	Confident_x000D_	U1 small nuclear ribonucleoprotein 70 kDa (RU17_HUMAN)	51.5258	91.76	7.09	0.00332502
P08621	U1 small nuclear ribonucleoprotein 70 kDa (RU17_HUMAN)	51.5258	91.76	14.19	0.0152179					Related Proteins	P08621-2, P08621-3	P08621, P08621-2, P08621-3	7	7	0	17	17	100	0	Confident_x000D_	U1 small nuclear ribonucleoprotein 70 kDa (RU17_HUMAN)	51.5258	91.76	7.09	0.00914381					Related Proteins	P08621-4	P08621, P08621-4	3	4	0	6	7	100	0	Confident_x000D_	U1 small nuclear ribonucleoprotein 70 kDa (RU17_HUMAN)	51.5258	91.76	14.19	0.020057
P08621	U1 small nuclear ribonucleoprotein 70 kDa (RU17_HUMAN)	51.5258	91.76	14.19	0.0152179					Related Proteins	P08621-2, P08621-3	P08621, P08621-2, P08621-3	7	7	0	17	17	100	0	Confident_x000D_	U1 small nuclear ribonucleoprotein 70 kDa (RU17_HUMAN)	51.5258	91.76	7.09	0.00914381					Related Proteins	P08621-4	P08621, P08621-4	3	4	0	6	7	100	0	Confident_x000D_	U1 small nuclear ribonucleoprotein 70 kDa (RU17_HUMAN)	51.5258	91.76	7.09	0.00332502
P08621	U1 small nuclear ribonucleoprotein 70 kDa (RU17_HUMAN)	51.5258	91.76	7.09	0.0074813					Related Proteins	P08621-4	P08621, P08621-4	2	3	0	4	5	100	0	Confident_x000D_	U1 small nuclear ribonucleoprotein 70 kDa (RU17_HUMAN)	51.5258	91.76	14.19	0.0158413					Related Proteins	P08621-2, P08621-3	P08621, P08621-2, P08621-3	7	10	0	16	19	100	0	Confident_x000D_	U1 small nuclear ribonucleoprotein 70 kDa (RU17_HUMAN)	51.5258	91.76	14.19	0.020057
P08621	U1 small nuclear ribonucleoprotein 70 kDa (RU17_HUMAN)	51.5258	91.76	7.09	0.0074813					Related Proteins	P08621-4	P08621, P08621-4	2	3	0	4	5	100	0	Confident_x000D_	U1 small nuclear ribonucleoprotein 70 kDa (RU17_HUMAN)	51.5258	91.76	14.19	0.0158413					Related Proteins	P08621-2, P08621-3	P08621, P08621-2, P08621-3	7	10	0	16	19	100	0	Confident_x000D_	U1 small nuclear ribonucleoprotein 70 kDa (RU17_HUMAN)	51.5258	91.76	7.09	0.00332502
P08621	U1 small nuclear ribonucleoprotein 70 kDa (RU17_HUMAN)	51.5258	91.76	7.09	0.0074813					Related Proteins	P08621-4	P08621, P08621-4	2	3	0	4	5	100	0	Confident_x000D_	U1 small nuclear ribonucleoprotein 70 kDa (RU17_HUMAN)	51.5258	91.76	7.09	0.00914381					Related Proteins	P08621-4	P08621, P08621-4	3	4	0	6	7	100	0	Confident_x000D_	U1 small nuclear ribonucleoprotein 70 kDa (RU17_HUMAN)	51.5258	91.76	14.19	0.020057
P08621	U1 small nuclear ribonucleoprotein 70 kDa (RU17_HUMAN)	51.5258	91.76	7.09	0.0074813					Related Proteins	P08621-4	P08621, P08621-4	2	3	0	4	5	100	0	Confident_x000D_	U1 small nuclear ribonucleoprotein 70 kDa (RU17_HUMAN)	51.5258	91.76	7.09	0.00914381					Related Proteins	P08621-4	P08621, P08621-4	3	4	0	6	7	100	0	Confident_x000D_	U1 small nuclear ribonucleoprotein 70 kDa (RU17_HUMAN)	51.5258	91.76	7.09	0.00332502
Q96P47	Arf-GAP with GTPase, ANK repeat and PH domain-containing protein 3 (AGAP3_HUMAN)	94.9853	66.86	1.37	0.00326264					Related Proteins	Q96P47-2, Q96P47-4, Q96P47-5	Q96P47, Q96P47-2, Q96P47-4, Q96P47-5	1	2	0	2	3	100	0	Doubtful_x000D_	Arf-GAP with GTPase, ANK repeat and PH domain-containing protein 3 (AGAP3_HUMAN)	94.9853	66.86	1.37	0.00326264					Related Proteins	Q96P47-2, Q96P47-4, Q96P47-5	Q96P47, Q96P47-2, Q96P47-4, Q96P47-5	1	2	2	2	3	100	0	Doubtful_x000D_	Arf-GAP with GTPase, ANK repeat and PH domain-containing protein 3 (AGAP3_HUMAN)	94.9853	66.86	2.97	0.00244698
Q9UPY3	Endoribonuclease Dicer (DICER_HUMAN)	218.542	88.24	2.08	0.00159176					Related Proteins	Q9UPY3-2	Q9UPY3, Q9UPY3-2	3	11	11	4	13	100	0	Confident_x000D_	Endoribonuclease Dicer (DICER_HUMAN)	218.542	88.24	1.35	0.00131086					Related Proteins	Q9UPY3-2	Q9UPY3, Q9UPY3-2	2	15	0	3	16	100	0	Confident_x000D_	Endoribonuclease Dicer (DICER_HUMAN)	218.542	88.24	1.98	0.00151685
Q9UPY3	Endoribonuclease Dicer (DICER_HUMAN)	218.542	88.24	2.08	0.00159176					Related Proteins	Q9UPY3-2	Q9UPY3, Q9UPY3-2	3	11	11	4	13	100	0	Confident_x000D_	Endoribonuclease Dicer (DICER_HUMAN)	218.542	88.24	1.35	0.00131086					Related Proteins	Q9UPY3-2	Q9UPY3, Q9UPY3-2	2	15	0	3	16	100	0	Confident_x000D_	Endoribonuclease Dicer (DICER_HUMAN)	218.542	88.24	0.83	0.000187266
P50440	Glycine amidinotransferase, mitochondrial (GATM_HUMAN)	48.4243	100	33.81	0.0113006					Related Proteins	P50440-2	P50440, P50440-2	9	10	10	17	18	100	0	Confident_x000D_	Glycine amidinotransferase, mitochondrial (GATM_HUMAN)	48.4243	100	28.84	0.0132641					Related Proteins	P50440-3	P50440, P50440-3	8	9	9	14	15	100	0	Confident_x000D_	Glycine amidinotransferase, mitochondrial (GATM_HUMAN)	48.4243	100	29.08	0.0137369
Q96EA4	Protein Spindly (SPDLY_HUMAN)	70.1278	100	7.93	0.0030854					Related Proteins	Q96EA4-3	Q96EA4, Q96EA4-3	3	12	1	5	13	100	0	Confident_x000D_	Protein Spindly (SPDLY_HUMAN)	70.1278	100	2.31	0.00165289					Related Proteins	Q96EA4-2	Q96EA4, Q96EA4-2	1	6	6	2	6	100	0	Doubtful_x000D_	Protein Spindly (SPDLY_HUMAN)	70.1278	100	6.28	0.00220386
Q9NXG2	THUMP domain-containing protein 1 (THUM1_HUMAN)	39.2908	100	32.58	0.0139631					Single Protein		Q9NXG2	10	16	16	14	20	100	0	Confident_x000D_	THUMP domain-containing protein 1 (THUM1_HUMAN)	39.2908	100	22.38	0.0128693					Single Protein		Q9NXG2	7	12	12	12	18	100	0	Confident_x000D_	THUMP domain-containing protein 1 (THUM1_HUMAN)	39.2908	100	19.26	0.00899771
Q9UKY7	Protein CDV3 homolog (CDV3_HUMAN)	27.3184	77.91	48.06	0.0270747	Oxidation of M(M103)	Oxidation of M(1)			Single Protein		Q9UKY7	13	15	15	25	27	100	0	Confident_x000D_	Protein CDV3 homolog (CDV3_HUMAN)	27.3184	77.91	48.06	0.0256709	Oxidation of M(M103)	Oxidation of M(1)			Single Protein		Q9UKY7	11	14	14	24	26	100	0	Confident_x000D_	Protein CDV3 homolog (CDV3_HUMAN)	27.3184	77.91	39.15	0.0236096	Oxidation of M(M103)	Oxidation of M(1)
Q86XP3	ATP-dependent RNA helicase DDX42 (DDX42_HUMAN)	102.912	84.86	30.28	0.00847357					Single Protein		Q86XP3	22	27	27	41	47	100	0	Confident_x000D_	ATP-dependent RNA helicase DDX42 (DDX42_HUMAN)	102.912	84.86	31.02	0.0073135					Single Protein		Q86XP3	22	28	28	38	45	100	0	Confident_x000D_	ATP-dependent RNA helicase DDX42 (DDX42_HUMAN)	102.912	84.86	31.98	0.00919986	Oxidation of M(M671)	Oxidation of M(1)
Q9Y6D5	Brefeldin A-inhibited guanine nucleotide-exchange protein 2 (BIG2_HUMAN)	201.909	83.14	3.25	0.00164103					Single Protein		Q9Y6D5	4	13	9	6	17	100	0	Confident_x000D_	Brefeldin A-inhibited guanine nucleotide-exchange protein 2 (BIG2_HUMAN)	201.909	83.14	4.09	0.00154432					Single Protein		Q9Y6D5	5	18	15	6	21	100	0	Confident_x000D_	Brefeldin A-inhibited guanine nucleotide-exchange protein 2 (BIG2_HUMAN)	201.909	83.14	5.55	0.00207692
Q96BJ3	Axin interactor, dorsalization-associated protein (AIDA_HUMAN)	35.0013	89.54	5.56	0.00729927					Related Proteins	Q96BJ3-3	Q96BJ3, Q96BJ3-3	1	2	0	2	3	100	0	Doubtful_x000D_	Axin interactor, dorsalization-associated protein (AIDA_HUMAN)	35.0013	89.54	11.44	0.00912409					Single Protein		Q96BJ3	2	3	3	3	4	100	0	Confident_x000D_	Axin interactor, dorsalization-associated protein (AIDA_HUMAN)	35.0013	89.54	15.69	0.00790754
Q96BJ3	Axin interactor, dorsalization-associated protein (AIDA_HUMAN)	35.0013	89.54	5.88	0.00364964					Related Proteins	Q96BJ3-2	Q96BJ3, Q96BJ3-2	1	2	0	1	2	86.5672	0	Doubtful_x000D_	Axin interactor, dorsalization-associated protein (AIDA_HUMAN)	35.0013	89.54	11.44	0.00912409					Single Protein		Q96BJ3	2	3	3	3	4	100	0	Confident_x000D_	Axin interactor, dorsalization-associated protein (AIDA_HUMAN)	35.0013	89.54	15.69	0.00790754
Q9UKZ1	CCR4-NOT transcription complex subunit 11 (CNO11_HUMAN)	55.1803	70.2	22.55	0.00769231					Single Protein		Q9UKZ1	6	9	9	9	12	100	0	Confident_x000D_	CCR4-NOT transcription complex subunit 11 (CNO11_HUMAN)	55.1803	70.2	23.53	0.00756303					Single Protein		Q9UKZ1	7	7	7	10	10	100	0	Confident_x000D_	CCR4-NOT transcription complex subunit 11 (CNO11_HUMAN)	55.1803	70.2	23.53	0.010278
Q9Y6D9	Mitotic spindle assembly checkpoint protein MAD1 (MD1L1_HUMAN)	83.0156	95.82	12.26	0.00580481					Single Protein		Q9Y6D9	8	12	12	11	16	100	0	Confident_x000D_	Mitotic spindle assembly checkpoint protein MAD1 (MD1L1_HUMAN)	83.0156	95.82	13.23	0.00587445					Single Protein		Q9Y6D9	8	11	11	10	14	100	0	Confident_x000D_	Mitotic spindle assembly checkpoint protein MAD1 (MD1L1_HUMAN)	83.0156	95.82	13.09	0.00170281
Q9Y6E2	Basic leucine zipper and W2 domain-containing protein 2 (BZW2_HUMAN)	48.132	93.08	26.73	0.0113427					Single Protein		Q9Y6E2	12	13	11	21	24	100	0	Confident_x000D_	Basic leucine zipper and W2 domain-containing protein 2 (BZW2_HUMAN)	48.132	93.08	27.21	0.0119237					Single Protein		Q9Y6E2	12	15	13	22	26	100	0	Confident_x000D_	Basic leucine zipper and W2 domain-containing protein 2 (BZW2_HUMAN)	48.132	93.08	22.91	0.0124758
Q9BUI4	DNA-directed RNA polymerase III subunit RPC3 (RPC3_HUMAN)	60.5732	94.38	7.49	0.00280899					Single Protein		Q9BUI4	2	3	3	2	3	100	0	Confident_x000D_																					DNA-directed RNA polymerase III subunit RPC3 (RPC3_HUMAN)	60.5732	94.38	14.23	0.00390137
P53990	IST1 homolog (IST1_HUMAN)	39.7255	57.42	20.88	0.0212919					Related Proteins	P53990-2, P53990-3, P53990-4, P53990-5	P53990, P53990-2, P53990-3, P53990-4, P53990-5	7	9	0	11	13	100	0	Confident_x000D_	IST1 homolog (IST1_HUMAN)	39.7255	57.42	14.84	0.01874					Related Proteins	P53990-2, P53990-3, P53990-4, P53990-5	P53990, P53990-2, P53990-3, P53990-4, P53990-5	5	9	0	8	12	100	0	Confident_x000D_	IST1 homolog (IST1_HUMAN)	39.7255	57.42	12.91	0.01874
P53990	IST1 homolog (IST1_HUMAN)	39.7255	57.42	20.88	0.0212919					Related Proteins	P53990-2, P53990-3, P53990-4, P53990-5	P53990, P53990-2, P53990-3, P53990-4, P53990-5	7	9	0	11	13	100	0	Confident_x000D_	IST1 homolog (IST1_HUMAN)	39.7255	57.42	7.42	0.00797448					Related Proteins	P53990-2, P53990-4, P53990-5, P53990-6	P53990, P53990-2, P53990-4, P53990-5, P53990-6	2	5	0	3	7	100	0	Confident_x000D_	IST1 homolog (IST1_HUMAN)	39.7255	57.42	12.91	0.01874
P53990	IST1 homolog (IST1_HUMAN)	39.7255	57.42	7.42	0.0127592					Related Proteins	P53990-2, P53990-4, P53990-5, P53990-6	P53990, P53990-2, P53990-4, P53990-5, P53990-6	2	6	0	4	8	100	0	Confident_x000D_	IST1 homolog (IST1_HUMAN)	39.7255	57.42	14.84	0.01874					Related Proteins	P53990-2, P53990-3, P53990-4, P53990-5	P53990, P53990-2, P53990-3, P53990-4, P53990-5	5	9	0	8	12	100	0	Confident_x000D_	IST1 homolog (IST1_HUMAN)	39.7255	57.42	12.91	0.01874
P53990	IST1 homolog (IST1_HUMAN)	39.7255	57.42	7.42	0.0127592					Related Proteins	P53990-2, P53990-4, P53990-5, P53990-6	P53990, P53990-2, P53990-4, P53990-5, P53990-6	2	6	0	4	8	100	0	Confident_x000D_	IST1 homolog (IST1_HUMAN)	39.7255	57.42	7.42	0.00797448					Related Proteins	P53990-2, P53990-4, P53990-5, P53990-6	P53990, P53990-2, P53990-4, P53990-5, P53990-6	2	5	0	3	7	100	0	Confident_x000D_	IST1 homolog (IST1_HUMAN)	39.7255	57.42	12.91	0.01874
E9PAV3	Nascent polypeptide-associated complex subunit alpha, muscle-specific form (NACAM_HUMAN)	205.295	70.64	3.32	0.00261573	Oxidation of M(M2048)	Oxidation of M(1)			Single Protein		E9PAV3	7	18	0	30	42	97.0149	0	Confident_x000D_	Nascent polypeptide-associated complex subunit alpha, muscle-specific form (NACAM_HUMAN)	205.295	70.64	3.32	0.00361145	Oxidation of M(M2048)	Oxidation of M(1)			Single Protein		E9PAV3	7	17	0	26	39	81.3559	0	Doubtful_x000D_	Nascent polypeptide-associated complex subunit alpha, muscle-specific form (NACAM_HUMAN)	205.295	70.64	3.22	0.00385925
Q9BUH6	Protein PAXX (PAXX_HUMAN)	21.626	86.76	11.76	0.00980392					Single Protein		Q9BUH6	2	3	3	3	4	100	0	Confident_x000D_	Protein PAXX (PAXX_HUMAN)	21.626	86.76	19.12	0.0163399					Single Protein		Q9BUH6	3	4	4	5	6	100	0	Confident_x000D_	Protein PAXX (PAXX_HUMAN)	21.626	86.76	11.76	0.0147059
P57721	Poly(rC)-binding protein 3 (PCBP3_HUMAN)	39.4403	72.24	17.52	0.014499	Oxidation of M(M169, M198)	Oxidation of M(2)			Related Proteins	P57721-4, P57721-5, Q15366-3, Q15366-4, Q15366-6, Q15366-7	P57721, P57721-4, P57721-5, Q15366-3, Q15366-4, Q15366-6, Q15366-7	8	9	0	23	24	100	0	Confident_x000D_	Poly(rC)-binding protein 3 (PCBP3_HUMAN)	39.4403	72.24	17.52	0.00678931	Oxidation of M(M169)	Oxidation of M(1)			Related Proteins	P57721-4, P57721-5, Q15366-3, Q15366-4, Q15366-6, Q15366-7	P57721, P57721-4, P57721-5, Q15366-3, Q15366-4, Q15366-6, Q15366-7	7	8	0	23	23	100	0	Confident_x000D_	Poly(rC)-binding protein 3 (PCBP3_HUMAN)	39.4403	72.24	17.52	0.0122065	Oxidation of M(M169)	Oxidation of M(1)
P57721	Poly(rC)-binding protein 3 (PCBP3_HUMAN)	39.4403	72.24	17.52	0.014499	Oxidation of M(M169, M198)	Oxidation of M(2)			Related Proteins	P57721-4, P57721-5, Q15366-3, Q15366-4, Q15366-6, Q15366-7	P57721, P57721-4, P57721-5, Q15366-3, Q15366-4, Q15366-6, Q15366-7	8	9	0	23	24	100	0	Confident_x000D_	Poly(rC)-binding protein 3 (PCBP3_HUMAN)	39.4403	72.24	16.98	0.00495535	Oxidation of M(M169)	Oxidation of M(1)			Related Proteins	P57721-2, P57721-3, P57721-4, P57721-5	P57721, P57721-2, P57721-3, P57721-4, P57721-5	6	8	0	22	23	100	0	Confident_x000D_	Poly(rC)-binding protein 3 (PCBP3_HUMAN)	39.4403	72.24	17.52	0.0122065	Oxidation of M(M169)	Oxidation of M(1)
P57721	Poly(rC)-binding protein 3 (PCBP3_HUMAN)	39.4403	72.24	16.98	0.00689841	Oxidation of M(M169)	Oxidation of M(1)			Related Proteins	P57721-2, P57721-3, P57721-4	P57721, P57721-2, P57721-3, P57721-4	6	8	0	20	22	97.0149	0	Confident_x000D_	Poly(rC)-binding protein 3 (PCBP3_HUMAN)	39.4403	72.24	17.52	0.00678931	Oxidation of M(M169)	Oxidation of M(1)			Related Proteins	P57721-4, P57721-5, Q15366-3, Q15366-4, Q15366-6, Q15366-7	P57721, P57721-4, P57721-5, Q15366-3, Q15366-4, Q15366-6, Q15366-7	7	8	0	23	23	100	0	Confident_x000D_	Poly(rC)-binding protein 3 (PCBP3_HUMAN)	39.4403	72.24	17.52	0.0122065	Oxidation of M(M169)	Oxidation of M(1)
P57721	Poly(rC)-binding protein 3 (PCBP3_HUMAN)	39.4403	72.24	16.98	0.00689841	Oxidation of M(M169)	Oxidation of M(1)			Related Proteins	P57721-2, P57721-3, P57721-4	P57721, P57721-2, P57721-3, P57721-4	6	8	0	20	22	97.0149	0	Confident_x000D_	Poly(rC)-binding protein 3 (PCBP3_HUMAN)	39.4403	72.24	16.98	0.00495535	Oxidation of M(M169)	Oxidation of M(1)			Related Proteins	P57721-2, P57721-3, P57721-4, P57721-5	P57721, P57721-2, P57721-3, P57721-4, P57721-5	6	8	0	22	23	100	0	Confident_x000D_	Poly(rC)-binding protein 3 (PCBP3_HUMAN)	39.4403	72.24	17.52	0.0122065	Oxidation of M(M169)	Oxidation of M(1)
Q7KZF4	Staphylococcal nuclease domain-containing protein 1 (SND1_HUMAN)	101.934	93.41	43.96	0.0122876					Single Protein		Q7KZF4	30	34	34	64	71	100	0	Confident_x000D_	Staphylococcal nuclease domain-containing protein 1 (SND1_HUMAN)	101.934	93.41	46.37	0.014272					Single Protein		Q7KZF4	37	45	45	73	84	100	0	Confident_x000D_	Staphylococcal nuclease domain-containing protein 1 (SND1_HUMAN)	101.934	93.41	48.68	0.0110354
P15374	Ubiquitin carboxyl-terminal hydrolase isozyme L3 (UCHL3_HUMAN)	26.166	100	55.65	0.030295					Single Protein		P15374	8	10	10	15	17	100	0	Confident_x000D_	Ubiquitin carboxyl-terminal hydrolase isozyme L3 (UCHL3_HUMAN)	26.166	100	57.83	0.0290079					Single Protein		P15374	9	10	10	15	17	100	0	Confident_x000D_	Ubiquitin carboxyl-terminal hydrolase isozyme L3 (UCHL3_HUMAN)	26.166	100	37.39	0.0189855
Q9UK41	Vacuolar protein sorting-associated protein 28 homolog (VPS28_HUMAN)	25.4086	100	60.63	0.0166146					Single Protein		Q9UK41	9	11	11	13	15	100	0	Confident_x000D_	Vacuolar protein sorting-associated protein 28 homolog (VPS28_HUMAN)	25.4086	100	35.75	0.0206637					Single Protein		Q9UK41	5	7	7	10	12	100	0	Confident_x000D_	Vacuolar protein sorting-associated protein 28 homolog (VPS28_HUMAN)	25.4086	100	38.46	0.0171192
Q86WC6	Protein phosphatase 1 regulatory subunit 27 (PPR27_HUMAN)	17.4269	82.47	60.39	0.0365337					Single Protein		Q86WC6	7	7	7	13	13	100	0	Confident_x000D_	Protein phosphatase 1 regulatory subunit 27 (PPR27_HUMAN)	17.4269	82.47	60.39	0.0327458					Single Protein		Q86WC6	7	8	8	14	15	100	0	Confident_x000D_	Protein phosphatase 1 regulatory subunit 27 (PPR27_HUMAN)	17.4269	82.47	55.19	0.0294372
Q9UK45	U6 snRNA-associated Sm-like protein LSm7 (LSM7_HUMAN)	11.595	100	40.78	0.0355987					Single Protein		Q9UK45	3	4	4	6	7	99.9732	0	Confident_x000D_	U6 snRNA-associated Sm-like protein LSm7 (LSM7_HUMAN)	11.595	100	40.78	0.0355987					Single Protein		Q9UK45	3	4	4	6	7	99.9741	0	Confident_x000D_	U6 snRNA-associated Sm-like protein LSm7 (LSM7_HUMAN)	11.595	100	40.78	0.0307443
P27348	14-3-3 protein theta (1433T_HUMAN)	27.7468	100	64.9	0.0436322	Oxidation of M(M22, M26, M160, M218)	Oxidation of M(4)			Single Protein		P27348	21	21	15	58	58	100	0	Confident_x000D_	14-3-3 protein theta (1433T_HUMAN)	27.7468	100	64.9	0.0333659	Oxidation of M(M22, M26, M160, M218)	Oxidation of M(4)			Single Protein		P27348	25	27	19	58	63	100	0	Confident_x000D_	14-3-3 protein theta (1433T_HUMAN)	27.7468	100	45.71	0.0387919	Oxidation of M(M26, M160, M218)	Oxidation of M(3)
O00763	Acetyl-CoA carboxylase 2 (ACACB_HUMAN)	276.365	84.09	2.48	0.00089873					Related Proteins	O00763-2	O00763, O00763-2	4	16	12	7	19	88.2353	0	Confident_x000D_																					Acetyl-CoA carboxylase 2 (ACACB_HUMAN)	276.365	84.09	2.48	0.000956096
Q9NWA0	Mediator of RNA polymerase II transcription subunit 9 (MED9_HUMAN)	16.3924	100	15.75	0.00684932					Single Protein		Q9NWA0	1	2	2	1	2	100	0	Doubtful_x000D_																					Mediator of RNA polymerase II transcription subunit 9 (MED9_HUMAN)	16.3924	100	15.75	0.00684932
Q9H0W8	Protein SMG9 (SMG9_HUMAN)	57.6141	70.58	6.15	0.00408719					Related Proteins	Q9H0W8-2	Q9H0W8, Q9H0W8-2	2	4	4	3	5	100	0	Doubtful_x000D_	Protein SMG9 (SMG9_HUMAN)	57.6141	70.58	8.27	0.00635786					Related Proteins	Q9H0W8-2	Q9H0W8, Q9H0W8-2	3	7	7	4	8	100	0	Confident_x000D_	Protein SMG9 (SMG9_HUMAN)	57.6141	70.58	11.73	0.00726612
Q9BV68	E3 ubiquitin-protein ligase RNF126 (RN126_HUMAN)	35.5623	44.17	14.42	0.0194932					Related Proteins	Q9BV68-2	Q9BV68, Q9BV68-2	3	4	4	5	6	100	0	Confident_x000D_	E3 ubiquitin-protein ligase RNF126 (RN126_HUMAN)	35.5623	44.17	16.87	0.0199805					Related Proteins	Q9BV68-2	Q9BV68, Q9BV68-2	4	5	5	7	7	100	0	Confident_x000D_	E3 ubiquitin-protein ligase RNF126 (RN126_HUMAN)	35.5623	44.17	7.36	0.0116959
Q9UK59	Lariat debranching enzyme (DBR1_HUMAN)	61.5163	72.06	11.76	0.0094616					Single Protein		Q9UK59	5	5	5	9	9	100	0	Confident_x000D_	Lariat debranching enzyme (DBR1_HUMAN)	61.5163	72.06	13.42	0.0111243					Single Protein		Q9UK59	6	11	11	11	16	100	0	Confident_x000D_	Lariat debranching enzyme (DBR1_HUMAN)	61.5163	72.06	13.42	0.00989707
P51003	Poly(A) polymerase alpha (PAPOA_HUMAN)	82.791	88.99	34.9	0.00968751					Single Protein		P51003	18	21	13	33	39	100	0	Confident_x000D_	Poly(A) polymerase alpha (PAPOA_HUMAN)	82.791	88.99	32.89	0.0101248					Single Protein		P51003	19	21	13	33	37	100	0	Confident_x000D_	Poly(A) polymerase alpha (PAPOA_HUMAN)	82.791	88.99	21.61	0.0112493
Q9NWB7	Intraflagellar transport protein 57 homolog (IFT57_HUMAN)	49.0776	100	10.72	0.0011655					Single Protein		Q9NWB7	2	3	3	1	5	95.5224	0	Doubtful_x000D_
Q15080	Neutrophil cytosol factor 4 (NCF4_HUMAN)	39.0073	100	3.24	0.00294985					Related Proteins	Q15080-3	Q15080, Q15080-3	1	2	2	1	2	100	0	Doubtful_x000D_	Neutrophil cytosol factor 4 (NCF4_HUMAN)	39.0073	100	3.24	0.00294985					Single Protein		Q15080	1	3	3	1	3	100	0	Doubtful_x000D_	Neutrophil cytosol factor 4 (NCF4_HUMAN)	39.0073	100	3.54	0.00294985
Q13439	Golgin subfamily A member 4 (GOGA4_HUMAN)	260.98	98.57	0.58	0.000454959					Related Proteins	Q13439-3, Q13439-4, Q13439-5	Q13439, Q13439-3, Q13439-4, Q13439-5	1	10	10	1	10	91.0448	0	Doubtful_x000D_
P40306	Proteasome subunit beta type-10 (PSB10_HUMAN)	28.9181	73.99	24.54	0.0455446					Single Protein		P40306	6	7	7	15	16	100	0	Confident_x000D_	Proteasome subunit beta type-10 (PSB10_HUMAN)	28.9181	73.99	18.32	0.0377063					Single Protein		P40306	5	5	5	13	13	100	0	Confident_x000D_	Proteasome subunit beta type-10 (PSB10_HUMAN)	28.9181	73.99	14.65	0.0313531
P28676	Grancalcin (GRAN_HUMAN)	23.9945	65.9	18.43	0.0250583					Single Protein		P28676	4	4	4	6	6	100	0	Confident_x000D_	Grancalcin (GRAN_HUMAN)	23.9945	65.9	12.9	0.025641					Single Protein		P28676	3	6	6	6	9	100	0	Confident_x000D_	Grancalcin (GRAN_HUMAN)	23.9945	65.9	9.22	0.020979
Q14914	Prostaglandin reductase 1 (PTGR1_HUMAN)	35.8467	89.06	20.36	0.0170648					Single Protein		Q14914	4	6	6	10	12	100	0	Confident_x000D_	Prostaglandin reductase 1 (PTGR1_HUMAN)	35.8467	89.06	27.36	0.0134812					Related Proteins	Q14914-2	Q14914, Q14914-2	6	7	7	8	10	100	0	Confident_x000D_	Prostaglandin reductase 1 (PTGR1_HUMAN)	35.8467	89.06	17.02	0.0113766
Q14919	Dr1-associated corepressor (NC2A_HUMAN)	22.3359	63.9	10.73	0.00763359					Single Protein		Q14919	1	4	4	1	5	85.0746	0	Doubtful_x000D_
Q13765	Nascent polypeptide-associated complex subunit alpha (NACA_HUMAN)	23.3697	53.49	32.09	0.0346641	Oxidation of M(M185)	Oxidation of M(1)			Related Proteins	E9PAV3, E9PAV3-2	E9PAV3, E9PAV3-2, Q13765	7	7	0	29	30	100	0	Confident_x000D_	Nascent polypeptide-associated complex subunit alpha (NACA_HUMAN)	23.3697	53.49	32.09	0.0478595	Oxidation of M(M185)	Oxidation of M(1)			Related Proteins	E9PAV3, E9PAV3-2	E9PAV3, E9PAV3-2, Q13765	7	7	0	26	28	100	0	Confident_x000D_	Nascent polypeptide-associated complex subunit alpha (NACA_HUMAN)	23.3697	53.49	31.16	0.0511434
Q9Y587	AP-4 complex subunit sigma-1 (AP4S1_HUMAN)	16.9937	74.31	6.94	0.00934579					Single Protein		Q9Y587	1	1	1	1	1	100	0	Doubtful_x000D_	AP-4 complex subunit sigma-1 (AP4S1_HUMAN)	16.9937	74.31	6.94	0.0186916					Single Protein		Q9Y587	1	1	1	2	2	100	0	Doubtful_x000D_	AP-4 complex subunit sigma-1 (AP4S1_HUMAN)	16.9937	74.31	6.94	0.0186916
P53602	Diphosphomevalonate decarboxylase (MVD1_HUMAN)	43.3772	74.5	5.5	0.00611621					Single Protein		P53602	1	4	4	2	5	100	0	Doubtful_x000D_	Diphosphomevalonate decarboxylase (MVD1_HUMAN)	43.3772	74.5	8.75	0.00458716					Single Protein		P53602	2	4	4	2	4	100	0	Confident_x000D_	Diphosphomevalonate decarboxylase (MVD1_HUMAN)	43.3772	74.5	8.25	0.00458716
Q8TED0	U3 small nucleolar RNA-associated protein 15 homolog (UTP15_HUMAN)	58.3786	81.66	5.21	0.00554324					Related Proteins	Q8TED0-3	Q8TED0, Q8TED0-3	2	5	5	3	6	100	0	Confident_x000D_	U3 small nucleolar RNA-associated protein 15 homolog (UTP15_HUMAN)	58.3786	81.66	5.21	0.00554324					Related Proteins	Q8TED0-3	Q8TED0, Q8TED0-3	2	6	6	3	7	100	0	Confident_x000D_	U3 small nucleolar RNA-associated protein 15 homolog (UTP15_HUMAN)	58.3786	81.66	5.21	0.00332594
Q9Y4X5	E3 ubiquitin-protein ligase ARIH1 (ARI1_HUMAN)	64.0758	67.32	16.7	0.00680495					Single Protein		Q9Y4X5	5	9	9	7	11	100	0	Confident_x000D_	E3 ubiquitin-protein ligase ARIH1 (ARI1_HUMAN)	64.0758	67.32	9.34	0.00727802					Single Protein		Q9Y4X5	3	6	6	5	8	100	0	Confident_x000D_	E3 ubiquitin-protein ligase ARIH1 (ARI1_HUMAN)	64.0758	67.32	4.49	0.00436681
P53618	Coatomer subunit beta (COPB_HUMAN)	107.074	82.58	51.94	0.0126045	Oxidation of M(M323)	Oxidation of M(1)			Single Protein		P53618	39	46	46	86	93	100	0	Confident_x000D_	Coatomer subunit beta (COPB_HUMAN)	107.074	82.58	49.42	0.0123826	Oxidation of M(M323)	Oxidation of M(1)			Single Protein		P53618	39	47	46	81	88	100	0	Confident_x000D_	Coatomer subunit beta (COPB_HUMAN)	107.074	82.58	38.3	0.0124413
P53611	Geranylgeranyl transferase type-2 subunit beta (PGTB2_HUMAN)	36.9003	75.83	15.41	0.0240372					Single Protein		P53611	5	6	6	10	11	100	0	Confident_x000D_	Geranylgeranyl transferase type-2 subunit beta (PGTB2_HUMAN)	36.9003	75.83	9.67	0.00929615					Single Protein		P53611	3	5	5	4	6	100	0	Confident_x000D_	Geranylgeranyl transferase type-2 subunit beta (PGTB2_HUMAN)	36.9003	75.83	12.99	0.0142762
Q13610	Periodic tryptophan protein 1 homolog (PWP1_HUMAN)	55.7931	77.05	7.39	0.00777202					Single Protein		Q13610	2	3	3	4	5	100	0	Confident_x000D_	Periodic tryptophan protein 1 homolog (PWP1_HUMAN)	55.7931	77.05	7.39	0.00647668					Single Protein		Q13610	2	3	3	3	4	100	0	Confident_x000D_	Periodic tryptophan protein 1 homolog (PWP1_HUMAN)	55.7931	77.05	8.18	0.00518135
O43175	D-3-phosphoglycerate dehydrogenase (SERA_HUMAN)	56.6144	67.92	56.1	0.113405	Oxidation of M(M128, M139)	Oxidation of M(2)			Single Protein		O43175	32	33	32	104	110	100	0	Confident_x000D_	D-3-phosphoglycerate dehydrogenase (SERA_HUMAN)	56.6144	67.92	55.16	0.0758543	Oxidation of M(M128, M139)	Oxidation of M(2)			Single Protein		O43175	30	33	32	114	121	100	0	Confident_x000D_	D-3-phosphoglycerate dehydrogenase (SERA_HUMAN)	56.6144	67.92	54.22	0.0617025	Oxidation of M(M128, M139)	Oxidation of M(2)
Q13615	Myotubularin-related protein 3 (MTMR3_HUMAN)	133.534	81.3	2.09	0.00142045					Single Protein		Q13615	2	5	5	2	5	100	0	Confident_x000D_	Myotubularin-related protein 3 (MTMR3_HUMAN)	133.534	81.3	1	0.00094697					Related Proteins	Q13615-2, Q13615-3	Q13615, Q13615-2, Q13615-3	1	5	5	2	5	100	0	Doubtful_x000D_	Myotubularin-related protein 3 (MTMR3_HUMAN)	133.534	81.3	2.09	0.00142045
Q9Y4Y9	U6 snRNA-associated Sm-like protein LSm5 (LSM5_HUMAN)	9.93113	67.03	46.15	0.0641026	Oxidation of M(M81)	Oxidation of M(1)			Single Protein		Q9Y4Y9	3	4	4	8	9	100	0	Confident_x000D_	U6 snRNA-associated Sm-like protein LSm5 (LSM5_HUMAN)	9.93113	67.03	51.65	0.0659341					Single Protein		Q9Y4Y9	3	5	5	10	11	100	0	Confident_x000D_	U6 snRNA-associated Sm-like protein LSm5 (LSM5_HUMAN)	9.93113	67.03	46.15	0.0659341
Q13619	Cullin-4A (CUL4A_HUMAN)	87.6244	91.17	17.26	0.00709753					Single Protein		Q13619	12	16	10	18	24	100	0	Confident_x000D_	Cullin-4A (CUL4A_HUMAN)	87.6244	91.17	23.85	0.00653318	Oxidation of M(M494)	Oxidation of M(1)			Single Protein		Q13619	16	23	14	23	31	100	0	Confident_x000D_	Cullin-4A (CUL4A_HUMAN)	87.6244	91.17	24.11	0.007272
Q13616	Cullin-1 (CUL1_HUMAN)	89.622	90.72	7.73	0.00608428					Single Protein		Q13616	5	6	6	8	9	100	0	Confident_x000D_	Cullin-1 (CUL1_HUMAN)	89.622	90.72	5.67	0.00366951					Single Protein		Q13616	4	6	6	5	7	100	0	Confident_x000D_	Cullin-1 (CUL1_HUMAN)	89.622	90.72	8.89	0.00672348
Q8WWC4	m-AAA protease-interacting protein 1, mitochondrial (MAIP1_HUMAN)	32.524	100	3.44	0.00687285					Single Protein		Q8WWC4	1	2	2	2	3	92.5373	0	Doubtful_x000D_	m-AAA protease-interacting protein 1, mitochondrial (MAIP1_HUMAN)	32.524	100	8.25	0.00515464					Single Protein		Q8WWC4	2	4	4	2	4	100	0	Confident_x000D_	m-AAA protease-interacting protein 1, mitochondrial (MAIP1_HUMAN)	32.524	100	12.03	0.0143184
P04222	HLA class I histocompatibility antigen, Cw-3 alpha chain (1C03_HUMAN)	40.8353	81.15	14.75	0.00394318					Related Proteins	P10319, P18464, P18465, P30464, P30484, P30487, P30488, P30490, P30491, P30495, P30498, P30685	P04222, P10319, P18464, P18465, P30464, P30484, P30487, P30488, P30490, P30491, P30495, P30498, P30685	4	4	0	8	8	100	0	Confident_x000D_	HLA class I histocompatibility antigen, Cw-3 alpha chain (1C03_HUMAN)	40.8353	81.15	10.38	0.00205818					Related Proteins	P10321, P30492, P30499, P30505, P30508, P30510, Q07000, Q29865, Q29960, Q29960-2, Q29963, Q95604, Q9TNN7	P04222, P10321, P30492, P30499, P30505, P30508, P30510, Q07000, Q29865, Q29960, Q29960-2, Q29963, Q95604, Q9TNN7	3	3	0	6	6	100	0	Confident_x000D_	HLA class I histocompatibility antigen, Cw-3 alpha chain (1C03_HUMAN)	40.8353	81.15	10.38	0.0025872
P04222	HLA class I histocompatibility antigen, Cw-3 alpha chain (1C03_HUMAN)	40.8353	81.15	14.75	0.00394318					Related Proteins	P10319, P18464, P18465, P30464, P30484, P30487, P30488, P30490, P30491, P30495, P30498, P30685	P04222, P10319, P18464, P18465, P30464, P30484, P30487, P30488, P30490, P30491, P30495, P30498, P30685	4	4	0	8	8	100	0	Confident_x000D_	HLA class I histocompatibility antigen, Cw-3 alpha chain (1C03_HUMAN)	40.8353	81.15	10.38	0.00205818					Related Proteins	P10321, P30492, P30499, P30505, P30508, P30510, Q07000, Q29865, Q29960, Q29960-2, Q29963, Q95604, Q9TNN7	P04222, P10321, P30492, P30499, P30505, P30508, P30510, Q07000, Q29865, Q29960, Q29960-2, Q29963, Q95604, Q9TNN7	3	3	0	6	6	100	0	Confident_x000D_	HLA class I histocompatibility antigen, Cw-3 alpha chain (1C03_HUMAN)	40.8353	81.15	14.75	0.00401158
P04222	HLA class I histocompatibility antigen, Cw-3 alpha chain (1C03_HUMAN)	40.8353	81.15	14.75	0.00394318					Related Proteins	P10319, P18464, P18465, P30464, P30484, P30487, P30488, P30490, P30491, P30495, P30498, P30685	P04222, P10319, P18464, P18465, P30464, P30484, P30487, P30488, P30490, P30491, P30495, P30498, P30685	4	4	0	8	8	100	0	Confident_x000D_	HLA class I histocompatibility antigen, Cw-3 alpha chain (1C03_HUMAN)	40.8353	81.15	10.38	0.00205818					Related Proteins	P10321, P30492, P30499, P30505, P30508, P30510, Q07000, Q29865, Q29960, Q29960-2, Q29963, Q95604, Q9TNN7	P04222, P10321, P30492, P30499, P30505, P30508, P30510, Q07000, Q29865, Q29960, Q29960-2, Q29963, Q95604, Q9TNN7	3	3	0	6	6	100	0	Confident_x000D_	HLA class I histocompatibility antigen, Cw-3 alpha chain (1C03_HUMAN)	40.8353	81.15	11.2	0.00239771
P04222	HLA class I histocompatibility antigen, Cw-3 alpha chain (1C03_HUMAN)	40.8353	81.15	14.75	0.00394318					Related Proteins	P10319, P18464, P18465, P30464, P30484, P30487, P30488, P30490, P30491, P30495, P30498, P30685	P04222, P10319, P18464, P18465, P30464, P30484, P30487, P30488, P30490, P30491, P30495, P30498, P30685	4	4	0	8	8	100	0	Confident_x000D_	HLA class I histocompatibility antigen, Cw-3 alpha chain (1C03_HUMAN)	40.8353	81.15	10.38	0.00205818					Related Proteins	P10321, P30492, P30499, P30505, P30508, P30510, Q07000, Q29865, Q29960, Q29960-2, Q29963, Q95604, Q9TNN7	P04222, P10321, P30492, P30499, P30505, P30508, P30510, Q07000, Q29865, Q29960, Q29960-2, Q29963, Q95604, Q9TNN7	3	3	0	6	6	100	0	Confident_x000D_	HLA class I histocompatibility antigen, Cw-3 alpha chain (1C03_HUMAN)	40.8353	81.15	15.57	0.00386802
P04222	HLA class I histocompatibility antigen, Cw-3 alpha chain (1C03_HUMAN)	40.8353	81.15	14.75	0.00394318					Related Proteins	P10319, P18464, P18465, P30464, P30484, P30487, P30488, P30490, P30491, P30495, P30498, P30685	P04222, P10319, P18464, P18465, P30464, P30484, P30487, P30488, P30490, P30491, P30495, P30498, P30685	4	4	0	8	8	100	0	Confident_x000D_	HLA class I histocompatibility antigen, Cw-3 alpha chain (1C03_HUMAN)	40.8353	81.15	14.75	0.0021364					Related Proteins	P10319, P18464, P18465, P30464, P30484, P30487, P30488, P30490, P30491, P30495, P30498, P30685	P04222, P10319, P18464, P18465, P30464, P30484, P30487, P30488, P30490, P30491, P30495, P30498, P30685	4	4	0	6	8	100	0	Confident_x000D_	HLA class I histocompatibility antigen, Cw-3 alpha chain (1C03_HUMAN)	40.8353	81.15	10.38	0.0025872
P04222	HLA class I histocompatibility antigen, Cw-3 alpha chain (1C03_HUMAN)	40.8353	81.15	14.75	0.00394318					Related Proteins	P10319, P18464, P18465, P30464, P30484, P30487, P30488, P30490, P30491, P30495, P30498, P30685	P04222, P10319, P18464, P18465, P30464, P30484, P30487, P30488, P30490, P30491, P30495, P30498, P30685	4	4	0	8	8	100	0	Confident_x000D_	HLA class I histocompatibility antigen, Cw-3 alpha chain (1C03_HUMAN)	40.8353	81.15	14.75	0.0021364					Related Proteins	P10319, P18464, P18465, P30464, P30484, P30487, P30488, P30490, P30491, P30495, P30498, P30685	P04222, P10319, P18464, P18465, P30464, P30484, P30487, P30488, P30490, P30491, P30495, P30498, P30685	4	4	0	6	8	100	0	Confident_x000D_	HLA class I histocompatibility antigen, Cw-3 alpha chain (1C03_HUMAN)	40.8353	81.15	14.75	0.00401158
P04222	HLA class I histocompatibility antigen, Cw-3 alpha chain (1C03_HUMAN)	40.8353	81.15	14.75	0.00394318					Related Proteins	P10319, P18464, P18465, P30464, P30484, P30487, P30488, P30490, P30491, P30495, P30498, P30685	P04222, P10319, P18464, P18465, P30464, P30484, P30487, P30488, P30490, P30491, P30495, P30498, P30685	4	4	0	8	8	100	0	Confident_x000D_	HLA class I histocompatibility antigen, Cw-3 alpha chain (1C03_HUMAN)	40.8353	81.15	14.75	0.0021364					Related Proteins	P10319, P18464, P18465, P30464, P30484, P30487, P30488, P30490, P30491, P30495, P30498, P30685	P04222, P10319, P18464, P18465, P30464, P30484, P30487, P30488, P30490, P30491, P30495, P30498, P30685	4	4	0	6	8	100	0	Confident_x000D_	HLA class I histocompatibility antigen, Cw-3 alpha chain (1C03_HUMAN)	40.8353	81.15	11.2	0.00239771
P04222	HLA class I histocompatibility antigen, Cw-3 alpha chain (1C03_HUMAN)	40.8353	81.15	14.75	0.00394318					Related Proteins	P10319, P18464, P18465, P30464, P30484, P30487, P30488, P30490, P30491, P30495, P30498, P30685	P04222, P10319, P18464, P18465, P30464, P30484, P30487, P30488, P30490, P30491, P30495, P30498, P30685	4	4	0	8	8	100	0	Confident_x000D_	HLA class I histocompatibility antigen, Cw-3 alpha chain (1C03_HUMAN)	40.8353	81.15	14.75	0.0021364					Related Proteins	P10319, P18464, P18465, P30464, P30484, P30487, P30488, P30490, P30491, P30495, P30498, P30685	P04222, P10319, P18464, P18465, P30464, P30484, P30487, P30488, P30490, P30491, P30495, P30498, P30685	4	4	0	6	8	100	0	Confident_x000D_	HLA class I histocompatibility antigen, Cw-3 alpha chain (1C03_HUMAN)	40.8353	81.15	15.57	0.00386802
P04222	HLA class I histocompatibility antigen, Cw-3 alpha chain (1C03_HUMAN)	40.8353	81.15	7.1	0.00247688					Related Proteins	P01889, P03989, P10314, P13746, P13746-2, P18462, P18464, P18465, P30443, P30450, P30453, P30455, P30456, P30457, P30459, P30460, P30462, P30464, P30466, P30475, P30479, P30480, P30481, P30484, P30486, P30490, P30498, Q04826, Q29836, Q31610, Q95365	P01889, P03989, P04222, P10314, P13746, P13746-2, P18462, P18464, P18465, P30443, P30450, P30453, P30455, P30456, P30457, P30459, P30460, P30462, P30464, P30466, P30475, P30479, P30480, P30481, P30484, P30486, P30490, P30498, Q04826, Q29836, Q31610, Q95365	2	2	0	4	4	100	0	Confident_x000D_	HLA class I histocompatibility antigen, Cw-3 alpha chain (1C03_HUMAN)	40.8353	81.15	10.38	0.00205818					Related Proteins	P10321, P30492, P30499, P30505, P30508, P30510, Q07000, Q29865, Q29960, Q29960-2, Q29963, Q95604, Q9TNN7	P04222, P10321, P30492, P30499, P30505, P30508, P30510, Q07000, Q29865, Q29960, Q29960-2, Q29963, Q95604, Q9TNN7	3	3	0	6	6	100	0	Confident_x000D_	HLA class I histocompatibility antigen, Cw-3 alpha chain (1C03_HUMAN)	40.8353	81.15	10.38	0.0025872
P04222	HLA class I histocompatibility antigen, Cw-3 alpha chain (1C03_HUMAN)	40.8353	81.15	7.1	0.00247688					Related Proteins	P01889, P03989, P10314, P13746, P13746-2, P18462, P18464, P18465, P30443, P30450, P30453, P30455, P30456, P30457, P30459, P30460, P30462, P30464, P30466, P30475, P30479, P30480, P30481, P30484, P30486, P30490, P30498, Q04826, Q29836, Q31610, Q95365	P01889, P03989, P04222, P10314, P13746, P13746-2, P18462, P18464, P18465, P30443, P30450, P30453, P30455, P30456, P30457, P30459, P30460, P30462, P30464, P30466, P30475, P30479, P30480, P30481, P30484, P30486, P30490, P30498, Q04826, Q29836, Q31610, Q95365	2	2	0	4	4	100	0	Confident_x000D_	HLA class I histocompatibility antigen, Cw-3 alpha chain (1C03_HUMAN)	40.8353	81.15	10.38	0.00205818					Related Proteins	P10321, P30492, P30499, P30505, P30508, P30510, Q07000, Q29865, Q29960, Q29960-2, Q29963, Q95604, Q9TNN7	P04222, P10321, P30492, P30499, P30505, P30508, P30510, Q07000, Q29865, Q29960, Q29960-2, Q29963, Q95604, Q9TNN7	3	3	0	6	6	100	0	Confident_x000D_	HLA class I histocompatibility antigen, Cw-3 alpha chain (1C03_HUMAN)	40.8353	81.15	14.75	0.00401158
P04222	HLA class I histocompatibility antigen, Cw-3 alpha chain (1C03_HUMAN)	40.8353	81.15	7.1	0.00247688					Related Proteins	P01889, P03989, P10314, P13746, P13746-2, P18462, P18464, P18465, P30443, P30450, P30453, P30455, P30456, P30457, P30459, P30460, P30462, P30464, P30466, P30475, P30479, P30480, P30481, P30484, P30486, P30490, P30498, Q04826, Q29836, Q31610, Q95365	P01889, P03989, P04222, P10314, P13746, P13746-2, P18462, P18464, P18465, P30443, P30450, P30453, P30455, P30456, P30457, P30459, P30460, P30462, P30464, P30466, P30475, P30479, P30480, P30481, P30484, P30486, P30490, P30498, Q04826, Q29836, Q31610, Q95365	2	2	0	4	4	100	0	Confident_x000D_	HLA class I histocompatibility antigen, Cw-3 alpha chain (1C03_HUMAN)	40.8353	81.15	10.38	0.00205818					Related Proteins	P10321, P30492, P30499, P30505, P30508, P30510, Q07000, Q29865, Q29960, Q29960-2, Q29963, Q95604, Q9TNN7	P04222, P10321, P30492, P30499, P30505, P30508, P30510, Q07000, Q29865, Q29960, Q29960-2, Q29963, Q95604, Q9TNN7	3	3	0	6	6	100	0	Confident_x000D_	HLA class I histocompatibility antigen, Cw-3 alpha chain (1C03_HUMAN)	40.8353	81.15	11.2	0.00239771
P04222	HLA class I histocompatibility antigen, Cw-3 alpha chain (1C03_HUMAN)	40.8353	81.15	7.1	0.00247688					Related Proteins	P01889, P03989, P10314, P13746, P13746-2, P18462, P18464, P18465, P30443, P30450, P30453, P30455, P30456, P30457, P30459, P30460, P30462, P30464, P30466, P30475, P30479, P30480, P30481, P30484, P30486, P30490, P30498, Q04826, Q29836, Q31610, Q95365	P01889, P03989, P04222, P10314, P13746, P13746-2, P18462, P18464, P18465, P30443, P30450, P30453, P30455, P30456, P30457, P30459, P30460, P30462, P30464, P30466, P30475, P30479, P30480, P30481, P30484, P30486, P30490, P30498, Q04826, Q29836, Q31610, Q95365	2	2	0	4	4	100	0	Confident_x000D_	HLA class I histocompatibility antigen, Cw-3 alpha chain (1C03_HUMAN)	40.8353	81.15	10.38	0.00205818					Related Proteins	P10321, P30492, P30499, P30505, P30508, P30510, Q07000, Q29865, Q29960, Q29960-2, Q29963, Q95604, Q9TNN7	P04222, P10321, P30492, P30499, P30505, P30508, P30510, Q07000, Q29865, Q29960, Q29960-2, Q29963, Q95604, Q9TNN7	3	3	0	6	6	100	0	Confident_x000D_	HLA class I histocompatibility antigen, Cw-3 alpha chain (1C03_HUMAN)	40.8353	81.15	15.57	0.00386802
P04222	HLA class I histocompatibility antigen, Cw-3 alpha chain (1C03_HUMAN)	40.8353	81.15	7.1	0.00247688					Related Proteins	P01889, P03989, P10314, P13746, P13746-2, P18462, P18464, P18465, P30443, P30450, P30453, P30455, P30456, P30457, P30459, P30460, P30462, P30464, P30466, P30475, P30479, P30480, P30481, P30484, P30486, P30490, P30498, Q04826, Q29836, Q31610, Q95365	P01889, P03989, P04222, P10314, P13746, P13746-2, P18462, P18464, P18465, P30443, P30450, P30453, P30455, P30456, P30457, P30459, P30460, P30462, P30464, P30466, P30475, P30479, P30480, P30481, P30484, P30486, P30490, P30498, Q04826, Q29836, Q31610, Q95365	2	2	0	4	4	100	0	Confident_x000D_	HLA class I histocompatibility antigen, Cw-3 alpha chain (1C03_HUMAN)	40.8353	81.15	14.75	0.0021364					Related Proteins	P10319, P18464, P18465, P30464, P30484, P30487, P30488, P30490, P30491, P30495, P30498, P30685	P04222, P10319, P18464, P18465, P30464, P30484, P30487, P30488, P30490, P30491, P30495, P30498, P30685	4	4	0	6	8	100	0	Confident_x000D_	HLA class I histocompatibility antigen, Cw-3 alpha chain (1C03_HUMAN)	40.8353	81.15	10.38	0.0025872
P04222	HLA class I histocompatibility antigen, Cw-3 alpha chain (1C03_HUMAN)	40.8353	81.15	7.1	0.00247688					Related Proteins	P01889, P03989, P10314, P13746, P13746-2, P18462, P18464, P18465, P30443, P30450, P30453, P30455, P30456, P30457, P30459, P30460, P30462, P30464, P30466, P30475, P30479, P30480, P30481, P30484, P30486, P30490, P30498, Q04826, Q29836, Q31610, Q95365	P01889, P03989, P04222, P10314, P13746, P13746-2, P18462, P18464, P18465, P30443, P30450, P30453, P30455, P30456, P30457, P30459, P30460, P30462, P30464, P30466, P30475, P30479, P30480, P30481, P30484, P30486, P30490, P30498, Q04826, Q29836, Q31610, Q95365	2	2	0	4	4	100	0	Confident_x000D_	HLA class I histocompatibility antigen, Cw-3 alpha chain (1C03_HUMAN)	40.8353	81.15	14.75	0.0021364					Related Proteins	P10319, P18464, P18465, P30464, P30484, P30487, P30488, P30490, P30491, P30495, P30498, P30685	P04222, P10319, P18464, P18465, P30464, P30484, P30487, P30488, P30490, P30491, P30495, P30498, P30685	4	4	0	6	8	100	0	Confident_x000D_	HLA class I histocompatibility antigen, Cw-3 alpha chain (1C03_HUMAN)	40.8353	81.15	14.75	0.00401158
P04222	HLA class I histocompatibility antigen, Cw-3 alpha chain (1C03_HUMAN)	40.8353	81.15	7.1	0.00247688					Related Proteins	P01889, P03989, P10314, P13746, P13746-2, P18462, P18464, P18465, P30443, P30450, P30453, P30455, P30456, P30457, P30459, P30460, P30462, P30464, P30466, P30475, P30479, P30480, P30481, P30484, P30486, P30490, P30498, Q04826, Q29836, Q31610, Q95365	P01889, P03989, P04222, P10314, P13746, P13746-2, P18462, P18464, P18465, P30443, P30450, P30453, P30455, P30456, P30457, P30459, P30460, P30462, P30464, P30466, P30475, P30479, P30480, P30481, P30484, P30486, P30490, P30498, Q04826, Q29836, Q31610, Q95365	2	2	0	4	4	100	0	Confident_x000D_	HLA class I histocompatibility antigen, Cw-3 alpha chain (1C03_HUMAN)	40.8353	81.15	14.75	0.0021364					Related Proteins	P10319, P18464, P18465, P30464, P30484, P30487, P30488, P30490, P30491, P30495, P30498, P30685	P04222, P10319, P18464, P18465, P30464, P30484, P30487, P30488, P30490, P30491, P30495, P30498, P30685	4	4	0	6	8	100	0	Confident_x000D_	HLA class I histocompatibility antigen, Cw-3 alpha chain (1C03_HUMAN)	40.8353	81.15	11.2	0.00239771
P04222	HLA class I histocompatibility antigen, Cw-3 alpha chain (1C03_HUMAN)	40.8353	81.15	7.1	0.00247688					Related Proteins	P01889, P03989, P10314, P13746, P13746-2, P18462, P18464, P18465, P30443, P30450, P30453, P30455, P30456, P30457, P30459, P30460, P30462, P30464, P30466, P30475, P30479, P30480, P30481, P30484, P30486, P30490, P30498, Q04826, Q29836, Q31610, Q95365	P01889, P03989, P04222, P10314, P13746, P13746-2, P18462, P18464, P18465, P30443, P30450, P30453, P30455, P30456, P30457, P30459, P30460, P30462, P30464, P30466, P30475, P30479, P30480, P30481, P30484, P30486, P30490, P30498, Q04826, Q29836, Q31610, Q95365	2	2	0	4	4	100	0	Confident_x000D_	HLA class I histocompatibility antigen, Cw-3 alpha chain (1C03_HUMAN)	40.8353	81.15	14.75	0.0021364					Related Proteins	P10319, P18464, P18465, P30464, P30484, P30487, P30488, P30490, P30491, P30495, P30498, P30685	P04222, P10319, P18464, P18465, P30464, P30484, P30487, P30488, P30490, P30491, P30495, P30498, P30685	4	4	0	6	8	100	0	Confident_x000D_	HLA class I histocompatibility antigen, Cw-3 alpha chain (1C03_HUMAN)	40.8353	81.15	15.57	0.00386802
P04222	HLA class I histocompatibility antigen, Cw-3 alpha chain (1C03_HUMAN)	40.8353	81.15	10.93	0.0015416					Related Proteins	P10319, P18464, P30490, P30491, P30498, P30499, P30501, P30504, P30505, P30508, P30510, P30685, Q07000, Q29865, Q29963, Q95604, Q9TNN7	P04222, P10319, P18464, P30490, P30491, P30498, P30499, P30501, P30504, P30505, P30508, P30510, P30685, Q07000, Q29865, Q29963, Q95604, Q9TNN7	3	3	0	5	5	100	0	Confident_x000D_	HLA class I histocompatibility antigen, Cw-3 alpha chain (1C03_HUMAN)	40.8353	81.15	10.38	0.00205818					Related Proteins	P10321, P30492, P30499, P30505, P30508, P30510, Q07000, Q29865, Q29960, Q29960-2, Q29963, Q95604, Q9TNN7	P04222, P10321, P30492, P30499, P30505, P30508, P30510, Q07000, Q29865, Q29960, Q29960-2, Q29963, Q95604, Q9TNN7	3	3	0	6	6	100	0	Confident_x000D_	HLA class I histocompatibility antigen, Cw-3 alpha chain (1C03_HUMAN)	40.8353	81.15	10.38	0.0025872
P04222	HLA class I histocompatibility antigen, Cw-3 alpha chain (1C03_HUMAN)	40.8353	81.15	10.93	0.0015416					Related Proteins	P10319, P18464, P30490, P30491, P30498, P30499, P30501, P30504, P30505, P30508, P30510, P30685, Q07000, Q29865, Q29963, Q95604, Q9TNN7	P04222, P10319, P18464, P30490, P30491, P30498, P30499, P30501, P30504, P30505, P30508, P30510, P30685, Q07000, Q29865, Q29963, Q95604, Q9TNN7	3	3	0	5	5	100	0	Confident_x000D_	HLA class I histocompatibility antigen, Cw-3 alpha chain (1C03_HUMAN)	40.8353	81.15	10.38	0.00205818					Related Proteins	P10321, P30492, P30499, P30505, P30508, P30510, Q07000, Q29865, Q29960, Q29960-2, Q29963, Q95604, Q9TNN7	P04222, P10321, P30492, P30499, P30505, P30508, P30510, Q07000, Q29865, Q29960, Q29960-2, Q29963, Q95604, Q9TNN7	3	3	0	6	6	100	0	Confident_x000D_	HLA class I histocompatibility antigen, Cw-3 alpha chain (1C03_HUMAN)	40.8353	81.15	14.75	0.00401158
P04222	HLA class I histocompatibility antigen, Cw-3 alpha chain (1C03_HUMAN)	40.8353	81.15	10.93	0.0015416					Related Proteins	P10319, P18464, P30490, P30491, P30498, P30499, P30501, P30504, P30505, P30508, P30510, P30685, Q07000, Q29865, Q29963, Q95604, Q9TNN7	P04222, P10319, P18464, P30490, P30491, P30498, P30499, P30501, P30504, P30505, P30508, P30510, P30685, Q07000, Q29865, Q29963, Q95604, Q9TNN7	3	3	0	5	5	100	0	Confident_x000D_	HLA class I histocompatibility antigen, Cw-3 alpha chain (1C03_HUMAN)	40.8353	81.15	10.38	0.00205818					Related Proteins	P10321, P30492, P30499, P30505, P30508, P30510, Q07000, Q29865, Q29960, Q29960-2, Q29963, Q95604, Q9TNN7	P04222, P10321, P30492, P30499, P30505, P30508, P30510, Q07000, Q29865, Q29960, Q29960-2, Q29963, Q95604, Q9TNN7	3	3	0	6	6	100	0	Confident_x000D_	HLA class I histocompatibility antigen, Cw-3 alpha chain (1C03_HUMAN)	40.8353	81.15	11.2	0.00239771
P04222	HLA class I histocompatibility antigen, Cw-3 alpha chain (1C03_HUMAN)	40.8353	81.15	10.93	0.0015416					Related Proteins	P10319, P18464, P30490, P30491, P30498, P30499, P30501, P30504, P30505, P30508, P30510, P30685, Q07000, Q29865, Q29963, Q95604, Q9TNN7	P04222, P10319, P18464, P30490, P30491, P30498, P30499, P30501, P30504, P30505, P30508, P30510, P30685, Q07000, Q29865, Q29963, Q95604, Q9TNN7	3	3	0	5	5	100	0	Confident_x000D_	HLA class I histocompatibility antigen, Cw-3 alpha chain (1C03_HUMAN)	40.8353	81.15	10.38	0.00205818					Related Proteins	P10321, P30492, P30499, P30505, P30508, P30510, Q07000, Q29865, Q29960, Q29960-2, Q29963, Q95604, Q9TNN7	P04222, P10321, P30492, P30499, P30505, P30508, P30510, Q07000, Q29865, Q29960, Q29960-2, Q29963, Q95604, Q9TNN7	3	3	0	6	6	100	0	Confident_x000D_	HLA class I histocompatibility antigen, Cw-3 alpha chain (1C03_HUMAN)	40.8353	81.15	15.57	0.00386802
P04222	HLA class I histocompatibility antigen, Cw-3 alpha chain (1C03_HUMAN)	40.8353	81.15	10.93	0.0015416					Related Proteins	P10319, P18464, P30490, P30491, P30498, P30499, P30501, P30504, P30505, P30508, P30510, P30685, Q07000, Q29865, Q29963, Q95604, Q9TNN7	P04222, P10319, P18464, P30490, P30491, P30498, P30499, P30501, P30504, P30505, P30508, P30510, P30685, Q07000, Q29865, Q29963, Q95604, Q9TNN7	3	3	0	5	5	100	0	Confident_x000D_	HLA class I histocompatibility antigen, Cw-3 alpha chain (1C03_HUMAN)	40.8353	81.15	14.75	0.0021364					Related Proteins	P10319, P18464, P18465, P30464, P30484, P30487, P30488, P30490, P30491, P30495, P30498, P30685	P04222, P10319, P18464, P18465, P30464, P30484, P30487, P30488, P30490, P30491, P30495, P30498, P30685	4	4	0	6	8	100	0	Confident_x000D_	HLA class I histocompatibility antigen, Cw-3 alpha chain (1C03_HUMAN)	40.8353	81.15	10.38	0.0025872
P04222	HLA class I histocompatibility antigen, Cw-3 alpha chain (1C03_HUMAN)	40.8353	81.15	10.93	0.0015416					Related Proteins	P10319, P18464, P30490, P30491, P30498, P30499, P30501, P30504, P30505, P30508, P30510, P30685, Q07000, Q29865, Q29963, Q95604, Q9TNN7	P04222, P10319, P18464, P30490, P30491, P30498, P30499, P30501, P30504, P30505, P30508, P30510, P30685, Q07000, Q29865, Q29963, Q95604, Q9TNN7	3	3	0	5	5	100	0	Confident_x000D_	HLA class I histocompatibility antigen, Cw-3 alpha chain (1C03_HUMAN)	40.8353	81.15	14.75	0.0021364					Related Proteins	P10319, P18464, P18465, P30464, P30484, P30487, P30488, P30490, P30491, P30495, P30498, P30685	P04222, P10319, P18464, P18465, P30464, P30484, P30487, P30488, P30490, P30491, P30495, P30498, P30685	4	4	0	6	8	100	0	Confident_x000D_	HLA class I histocompatibility antigen, Cw-3 alpha chain (1C03_HUMAN)	40.8353	81.15	14.75	0.00401158
P04222	HLA class I histocompatibility antigen, Cw-3 alpha chain (1C03_HUMAN)	40.8353	81.15	10.93	0.0015416					Related Proteins	P10319, P18464, P30490, P30491, P30498, P30499, P30501, P30504, P30505, P30508, P30510, P30685, Q07000, Q29865, Q29963, Q95604, Q9TNN7	P04222, P10319, P18464, P30490, P30491, P30498, P30499, P30501, P30504, P30505, P30508, P30510, P30685, Q07000, Q29865, Q29963, Q95604, Q9TNN7	3	3	0	5	5	100	0	Confident_x000D_	HLA class I histocompatibility antigen, Cw-3 alpha chain (1C03_HUMAN)	40.8353	81.15	14.75	0.0021364					Related Proteins	P10319, P18464, P18465, P30464, P30484, P30487, P30488, P30490, P30491, P30495, P30498, P30685	P04222, P10319, P18464, P18465, P30464, P30484, P30487, P30488, P30490, P30491, P30495, P30498, P30685	4	4	0	6	8	100	0	Confident_x000D_	HLA class I histocompatibility antigen, Cw-3 alpha chain (1C03_HUMAN)	40.8353	81.15	11.2	0.00239771
P04222	HLA class I histocompatibility antigen, Cw-3 alpha chain (1C03_HUMAN)	40.8353	81.15	10.93	0.0015416					Related Proteins	P10319, P18464, P30490, P30491, P30498, P30499, P30501, P30504, P30505, P30508, P30510, P30685, Q07000, Q29865, Q29963, Q95604, Q9TNN7	P04222, P10319, P18464, P30490, P30491, P30498, P30499, P30501, P30504, P30505, P30508, P30510, P30685, Q07000, Q29865, Q29963, Q95604, Q9TNN7	3	3	0	5	5	100	0	Confident_x000D_	HLA class I histocompatibility antigen, Cw-3 alpha chain (1C03_HUMAN)	40.8353	81.15	14.75	0.0021364					Related Proteins	P10319, P18464, P18465, P30464, P30484, P30487, P30488, P30490, P30491, P30495, P30498, P30685	P04222, P10319, P18464, P18465, P30464, P30484, P30487, P30488, P30490, P30491, P30495, P30498, P30685	4	4	0	6	8	100	0	Confident_x000D_	HLA class I histocompatibility antigen, Cw-3 alpha chain (1C03_HUMAN)	40.8353	81.15	15.57	0.00386802
Q6BDS2	UHRF1-binding protein 1 (URFB1_HUMAN)	159.385	71.88	1.18	0.0018797					Single Protein		Q6BDS2	1	9	9	2	10	97.0149	0	Doubtful_x000D_	UHRF1-binding protein 1 (URFB1_HUMAN)	159.385	71.88	3.13	0.00313283					Single Protein		Q6BDS2	3	17	16	7	19	100	0	Confident_x000D_	UHRF1-binding protein 1 (URFB1_HUMAN)	159.385	71.88	0.9	0.00093985
P26038	Moesin (MOES_HUMAN)	67.7778	94.63	54.77	0.0271738	Oxidation of M(M12, M285, M305, M433, M451, M543, M549)	Oxidation of M(7)			Single Protein		P26038	52	57	40	135	147	100	0	Confident_x000D_	Moesin (MOES_HUMAN)	67.7778	94.63	58.93	0.0206157	Oxidation of M(M285, M305, M433, M451, M543, M549, M577)	Oxidation of M(7)			Single Protein		P26038	52	63	44	138	155	100	0	Confident_x000D_	Moesin (MOES_HUMAN)	67.7778	94.63	53.9	0.0235445	Oxidation of M(M285, M305, M433, M451, M543, M549)	Oxidation of M(6)
Q9Y4Z0	U6 snRNA-associated Sm-like protein LSm4 (LSM4_HUMAN)	15.3399	100	18.71	0.0227818					Single Protein		Q9Y4Z0	3	4	4	5	8	100	0	Confident_x000D_	U6 snRNA-associated Sm-like protein LSm4 (LSM4_HUMAN)	15.3399	100	15.83	0.0179856					Single Protein		Q9Y4Z0	2	3	3	3	5	100	0	Confident_x000D_	U6 snRNA-associated Sm-like protein LSm4 (LSM4_HUMAN)	15.3399	100	18.71	0.0311751
O43181	NADH dehydrogenase [ubiquinone] iron-sulfur protein 4, mitochondrial (NDUS4_HUMAN)	20.0954	100	17.71	0.02					Single Protein		O43181	2	3	3	4	5	100	0	Confident_x000D_	NADH dehydrogenase [ubiquinone] iron-sulfur protein 4, mitochondrial (NDUS4_HUMAN)	20.0954	100	17.71	0.02					Single Protein		O43181	2	2	2	4	4	100	0	Confident_x000D_	NADH dehydrogenase [ubiquinone] iron-sulfur protein 4, mitochondrial (NDUS4_HUMAN)	20.0954	100	17.71	0.0228571
P49748	Very long-chain specific acyl-CoA dehydrogenase, mitochondrial (ACADV_HUMAN)	70.3454	94.81	34.2	0.00419125					Related Proteins	P49748-3	P49748, P49748-3	15	19	0	24	28	100	0	Confident_x000D_	Very long-chain specific acyl-CoA dehydrogenase, mitochondrial (ACADV_HUMAN)	70.3454	94.81	28.85	0.00451619					Related Proteins	P49748-2, P49748-3	P49748, P49748-2, P49748-3	13	17	0	21	26	100	0	Confident_x000D_	Very long-chain specific acyl-CoA dehydrogenase, mitochondrial (ACADV_HUMAN)	70.3454	94.81	42.6	0.00365767
Q16222	UDP-N-acetylhexosamine pyrophosphorylase (UAP1_HUMAN)	58.7318	88.51	15.9	0.0132043					Related Proteins	Q16222-2, Q16222-3	Q16222, Q16222-2, Q16222-3	6	10	9	13	18	100	0	Confident_x000D_	UDP-N-acetylhexosamine pyrophosphorylase (UAP1_HUMAN)	58.7318	88.51	11.11	0.0120502					Related Proteins	Q16222-2, Q16222-3	Q16222, Q16222-2, Q16222-3	4	6	6	9	11	100	0	Confident_x000D_	UDP-N-acetylhexosamine pyrophosphorylase (UAP1_HUMAN)	58.7318	88.51	9.39	0.00678887
P53634	Dipeptidyl peptidase 1 (CATC_HUMAN)	51.8203	72.79	16.63	0.0152284					Single Protein		P53634	6	6	6	18	19	100	0	Confident_x000D_	Dipeptidyl peptidase 1 (CATC_HUMAN)	51.8203	72.79	15.98	0.0200508					Single Protein		P53634	6	7	7	16	17	100	0	Confident_x000D_	Dipeptidyl peptidase 1 (CATC_HUMAN)	51.8203	72.79	13.61	0.0191201
P40616	ADP-ribosylation factor-like protein 1 (ARL1_HUMAN)	20.4044	100	13.81	0.019337					Related Proteins	P40616-2	P40616, P40616-2	2	3	3	5	6	100	0	Confident_x000D_	ADP-ribosylation factor-like protein 1 (ARL1_HUMAN)	20.4044	100	13.81	0.019337					Related Proteins	P40616-2	P40616, P40616-2	2	2	2	5	5	100	0	Confident_x000D_	ADP-ribosylation factor-like protein 1 (ARL1_HUMAN)	20.4044	100	25.97	0.0285451
P04632	Calpain small subunit 1 (CPNS1_HUMAN)	28.2977	69.78	30.22	0.0341014					Single Protein		P04632	5	5	5	14	14	100	0	Confident_x000D_	Calpain small subunit 1 (CPNS1_HUMAN)	28.2977	69.78	30.22	0.0325653					Single Protein		P04632	5	7	7	13	16	100	0	Confident_x000D_	Calpain small subunit 1 (CPNS1_HUMAN)	28.2977	69.78	30.22	0.0317972
Q9Y547	Intraflagellar transport protein 25 homolog (IFT25_HUMAN)	16.2871	58.33	55.56	0.0364307					Single Protein		Q9Y547	5	6	6	8	10	100	0	Confident_x000D_	Intraflagellar transport protein 25 homolog (IFT25_HUMAN)	16.2871	58.33	55.56	0.0452802					Single Protein		Q9Y547	5	7	7	9	11	100	0	Confident_x000D_	Intraflagellar transport protein 25 homolog (IFT25_HUMAN)	16.2871	58.33	47.22	0.0346608
O43156	TELO2-interacting protein 1 homolog (TTI1_HUMAN)	121.992	72.82	1.29	0.00110254					Single Protein		O43156	1	2	2	1	2	94.0299	0	Doubtful_x000D_																					TELO2-interacting protein 1 homolog (TTI1_HUMAN)	121.992	72.82	1.29	0.00110254
Q9NW82	WD repeat-containing protein 70 (WDR70_HUMAN)	73.155	89.45	11.31	0.00724756	Oxidation of M(M243)	Oxidation of M(1)			Single Protein		Q9NW82	6	8	8	10	14	100	0	Confident_x000D_	WD repeat-containing protein 70 (WDR70_HUMAN)	73.155	89.45	7.34	0.0067861					Single Protein		Q9NW82	4	7	7	9	12	100	0	Confident_x000D_
Q15056	Eukaryotic translation initiation factor 4H (IF4H_HUMAN)	27.3684	88.31	36.69	0.0101436	Oxidation of M(M195)	Oxidation of M(1)			Related Proteins	Q15056-2	Q15056, Q15056-2	10	12	0	25	29	100	0	Confident_x000D_	Eukaryotic translation initiation factor 4H (IF4H_HUMAN)	27.3684	88.31	39.92	0.0251522	Oxidation of M(M195)	Oxidation of M(1)			Single Protein		Q15056	11	14	14	29	32	100	0	Confident_x000D_	Eukaryotic translation initiation factor 4H (IF4H_HUMAN)	27.3684	88.31	33.06	0.0364791	Oxidation of M(M195)	Oxidation of M(1)
Q15056	Eukaryotic translation initiation factor 4H (IF4H_HUMAN)	27.3684	88.31	39.92	0.0168247	Oxidation of M(M195)	Oxidation of M(1)			Single Protein		Q15056	11	13	0	27	31	91.1765	0	Confident_x000D_	Eukaryotic translation initiation factor 4H (IF4H_HUMAN)	27.3684	88.31	39.92	0.0251522	Oxidation of M(M195)	Oxidation of M(1)			Single Protein		Q15056	11	14	14	29	32	100	0	Confident_x000D_	Eukaryotic translation initiation factor 4H (IF4H_HUMAN)	27.3684	88.31	33.06	0.0364791	Oxidation of M(M195)	Oxidation of M(1)
Q01650	Large neutral amino acids transporter small subunit 1 (LAT1_HUMAN)	54.9743	52.86	6.31	0.0138462					Single Protein		Q01650	2	3	3	5	6	100	0	Confident_x000D_	Large neutral amino acids transporter small subunit 1 (LAT1_HUMAN)	54.9743	52.86	6.31	0.0138462					Single Protein		Q01650	2	3	3	6	6	100	0	Confident_x000D_	Large neutral amino acids transporter small subunit 1 (LAT1_HUMAN)	54.9743	52.86	9.47	0.0182051
P09488	Glutathione S-transferase Mu 1 (GSTM1_HUMAN)	25.6951	100	31.65	0.0191568					Related Proteins	P09488-2, Q03013, Q03013-2	P09488, P09488-2, Q03013, Q03013-2	8	8	0	17	17	100	0	Confident_x000D_	Glutathione S-transferase Mu 1 (GSTM1_HUMAN)	25.6951	100	30.73	0.0179933					Related Proteins	P09488-2, Q03013, Q03013-2	P09488, P09488-2, Q03013, Q03013-2	7	7	0	16	16	100	0	Confident_x000D_	Glutathione S-transferase Mu 1 (GSTM1_HUMAN)	25.6951	100	26.15	0.00897129
P09488	Glutathione S-transferase Mu 1 (GSTM1_HUMAN)	25.6951	100	31.65	0.0191568					Related Proteins	P09488-2, Q03013, Q03013-2	P09488, P09488-2, Q03013, Q03013-2	8	8	0	17	17	100	0	Confident_x000D_	Glutathione S-transferase Mu 1 (GSTM1_HUMAN)	25.6951	100	30.73	0.0179933					Related Proteins	P09488-2, Q03013, Q03013-2	P09488, P09488-2, Q03013, Q03013-2	7	7	0	16	16	100	0	Confident_x000D_	Glutathione S-transferase Mu 1 (GSTM1_HUMAN)	25.6951	100	17.89	0.00640216
P09488	Glutathione S-transferase Mu 1 (GSTM1_HUMAN)	25.6951	100	31.65	0.0191568					Related Proteins	P09488-2, Q03013, Q03013-2	P09488, P09488-2, Q03013, Q03013-2	8	8	0	17	17	100	0	Confident_x000D_	Glutathione S-transferase Mu 1 (GSTM1_HUMAN)	25.6951	100	20.64	0.011231					Related Proteins	P09488-2, P46439	P09488, P09488-2, P46439	5	5	0	12	12	91.5254	0	Confident_x000D_	Glutathione S-transferase Mu 1 (GSTM1_HUMAN)	25.6951	100	26.15	0.00897129
P09488	Glutathione S-transferase Mu 1 (GSTM1_HUMAN)	25.6951	100	31.65	0.0191568					Related Proteins	P09488-2, Q03013, Q03013-2	P09488, P09488-2, Q03013, Q03013-2	8	8	0	17	17	100	0	Confident_x000D_	Glutathione S-transferase Mu 1 (GSTM1_HUMAN)	25.6951	100	20.64	0.011231					Related Proteins	P09488-2, P46439	P09488, P09488-2, P46439	5	5	0	12	12	91.5254	0	Confident_x000D_	Glutathione S-transferase Mu 1 (GSTM1_HUMAN)	25.6951	100	17.89	0.00640216
P09488	Glutathione S-transferase Mu 1 (GSTM1_HUMAN)	25.6951	100	21.56	0.0201453					Related Proteins	P09488-2, P46439	P09488, P09488-2, P46439	6	6	0	12	12	94.0299	0	Confident_x000D_	Glutathione S-transferase Mu 1 (GSTM1_HUMAN)	25.6951	100	30.73	0.0179933					Related Proteins	P09488-2, Q03013, Q03013-2	P09488, P09488-2, Q03013, Q03013-2	7	7	0	16	16	100	0	Confident_x000D_	Glutathione S-transferase Mu 1 (GSTM1_HUMAN)	25.6951	100	26.15	0.00897129
P09488	Glutathione S-transferase Mu 1 (GSTM1_HUMAN)	25.6951	100	21.56	0.0201453					Related Proteins	P09488-2, P46439	P09488, P09488-2, P46439	6	6	0	12	12	94.0299	0	Confident_x000D_	Glutathione S-transferase Mu 1 (GSTM1_HUMAN)	25.6951	100	30.73	0.0179933					Related Proteins	P09488-2, Q03013, Q03013-2	P09488, P09488-2, Q03013, Q03013-2	7	7	0	16	16	100	0	Confident_x000D_	Glutathione S-transferase Mu 1 (GSTM1_HUMAN)	25.6951	100	17.89	0.00640216
P09488	Glutathione S-transferase Mu 1 (GSTM1_HUMAN)	25.6951	100	21.56	0.0201453					Related Proteins	P09488-2, P46439	P09488, P09488-2, P46439	6	6	0	12	12	94.0299	0	Confident_x000D_	Glutathione S-transferase Mu 1 (GSTM1_HUMAN)	25.6951	100	20.64	0.011231					Related Proteins	P09488-2, P46439	P09488, P09488-2, P46439	5	5	0	12	12	91.5254	0	Confident_x000D_	Glutathione S-transferase Mu 1 (GSTM1_HUMAN)	25.6951	100	26.15	0.00897129
P09488	Glutathione S-transferase Mu 1 (GSTM1_HUMAN)	25.6951	100	21.56	0.0201453					Related Proteins	P09488-2, P46439	P09488, P09488-2, P46439	6	6	0	12	12	94.0299	0	Confident_x000D_	Glutathione S-transferase Mu 1 (GSTM1_HUMAN)	25.6951	100	20.64	0.011231					Related Proteins	P09488-2, P46439	P09488, P09488-2, P46439	5	5	0	12	12	91.5254	0	Confident_x000D_	Glutathione S-transferase Mu 1 (GSTM1_HUMAN)	25.6951	100	17.89	0.00640216
Q9UJK0	Ribosome biogenesis protein TSR3 homolog (TSR3_HUMAN)	33.5748	84.62	5.13	0.00757576					Single Protein		Q9UJK0	1	1	1	2	2	100	0	Doubtful_x000D_	Ribosome biogenesis protein TSR3 homolog (TSR3_HUMAN)	33.5748	84.62	5.13	0.00757576					Single Protein		Q9UJK0	1	4	4	2	5	100	0	Doubtful_x000D_	Ribosome biogenesis protein TSR3 homolog (TSR3_HUMAN)	33.5748	84.62	5.13	0.00378788
Q68CZ6	HAUS augmin-like complex subunit 3 (HAUS3_HUMAN)	69.6068	88.89	2.82	0.00176991					Related Proteins	Q68CZ6-2	Q68CZ6, Q68CZ6-2	1	5	5	1	5	85.0746	0	Doubtful_x000D_
Q9NVX2	Notchless protein homolog 1 (NLE1_HUMAN)	53.2871	87.84	33.4	0.0108807					Single Protein		Q9NVX2	10	10	10	15	16	100	0	Confident_x000D_	Notchless protein homolog 1 (NLE1_HUMAN)	53.2871	87.84	27.22	0.00767634					Single Protein		Q9NVX2	8	11	11	13	16	100	0	Confident_x000D_	Notchless protein homolog 1 (NLE1_HUMAN)	53.2871	87.84	17.94	0.0066961
Q9BSR8	Protein YIPF4 (YIPF4_HUMAN)	27.0653	67.21	3.69	0.00609756					Single Protein		Q9BSR8	1	1	1	1	1	89.7059	0	Doubtful_x000D_
Q8NHY2	E3 ubiquitin-protein ligase COP1 (COP1_HUMAN)	80.4236	80.85	2.33	0.00161031					Related Proteins	Q8NHY2-2, Q8NHY2-4	Q8NHY2, Q8NHY2-2, Q8NHY2-4	1	4	4	1	4	100	0	Doubtful_x000D_
Q96HA7	Tonsoku-like protein (TONSL_HUMAN)	150.834	66.84	1.31	0.000992063					Related Proteins	Q96HA7-2	Q96HA7, Q96HA7-2	1	6	6	1	6	100	0	Doubtful_x000D_	Tonsoku-like protein (TONSL_HUMAN)	150.834	66.84	2.76	0.00181878					Related Proteins	Q96HA7-2	Q96HA7, Q96HA7-2	3	12	12	3	13	100	0	Confident_x000D_	Tonsoku-like protein (TONSL_HUMAN)	150.834	66.84	4.35	0.00355489
Q9BT23	LIM domain-containing protein 2 (LIMD2_HUMAN)	14.0609	100	29.13	0.0262467					Single Protein		Q9BT23	3	4	4	5	6	100	0	Confident_x000D_	LIM domain-containing protein 2 (LIMD2_HUMAN)	14.0609	100	36.22	0.0282152					Single Protein		Q9BT23	4	4	4	6	6	100	0	Confident_x000D_	LIM domain-containing protein 2 (LIMD2_HUMAN)	14.0609	100	20.47	0.023622
O43143	Pre-mRNA-splicing factor ATP-dependent RNA helicase DHX15 (DHX15_HUMAN)	90.8752	78.74	35.97	0.0143215	Oxidation of M(M273)	Oxidation of M(1)			Single Protein		O43143	25	28	27	53	56	100	0	Confident_x000D_	Pre-mRNA-splicing factor ATP-dependent RNA helicase DHX15 (DHX15_HUMAN)	90.8752	78.74	38.74	0.0118409	Oxidation of M(M199, M273, M528, M655)	Oxidation of M(4)			Single Protein		O43143	28	33	32	57	62	100	0	Confident_x000D_	Pre-mRNA-splicing factor ATP-dependent RNA helicase DHX15 (DHX15_HUMAN)	90.8752	78.74	35.97	0.012933	Oxidation of M(M199, M273, M655)	Oxidation of M(3)
P62820	Ras-related protein Rab-1A (RAB1A_HUMAN)	22.6634	100	32.2	0.023252	Oxidation of M(M176)	Oxidation of M(1)			Related Proteins	P62820-2, P62820-3	P62820, P62820-2, P62820-3	6	7	4	12	13	100	0	Confident_x000D_	Ras-related protein Rab-1A (RAB1A_HUMAN)	22.6634	100	32.2	0.0159892					Related Proteins	P62820-2, P62820-3	P62820, P62820-2, P62820-3	5	5	0	11	11	100	0	Confident_x000D_	Ras-related protein Rab-1A (RAB1A_HUMAN)	22.6634	100	26.34	0.024725
P62820	Ras-related protein Rab-1A (RAB1A_HUMAN)	22.6634	100	32.2	0.023252	Oxidation of M(M176)	Oxidation of M(1)			Related Proteins	P62820-2, P62820-3	P62820, P62820-2, P62820-3	6	7	4	12	13	100	0	Confident_x000D_	Ras-related protein Rab-1A (RAB1A_HUMAN)	22.6634	100	32.2	0.0159892					Related Proteins	P62820-2, P62820-3	P62820, P62820-2, P62820-3	5	5	0	11	11	100	0	Confident_x000D_	Ras-related protein Rab-1A (RAB1A_HUMAN)	22.6634	100	27.32	0.0100909
P62820	Ras-related protein Rab-1A (RAB1A_HUMAN)	22.6634	100	32.2	0.023252	Oxidation of M(M176)	Oxidation of M(1)			Related Proteins	P62820-2, P62820-3	P62820, P62820-2, P62820-3	6	7	4	12	13	100	0	Confident_x000D_	Ras-related protein Rab-1A (RAB1A_HUMAN)	22.6634	100	27.32	0.00919656					Related Proteins	P62820-3, Q9H0U4	P62820, P62820-3, Q9H0U4	4	4	0	9	9	100	0	Confident_x000D_	Ras-related protein Rab-1A (RAB1A_HUMAN)	22.6634	100	26.34	0.024725
P62820	Ras-related protein Rab-1A (RAB1A_HUMAN)	22.6634	100	32.2	0.023252	Oxidation of M(M176)	Oxidation of M(1)			Related Proteins	P62820-2, P62820-3	P62820, P62820-2, P62820-3	6	7	4	12	13	100	0	Confident_x000D_	Ras-related protein Rab-1A (RAB1A_HUMAN)	22.6634	100	27.32	0.00919656					Related Proteins	P62820-3, Q9H0U4	P62820, P62820-3, Q9H0U4	4	4	0	9	9	100	0	Confident_x000D_	Ras-related protein Rab-1A (RAB1A_HUMAN)	22.6634	100	27.32	0.0100909
O43149	Zinc finger ZZ-type and EF-hand domain-containing protein 1 (ZZEF1_HUMAN)	330.864	74	0.71	0.00084674					Single Protein		O43149	2	8	8	3	9	100	0	Confident_x000D_	Zinc finger ZZ-type and EF-hand domain-containing protein 1 (ZZEF1_HUMAN)	330.864	74	0.44	0.00084674					Single Protein		O43149	1	16	16	2	17	100	0	Doubtful_x000D_	Zinc finger ZZ-type and EF-hand domain-containing protein 1 (ZZEF1_HUMAN)	330.864	74	0.44	0.00042337
P54922	[Protein ADP-ribosylarginine] hydrolase (ADPRH_HUMAN)	39.4813	89.92	5.32	0.0046729					Single Protein		P54922	2	3	3	2	3	94.0299	0	Confident_x000D_
P54920	Alpha-soluble NSF attachment protein (SNAA_HUMAN)	33.2113	100	72.54	0.0312976					Single Protein		P54920	17	19	19	37	39	100	0	Confident_x000D_	Alpha-soluble NSF attachment protein (SNAA_HUMAN)	33.2113	100	66.44	0.0259938					Single Protein		P54920	16	20	15	38	42	100	0	Confident_x000D_	Alpha-soluble NSF attachment protein (SNAA_HUMAN)	33.2113	100	66.44	0.0279002
Q8WVT3	Trafficking protein particle complex subunit 12 (TPC12_HUMAN)	79.3251	67.21	5.58	0.0037112					Single Protein		Q8WVT3	3	6	6	3	6	100	0	Confident_x000D_	Trafficking protein particle complex subunit 12 (TPC12_HUMAN)	79.3251	67.21	10.34	0.00495951					Single Protein		Q8WVT3	6	7	7	6	8	99.974	0	Confident_x000D_
Q06547	GA-binding protein subunit beta-1 (GABP1_HUMAN)	42.4566	42.78	4.56	0.0118343					Related Proteins	Q06547-2	Q06547, Q06547-2	2	3	3	3	4	95.5224	0	Confident_x000D_	GA-binding protein subunit beta-1 (GABP1_HUMAN)	42.4566	42.78	4.56	0.0177515					Related Proteins	Q06547-2	Q06547, Q06547-2	2	2	2	4	4	89.8305	0	Confident_x000D_
Q99856	AT-rich interactive domain-containing protein 3A (ARI3A_HUMAN)	62.85	62.06	16.02	0.0123815	Oxidation of M(M521)	Oxidation of M(1)			Single Protein		Q99856	9	11	11	16	20	100	0	Confident_x000D_	AT-rich interactive domain-containing protein 3A (ARI3A_HUMAN)	62.85	62.06	19.9	0.0129317	Oxidation of M(M521)	Oxidation of M(1)			Single Protein		Q99856	10	18	18	17	29	100	0	Confident_x000D_	AT-rich interactive domain-containing protein 3A (ARI3A_HUMAN)	62.85	62.06	18.04	0.0105702	Oxidation of M(M521)	Oxidation of M(1)
Q9Y508	E3 ubiquitin-protein ligase RNF114 (RN114_HUMAN)	25.6773	100	46.93	0.0243108					Single Protein		Q9Y508	7	9	9	14	17	100	0	Confident_x000D_	E3 ubiquitin-protein ligase RNF114 (RN114_HUMAN)	25.6773	100	36.84	0.024269					Single Protein		Q9Y508	6	9	9	12	15	100	0	Confident_x000D_	E3 ubiquitin-protein ligase RNF114 (RN114_HUMAN)	25.6773	100	26.75	0.0204678
P17987	T-complex protein 1 subunit alpha (TCPA_HUMAN)	60.3056	89.03	61.69	0.0212389	Oxidation of M(M1)	Oxidation of M(1)			Single Protein		P17987	36	40	39	93	102	100	0	Confident_x000D_	T-complex protein 1 subunit alpha (TCPA_HUMAN)	60.3056	89.03	68.53	0.0189889	Oxidation of M(M1, M44, M344, M384, M388)	Oxidation of M(5)			Single Protein		P17987	43	47	46	109	120	100	0	Confident_x000D_	T-complex protein 1 subunit alpha (TCPA_HUMAN)	60.3056	89.03	69.78	0.0533579	Oxidation of M(M1, M344)	Oxidation of M(2)
Q96PU4	E3 ubiquitin-protein ligase UHRF2 (UHRF2_HUMAN)	89.9279	84.79	6.36	0.00458716					Single Protein		Q96PU4	4	6	5	7	9	100	0	Confident_x000D_	E3 ubiquitin-protein ligase UHRF2 (UHRF2_HUMAN)	89.9279	84.79	8.48	0.00589777					Single Protein		Q96PU4	5	12	11	9	16	100	0	Confident_x000D_	E3 ubiquitin-protein ligase UHRF2 (UHRF2_HUMAN)	89.9279	84.79	19.33	0.00622127
Q9UNW1	Multiple inositol polyphosphate phosphatase 1 (MINP1_HUMAN)	55.0161	79.88	3.08	0.00239234					Related Proteins	Q9UNW1-4	Q9UNW1, Q9UNW1-4	1	1	0	1	1	97.1831	0	Doubtful_x000D_
P29966	Myristoylated alanine-rich C-kinase substrate (MARCS_HUMAN)	31.5359	57.23	25.9	0.0330451					Single Protein		P29966	7	12	12	17	22	100	0	Confident_x000D_	Myristoylated alanine-rich C-kinase substrate (MARCS_HUMAN)	31.5359	57.23	25.9	0.0333459					Single Protein		P29966	7	13	13	17	24	100	0	Confident_x000D_	Myristoylated alanine-rich C-kinase substrate (MARCS_HUMAN)	31.5359	57.23	25.6	0.0281579
P10321	HLA class I histocompatibility antigen, Cw-7 alpha chain (1C07_HUMAN)	40.6229	85.25	4.37	0.000801282					Related Proteins	P01889, P03989, P13747, P18463, P18465, P30460, P30461, P30462, P30464, P30466, P30475, P30479, P30480, P30483, P30484, P30485, P30486, P30487, P30488, P30492, P30493, P30495, Q04826, Q29718, Q29836, Q29940, Q31610, Q31612, Q95365	P01889, P03989, P10321, P13747, P18463, P18465, P30460, P30461, P30462, P30464, P30466, P30475, P30479, P30480, P30483, P30484, P30485, P30486, P30487, P30488, P30492, P30493, P30495, Q04826, Q29718, Q29836, Q29940, Q31610, Q31612, Q95365	1	1	0	1	1	94.0299	0	Doubtful_x000D_																					HLA class I histocompatibility antigen, Cw-7 alpha chain (1C07_HUMAN)	40.6229	85.25	12.84	0.00371544
P10321	HLA class I histocompatibility antigen, Cw-7 alpha chain (1C07_HUMAN)	40.6229	85.25	12.84	0.00369721					Related Proteins	P01892, P10316, Q31612, Q95604	P01892, P10316, P10321, Q31612, Q95604	4	4	0	8	8	100	0	Confident_x000D_																					HLA class I histocompatibility antigen, Cw-7 alpha chain (1C07_HUMAN)	40.6229	85.25	12.84	0.00371544
Q9NVT9	Armadillo repeat-containing protein 1 (ARMC1_HUMAN)	31.2608	66.31	7.45	0.0046729					Single Protein		Q9NVT9	1	4	4	2	5	88.8889	0	Doubtful_x000D_	Armadillo repeat-containing protein 1 (ARMC1_HUMAN)	31.2608	66.31	17.02	0.00700935					Single Protein		Q9NVT9	2	5	5	2	5	100	0	Confident_x000D_
Q96RF0	Sorting nexin-18 (SNX18_HUMAN)	68.8512	59.87	2.71	0.00217391					Related Proteins	Q96RF0-2, Q96RF0-3	Q96RF0, Q96RF0-2, Q96RF0-3	1	2	0	2	3	100	0	Doubtful_x000D_	Sorting nexin-18 (SNX18_HUMAN)	68.8512	59.87	2.71	0.00217391					Related Proteins	Q96RF0-2, Q96RF0-3	Q96RF0, Q96RF0-2, Q96RF0-3	1	2	1	1	2	100	0	Doubtful_x000D_
Q8TBX8	Phosphatidylinositol 5-phosphate 4-kinase type-2 gamma (PI42C_HUMAN)	47.2701	76.72	7.13	0.00382044					Related Proteins	Q8TBX8-3	Q8TBX8, Q8TBX8-3	2	3	0	2	3	90	0	Confident_x000D_	Phosphatidylinositol 5-phosphate 4-kinase type-2 gamma (PI42C_HUMAN)	47.2701	76.72	3.33	0.00286533					Related Proteins	Q8TBX8-3	Q8TBX8, Q8TBX8-3	1	2	0	1	2	100	0	Doubtful_x000D_	Phosphatidylinositol 5-phosphate 4-kinase type-2 gamma (PI42C_HUMAN)	47.2701	76.72	3.33	0.00286533
Q9BT78	COP9 signalosome complex subunit 4 (CSN4_HUMAN)	46.2397	100	49.01	0.01702					Single Protein		Q9BT78	16	18	18	32	34	100	0	Confident_x000D_	COP9 signalosome complex subunit 4 (CSN4_HUMAN)	46.2397	100	42.61	0.0161675	Oxidation of M(M342)	Oxidation of M(1)			Single Protein		Q9BT78	16	19	19	32	38	100	0	Confident_x000D_	COP9 signalosome complex subunit 4 (CSN4_HUMAN)	46.2397	100	47.78	0.0164363	Oxidation of M(M342)	Oxidation of M(1)
Q9BSV6	tRNA-splicing endonuclease subunit Sen34 (SEN34_HUMAN)	33.6314	89.03	11.29	0.00664251					Single Protein		Q9BSV6	3	4	4	3	4	100	0	Confident_x000D_																					tRNA-splicing endonuclease subunit Sen34 (SEN34_HUMAN)	33.6314	89.03	11.29	0.0114734
Q96PX1	E3 ubiquitin ligase RNF157 (RN157_HUMAN)	73.5333	54.34	3.39	0.00219298					Related Proteins	Q96PX1-2	Q96PX1, Q96PX1-2	1	1	1	1	18	92.6471	0	Doubtful_x000D_
Q9NW64	Pre-mRNA-splicing factor RBM22 (RBM22_HUMAN)	46.8654	83.1	14.29	0.0159503					Single Protein		Q9NW64	5	6	6	12	13	100	0	Confident_x000D_	Pre-mRNA-splicing factor RBM22 (RBM22_HUMAN)	46.8654	83.1	19.05	0.0119662					Single Protein		Q9NW64	7	7	7	12	12	100	0	Confident_x000D_	Pre-mRNA-splicing factor RBM22 (RBM22_HUMAN)	46.8654	83.1	18.1	0.0129895
P15311	Ezrin (EZRI_HUMAN)	69.3697	91.64	42.15	0.0282976	Oxidation of M(M12, M188, M285, M305, M558)	Oxidation of M(5)			Single Protein		P15311	35	42	24	94	105	100	0	Confident_x000D_	Ezrin (EZRI_HUMAN)	69.3697	91.64	46.59	0.0234492	Oxidation of M(M285, M305, M348, M558)	Oxidation of M(4)			Single Protein		P15311	35	45	28	99	115	100	0	Confident_x000D_	Ezrin (EZRI_HUMAN)	69.3697	91.64	41.47	0.0248096	Oxidation of M(M285, M305, M348, M558)	Oxidation of M(4)
Q8WVY7	Ubiquitin-like domain-containing CTD phosphatase 1 (UBCP1_HUMAN)	36.7812	89.62	16.98	0.0176608	Oxidation of M(M210)	Oxidation of M(1)			Single Protein		Q8WVY7	5	7	7	9	13	100	0	Confident_x000D_	Ubiquitin-like domain-containing CTD phosphatase 1 (UBCP1_HUMAN)	36.7812	89.62	11.95	0.0111111					Single Protein		Q8WVY7	4	7	7	7	10	99.974	0	Confident_x000D_	Ubiquitin-like domain-containing CTD phosphatase 1 (UBCP1_HUMAN)	36.7812	89.62	5.66	0.00877193
Q9NVU7	Protein SDA1 homolog (SDA1_HUMAN)	79.8205	85.01	4.8	0.00299564					Single Protein		Q9NVU7	3	6	6	3	6	100	0	Confident_x000D_	Protein SDA1 homolog (SDA1_HUMAN)	79.8205	85.01	3.49	0.00245098					Single Protein		Q9NVU7	2	6	6	2	6	100	0	Confident_x000D_	Protein SDA1 homolog (SDA1_HUMAN)	79.8205	85.01	5.39	0.00462963
P17980	26S proteasome regulatory subunit 6A (PRS6A_HUMAN)	49.1725	92.48	56.04	0.0259889					Single Protein		P17980	22	25	25	54	58	100	0	Confident_x000D_	26S proteasome regulatory subunit 6A (PRS6A_HUMAN)	49.1725	92.48	52.85	0.025559	Oxidation of M(M69, M175)	Oxidation of M(2)			Single Protein		P17980	21	28	27	49	56	100	0	Confident_x000D_	26S proteasome regulatory subunit 6A (PRS6A_HUMAN)	49.1725	92.48	56.26	0.0210135
Q9Y4R8	Telomere length regulation protein TEL2 homolog (TELO2_HUMAN)	91.6891	79.33	13.38	0.00644712					Single Protein		Q9Y4R8	8	9	9	11	13	100	0	Confident_x000D_	Telomere length regulation protein TEL2 homolog (TELO2_HUMAN)	91.6891	79.33	15.29	0.00756946					Single Protein		Q9Y4R8	9	15	15	14	20	100	0	Confident_x000D_	Telomere length regulation protein TEL2 homolog (TELO2_HUMAN)	91.6891	79.33	10.27	0.00646946
Q9Y4B6	DDB1- and CUL4-associated factor 1 (DCAF1_HUMAN)	168.9	71.53	2.06	0.00154062					Related Proteins	Q9Y4B6-2, Q9Y4B6-3	Q9Y4B6, Q9Y4B6-2, Q9Y4B6-3	3	8	8	3	8	98.5075	0	Confident_x000D_	DDB1- and CUL4-associated factor 1 (DCAF1_HUMAN)	168.9	71.53	4.98	0.00301921					Related Proteins	Q9Y4B6-2, Q9Y4B6-3	Q9Y4B6, Q9Y4B6-2, Q9Y4B6-3	7	11	11	8	12	100	0	Confident_x000D_	DDB1- and CUL4-associated factor 1 (DCAF1_HUMAN)	168.9	71.53	0.66	0.000420168
Q9UKD1	Glucocorticoid modulatory element-binding protein 2 (GMEB2_HUMAN)	56.3858	47.74	1.7	0.00790514					Single Protein		Q9UKD1	1	1	1	2	2	86.5672	0	Doubtful_x000D_
Q9UKD2	mRNA turnover protein 4 homolog (MRT4_HUMAN)	27.5429	100	50.63	0.0341136					Single Protein		Q9UKD2	13	16	16	25	30	100	0	Confident_x000D_	mRNA turnover protein 4 homolog (MRT4_HUMAN)	27.5429	100	50.21	0.0368501					Single Protein		Q9UKD2	12	15	15	25	27	100	0	Confident_x000D_	mRNA turnover protein 4 homolog (MRT4_HUMAN)	27.5429	100	50.21	0.0240273
Q8WWQ0	PH-interacting protein (PHIP_HUMAN)	206.56	78.8	2.14	0.000934579					Single Protein		Q8WWQ0	2	7	7	2	7	94.0299	0	Doubtful_x000D_	PH-interacting protein (PHIP_HUMAN)	206.56	78.8	5.33	0.00246106					Single Protein		Q8WWQ0	6	20	20	8	22	100	0	Confident_x000D_	PH-interacting protein (PHIP_HUMAN)	206.56	78.8	11.31	0.00312217
Q9NX20	39S ribosomal protein L16, mitochondrial (RM16_HUMAN)	28.431	86.85	7.17	0.00458716					Single Protein		Q9NX20	1	1	1	1	1	100	0	Doubtful_x000D_																					39S ribosomal protein L16, mitochondrial (RM16_HUMAN)	28.431	86.85	7.17	0.00917431
Q9NX24	H/ACA ribonucleoprotein complex subunit 2 (NHP2_HUMAN)	17.1899	100	18.95	0.0217865					Single Protein		Q9NX24	3	3	3	5	5	100	0	Confident_x000D_	H/ACA ribonucleoprotein complex subunit 2 (NHP2_HUMAN)	17.1899	100	32.03	0.0190632					Single Protein		Q9NX24	4	4	4	6	7	100	0	Confident_x000D_	H/ACA ribonucleoprotein complex subunit 2 (NHP2_HUMAN)	17.1899	100	18.95	0.0305011
Q96T23	Remodeling and spacing factor 1 (RSF1_HUMAN)	163.72	93.13	2.85	0.000455373	Oxidation of M(M340)	Oxidation of M(1)			Related Proteins	Q96T23-2, Q96T23-3	Q96T23, Q96T23-2, Q96T23-3	3	10	0	4	10	100	0	Confident_x000D_	Remodeling and spacing factor 1 (RSF1_HUMAN)	163.72	93.13	1.8	0.00111773	Oxidation of M(M340)	Oxidation of M(1)			Single Protein		Q96T23	2	13	13	2	14	100	0	Confident_x000D_
Q9NWQ8	Phosphoprotein associated with glycosphingolipid-enriched microdomains 1 (PHAG1_HUMAN)	46.9515	77.55	4.4	0.00298507					Single Protein		Q9NWQ8	1	6	6	1	6	100	0	Doubtful_x000D_	Phosphoprotein associated with glycosphingolipid-enriched microdomains 1 (PHAG1_HUMAN)	46.9515	77.55	4.4	0.00298507					Single Protein		Q9NWQ8	1	3	3	1	3	83.0508	0	Doubtful_x000D_	Phosphoprotein associated with glycosphingolipid-enriched microdomains 1 (PHAG1_HUMAN)	46.9515	77.55	4.4	0.00597015
Q9NQW7	Xaa-Pro aminopeptidase 1 (XPP1_HUMAN)	69.8732	70.79	34.19	0.0101907					Related Proteins	Q9NQW7-3	Q9NQW7, Q9NQW7-3	17	20	0	37	41	100	0	Confident_x000D_	Xaa-Pro aminopeptidase 1 (XPP1_HUMAN)	69.8732	70.79	38.52	0.00703317					Related Proteins	Q9NQW7-3	Q9NQW7, Q9NQW7-3	17	19	0	32	35	100	0	Confident_x000D_	Xaa-Pro aminopeptidase 1 (XPP1_HUMAN)	69.8732	70.79	25.84	0.00411536
Q96QK1	Vacuolar protein sorting-associated protein 35 (VPS35_HUMAN)	91.6489	79.52	31.16	0.0134949					Single Protein		Q96QK1	22	24	24	48	51	100	0	Confident_x000D_	Vacuolar protein sorting-associated protein 35 (VPS35_HUMAN)	91.6489	79.52	31.16	0.0131427					Single Protein		Q96QK1	21	25	25	49	53	100	0	Confident_x000D_	Vacuolar protein sorting-associated protein 35 (VPS35_HUMAN)	91.6489	79.52	29.65	0.012445
Q9Y5N6	Origin recognition complex subunit 6 (ORC6_HUMAN)	28.0887	100	7.94	0.00595238					Single Protein		Q9Y5N6	2	4	4	2	4	95.5224	0	Confident_x000D_
Q86WR7	Proline and serine-rich protein 2 (PRSR2_HUMAN)	45.774	67.36	3.45	0.00682594					Single Protein		Q86WR7	1	4	4	2	5	100	0	Doubtful_x000D_	Proline and serine-rich protein 2 (PRSR2_HUMAN)	45.774	67.36	8.74	0.00682594					Single Protein		Q86WR7	2	5	5	2	8	100	0	Doubtful_x000D_	Proline and serine-rich protein 2 (PRSR2_HUMAN)	45.774	67.36	3.45	0.0102389
P05787	Keratin, type II cytoskeletal 8 (K2C8_HUMAN)	53.6711	83.23	8.28	0.0080613					Related Proteins	P05787-2	P05787, P05787-2	4	8	6	7	12	100	0	Confident_x000D_	Keratin, type II cytoskeletal 8 (K2C8_HUMAN)	53.6711	83.23	6.21	0.00422886					Related Proteins	P05787-2	P05787, P05787-2	3	6	5	4	8	91.5254	0	Confident_x000D_
P07108-2	Isoform 2 of Acyl-CoA-binding protein (ACBP_HUMAN)	11.7859	100	54.81	0.0259426	Oxidation of M(M42, M64)	Oxidation of M(2)			Related Proteins	P07108, P07108-3, P07108-4, P07108-5	P07108, P07108-2, P07108-3, P07108-4, P07108-5	10	10	0	23	24	100	0	Confident_x000D_
Q9BTL3	RNMT-activating mRNA cap methyltransferase subunit (RAM_HUMAN)	14.3727	100	30.51	0.019774					Single Protein		Q9BTL3	3	4	4	4	6	100	0	Confident_x000D_																					RNMT-activating mRNA cap methyltransferase subunit (RAM_HUMAN)	14.3727	100	19.49	0.0127119
P54819	Adenylate kinase 2, mitochondrial (KAD2_HUMAN)	26.4608	100	40.17	0.0547237	Oxidation of M(M53, M78, M110, M163)	Oxidation of M(4)			Related Proteins	P54819-2, P54819-3, P54819-4, P54819-6	P54819, P54819-2, P54819-3, P54819-4, P54819-6	15	18	0	51	53	100	0	Confident_x000D_	Adenylate kinase 2, mitochondrial (KAD2_HUMAN)	26.4608	100	40.17	0.0672563	Oxidation of M(M53, M78, M110, M163)	Oxidation of M(4)			Related Proteins	P54819-2, P54819-3, P54819-4, P54819-6	P54819, P54819-2, P54819-3, P54819-4, P54819-6	17	17	0	56	56	100	0	Confident_x000D_	Adenylate kinase 2, mitochondrial (KAD2_HUMAN)	26.4608	100	39.75	0.045187	Oxidation of M(M53, M78, M110)	Oxidation of M(3)
P54819	Adenylate kinase 2, mitochondrial (KAD2_HUMAN)	26.4608	100	40.17	0.0547237	Oxidation of M(M53, M78, M110, M163)	Oxidation of M(4)			Related Proteins	P54819-2, P54819-3, P54819-4, P54819-6	P54819, P54819-2, P54819-3, P54819-4, P54819-6	15	18	0	51	53	100	0	Confident_x000D_	Adenylate kinase 2, mitochondrial (KAD2_HUMAN)	26.4608	100	40.17	0.0672563	Oxidation of M(M53, M78, M110, M163)	Oxidation of M(4)			Related Proteins	P54819-2, P54819-3, P54819-4, P54819-6	P54819, P54819-2, P54819-3, P54819-4, P54819-6	17	17	0	56	56	100	0	Confident_x000D_	Adenylate kinase 2, mitochondrial (KAD2_HUMAN)	26.4608	100	45.61	0.0279361	Oxidation of M(M53, M78, M110)	Oxidation of M(3)
P54819	Adenylate kinase 2, mitochondrial (KAD2_HUMAN)	26.4608	100	40.17	0.0547237	Oxidation of M(M53, M78, M110, M163)	Oxidation of M(4)			Related Proteins	P54819-2, P54819-3, P54819-4, P54819-6	P54819, P54819-2, P54819-3, P54819-4, P54819-6	15	18	0	51	53	100	0	Confident_x000D_	Adenylate kinase 2, mitochondrial (KAD2_HUMAN)	26.4608	100	40.17	0.0672563	Oxidation of M(M53, M78, M110, M163)	Oxidation of M(4)			Related Proteins	P54819-2, P54819-3, P54819-4, P54819-6	P54819, P54819-2, P54819-3, P54819-4, P54819-6	17	17	0	56	56	100	0	Confident_x000D_	Adenylate kinase 2, mitochondrial (KAD2_HUMAN)	26.4608	100	49.37	0.0290308	Oxidation of M(M53, M78, M110)	Oxidation of M(3)
P54819	Adenylate kinase 2, mitochondrial (KAD2_HUMAN)	26.4608	100	40.17	0.0547237	Oxidation of M(M53, M78, M110, M163)	Oxidation of M(4)			Related Proteins	P54819-2, P54819-3, P54819-4, P54819-6	P54819, P54819-2, P54819-3, P54819-4, P54819-6	15	18	0	51	53	100	0	Confident_x000D_	Adenylate kinase 2, mitochondrial (KAD2_HUMAN)	26.4608	100	53.56	0.035414	Oxidation of M(M53, M78, M110, M163)	Oxidation of M(4)			Related Proteins	P54819-2, P54819-5, P54819-6	P54819, P54819-2, P54819-5, P54819-6	20	20	0	53	53	100	0	Confident_x000D_	Adenylate kinase 2, mitochondrial (KAD2_HUMAN)	26.4608	100	39.75	0.045187	Oxidation of M(M53, M78, M110)	Oxidation of M(3)
P54819	Adenylate kinase 2, mitochondrial (KAD2_HUMAN)	26.4608	100	40.17	0.0547237	Oxidation of M(M53, M78, M110, M163)	Oxidation of M(4)			Related Proteins	P54819-2, P54819-3, P54819-4, P54819-6	P54819, P54819-2, P54819-3, P54819-4, P54819-6	15	18	0	51	53	100	0	Confident_x000D_	Adenylate kinase 2, mitochondrial (KAD2_HUMAN)	26.4608	100	53.56	0.035414	Oxidation of M(M53, M78, M110, M163)	Oxidation of M(4)			Related Proteins	P54819-2, P54819-5, P54819-6	P54819, P54819-2, P54819-5, P54819-6	20	20	0	53	53	100	0	Confident_x000D_	Adenylate kinase 2, mitochondrial (KAD2_HUMAN)	26.4608	100	45.61	0.0279361	Oxidation of M(M53, M78, M110)	Oxidation of M(3)
P54819	Adenylate kinase 2, mitochondrial (KAD2_HUMAN)	26.4608	100	40.17	0.0547237	Oxidation of M(M53, M78, M110, M163)	Oxidation of M(4)			Related Proteins	P54819-2, P54819-3, P54819-4, P54819-6	P54819, P54819-2, P54819-3, P54819-4, P54819-6	15	18	0	51	53	100	0	Confident_x000D_	Adenylate kinase 2, mitochondrial (KAD2_HUMAN)	26.4608	100	53.56	0.035414	Oxidation of M(M53, M78, M110, M163)	Oxidation of M(4)			Related Proteins	P54819-2, P54819-5, P54819-6	P54819, P54819-2, P54819-5, P54819-6	20	20	0	53	53	100	0	Confident_x000D_	Adenylate kinase 2, mitochondrial (KAD2_HUMAN)	26.4608	100	49.37	0.0290308	Oxidation of M(M53, M78, M110)	Oxidation of M(3)
P54819	Adenylate kinase 2, mitochondrial (KAD2_HUMAN)	26.4608	100	40.17	0.0547237	Oxidation of M(M53, M78, M110, M163)	Oxidation of M(4)			Related Proteins	P54819-2, P54819-3, P54819-4, P54819-6	P54819, P54819-2, P54819-3, P54819-4, P54819-6	15	18	0	51	53	100	0	Confident_x000D_	Adenylate kinase 2, mitochondrial (KAD2_HUMAN)	26.4608	100	54.81	0.0287464	Oxidation of M(M49, M53, M78, M110, M163)	Oxidation of M(5)			Related Proteins	P54819-2, P54819-3, P54819-5	P54819, P54819-2, P54819-3, P54819-5	23	23	0	57	58	100	0	Confident_x000D_	Adenylate kinase 2, mitochondrial (KAD2_HUMAN)	26.4608	100	39.75	0.045187	Oxidation of M(M53, M78, M110)	Oxidation of M(3)
P54819	Adenylate kinase 2, mitochondrial (KAD2_HUMAN)	26.4608	100	40.17	0.0547237	Oxidation of M(M53, M78, M110, M163)	Oxidation of M(4)			Related Proteins	P54819-2, P54819-3, P54819-4, P54819-6	P54819, P54819-2, P54819-3, P54819-4, P54819-6	15	18	0	51	53	100	0	Confident_x000D_	Adenylate kinase 2, mitochondrial (KAD2_HUMAN)	26.4608	100	54.81	0.0287464	Oxidation of M(M49, M53, M78, M110, M163)	Oxidation of M(5)			Related Proteins	P54819-2, P54819-3, P54819-5	P54819, P54819-2, P54819-3, P54819-5	23	23	0	57	58	100	0	Confident_x000D_	Adenylate kinase 2, mitochondrial (KAD2_HUMAN)	26.4608	100	45.61	0.0279361	Oxidation of M(M53, M78, M110)	Oxidation of M(3)
P54819	Adenylate kinase 2, mitochondrial (KAD2_HUMAN)	26.4608	100	40.17	0.0547237	Oxidation of M(M53, M78, M110, M163)	Oxidation of M(4)			Related Proteins	P54819-2, P54819-3, P54819-4, P54819-6	P54819, P54819-2, P54819-3, P54819-4, P54819-6	15	18	0	51	53	100	0	Confident_x000D_	Adenylate kinase 2, mitochondrial (KAD2_HUMAN)	26.4608	100	54.81	0.0287464	Oxidation of M(M49, M53, M78, M110, M163)	Oxidation of M(5)			Related Proteins	P54819-2, P54819-3, P54819-5	P54819, P54819-2, P54819-3, P54819-5	23	23	0	57	58	100	0	Confident_x000D_	Adenylate kinase 2, mitochondrial (KAD2_HUMAN)	26.4608	100	49.37	0.0290308	Oxidation of M(M53, M78, M110)	Oxidation of M(3)
P54819	Adenylate kinase 2, mitochondrial (KAD2_HUMAN)	26.4608	100	49.79	0.024896	Oxidation of M(M53, M78, M110, M163)	Oxidation of M(4)			Related Proteins	P54819-2, P54819-5, P54819-6	P54819, P54819-2, P54819-5, P54819-6	19	22	0	50	52	100	0	Confident_x000D_	Adenylate kinase 2, mitochondrial (KAD2_HUMAN)	26.4608	100	40.17	0.0672563	Oxidation of M(M53, M78, M110, M163)	Oxidation of M(4)			Related Proteins	P54819-2, P54819-3, P54819-4, P54819-6	P54819, P54819-2, P54819-3, P54819-4, P54819-6	17	17	0	56	56	100	0	Confident_x000D_	Adenylate kinase 2, mitochondrial (KAD2_HUMAN)	26.4608	100	39.75	0.045187	Oxidation of M(M53, M78, M110)	Oxidation of M(3)
P54819	Adenylate kinase 2, mitochondrial (KAD2_HUMAN)	26.4608	100	49.79	0.024896	Oxidation of M(M53, M78, M110, M163)	Oxidation of M(4)			Related Proteins	P54819-2, P54819-5, P54819-6	P54819, P54819-2, P54819-5, P54819-6	19	22	0	50	52	100	0	Confident_x000D_	Adenylate kinase 2, mitochondrial (KAD2_HUMAN)	26.4608	100	40.17	0.0672563	Oxidation of M(M53, M78, M110, M163)	Oxidation of M(4)			Related Proteins	P54819-2, P54819-3, P54819-4, P54819-6	P54819, P54819-2, P54819-3, P54819-4, P54819-6	17	17	0	56	56	100	0	Confident_x000D_	Adenylate kinase 2, mitochondrial (KAD2_HUMAN)	26.4608	100	45.61	0.0279361	Oxidation of M(M53, M78, M110)	Oxidation of M(3)
P54819	Adenylate kinase 2, mitochondrial (KAD2_HUMAN)	26.4608	100	49.79	0.024896	Oxidation of M(M53, M78, M110, M163)	Oxidation of M(4)			Related Proteins	P54819-2, P54819-5, P54819-6	P54819, P54819-2, P54819-5, P54819-6	19	22	0	50	52	100	0	Confident_x000D_	Adenylate kinase 2, mitochondrial (KAD2_HUMAN)	26.4608	100	40.17	0.0672563	Oxidation of M(M53, M78, M110, M163)	Oxidation of M(4)			Related Proteins	P54819-2, P54819-3, P54819-4, P54819-6	P54819, P54819-2, P54819-3, P54819-4, P54819-6	17	17	0	56	56	100	0	Confident_x000D_	Adenylate kinase 2, mitochondrial (KAD2_HUMAN)	26.4608	100	49.37	0.0290308	Oxidation of M(M53, M78, M110)	Oxidation of M(3)
P54819	Adenylate kinase 2, mitochondrial (KAD2_HUMAN)	26.4608	100	49.79	0.024896	Oxidation of M(M53, M78, M110, M163)	Oxidation of M(4)			Related Proteins	P54819-2, P54819-5, P54819-6	P54819, P54819-2, P54819-5, P54819-6	19	22	0	50	52	100	0	Confident_x000D_	Adenylate kinase 2, mitochondrial (KAD2_HUMAN)	26.4608	100	53.56	0.035414	Oxidation of M(M53, M78, M110, M163)	Oxidation of M(4)			Related Proteins	P54819-2, P54819-5, P54819-6	P54819, P54819-2, P54819-5, P54819-6	20	20	0	53	53	100	0	Confident_x000D_	Adenylate kinase 2, mitochondrial (KAD2_HUMAN)	26.4608	100	39.75	0.045187	Oxidation of M(M53, M78, M110)	Oxidation of M(3)
P54819	Adenylate kinase 2, mitochondrial (KAD2_HUMAN)	26.4608	100	49.79	0.024896	Oxidation of M(M53, M78, M110, M163)	Oxidation of M(4)			Related Proteins	P54819-2, P54819-5, P54819-6	P54819, P54819-2, P54819-5, P54819-6	19	22	0	50	52	100	0	Confident_x000D_	Adenylate kinase 2, mitochondrial (KAD2_HUMAN)	26.4608	100	53.56	0.035414	Oxidation of M(M53, M78, M110, M163)	Oxidation of M(4)			Related Proteins	P54819-2, P54819-5, P54819-6	P54819, P54819-2, P54819-5, P54819-6	20	20	0	53	53	100	0	Confident_x000D_	Adenylate kinase 2, mitochondrial (KAD2_HUMAN)	26.4608	100	45.61	0.0279361	Oxidation of M(M53, M78, M110)	Oxidation of M(3)
P54819	Adenylate kinase 2, mitochondrial (KAD2_HUMAN)	26.4608	100	49.79	0.024896	Oxidation of M(M53, M78, M110, M163)	Oxidation of M(4)			Related Proteins	P54819-2, P54819-5, P54819-6	P54819, P54819-2, P54819-5, P54819-6	19	22	0	50	52	100	0	Confident_x000D_	Adenylate kinase 2, mitochondrial (KAD2_HUMAN)	26.4608	100	53.56	0.035414	Oxidation of M(M53, M78, M110, M163)	Oxidation of M(4)			Related Proteins	P54819-2, P54819-5, P54819-6	P54819, P54819-2, P54819-5, P54819-6	20	20	0	53	53	100	0	Confident_x000D_	Adenylate kinase 2, mitochondrial (KAD2_HUMAN)	26.4608	100	49.37	0.0290308	Oxidation of M(M53, M78, M110)	Oxidation of M(3)
P54819	Adenylate kinase 2, mitochondrial (KAD2_HUMAN)	26.4608	100	49.79	0.024896	Oxidation of M(M53, M78, M110, M163)	Oxidation of M(4)			Related Proteins	P54819-2, P54819-5, P54819-6	P54819, P54819-2, P54819-5, P54819-6	19	22	0	50	52	100	0	Confident_x000D_	Adenylate kinase 2, mitochondrial (KAD2_HUMAN)	26.4608	100	54.81	0.0287464	Oxidation of M(M49, M53, M78, M110, M163)	Oxidation of M(5)			Related Proteins	P54819-2, P54819-3, P54819-5	P54819, P54819-2, P54819-3, P54819-5	23	23	0	57	58	100	0	Confident_x000D_	Adenylate kinase 2, mitochondrial (KAD2_HUMAN)	26.4608	100	39.75	0.045187	Oxidation of M(M53, M78, M110)	Oxidation of M(3)
P54819	Adenylate kinase 2, mitochondrial (KAD2_HUMAN)	26.4608	100	49.79	0.024896	Oxidation of M(M53, M78, M110, M163)	Oxidation of M(4)			Related Proteins	P54819-2, P54819-5, P54819-6	P54819, P54819-2, P54819-5, P54819-6	19	22	0	50	52	100	0	Confident_x000D_	Adenylate kinase 2, mitochondrial (KAD2_HUMAN)	26.4608	100	54.81	0.0287464	Oxidation of M(M49, M53, M78, M110, M163)	Oxidation of M(5)			Related Proteins	P54819-2, P54819-3, P54819-5	P54819, P54819-2, P54819-3, P54819-5	23	23	0	57	58	100	0	Confident_x000D_	Adenylate kinase 2, mitochondrial (KAD2_HUMAN)	26.4608	100	45.61	0.0279361	Oxidation of M(M53, M78, M110)	Oxidation of M(3)
P54819	Adenylate kinase 2, mitochondrial (KAD2_HUMAN)	26.4608	100	49.79	0.024896	Oxidation of M(M53, M78, M110, M163)	Oxidation of M(4)			Related Proteins	P54819-2, P54819-5, P54819-6	P54819, P54819-2, P54819-5, P54819-6	19	22	0	50	52	100	0	Confident_x000D_	Adenylate kinase 2, mitochondrial (KAD2_HUMAN)	26.4608	100	54.81	0.0287464	Oxidation of M(M49, M53, M78, M110, M163)	Oxidation of M(5)			Related Proteins	P54819-2, P54819-3, P54819-5	P54819, P54819-2, P54819-3, P54819-5	23	23	0	57	58	100	0	Confident_x000D_	Adenylate kinase 2, mitochondrial (KAD2_HUMAN)	26.4608	100	49.37	0.0290308	Oxidation of M(M53, M78, M110)	Oxidation of M(3)
P54819	Adenylate kinase 2, mitochondrial (KAD2_HUMAN)	26.4608	100	49.79	0.034683	Oxidation of M(M49, M53, M78, M110, M163)	Oxidation of M(5)			Related Proteins	P54819-2, P54819-3, P54819-5	P54819, P54819-2, P54819-3, P54819-5	20	24	0	53	57	100	0	Confident_x000D_	Adenylate kinase 2, mitochondrial (KAD2_HUMAN)	26.4608	100	40.17	0.0672563	Oxidation of M(M53, M78, M110, M163)	Oxidation of M(4)			Related Proteins	P54819-2, P54819-3, P54819-4, P54819-6	P54819, P54819-2, P54819-3, P54819-4, P54819-6	17	17	0	56	56	100	0	Confident_x000D_	Adenylate kinase 2, mitochondrial (KAD2_HUMAN)	26.4608	100	39.75	0.045187	Oxidation of M(M53, M78, M110)	Oxidation of M(3)
P54819	Adenylate kinase 2, mitochondrial (KAD2_HUMAN)	26.4608	100	49.79	0.034683	Oxidation of M(M49, M53, M78, M110, M163)	Oxidation of M(5)			Related Proteins	P54819-2, P54819-3, P54819-5	P54819, P54819-2, P54819-3, P54819-5	20	24	0	53	57	100	0	Confident_x000D_	Adenylate kinase 2, mitochondrial (KAD2_HUMAN)	26.4608	100	40.17	0.0672563	Oxidation of M(M53, M78, M110, M163)	Oxidation of M(4)			Related Proteins	P54819-2, P54819-3, P54819-4, P54819-6	P54819, P54819-2, P54819-3, P54819-4, P54819-6	17	17	0	56	56	100	0	Confident_x000D_	Adenylate kinase 2, mitochondrial (KAD2_HUMAN)	26.4608	100	45.61	0.0279361	Oxidation of M(M53, M78, M110)	Oxidation of M(3)
P54819	Adenylate kinase 2, mitochondrial (KAD2_HUMAN)	26.4608	100	49.79	0.034683	Oxidation of M(M49, M53, M78, M110, M163)	Oxidation of M(5)			Related Proteins	P54819-2, P54819-3, P54819-5	P54819, P54819-2, P54819-3, P54819-5	20	24	0	53	57	100	0	Confident_x000D_	Adenylate kinase 2, mitochondrial (KAD2_HUMAN)	26.4608	100	40.17	0.0672563	Oxidation of M(M53, M78, M110, M163)	Oxidation of M(4)			Related Proteins	P54819-2, P54819-3, P54819-4, P54819-6	P54819, P54819-2, P54819-3, P54819-4, P54819-6	17	17	0	56	56	100	0	Confident_x000D_	Adenylate kinase 2, mitochondrial (KAD2_HUMAN)	26.4608	100	49.37	0.0290308	Oxidation of M(M53, M78, M110)	Oxidation of M(3)
P54819	Adenylate kinase 2, mitochondrial (KAD2_HUMAN)	26.4608	100	49.79	0.034683	Oxidation of M(M49, M53, M78, M110, M163)	Oxidation of M(5)			Related Proteins	P54819-2, P54819-3, P54819-5	P54819, P54819-2, P54819-3, P54819-5	20	24	0	53	57	100	0	Confident_x000D_	Adenylate kinase 2, mitochondrial (KAD2_HUMAN)	26.4608	100	53.56	0.035414	Oxidation of M(M53, M78, M110, M163)	Oxidation of M(4)			Related Proteins	P54819-2, P54819-5, P54819-6	P54819, P54819-2, P54819-5, P54819-6	20	20	0	53	53	100	0	Confident_x000D_	Adenylate kinase 2, mitochondrial (KAD2_HUMAN)	26.4608	100	39.75	0.045187	Oxidation of M(M53, M78, M110)	Oxidation of M(3)
P54819	Adenylate kinase 2, mitochondrial (KAD2_HUMAN)	26.4608	100	49.79	0.034683	Oxidation of M(M49, M53, M78, M110, M163)	Oxidation of M(5)			Related Proteins	P54819-2, P54819-3, P54819-5	P54819, P54819-2, P54819-3, P54819-5	20	24	0	53	57	100	0	Confident_x000D_	Adenylate kinase 2, mitochondrial (KAD2_HUMAN)	26.4608	100	53.56	0.035414	Oxidation of M(M53, M78, M110, M163)	Oxidation of M(4)			Related Proteins	P54819-2, P54819-5, P54819-6	P54819, P54819-2, P54819-5, P54819-6	20	20	0	53	53	100	0	Confident_x000D_	Adenylate kinase 2, mitochondrial (KAD2_HUMAN)	26.4608	100	45.61	0.0279361	Oxidation of M(M53, M78, M110)	Oxidation of M(3)
P54819	Adenylate kinase 2, mitochondrial (KAD2_HUMAN)	26.4608	100	49.79	0.034683	Oxidation of M(M49, M53, M78, M110, M163)	Oxidation of M(5)			Related Proteins	P54819-2, P54819-3, P54819-5	P54819, P54819-2, P54819-3, P54819-5	20	24	0	53	57	100	0	Confident_x000D_	Adenylate kinase 2, mitochondrial (KAD2_HUMAN)	26.4608	100	53.56	0.035414	Oxidation of M(M53, M78, M110, M163)	Oxidation of M(4)			Related Proteins	P54819-2, P54819-5, P54819-6	P54819, P54819-2, P54819-5, P54819-6	20	20	0	53	53	100	0	Confident_x000D_	Adenylate kinase 2, mitochondrial (KAD2_HUMAN)	26.4608	100	49.37	0.0290308	Oxidation of M(M53, M78, M110)	Oxidation of M(3)
P54819	Adenylate kinase 2, mitochondrial (KAD2_HUMAN)	26.4608	100	49.79	0.034683	Oxidation of M(M49, M53, M78, M110, M163)	Oxidation of M(5)			Related Proteins	P54819-2, P54819-3, P54819-5	P54819, P54819-2, P54819-3, P54819-5	20	24	0	53	57	100	0	Confident_x000D_	Adenylate kinase 2, mitochondrial (KAD2_HUMAN)	26.4608	100	54.81	0.0287464	Oxidation of M(M49, M53, M78, M110, M163)	Oxidation of M(5)			Related Proteins	P54819-2, P54819-3, P54819-5	P54819, P54819-2, P54819-3, P54819-5	23	23	0	57	58	100	0	Confident_x000D_	Adenylate kinase 2, mitochondrial (KAD2_HUMAN)	26.4608	100	39.75	0.045187	Oxidation of M(M53, M78, M110)	Oxidation of M(3)
P54819	Adenylate kinase 2, mitochondrial (KAD2_HUMAN)	26.4608	100	49.79	0.034683	Oxidation of M(M49, M53, M78, M110, M163)	Oxidation of M(5)			Related Proteins	P54819-2, P54819-3, P54819-5	P54819, P54819-2, P54819-3, P54819-5	20	24	0	53	57	100	0	Confident_x000D_	Adenylate kinase 2, mitochondrial (KAD2_HUMAN)	26.4608	100	54.81	0.0287464	Oxidation of M(M49, M53, M78, M110, M163)	Oxidation of M(5)			Related Proteins	P54819-2, P54819-3, P54819-5	P54819, P54819-2, P54819-3, P54819-5	23	23	0	57	58	100	0	Confident_x000D_	Adenylate kinase 2, mitochondrial (KAD2_HUMAN)	26.4608	100	45.61	0.0279361	Oxidation of M(M53, M78, M110)	Oxidation of M(3)
P54819	Adenylate kinase 2, mitochondrial (KAD2_HUMAN)	26.4608	100	49.79	0.034683	Oxidation of M(M49, M53, M78, M110, M163)	Oxidation of M(5)			Related Proteins	P54819-2, P54819-3, P54819-5	P54819, P54819-2, P54819-3, P54819-5	20	24	0	53	57	100	0	Confident_x000D_	Adenylate kinase 2, mitochondrial (KAD2_HUMAN)	26.4608	100	54.81	0.0287464	Oxidation of M(M49, M53, M78, M110, M163)	Oxidation of M(5)			Related Proteins	P54819-2, P54819-3, P54819-5	P54819, P54819-2, P54819-3, P54819-5	23	23	0	57	58	100	0	Confident_x000D_	Adenylate kinase 2, mitochondrial (KAD2_HUMAN)	26.4608	100	49.37	0.0290308	Oxidation of M(M53, M78, M110)	Oxidation of M(3)
P0DJD0	RANBP2-like and GRIP domain-containing protein 1 (RGPD1_HUMAN)	196.539	86.04	8.41	0.00130122					Related Proteins	P0DJD1	P0DJD0, P0DJD1	12	18	3	17	26	100	0	Confident_x000D_																					RANBP2-like and GRIP domain-containing protein 1 (RGPD1_HUMAN)	196.539	86.04	10.07	0.00183459
Q86UK7	E3 ubiquitin-protein ligase ZNF598 (ZN598_HUMAN)	98.5752	86.17	2.77	0.0030012					Related Proteins	Q86UK7-2, Q86UK7-3	Q86UK7, Q86UK7-2, Q86UK7-3	2	4	4	3	5	100	0	Confident_x000D_	E3 ubiquitin-protein ligase ZNF598 (ZN598_HUMAN)	98.5752	86.17	4.31	0.00220088					Related Proteins	Q86UK7-2, Q86UK7-3	Q86UK7, Q86UK7-2, Q86UK7-3	3	7	7	3	7	100	0	Confident_x000D_	E3 ubiquitin-protein ligase ZNF598 (ZN598_HUMAN)	98.5752	86.17	9.73	0.00354142
Q9Y608	Leucine-rich repeat flightless-interacting protein 2 (LRRF2_HUMAN)	82.1213	93.62	4.72	0.00318519	Oxidation of M(M383)	Oxidation of M(1)			Single Protein		Q9Y608	4	11	9	6	13	95.5224	0	Confident_x000D_																					Leucine-rich repeat flightless-interacting protein 2 (LRRF2_HUMAN)	82.1213	93.62	5.96	0.00391534
Q9BTA9	WW domain-containing adapter protein with coiled-coil (WAC_HUMAN)	70.6811	75.89	1.85	0.00192678					Related Proteins	Q9BTA9-2, Q9BTA9-3	Q9BTA9, Q9BTA9-2, Q9BTA9-3	1	8	0	1	8	100	0	Doubtful_x000D_	WW domain-containing adapter protein with coiled-coil (WAC_HUMAN)	70.6811	75.89	6.49	0.00289017					Related Proteins	Q9BTA9-2, Q9BTA9-5	Q9BTA9, Q9BTA9-2, Q9BTA9-5	2	4	0	4	6	100	0	Confident_x000D_	WW domain-containing adapter protein with coiled-coil (WAC_HUMAN)	70.6811	75.89	10.97	0.00584457
Q9BTA9	WW domain-containing adapter protein with coiled-coil (WAC_HUMAN)	70.6811	75.89	7.42	0.00545922					Related Proteins	Q9BTA9-5	Q9BTA9, Q9BTA9-5	3	14	0	4	15	100	0	Confident_x000D_	WW domain-containing adapter protein with coiled-coil (WAC_HUMAN)	70.6811	75.89	6.49	0.00289017					Related Proteins	Q9BTA9-2, Q9BTA9-5	Q9BTA9, Q9BTA9-2, Q9BTA9-5	2	4	0	4	6	100	0	Confident_x000D_	WW domain-containing adapter protein with coiled-coil (WAC_HUMAN)	70.6811	75.89	10.97	0.00584457
Q9UKF6	Cleavage and polyadenylation specificity factor subunit 3 (CPSF3_HUMAN)	77.4361	82.31	39.33	0.0106898					Single Protein		Q9UKF6	20	24	24	35	39	100	0	Confident_x000D_	Cleavage and polyadenylation specificity factor subunit 3 (CPSF3_HUMAN)	77.4361	82.31	33.48	0.0106892					Single Protein		Q9UKF6	16	19	19	31	35	100	0	Confident_x000D_	Cleavage and polyadenylation specificity factor subunit 3 (CPSF3_HUMAN)	77.4361	82.31	32.02	0.0153739
Q9NWS0	PIH1 domain-containing protein 1 (PIHD1_HUMAN)	32.3424	88.28	25.17	0.0139323					Single Protein		Q9NWS0	5	9	9	9	13	100	0	Confident_x000D_	PIH1 domain-containing protein 1 (PIHD1_HUMAN)	32.3424	88.28	25.17	0.0156994					Single Protein		Q9NWS0	5	5	3	9	9	100	0	Confident_x000D_	PIH1 domain-containing protein 1 (PIHD1_HUMAN)	32.3424	88.28	16.55	0.0111979
Q9Y606	tRNA pseudouridine synthase A (TRUA_HUMAN)	47.4399	93.68	9.6	0.00839188					Single Protein		Q9Y606	4	6	6	6	9	100	0	Confident_x000D_	tRNA pseudouridine synthase A (TRUA_HUMAN)	47.4399	93.68	9.84	0.00800156					Single Protein		Q9Y606	4	9	9	6	12	100	0	Confident_x000D_	tRNA pseudouridine synthase A (TRUA_HUMAN)	47.4399	93.68	20.37	0.0110711
Q9Y605	MORF4 family-associated protein 1 (MOFA1_HUMAN)	14.6404	73.23	42.52	0.0663082					Single Protein		Q9Y605	4	5	5	10	11	100	0	Confident_x000D_	MORF4 family-associated protein 1 (MOFA1_HUMAN)	14.6404	73.23	42.52	0.0523297					Single Protein		Q9Y605	4	4	3	8	8	100	0	Confident_x000D_	MORF4 family-associated protein 1 (MOFA1_HUMAN)	14.6404	73.23	33.07	0.0412186
P08631	Tyrosine-protein kinase HCK (HCK_HUMAN)	59.5617	94.87	10.27	0.00653426					Related Proteins	P08631-4	P08631, P08631-4	5	7	5	8	11	100	0	Confident_x000D_	Tyrosine-protein kinase HCK (HCK_HUMAN)	59.5617	94.87	14.26	0.00831772					Related Proteins	P08631-4	P08631, P08631-4	7	11	7	13	17	100	0	Confident_x000D_	Tyrosine-protein kinase HCK (HCK_HUMAN)	59.5617	94.87	17.3	0.00867805
P00338	L-lactate dehydrogenase A chain (LDHA_HUMAN)	36.6654	89.46	6.63	0.00208434					Related Proteins	P00338-2, P00338-3, P00338-5, Q9BYZ2	P00338, P00338-2, P00338-3, P00338-5, Q9BYZ2	2	2	0	3	4	100	0	Confident_x000D_	L-lactate dehydrogenase A chain (LDHA_HUMAN)	36.6654	89.46	37.65	0.0212898			Oxidation of M (M62-{M62 M63})	Oxidation of M (1)	Related Proteins	P00338-2, P00338-3, P00338-5	P00338, P00338-2, P00338-3, P00338-5	22	24	0	54	59	100	0	Confident_x000D_	L-lactate dehydrogenase A chain (LDHA_HUMAN)	36.6654	89.46	37.65	0.0230687	Oxidation of M(M62)	Oxidation of M(1)
P00338	L-lactate dehydrogenase A chain (LDHA_HUMAN)	36.6654	89.46	36.75	0.0195137	Oxidation of M(M62, M63)	Oxidation of M(2)			Related Proteins	P00338-2, P00338-3, P00338-5	P00338, P00338-2, P00338-3, P00338-5	18	19	0	47	49	98.5075	0	Confident_x000D_	L-lactate dehydrogenase A chain (LDHA_HUMAN)	36.6654	89.46	37.65	0.0212898			Oxidation of M (M62-{M62 M63})	Oxidation of M (1)	Related Proteins	P00338-2, P00338-3, P00338-5	P00338, P00338-2, P00338-3, P00338-5	22	24	0	54	59	100	0	Confident_x000D_	L-lactate dehydrogenase A chain (LDHA_HUMAN)	36.6654	89.46	37.65	0.0230687	Oxidation of M(M62)	Oxidation of M(1)
Q9NX46	Poly(ADP-ribose) glycohydrolase ARH3 (ARHL2_HUMAN)	38.9222	66.39	23.69	0.0175309					Single Protein		Q9NX46	6	10	10	11	16	100	0	Confident_x000D_	Poly(ADP-ribose) glycohydrolase ARH3 (ARHL2_HUMAN)	38.9222	66.39	22.87	0.0175309					Single Protein		Q9NX46	6	12	12	12	17	100	0	Confident_x000D_	Poly(ADP-ribose) glycohydrolase ARH3 (ARHL2_HUMAN)	38.9222	66.39	23.97	0.0142328
Q8IXB1	DnaJ homolog subfamily C member 10 (DJC10_HUMAN)	91.0213	72.64	12.11	0.00467813					Related Proteins	Q8IXB1-2	Q8IXB1, Q8IXB1-2	7	8	0	9	10	100	0	Confident_x000D_	DnaJ homolog subfamily C member 10 (DJC10_HUMAN)	91.0213	72.64	14.75	0.00504656					Single Protein		Q8IXB1	9	9	9	12	12	100	0	Confident_x000D_	DnaJ homolog subfamily C member 10 (DJC10_HUMAN)	91.0213	72.64	10.84	0.00714286
Q9UKG1	DCC-interacting protein 13-alpha (DP13A_HUMAN)	79.6136	81.1	30.89	0.0144147					Single Protein		Q9UKG1	17	21	21	38	43	100	0	Confident_x000D_	DCC-interacting protein 13-alpha (DP13A_HUMAN)	79.6136	81.1	34.98	0.011732					Single Protein		Q9UKG1	19	27	27	37	48	100	0	Confident_x000D_	DCC-interacting protein 13-alpha (DP13A_HUMAN)	79.6136	81.1	29.2	0.00999016
Q9NWT1	p21-activated protein kinase-interacting protein 1 (PK1IP_HUMAN)	43.9359	86.73	3.57	0.00294118					Single Protein		Q9NWT1	1	3	3	1	3	100	0	Doubtful_x000D_	p21-activated protein kinase-interacting protein 1 (PK1IP_HUMAN)	43.9359	86.73	6.38	0.00441176					Single Protein		Q9NWT1	2	3	3	2	3	100	0	Doubtful_x000D_
Q9Y617	Phosphoserine aminotransferase (SERC_HUMAN)	40.3968	82.7	50.54	0.028843					Single Protein		Q9Y617	16	16	16	39	40	100	0	Confident_x000D_	Phosphoserine aminotransferase (SERC_HUMAN)	40.3968	82.7	57.03	0.0220311					Single Protein		Q9Y617	18	19	19	39	40	100	0	Confident_x000D_	Phosphoserine aminotransferase (SERC_HUMAN)	40.3968	82.7	40.81	0.0214834
Q9Y616	Interleukin-1 receptor-associated kinase 3 (IRAK3_HUMAN)	67.7231	73.99	2.52	0.00201207					Single Protein		Q9Y616	1	4	4	1	4	85.0746	0	Doubtful_x000D_	Interleukin-1 receptor-associated kinase 3 (IRAK3_HUMAN)	67.7231	73.99	4.03	0.00402414					Single Protein		Q9Y616	2	5	5	3	6	100	0	Confident_x000D_	Interleukin-1 receptor-associated kinase 3 (IRAK3_HUMAN)	67.7231	73.99	1.51	0.00201207
Q9NX55	Huntingtin-interacting protein K (HYPK_HUMAN)	14.6564	100	31.01	0.0335917					Single Protein		Q9NX55	3	5	5	6	8	100	0	Confident_x000D_	Huntingtin-interacting protein K (HYPK_HUMAN)	14.6564	100	31.01	0.0297158					Single Protein		Q9NX55	3	3	3	5	5	100	0	Confident_x000D_	Huntingtin-interacting protein K (HYPK_HUMAN)	14.6564	100	19.38	0.0232558
Q9NWT6	Hypoxia-inducible factor 1-alpha inhibitor (HIF1N_HUMAN)	40.2599	76.79	19.77	0.0108831					Single Protein		Q9NWT6	4	6	6	6	8	100	0	Confident_x000D_	Hypoxia-inducible factor 1-alpha inhibitor (HIF1N_HUMAN)	40.2599	76.79	19.77	0.0146144					Single Protein		Q9NWT6	4	5	5	7	9	100	0	Confident_x000D_	Hypoxia-inducible factor 1-alpha inhibitor (HIF1N_HUMAN)	40.2599	76.79	16.05	0.00870647
Q9NX58	Cell growth-regulating nucleolar protein (LYAR_HUMAN)	43.5879	100	14.51	0.0120932					Single Protein		Q9NX58	4	6	6	7	9	100	0	Confident_x000D_	Cell growth-regulating nucleolar protein (LYAR_HUMAN)	43.5879	100	14.78	0.00655233					Single Protein		Q9NX58	5	5	5	6	6	100	0	Confident_x000D_	Cell growth-regulating nucleolar protein (LYAR_HUMAN)	43.5879	100	17.68	0.0138083
Q96QH2	PML-RARA-regulated adapter molecule 1 (PRAM_HUMAN)	73.923	95.52	5.52	0.00522388					Single Protein		Q96QH2	2	8	8	4	12	95.5224	0	Confident_x000D_	PML-RARA-regulated adapter molecule 1 (PRAM_HUMAN)	73.923	95.52	1.94	0.00298507					Single Protein		Q96QH2	1	6	6	2	8	89.8305	0	Doubtful_x000D_	PML-RARA-regulated adapter molecule 1 (PRAM_HUMAN)	73.923	95.52	7.31	0.00609453
P17096	High mobility group protein HMG-I/HMG-Y (HMGA1_HUMAN)	11.6691	100	23.36	0.079651					Related Proteins	P17096-3	P17096, P17096-3	9	9	7	20	22	100	0	Confident_x000D_	High mobility group protein HMG-I/HMG-Y (HMGA1_HUMAN)	11.6691	100	39.25	0.0816644					Related Proteins	P17096-3	P17096, P17096-3	10	10	6	22	23	100	0	Confident_x000D_	High mobility group protein HMG-I/HMG-Y (HMGA1_HUMAN)	11.6691	100	39.25	0.0798467
P17900	Ganglioside GM2 activator (SAP3_HUMAN)	20.8247	65.8	23.32	0.0164042					Single Protein		P17900	4	4	4	4	5	100	0	Confident_x000D_	Ganglioside GM2 activator (SAP3_HUMAN)	20.8247	65.8	13.47	0.011811					Single Protein		P17900	2	4	4	2	5	100	0	Confident_x000D_	Ganglioside GM2 activator (SAP3_HUMAN)	20.8247	65.8	5.18	0.00787402
Q99961	Endophilin-A2 (SH3G1_HUMAN)	41.464	75.54	16.58	0.0146283					Single Protein		Q99961	4	6	5	8	10	100	0	Confident_x000D_	Endophilin-A2 (SH3G1_HUMAN)	41.464	75.54	13.32	0.0125899					Single Protein		Q99961	3	7	2	6	10	100	0	Confident_x000D_	Endophilin-A2 (SH3G1_HUMAN)	41.464	75.54	16.58	0.0139089
Q96R06	Sperm-associated antigen 5 (SPAG5_HUMAN)	134.338	83.74	3.44	0.0042042					Single Protein		Q96R06	3	8	8	8	13	100	0	Confident_x000D_	Sperm-associated antigen 5 (SPAG5_HUMAN)	134.338	83.74	4.44	0.00367868					Single Protein		Q96R06	4	11	11	7	15	100	0	Confident_x000D_	Sperm-associated antigen 5 (SPAG5_HUMAN)	134.338	83.74	3.35	0.00255255
Q9Y5J1	U3 small nucleolar RNA-associated protein 18 homolog (UTP18_HUMAN)	61.9644	84.53	8.09	0.00779376					Single Protein		Q9Y5J1	3	5	5	6	8	100	0	Confident_x000D_	U3 small nucleolar RNA-associated protein 18 homolog (UTP18_HUMAN)	61.9644	84.53	9.89	0.00824341					Single Protein		Q9Y5J1	4	9	9	7	12	100	0	Confident_x000D_	U3 small nucleolar RNA-associated protein 18 homolog (UTP18_HUMAN)	61.9644	84.53	5.58	0.00899281
P55201	Peregrin (BRPF1_HUMAN)	137.412	85.58	3.21	0.000914913					Related Proteins	P55201-3, P55201-4	P55201, P55201-3, P55201-4	2	8	7	1	10	89.5522	0	Doubtful_x000D_	Peregrin (BRPF1_HUMAN)	137.412	85.58	1.89	0.000914913					Related Proteins	P55201-3, P55201-4	P55201, P55201-3, P55201-4	1	10	10	1	11	100	0	Doubtful_x000D_	Peregrin (BRPF1_HUMAN)	137.412	85.58	2.97	0.0021348
P54886	Delta-1-pyrroline-5-carboxylate synthase (P5CS_HUMAN)	87.2475	86.42	13.84	0.00508826					Related Proteins	P54886-2	P54886, P54886-2	9	9	9	11	11	100	0	Confident_x000D_	Delta-1-pyrroline-5-carboxylate synthase (P5CS_HUMAN)	87.2475	86.42	11.57	0.00623484					Related Proteins	P54886-2	P54886, P54886-2	6	11	11	10	14	100	0	Confident_x000D_	Delta-1-pyrroline-5-carboxylate synthase (P5CS_HUMAN)	87.2475	86.42	25.28	0.0105274
Q9Y5J7	Mitochondrial import inner membrane translocase subunit Tim9 (TIM9_HUMAN)	10.3711	100	68.54	0.0537453					Single Protein		Q9Y5J7	5	7	7	11	12	100	0	Confident_x000D_	Mitochondrial import inner membrane translocase subunit Tim9 (TIM9_HUMAN)	10.3711	100	59.55	0.0664794					Single Protein		Q9Y5J7	4	5	5	9	11	100	0	Confident_x000D_	Mitochondrial import inner membrane translocase subunit Tim9 (TIM9_HUMAN)	10.3711	100	68.54	0.0518727
Q9Y5J9	Mitochondrial import inner membrane translocase subunit Tim8 B (TIM8B_HUMAN)	9.33754	100	38.55	0.0341365					Single Protein		Q9Y5J9	3	3	3	4	4	100	0	Confident_x000D_	Mitochondrial import inner membrane translocase subunit Tim8 B (TIM8B_HUMAN)	9.33754	100	22.89	0.0301205					Single Protein		Q9Y5J9	2	4	4	3	5	100	0	Confident_x000D_	Mitochondrial import inner membrane translocase subunit Tim8 B (TIM8B_HUMAN)	9.33754	100	13.25	0.0240964
Q9Y5K6	CD2-associated protein (CD2AP_HUMAN)	71.4073	92.8	9.08	0.00637999					Single Protein		Q9Y5K6	5	8	8	7	11	100	0	Confident_x000D_	CD2-associated protein (CD2AP_HUMAN)	71.4073	92.8	8.45	0.00553682					Single Protein		Q9Y5K6	5	11	11	7	12	100	0	Confident_x000D_	CD2-associated protein (CD2AP_HUMAN)	71.4073	92.8	9.23	0.00680157
P35241	Radixin (RADI_HUMAN)	68.5214	92.28	18.87	0.0102847	Oxidation of M(M285, M305)	Oxidation of M(2)			Related Proteins	P35241-4, P35241-5	P35241, P35241-4, P35241-5	17	20	0	39	43	100	0	Confident_x000D_	Radixin (RADI_HUMAN)	68.5214	92.28	8.92	0.0074497					Related Proteins	P35241-3, P35241-5	P35241, P35241-3, P35241-5	4	4	0	15	16	100	0	Confident_x000D_	Radixin (RADI_HUMAN)	68.5214	92.28	26.76	0.0111838	Oxidation of M(M285, M305)	Oxidation of M(2)
P35241	Radixin (RADI_HUMAN)	68.5214	92.28	18.87	0.0102847	Oxidation of M(M285, M305)	Oxidation of M(2)			Related Proteins	P35241-4, P35241-5	P35241, P35241-4, P35241-5	17	20	0	39	43	100	0	Confident_x000D_	Radixin (RADI_HUMAN)	68.5214	92.28	10.12	0.00740397					Related Proteins	P35241-2, P35241-4, P35241-5	P35241, P35241-2, P35241-4, P35241-5	5	6	0	9	10	100	0	Confident_x000D_	Radixin (RADI_HUMAN)	68.5214	92.28	26.76	0.0111838	Oxidation of M(M285, M305)	Oxidation of M(2)
P35241	Radixin (RADI_HUMAN)	68.5214	92.28	8.92	0.00868148	Oxidation of M(M12)	Oxidation of M(1)			Related Proteins	P35241-3, P35241-5	P35241, P35241-3, P35241-5	6	6	0	18	20	97.0149	0	Confident_x000D_	Radixin (RADI_HUMAN)	68.5214	92.28	8.92	0.0074497					Related Proteins	P35241-3, P35241-5	P35241, P35241-3, P35241-5	4	4	0	15	16	100	0	Confident_x000D_	Radixin (RADI_HUMAN)	68.5214	92.28	26.76	0.0111838	Oxidation of M(M285, M305)	Oxidation of M(2)
P35241	Radixin (RADI_HUMAN)	68.5214	92.28	8.92	0.00868148	Oxidation of M(M12)	Oxidation of M(1)			Related Proteins	P35241-3, P35241-5	P35241, P35241-3, P35241-5	6	6	0	18	20	97.0149	0	Confident_x000D_	Radixin (RADI_HUMAN)	68.5214	92.28	10.12	0.00740397					Related Proteins	P35241-2, P35241-4, P35241-5	P35241, P35241-2, P35241-4, P35241-5	5	6	0	9	10	100	0	Confident_x000D_	Radixin (RADI_HUMAN)	68.5214	92.28	26.76	0.0111838	Oxidation of M(M285, M305)	Oxidation of M(2)
Q9Y5K5	Ubiquitin carboxyl-terminal hydrolase isozyme L5 (UCHL5_HUMAN)	37.583	89.67	55.02	0.0202325					Single Protein		Q9Y5K5	14	14	2	33	33	100	0	Confident_x000D_	Ubiquitin carboxyl-terminal hydrolase isozyme L5 (UCHL5_HUMAN)	37.583	89.67	55.02	0.0193957					Single Protein		Q9Y5K5	14	17	17	29	32	100	0	Confident_x000D_	Ubiquitin carboxyl-terminal hydrolase isozyme L5 (UCHL5_HUMAN)	37.583	89.67	55.02	0.0220445
Q00341	Vigilin (VIGLN_HUMAN)	141.368	93.53	20.82	0.00430626					Single Protein		Q00341	20	28	2	38	50	100	0	Confident_x000D_	Vigilin (VIGLN_HUMAN)	141.368	93.53	18.69	0.00612546					Single Protein		Q00341	18	28	28	37	50	100	0	Confident_x000D_	Vigilin (VIGLN_HUMAN)	141.368	93.53	25.24	0.00585555
Q9NX01	Thioredoxin-like protein 4B (TXN4B_HUMAN)	17.0038	75.17	12.08	0.00892857					Single Protein		Q9NX01	1	2	2	1	2	100	0	Doubtful_x000D_
Q9Y5K8	V-type proton ATPase subunit D (VATD_HUMAN)	28.2453	88.66	14.17	0.0155196					Single Protein		Q9Y5K8	3	3	3	5	5	100	0	Confident_x000D_	V-type proton ATPase subunit D (VATD_HUMAN)	28.2453	88.66	13.77	0.0101215					Single Protein		Q9Y5K8	2	4	4	3	6	100	0	Confident_x000D_	V-type proton ATPase subunit D (VATD_HUMAN)	28.2453	88.66	10.12	0.0101215
Q01664	Transcription factor AP-4 (TFAP4_HUMAN)	38.7018	86.39	16.27	0.0108447					Single Protein		Q01664	3	6	6	5	8	100	0	Confident_x000D_	Transcription factor AP-4 (TFAP4_HUMAN)	38.7018	86.39	4.73	0.00342466					Single Protein		Q01664	1	3	3	1	3	100	0	Doubtful_x000D_	Transcription factor AP-4 (TFAP4_HUMAN)	38.7018	86.39	4.73	0.00342466
Q9NX08	COMM domain-containing protein 8 (COMD8_HUMAN)	21.077	100	35.52	0.0277778					Single Protein		Q9NX08	4	5	5	10	11	100	0	Confident_x000D_	COMM domain-containing protein 8 (COMD8_HUMAN)	21.077	100	33.88	0.0332423					Single Protein		Q9NX08	4	7	7	10	13	100	0	Confident_x000D_	COMM domain-containing protein 8 (COMD8_HUMAN)	21.077	100	20.77	0.0346084
P22307	Non-specific lipid-transfer protein (NLTP_HUMAN)	58.9556	75.69	13.16	0.0211411	Oxidation of M(M499, M512)	Oxidation of M(2)			Related Proteins	P22307-2, P22307-4, P22307-6, P22307-7, P22307-8	P22307, P22307-2, P22307-4, P22307-6, P22307-7, P22307-8	12	15	0	29	33	100	0	Confident_x000D_	Non-specific lipid-transfer protein (NLTP_HUMAN)	58.9556	75.69	14.99	0.0225143	Oxidation of M(M512)	Oxidation of M(1)			Related Proteins	P22307-2, P22307-4, P22307-6, P22307-7, P22307-8	P22307, P22307-2, P22307-4, P22307-6, P22307-7, P22307-8	12	12	0	27	27	100	0	Confident_x000D_	Non-specific lipid-transfer protein (NLTP_HUMAN)	58.9556	75.69	5.85	0.0020316
P22307	Non-specific lipid-transfer protein (NLTP_HUMAN)	58.9556	75.69	13.16	0.0211411	Oxidation of M(M499, M512)	Oxidation of M(2)			Related Proteins	P22307-2, P22307-4, P22307-6, P22307-7, P22307-8	P22307, P22307-2, P22307-4, P22307-6, P22307-7, P22307-8	12	15	0	29	33	100	0	Confident_x000D_	Non-specific lipid-transfer protein (NLTP_HUMAN)	58.9556	75.69	14.99	0.0225143	Oxidation of M(M512)	Oxidation of M(1)			Related Proteins	P22307-2, P22307-4, P22307-6, P22307-7, P22307-8	P22307, P22307-2, P22307-4, P22307-6, P22307-7, P22307-8	12	12	0	27	27	100	0	Confident_x000D_	Non-specific lipid-transfer protein (NLTP_HUMAN)	58.9556	75.69	18.46	0.0179975
P22307	Non-specific lipid-transfer protein (NLTP_HUMAN)	58.9556	75.69	13.16	0.0211411	Oxidation of M(M499, M512)	Oxidation of M(2)			Related Proteins	P22307-2, P22307-4, P22307-6, P22307-7, P22307-8	P22307, P22307-2, P22307-4, P22307-6, P22307-7, P22307-8	12	15	0	29	33	100	0	Confident_x000D_	Non-specific lipid-transfer protein (NLTP_HUMAN)	58.9556	75.69	7.31	0.00865312					Related Proteins	P22307-3, P22307-4, P22307-7, P22307-8	P22307, P22307-3, P22307-4, P22307-7, P22307-8	3	5	0	5	7	100	0	Confident_x000D_	Non-specific lipid-transfer protein (NLTP_HUMAN)	58.9556	75.69	5.85	0.0020316
P22307	Non-specific lipid-transfer protein (NLTP_HUMAN)	58.9556	75.69	13.16	0.0211411	Oxidation of M(M499, M512)	Oxidation of M(2)			Related Proteins	P22307-2, P22307-4, P22307-6, P22307-7, P22307-8	P22307, P22307-2, P22307-4, P22307-6, P22307-7, P22307-8	12	15	0	29	33	100	0	Confident_x000D_	Non-specific lipid-transfer protein (NLTP_HUMAN)	58.9556	75.69	7.31	0.00865312					Related Proteins	P22307-3, P22307-4, P22307-7, P22307-8	P22307, P22307-3, P22307-4, P22307-7, P22307-8	3	5	0	5	7	100	0	Confident_x000D_	Non-specific lipid-transfer protein (NLTP_HUMAN)	58.9556	75.69	18.46	0.0179975
P22307	Non-specific lipid-transfer protein (NLTP_HUMAN)	58.9556	75.69	2.01	0.00225734					Related Proteins	P22307-2, P22307-4, P22307-5, P22307-7, P22307-8	P22307, P22307-2, P22307-4, P22307-5, P22307-7, P22307-8	1	1	0	1	1	97.0588	0	Doubtful_x000D_	Non-specific lipid-transfer protein (NLTP_HUMAN)	58.9556	75.69	14.99	0.0225143	Oxidation of M(M512)	Oxidation of M(1)			Related Proteins	P22307-2, P22307-4, P22307-6, P22307-7, P22307-8	P22307, P22307-2, P22307-4, P22307-6, P22307-7, P22307-8	12	12	0	27	27	100	0	Confident_x000D_	Non-specific lipid-transfer protein (NLTP_HUMAN)	58.9556	75.69	5.85	0.0020316
P22307	Non-specific lipid-transfer protein (NLTP_HUMAN)	58.9556	75.69	2.01	0.00225734					Related Proteins	P22307-2, P22307-4, P22307-5, P22307-7, P22307-8	P22307, P22307-2, P22307-4, P22307-5, P22307-7, P22307-8	1	1	0	1	1	97.0588	0	Doubtful_x000D_	Non-specific lipid-transfer protein (NLTP_HUMAN)	58.9556	75.69	14.99	0.0225143	Oxidation of M(M512)	Oxidation of M(1)			Related Proteins	P22307-2, P22307-4, P22307-6, P22307-7, P22307-8	P22307, P22307-2, P22307-4, P22307-6, P22307-7, P22307-8	12	12	0	27	27	100	0	Confident_x000D_	Non-specific lipid-transfer protein (NLTP_HUMAN)	58.9556	75.69	18.46	0.0179975
P22307	Non-specific lipid-transfer protein (NLTP_HUMAN)	58.9556	75.69	2.01	0.00225734					Related Proteins	P22307-2, P22307-4, P22307-5, P22307-7, P22307-8	P22307, P22307-2, P22307-4, P22307-5, P22307-7, P22307-8	1	1	0	1	1	97.0588	0	Doubtful_x000D_	Non-specific lipid-transfer protein (NLTP_HUMAN)	58.9556	75.69	7.31	0.00865312					Related Proteins	P22307-3, P22307-4, P22307-7, P22307-8	P22307, P22307-3, P22307-4, P22307-7, P22307-8	3	5	0	5	7	100	0	Confident_x000D_	Non-specific lipid-transfer protein (NLTP_HUMAN)	58.9556	75.69	5.85	0.0020316
P22307	Non-specific lipid-transfer protein (NLTP_HUMAN)	58.9556	75.69	2.01	0.00225734					Related Proteins	P22307-2, P22307-4, P22307-5, P22307-7, P22307-8	P22307, P22307-2, P22307-4, P22307-5, P22307-7, P22307-8	1	1	0	1	1	97.0588	0	Doubtful_x000D_	Non-specific lipid-transfer protein (NLTP_HUMAN)	58.9556	75.69	7.31	0.00865312					Related Proteins	P22307-3, P22307-4, P22307-7, P22307-8	P22307, P22307-3, P22307-4, P22307-7, P22307-8	3	5	0	5	7	100	0	Confident_x000D_	Non-specific lipid-transfer protein (NLTP_HUMAN)	58.9556	75.69	18.46	0.0179975
P22307	Non-specific lipid-transfer protein (NLTP_HUMAN)	58.9556	75.69	5.12	0.00451467					Related Proteins	P22307-3, P22307-4, P22307-7, P22307-8	P22307, P22307-3, P22307-4, P22307-7, P22307-8	2	3	0	4	8	100	0	Doubtful_x000D_	Non-specific lipid-transfer protein (NLTP_HUMAN)	58.9556	75.69	14.99	0.0225143	Oxidation of M(M512)	Oxidation of M(1)			Related Proteins	P22307-2, P22307-4, P22307-6, P22307-7, P22307-8	P22307, P22307-2, P22307-4, P22307-6, P22307-7, P22307-8	12	12	0	27	27	100	0	Confident_x000D_	Non-specific lipid-transfer protein (NLTP_HUMAN)	58.9556	75.69	5.85	0.0020316
P22307	Non-specific lipid-transfer protein (NLTP_HUMAN)	58.9556	75.69	5.12	0.00451467					Related Proteins	P22307-3, P22307-4, P22307-7, P22307-8	P22307, P22307-3, P22307-4, P22307-7, P22307-8	2	3	0	4	8	100	0	Doubtful_x000D_	Non-specific lipid-transfer protein (NLTP_HUMAN)	58.9556	75.69	14.99	0.0225143	Oxidation of M(M512)	Oxidation of M(1)			Related Proteins	P22307-2, P22307-4, P22307-6, P22307-7, P22307-8	P22307, P22307-2, P22307-4, P22307-6, P22307-7, P22307-8	12	12	0	27	27	100	0	Confident_x000D_	Non-specific lipid-transfer protein (NLTP_HUMAN)	58.9556	75.69	18.46	0.0179975
P22307	Non-specific lipid-transfer protein (NLTP_HUMAN)	58.9556	75.69	5.12	0.00451467					Related Proteins	P22307-3, P22307-4, P22307-7, P22307-8	P22307, P22307-3, P22307-4, P22307-7, P22307-8	2	3	0	4	8	100	0	Doubtful_x000D_	Non-specific lipid-transfer protein (NLTP_HUMAN)	58.9556	75.69	7.31	0.00865312					Related Proteins	P22307-3, P22307-4, P22307-7, P22307-8	P22307, P22307-3, P22307-4, P22307-7, P22307-8	3	5	0	5	7	100	0	Confident_x000D_	Non-specific lipid-transfer protein (NLTP_HUMAN)	58.9556	75.69	5.85	0.0020316
P22307	Non-specific lipid-transfer protein (NLTP_HUMAN)	58.9556	75.69	5.12	0.00451467					Related Proteins	P22307-3, P22307-4, P22307-7, P22307-8	P22307, P22307-3, P22307-4, P22307-7, P22307-8	2	3	0	4	8	100	0	Doubtful_x000D_	Non-specific lipid-transfer protein (NLTP_HUMAN)	58.9556	75.69	7.31	0.00865312					Related Proteins	P22307-3, P22307-4, P22307-7, P22307-8	P22307, P22307-3, P22307-4, P22307-7, P22307-8	3	5	0	5	7	100	0	Confident_x000D_	Non-specific lipid-transfer protein (NLTP_HUMAN)	58.9556	75.69	18.46	0.0179975
Q9Y5L4	Mitochondrial import inner membrane translocase subunit Tim13 (TIM13_HUMAN)	10.493	100	62.11	0.0564912					Single Protein		Q9Y5L4	6	7	7	12	14	100	0	Confident_x000D_	Mitochondrial import inner membrane translocase subunit Tim13 (TIM13_HUMAN)	10.493	100	53.68	0.0550877					Single Protein		Q9Y5L4	5	6	6	12	13	100	0	Confident_x000D_	Mitochondrial import inner membrane translocase subunit Tim13 (TIM13_HUMAN)	10.493	100	53.68	0.0635088
Q86X55	Histone-arginine methyltransferase CARM1 (CARM1_HUMAN)	65.8114	50.66	5.1	0.00801688					Single Protein		Q86X55	3	6	6	5	8	100	0	Confident_x000D_	Histone-arginine methyltransferase CARM1 (CARM1_HUMAN)	65.8114	50.66	6.58	0.00991561					Related Proteins	Q86X55-1	Q86X55, Q86X55-1	4	5	5	7	8	100	0	Confident_x000D_	Histone-arginine methyltransferase CARM1 (CARM1_HUMAN)	65.8114	50.66	5.1	0.00548523
Q01658	Protein Dr1 (NC2B_HUMAN)	19.4317	73.3	33.52	0.0303618					Single Protein		Q01658	4	6	6	7	11	100	0	Confident_x000D_	Protein Dr1 (NC2B_HUMAN)	19.4317	73.3	33.52	0.0245478					Single Protein		Q01658	4	5	5	7	10	100	0	Confident_x000D_	Protein Dr1 (NC2B_HUMAN)	19.4317	73.3	28.98	0.0284238
Q13630	GDP-L-fucose synthase (FCL_HUMAN)	35.87	87.85	34.89	0.0116768					Single Protein		Q13630	7	10	10	9	12	100	0	Confident_x000D_	GDP-L-fucose synthase (FCL_HUMAN)	35.87	87.85	21.5	0.0101655	Oxidation of M(M8)	Oxidation of M(1)			Single Protein		Q13630	5	5	5	7	7	100	0	Confident_x000D_	GDP-L-fucose synthase (FCL_HUMAN)	35.87	87.85	9.66	0.0106383
Q13637	Ras-related protein Rab-32 (RAB32_HUMAN)	24.9817	100	11.11	0.00592593					Single Protein		Q13637	2	3	2	2	3	100	0	Confident_x000D_	Ras-related protein Rab-32 (RAB32_HUMAN)	24.9817	100	6.22	0.00444444					Single Protein		Q13637	1	2	2	1	2	100	0	Doubtful_x000D_	Ras-related protein Rab-32 (RAB32_HUMAN)	24.9817	100	36.44	0.0168148
Q96QC0	Serine/threonine-protein phosphatase 1 regulatory subunit 10 (PP1RA_HUMAN)	98.996	84.15	3.62	0.00229358					Single Protein		Q96QC0	2	7	7	3	10	100	0	Doubtful_x000D_	Serine/threonine-protein phosphatase 1 regulatory subunit 10 (PP1RA_HUMAN)	98.996	84.15	1.91	0.00229358					Single Protein		Q96QC0	1	7	7	2	8	96.6102	0	Doubtful_x000D_	Serine/threonine-protein phosphatase 1 regulatory subunit 10 (PP1RA_HUMAN)	98.996	84.15	7.66	0.00519878
Q8NBK3	Formylglycine-generating enzyme (SUMF1_HUMAN)	40.5305	70.32	12.3	0.00583016					Related Proteins	Q8NBK3-2, Q8NBK3-4, Q8NBK3-5	Q8NBK3, Q8NBK3-2, Q8NBK3-4, Q8NBK3-5	3	4	0	5	6	100	0	Confident_x000D_	Formylglycine-generating enzyme (SUMF1_HUMAN)	40.5305	70.32	12.3	0.0096415					Related Proteins	Q8NBK3-2, Q8NBK3-4, Q8NBK3-5	Q8NBK3, Q8NBK3-2, Q8NBK3-4, Q8NBK3-5	3	5	0	6	7	100	0	Confident_x000D_	Formylglycine-generating enzyme (SUMF1_HUMAN)	40.5305	70.32	9.09	0.00988593
Q8NBK3	Formylglycine-generating enzyme (SUMF1_HUMAN)	40.5305	70.32	12.3	0.00583016					Related Proteins	Q8NBK3-2, Q8NBK3-4, Q8NBK3-5	Q8NBK3, Q8NBK3-2, Q8NBK3-4, Q8NBK3-5	3	4	0	5	6	100	0	Confident_x000D_	Formylglycine-generating enzyme (SUMF1_HUMAN)	40.5305	70.32	12.3	0.0096415					Related Proteins	Q8NBK3-2, Q8NBK3-4, Q8NBK3-5	Q8NBK3, Q8NBK3-2, Q8NBK3-4, Q8NBK3-5	3	5	0	6	7	100	0	Confident_x000D_	Formylglycine-generating enzyme (SUMF1_HUMAN)	40.5305	70.32	9.63	0.00760456
Q8NBK3	Formylglycine-generating enzyme (SUMF1_HUMAN)	40.5305	70.32	12.3	0.00583016					Related Proteins	Q8NBK3-2, Q8NBK3-4, Q8NBK3-5	Q8NBK3, Q8NBK3-2, Q8NBK3-4, Q8NBK3-5	3	4	0	5	6	100	0	Confident_x000D_	Formylglycine-generating enzyme (SUMF1_HUMAN)	40.5305	70.32	12.3	0.0096415					Related Proteins	Q8NBK3-2, Q8NBK3-4, Q8NBK3-5	Q8NBK3, Q8NBK3-2, Q8NBK3-4, Q8NBK3-5	3	5	0	6	7	100	0	Confident_x000D_	Formylglycine-generating enzyme (SUMF1_HUMAN)	40.5305	70.32	8.29	0.00570342
Q8NBK3	Formylglycine-generating enzyme (SUMF1_HUMAN)	40.5305	70.32	12.3	0.00583016					Related Proteins	Q8NBK3-2, Q8NBK3-4, Q8NBK3-5	Q8NBK3, Q8NBK3-2, Q8NBK3-4, Q8NBK3-5	3	4	0	5	6	100	0	Confident_x000D_	Formylglycine-generating enzyme (SUMF1_HUMAN)	40.5305	70.32	12.83	0.00583922					Related Proteins	Q8NBK3-2, Q8NBK3-3, Q8NBK3-5	Q8NBK3, Q8NBK3-2, Q8NBK3-3, Q8NBK3-5	3	5	0	5	6	100	0	Confident_x000D_	Formylglycine-generating enzyme (SUMF1_HUMAN)	40.5305	70.32	9.09	0.00988593
Q8NBK3	Formylglycine-generating enzyme (SUMF1_HUMAN)	40.5305	70.32	12.3	0.00583016					Related Proteins	Q8NBK3-2, Q8NBK3-4, Q8NBK3-5	Q8NBK3, Q8NBK3-2, Q8NBK3-4, Q8NBK3-5	3	4	0	5	6	100	0	Confident_x000D_	Formylglycine-generating enzyme (SUMF1_HUMAN)	40.5305	70.32	12.83	0.00583922					Related Proteins	Q8NBK3-2, Q8NBK3-3, Q8NBK3-5	Q8NBK3, Q8NBK3-2, Q8NBK3-3, Q8NBK3-5	3	5	0	5	6	100	0	Confident_x000D_	Formylglycine-generating enzyme (SUMF1_HUMAN)	40.5305	70.32	9.63	0.00760456
Q8NBK3	Formylglycine-generating enzyme (SUMF1_HUMAN)	40.5305	70.32	12.3	0.00583016					Related Proteins	Q8NBK3-2, Q8NBK3-4, Q8NBK3-5	Q8NBK3, Q8NBK3-2, Q8NBK3-4, Q8NBK3-5	3	4	0	5	6	100	0	Confident_x000D_	Formylglycine-generating enzyme (SUMF1_HUMAN)	40.5305	70.32	12.83	0.00583922					Related Proteins	Q8NBK3-2, Q8NBK3-3, Q8NBK3-5	Q8NBK3, Q8NBK3-2, Q8NBK3-3, Q8NBK3-5	3	5	0	5	6	100	0	Confident_x000D_	Formylglycine-generating enzyme (SUMF1_HUMAN)	40.5305	70.32	8.29	0.00570342
Q8NBK3	Formylglycine-generating enzyme (SUMF1_HUMAN)	40.5305	70.32	12.3	0.00583016					Related Proteins	Q8NBK3-2, Q8NBK3-4, Q8NBK3-5	Q8NBK3, Q8NBK3-2, Q8NBK3-4, Q8NBK3-5	3	4	0	5	6	100	0	Confident_x000D_	Formylglycine-generating enzyme (SUMF1_HUMAN)	40.5305	70.32	11.5	0.0096415					Related Proteins	Q8NBK3-3, Q8NBK3-4, Q8NBK3-5	Q8NBK3, Q8NBK3-3, Q8NBK3-4, Q8NBK3-5	3	5	0	6	7	100	0	Confident_x000D_	Formylglycine-generating enzyme (SUMF1_HUMAN)	40.5305	70.32	9.09	0.00988593
Q8NBK3	Formylglycine-generating enzyme (SUMF1_HUMAN)	40.5305	70.32	12.3	0.00583016					Related Proteins	Q8NBK3-2, Q8NBK3-4, Q8NBK3-5	Q8NBK3, Q8NBK3-2, Q8NBK3-4, Q8NBK3-5	3	4	0	5	6	100	0	Confident_x000D_	Formylglycine-generating enzyme (SUMF1_HUMAN)	40.5305	70.32	11.5	0.0096415					Related Proteins	Q8NBK3-3, Q8NBK3-4, Q8NBK3-5	Q8NBK3, Q8NBK3-3, Q8NBK3-4, Q8NBK3-5	3	5	0	6	7	100	0	Confident_x000D_	Formylglycine-generating enzyme (SUMF1_HUMAN)	40.5305	70.32	9.63	0.00760456
Q8NBK3	Formylglycine-generating enzyme (SUMF1_HUMAN)	40.5305	70.32	12.3	0.00583016					Related Proteins	Q8NBK3-2, Q8NBK3-4, Q8NBK3-5	Q8NBK3, Q8NBK3-2, Q8NBK3-4, Q8NBK3-5	3	4	0	5	6	100	0	Confident_x000D_	Formylglycine-generating enzyme (SUMF1_HUMAN)	40.5305	70.32	11.5	0.0096415					Related Proteins	Q8NBK3-3, Q8NBK3-4, Q8NBK3-5	Q8NBK3, Q8NBK3-3, Q8NBK3-4, Q8NBK3-5	3	5	0	6	7	100	0	Confident_x000D_	Formylglycine-generating enzyme (SUMF1_HUMAN)	40.5305	70.32	8.29	0.00570342
Q8NBK3	Formylglycine-generating enzyme (SUMF1_HUMAN)	40.5305	70.32	12.83	0.00367554					Related Proteins	Q8NBK3-2, Q8NBK3-3, Q8NBK3-5	Q8NBK3, Q8NBK3-2, Q8NBK3-3, Q8NBK3-5	3	4	0	5	6	100	0	Confident_x000D_	Formylglycine-generating enzyme (SUMF1_HUMAN)	40.5305	70.32	12.3	0.0096415					Related Proteins	Q8NBK3-2, Q8NBK3-4, Q8NBK3-5	Q8NBK3, Q8NBK3-2, Q8NBK3-4, Q8NBK3-5	3	5	0	6	7	100	0	Confident_x000D_	Formylglycine-generating enzyme (SUMF1_HUMAN)	40.5305	70.32	9.09	0.00988593
Q8NBK3	Formylglycine-generating enzyme (SUMF1_HUMAN)	40.5305	70.32	12.83	0.00367554					Related Proteins	Q8NBK3-2, Q8NBK3-3, Q8NBK3-5	Q8NBK3, Q8NBK3-2, Q8NBK3-3, Q8NBK3-5	3	4	0	5	6	100	0	Confident_x000D_	Formylglycine-generating enzyme (SUMF1_HUMAN)	40.5305	70.32	12.3	0.0096415					Related Proteins	Q8NBK3-2, Q8NBK3-4, Q8NBK3-5	Q8NBK3, Q8NBK3-2, Q8NBK3-4, Q8NBK3-5	3	5	0	6	7	100	0	Confident_x000D_	Formylglycine-generating enzyme (SUMF1_HUMAN)	40.5305	70.32	9.63	0.00760456
Q8NBK3	Formylglycine-generating enzyme (SUMF1_HUMAN)	40.5305	70.32	12.83	0.00367554					Related Proteins	Q8NBK3-2, Q8NBK3-3, Q8NBK3-5	Q8NBK3, Q8NBK3-2, Q8NBK3-3, Q8NBK3-5	3	4	0	5	6	100	0	Confident_x000D_	Formylglycine-generating enzyme (SUMF1_HUMAN)	40.5305	70.32	12.3	0.0096415					Related Proteins	Q8NBK3-2, Q8NBK3-4, Q8NBK3-5	Q8NBK3, Q8NBK3-2, Q8NBK3-4, Q8NBK3-5	3	5	0	6	7	100	0	Confident_x000D_	Formylglycine-generating enzyme (SUMF1_HUMAN)	40.5305	70.32	8.29	0.00570342
Q8NBK3	Formylglycine-generating enzyme (SUMF1_HUMAN)	40.5305	70.32	12.83	0.00367554					Related Proteins	Q8NBK3-2, Q8NBK3-3, Q8NBK3-5	Q8NBK3, Q8NBK3-2, Q8NBK3-3, Q8NBK3-5	3	4	0	5	6	100	0	Confident_x000D_	Formylglycine-generating enzyme (SUMF1_HUMAN)	40.5305	70.32	12.83	0.00583922					Related Proteins	Q8NBK3-2, Q8NBK3-3, Q8NBK3-5	Q8NBK3, Q8NBK3-2, Q8NBK3-3, Q8NBK3-5	3	5	0	5	6	100	0	Confident_x000D_	Formylglycine-generating enzyme (SUMF1_HUMAN)	40.5305	70.32	9.09	0.00988593
Q8NBK3	Formylglycine-generating enzyme (SUMF1_HUMAN)	40.5305	70.32	12.83	0.00367554					Related Proteins	Q8NBK3-2, Q8NBK3-3, Q8NBK3-5	Q8NBK3, Q8NBK3-2, Q8NBK3-3, Q8NBK3-5	3	4	0	5	6	100	0	Confident_x000D_	Formylglycine-generating enzyme (SUMF1_HUMAN)	40.5305	70.32	12.83	0.00583922					Related Proteins	Q8NBK3-2, Q8NBK3-3, Q8NBK3-5	Q8NBK3, Q8NBK3-2, Q8NBK3-3, Q8NBK3-5	3	5	0	5	6	100	0	Confident_x000D_	Formylglycine-generating enzyme (SUMF1_HUMAN)	40.5305	70.32	9.63	0.00760456
Q8NBK3	Formylglycine-generating enzyme (SUMF1_HUMAN)	40.5305	70.32	12.83	0.00367554					Related Proteins	Q8NBK3-2, Q8NBK3-3, Q8NBK3-5	Q8NBK3, Q8NBK3-2, Q8NBK3-3, Q8NBK3-5	3	4	0	5	6	100	0	Confident_x000D_	Formylglycine-generating enzyme (SUMF1_HUMAN)	40.5305	70.32	12.83	0.00583922					Related Proteins	Q8NBK3-2, Q8NBK3-3, Q8NBK3-5	Q8NBK3, Q8NBK3-2, Q8NBK3-3, Q8NBK3-5	3	5	0	5	6	100	0	Confident_x000D_	Formylglycine-generating enzyme (SUMF1_HUMAN)	40.5305	70.32	8.29	0.00570342
Q8NBK3	Formylglycine-generating enzyme (SUMF1_HUMAN)	40.5305	70.32	12.83	0.00367554					Related Proteins	Q8NBK3-2, Q8NBK3-3, Q8NBK3-5	Q8NBK3, Q8NBK3-2, Q8NBK3-3, Q8NBK3-5	3	4	0	5	6	100	0	Confident_x000D_	Formylglycine-generating enzyme (SUMF1_HUMAN)	40.5305	70.32	11.5	0.0096415					Related Proteins	Q8NBK3-3, Q8NBK3-4, Q8NBK3-5	Q8NBK3, Q8NBK3-3, Q8NBK3-4, Q8NBK3-5	3	5	0	6	7	100	0	Confident_x000D_	Formylglycine-generating enzyme (SUMF1_HUMAN)	40.5305	70.32	9.09	0.00988593
Q8NBK3	Formylglycine-generating enzyme (SUMF1_HUMAN)	40.5305	70.32	12.83	0.00367554					Related Proteins	Q8NBK3-2, Q8NBK3-3, Q8NBK3-5	Q8NBK3, Q8NBK3-2, Q8NBK3-3, Q8NBK3-5	3	4	0	5	6	100	0	Confident_x000D_	Formylglycine-generating enzyme (SUMF1_HUMAN)	40.5305	70.32	11.5	0.0096415					Related Proteins	Q8NBK3-3, Q8NBK3-4, Q8NBK3-5	Q8NBK3, Q8NBK3-3, Q8NBK3-4, Q8NBK3-5	3	5	0	6	7	100	0	Confident_x000D_	Formylglycine-generating enzyme (SUMF1_HUMAN)	40.5305	70.32	9.63	0.00760456
Q8NBK3	Formylglycine-generating enzyme (SUMF1_HUMAN)	40.5305	70.32	12.83	0.00367554					Related Proteins	Q8NBK3-2, Q8NBK3-3, Q8NBK3-5	Q8NBK3, Q8NBK3-2, Q8NBK3-3, Q8NBK3-5	3	4	0	5	6	100	0	Confident_x000D_	Formylglycine-generating enzyme (SUMF1_HUMAN)	40.5305	70.32	11.5	0.0096415					Related Proteins	Q8NBK3-3, Q8NBK3-4, Q8NBK3-5	Q8NBK3, Q8NBK3-3, Q8NBK3-4, Q8NBK3-5	3	5	0	6	7	100	0	Confident_x000D_	Formylglycine-generating enzyme (SUMF1_HUMAN)	40.5305	70.32	8.29	0.00570342
Q8NBK3	Formylglycine-generating enzyme (SUMF1_HUMAN)	40.5305	70.32	11.5	0.00557668					Related Proteins	Q8NBK3-3, Q8NBK3-4, Q8NBK3-5	Q8NBK3, Q8NBK3-3, Q8NBK3-4, Q8NBK3-5	3	6	0	6	9	100	0	Confident_x000D_	Formylglycine-generating enzyme (SUMF1_HUMAN)	40.5305	70.32	12.3	0.0096415					Related Proteins	Q8NBK3-2, Q8NBK3-4, Q8NBK3-5	Q8NBK3, Q8NBK3-2, Q8NBK3-4, Q8NBK3-5	3	5	0	6	7	100	0	Confident_x000D_	Formylglycine-generating enzyme (SUMF1_HUMAN)	40.5305	70.32	9.09	0.00988593
Q8NBK3	Formylglycine-generating enzyme (SUMF1_HUMAN)	40.5305	70.32	11.5	0.00557668					Related Proteins	Q8NBK3-3, Q8NBK3-4, Q8NBK3-5	Q8NBK3, Q8NBK3-3, Q8NBK3-4, Q8NBK3-5	3	6	0	6	9	100	0	Confident_x000D_	Formylglycine-generating enzyme (SUMF1_HUMAN)	40.5305	70.32	12.3	0.0096415					Related Proteins	Q8NBK3-2, Q8NBK3-4, Q8NBK3-5	Q8NBK3, Q8NBK3-2, Q8NBK3-4, Q8NBK3-5	3	5	0	6	7	100	0	Confident_x000D_	Formylglycine-generating enzyme (SUMF1_HUMAN)	40.5305	70.32	9.63	0.00760456
Q8NBK3	Formylglycine-generating enzyme (SUMF1_HUMAN)	40.5305	70.32	11.5	0.00557668					Related Proteins	Q8NBK3-3, Q8NBK3-4, Q8NBK3-5	Q8NBK3, Q8NBK3-3, Q8NBK3-4, Q8NBK3-5	3	6	0	6	9	100	0	Confident_x000D_	Formylglycine-generating enzyme (SUMF1_HUMAN)	40.5305	70.32	12.3	0.0096415					Related Proteins	Q8NBK3-2, Q8NBK3-4, Q8NBK3-5	Q8NBK3, Q8NBK3-2, Q8NBK3-4, Q8NBK3-5	3	5	0	6	7	100	0	Confident_x000D_	Formylglycine-generating enzyme (SUMF1_HUMAN)	40.5305	70.32	8.29	0.00570342
Q8NBK3	Formylglycine-generating enzyme (SUMF1_HUMAN)	40.5305	70.32	11.5	0.00557668					Related Proteins	Q8NBK3-3, Q8NBK3-4, Q8NBK3-5	Q8NBK3, Q8NBK3-3, Q8NBK3-4, Q8NBK3-5	3	6	0	6	9	100	0	Confident_x000D_	Formylglycine-generating enzyme (SUMF1_HUMAN)	40.5305	70.32	12.83	0.00583922					Related Proteins	Q8NBK3-2, Q8NBK3-3, Q8NBK3-5	Q8NBK3, Q8NBK3-2, Q8NBK3-3, Q8NBK3-5	3	5	0	5	6	100	0	Confident_x000D_	Formylglycine-generating enzyme (SUMF1_HUMAN)	40.5305	70.32	9.09	0.00988593
Q8NBK3	Formylglycine-generating enzyme (SUMF1_HUMAN)	40.5305	70.32	11.5	0.00557668					Related Proteins	Q8NBK3-3, Q8NBK3-4, Q8NBK3-5	Q8NBK3, Q8NBK3-3, Q8NBK3-4, Q8NBK3-5	3	6	0	6	9	100	0	Confident_x000D_	Formylglycine-generating enzyme (SUMF1_HUMAN)	40.5305	70.32	12.83	0.00583922					Related Proteins	Q8NBK3-2, Q8NBK3-3, Q8NBK3-5	Q8NBK3, Q8NBK3-2, Q8NBK3-3, Q8NBK3-5	3	5	0	5	6	100	0	Confident_x000D_	Formylglycine-generating enzyme (SUMF1_HUMAN)	40.5305	70.32	9.63	0.00760456
Q8NBK3	Formylglycine-generating enzyme (SUMF1_HUMAN)	40.5305	70.32	11.5	0.00557668					Related Proteins	Q8NBK3-3, Q8NBK3-4, Q8NBK3-5	Q8NBK3, Q8NBK3-3, Q8NBK3-4, Q8NBK3-5	3	6	0	6	9	100	0	Confident_x000D_	Formylglycine-generating enzyme (SUMF1_HUMAN)	40.5305	70.32	12.83	0.00583922					Related Proteins	Q8NBK3-2, Q8NBK3-3, Q8NBK3-5	Q8NBK3, Q8NBK3-2, Q8NBK3-3, Q8NBK3-5	3	5	0	5	6	100	0	Confident_x000D_	Formylglycine-generating enzyme (SUMF1_HUMAN)	40.5305	70.32	8.29	0.00570342
Q8NBK3	Formylglycine-generating enzyme (SUMF1_HUMAN)	40.5305	70.32	11.5	0.00557668					Related Proteins	Q8NBK3-3, Q8NBK3-4, Q8NBK3-5	Q8NBK3, Q8NBK3-3, Q8NBK3-4, Q8NBK3-5	3	6	0	6	9	100	0	Confident_x000D_	Formylglycine-generating enzyme (SUMF1_HUMAN)	40.5305	70.32	11.5	0.0096415					Related Proteins	Q8NBK3-3, Q8NBK3-4, Q8NBK3-5	Q8NBK3, Q8NBK3-3, Q8NBK3-4, Q8NBK3-5	3	5	0	6	7	100	0	Confident_x000D_	Formylglycine-generating enzyme (SUMF1_HUMAN)	40.5305	70.32	9.09	0.00988593
Q8NBK3	Formylglycine-generating enzyme (SUMF1_HUMAN)	40.5305	70.32	11.5	0.00557668					Related Proteins	Q8NBK3-3, Q8NBK3-4, Q8NBK3-5	Q8NBK3, Q8NBK3-3, Q8NBK3-4, Q8NBK3-5	3	6	0	6	9	100	0	Confident_x000D_	Formylglycine-generating enzyme (SUMF1_HUMAN)	40.5305	70.32	11.5	0.0096415					Related Proteins	Q8NBK3-3, Q8NBK3-4, Q8NBK3-5	Q8NBK3, Q8NBK3-3, Q8NBK3-4, Q8NBK3-5	3	5	0	6	7	100	0	Confident_x000D_	Formylglycine-generating enzyme (SUMF1_HUMAN)	40.5305	70.32	9.63	0.00760456
Q8NBK3	Formylglycine-generating enzyme (SUMF1_HUMAN)	40.5305	70.32	11.5	0.00557668					Related Proteins	Q8NBK3-3, Q8NBK3-4, Q8NBK3-5	Q8NBK3, Q8NBK3-3, Q8NBK3-4, Q8NBK3-5	3	6	0	6	9	100	0	Confident_x000D_	Formylglycine-generating enzyme (SUMF1_HUMAN)	40.5305	70.32	11.5	0.0096415					Related Proteins	Q8NBK3-3, Q8NBK3-4, Q8NBK3-5	Q8NBK3, Q8NBK3-3, Q8NBK3-4, Q8NBK3-5	3	5	0	6	7	100	0	Confident_x000D_	Formylglycine-generating enzyme (SUMF1_HUMAN)	40.5305	70.32	8.29	0.00570342
O15400	Syntaxin-7 (STX7_HUMAN)	29.7973	86.21	17.24	0.0140741					Related Proteins	O15400-2	O15400, O15400-2	3	4	4	5	6	100	0	Confident_x000D_	Syntaxin-7 (STX7_HUMAN)	29.7973	86.21	14.56	0.0148148					Related Proteins	O15400-2	O15400, O15400-2	3	5	5	5	7	100	0	Confident_x000D_	Syntaxin-7 (STX7_HUMAN)	29.7973	86.21	18.39	0.0159259
Q9BTE3	Mini-chromosome maintenance complex-binding protein (MCMBP_HUMAN)	72.9338	72.9	34.11	0.0109252					Single Protein		Q9BTE3	17	24	2	30	36	100	0	Confident_x000D_	Mini-chromosome maintenance complex-binding protein (MCMBP_HUMAN)	72.9338	72.9	33.96	0.0105641					Single Protein		Q9BTE3	18	21	1	29	32	100	0	Confident_x000D_	Mini-chromosome maintenance complex-binding protein (MCMBP_HUMAN)	72.9338	72.9	22.74	0.0101672
Q9UMZ2-3	Isoform 2 of Synergin gamma (SYNRG_HUMAN)	132.57	71.28	7.12	0.0013963					Related Proteins	Q9UMZ2, Q9UMZ2-4, Q9UMZ2-5, Q9UMZ2-6, Q9UMZ2-7, Q9UMZ2-8, Q9UMZ2-9	Q9UMZ2, Q9UMZ2-3, Q9UMZ2-4, Q9UMZ2-5, Q9UMZ2-6, Q9UMZ2-7, Q9UMZ2-8, Q9UMZ2-9	6	10	0	7	11	100	0	Confident_x000D_
Q9UMX0	Ubiquilin-1 (UBQL1_HUMAN)	62.4794	36.5	18.51	0.0265158	Oxidation of M(M210)	Oxidation of M(1)			Related Proteins	Q9UMX0-2	Q9UMX0, Q9UMX0-2	9	14	0	21	26	100	0	Confident_x000D_	Ubiquilin-1 (UBQL1_HUMAN)	62.4794	36.5	18.51	0.0273227					Related Proteins	Q9UMX0-2	Q9UMX0, Q9UMX0-2	8	13	0	21	26	100	0	Confident_x000D_	Ubiquilin-1 (UBQL1_HUMAN)	62.4794	36.5	21.05	0.0267646	Oxidation of M(M215)	Oxidation of M(1)
Q9UMX0	Ubiquilin-1 (UBQL1_HUMAN)	62.4794	36.5	18.51	0.0265158	Oxidation of M(M210)	Oxidation of M(1)			Related Proteins	Q9UMX0-2	Q9UMX0, Q9UMX0-2	9	14	0	21	26	100	0	Confident_x000D_	Ubiquilin-1 (UBQL1_HUMAN)	62.4794	36.5	18.51	0.0273227					Related Proteins	Q9UMX0-2	Q9UMX0, Q9UMX0-2	8	13	0	21	26	100	0	Confident_x000D_	Ubiquilin-1 (UBQL1_HUMAN)	62.4794	36.5	16.98	0.0137721
Q9UMX0	Ubiquilin-1 (UBQL1_HUMAN)	62.4794	36.5	14.43	0.0101605	Oxidation of M(M445)	Oxidation of M(1)			Related Proteins	Q9UMX0-3	Q9UMX0, Q9UMX0-3	6	9	0	9	12	100	0	Confident_x000D_	Ubiquilin-1 (UBQL1_HUMAN)	62.4794	36.5	18.51	0.0273227					Related Proteins	Q9UMX0-2	Q9UMX0, Q9UMX0-2	8	13	0	21	26	100	0	Confident_x000D_	Ubiquilin-1 (UBQL1_HUMAN)	62.4794	36.5	21.05	0.0267646	Oxidation of M(M215)	Oxidation of M(1)
Q9UMX0	Ubiquilin-1 (UBQL1_HUMAN)	62.4794	36.5	14.43	0.0101605	Oxidation of M(M445)	Oxidation of M(1)			Related Proteins	Q9UMX0-3	Q9UMX0, Q9UMX0-3	6	9	0	9	12	100	0	Confident_x000D_	Ubiquilin-1 (UBQL1_HUMAN)	62.4794	36.5	18.51	0.0273227					Related Proteins	Q9UMX0-2	Q9UMX0, Q9UMX0-2	8	13	0	21	26	100	0	Confident_x000D_	Ubiquilin-1 (UBQL1_HUMAN)	62.4794	36.5	16.98	0.0137721
O43516	WAS/WASL-interacting protein family member 1 (WIPF1_HUMAN)	51.2274	90.66	9.74	0.00630744					Related Proteins	O43516-2, O43516-3	O43516, O43516-2, O43516-3	4	8	0	8	11	100	0	Confident_x000D_	WAS/WASL-interacting protein family member 1 (WIPF1_HUMAN)	51.2274	90.66	13.72	0.00721857					Related Proteins	O43516-2, O43516-3	O43516, O43516-2, O43516-3	5	11	0	9	13	100	0	Confident_x000D_	WAS/WASL-interacting protein family member 1 (WIPF1_HUMAN)	51.2274	90.66	14.71	0.00728209
Q14974	Importin subunit beta-1 (IMB1_HUMAN)	97.108	71.35	44.75	0.0174505	Oxidation of M(M1, M268, M564, M788, M842)	Oxidation of M(5)			Single Protein		Q14974	33	34	34	85	89	100	0	Confident_x000D_	Importin subunit beta-1 (IMB1_HUMAN)	97.108	71.35	46.12	0.0168808	Oxidation of M(M1, M788)	Oxidation of M(2)			Single Protein		Q14974	33	38	38	90	98	100	0	Confident_x000D_	Importin subunit beta-1 (IMB1_HUMAN)	97.108	71.35	38.81	0.0194214	Oxidation of M(M1, M788)	Oxidation of M(2)
Q13643	Four and a half LIM domains protein 3 (FHL3_HUMAN)	31.1706	63.57	6.07	0.00970874					Single Protein		Q13643	1	4	4	2	5	100	0	Doubtful_x000D_	Four and a half LIM domains protein 3 (FHL3_HUMAN)	31.1706	63.57	6.07	0.00970874					Single Protein		Q13643	1	1	1	2	2	100	0	Doubtful_x000D_	Four and a half LIM domains protein 3 (FHL3_HUMAN)	31.1706	63.57	6.07	0.00970874
P61204	ADP-ribosylation factor 3 (ARF3_HUMAN)	20.5877	85.08	32.04	0.0189994	Oxidation of M(M22, M110, M134)	Oxidation of M(3)			Related Proteins	P61204-2	P61204, P61204-2	11	12	1	21	23	97.0149	0	Confident_x000D_	ADP-ribosylation factor 3 (ARF3_HUMAN)	20.5877	85.08	29.83	0.0215886	Oxidation of M(M110, M134)	Oxidation of M(2)			Related Proteins	P61204-2	P61204, P61204-2	8	10	1	20	23	100	0	Confident_x000D_	ADP-ribosylation factor 3 (ARF3_HUMAN)	20.5877	85.08	29.83	0.01977	Oxidation of M(M110, M134)	Oxidation of M(2)
P52292	Importin subunit alpha-1 (IMA1_HUMAN)	57.8259	67.11	29.49	0.0222919					Single Protein		P52292	11	12	12	24	25	100	0	Confident_x000D_	Importin subunit alpha-1 (IMA1_HUMAN)	57.8259	67.11	26.65	0.0169274					Single Protein		P52292	11	15	14	25	30	100	0	Confident_x000D_	Importin subunit alpha-1 (IMA1_HUMAN)	57.8259	67.11	26.65	0.016971
P25325	3-mercaptopyruvate sulfurtransferase (THTM_HUMAN)	33.1576	90.91	40.74	0.00860657					Related Proteins	P25325-2	P25325, P25325-2	9	10	0	15	16	100	0	Confident_x000D_	3-mercaptopyruvate sulfurtransferase (THTM_HUMAN)	33.1576	90.91	36.7	0.020687					Related Proteins	P25325-2	P25325, P25325-2	8	10	10	16	18	100	0	Confident_x000D_	3-mercaptopyruvate sulfurtransferase (THTM_HUMAN)	33.1576	90.91	35.02	0.0203463
P52294	Importin subunit alpha-5 (IMA5_HUMAN)	60.1835	62.64	22.3	0.018124					Single Protein		P52294	10	13	6	21	24	100	0	Confident_x000D_	Importin subunit alpha-5 (IMA5_HUMAN)	60.1835	62.64	24.35	0.0177441					Single Protein		P52294	10	16	7	22	29	100	0	Confident_x000D_	Importin subunit alpha-5 (IMA5_HUMAN)	60.1835	62.64	21.75	0.0170307
O94760	N(G),N(G)-dimethylarginine dimethylaminohydrolase 1 (DDAH1_HUMAN)	31.1019	87.72	50.53	0.0250635	Oxidation of M(M1)	Oxidation of M(1)			Single Protein		O94760	11	12	11	23	24	100	0	Confident_x000D_	N(G),N(G)-dimethylarginine dimethylaminohydrolase 1 (DDAH1_HUMAN)	31.1019	87.72	56.49	0.0270758					Single Protein		O94760	12	13	12	23	25	100	0	Confident_x000D_	N(G),N(G)-dimethylarginine dimethylaminohydrolase 1 (DDAH1_HUMAN)	31.1019	87.72	43.86	0.016481
P02545-2	Isoform C of Prelamin-A/C (LMNA_HUMAN)	65.0956	100	60.66	0.0103948	Oxidation of M(M352)	Oxidation of M(1)			Single Protein		P02545-2	38	40	1	80	83	100	0	Confident_x000D_
Q9BTC0	Death-inducer obliterator 1 (DIDO1_HUMAN)	243.723	88.17	2.68	0.0011068					Single Protein		Q9BTC0	5	14	14	6	15	100	0	Confident_x000D_	Death-inducer obliterator 1 (DIDO1_HUMAN)	243.723	88.17	2.81	0.00149459					Single Protein		Q9BTC0	4	11	11	5	13	99.974	0	Confident_x000D_	Death-inducer obliterator 1 (DIDO1_HUMAN)	243.723	88.17	10.76	0.00285312	Oxidation of M(M1)	Oxidation of M(1)
O15397	Importin-8 (IPO8_HUMAN)	119.861	80.23	2.22	0.00187477					Related Proteins	O15397-2	O15397, O15397-2	2	5	4	3	6	97.1014	0	Confident_x000D_
Q14997	Proteasome activator complex subunit 4 (PSME4_HUMAN)	211.199	85.35	1.57	0.000905797					Single Protein		Q14997	2	6	6	3	6	95.5224	0	Confident_x000D_	Proteasome activator complex subunit 4 (PSME4_HUMAN)	211.199	85.35	2.44	0.00171095					Single Protein		Q14997	3	7	7	4	8	89.8305	0	Confident_x000D_	Proteasome activator complex subunit 4 (PSME4_HUMAN)	211.199	85.35	2.66	0.00201288
Q4VC44	FLYWCH-type zinc finger-containing protein 1 (FWCH1_HUMAN)	80.0577	85.89	1.96	0.000496032					Related Proteins	Q4VC44-2, Q4VC44-3	Q4VC44, Q4VC44-2, Q4VC44-3	1	3	0	1	3	100	0	Doubtful_x000D_	FLYWCH-type zinc finger-containing protein 1 (FWCH1_HUMAN)	80.0577	85.89	1.96	0.000744048					Related Proteins	Q4VC44-2, Q4VC44-3, Q96CP2	Q4VC44, Q4VC44-2, Q4VC44-3, Q96CP2	1	1	0	1	1	100	0	Doubtful_x000D_	FLYWCH-type zinc finger-containing protein 1 (FWCH1_HUMAN)	80.0577	85.89	1.96	0.0014881
O94776	Metastasis-associated protein MTA2 (MTA2_HUMAN)	74.9757	100	17.96	0.0113155	Oxidation of M(M220)	Oxidation of M(1)			Single Protein		O94776	10	17	16	20	28	100	0	Confident_x000D_	Metastasis-associated protein MTA2 (MTA2_HUMAN)	74.9757	100	18.26	0.00876699					Single Protein		O94776	10	17	17	19	27	100	0	Confident_x000D_	Metastasis-associated protein MTA2 (MTA2_HUMAN)	74.9757	100	32.04	0.0105046
P48426	Phosphatidylinositol 5-phosphate 4-kinase type-2 alpha (PI42A_HUMAN)	46.1955	77.34	18.47	0.0141985					Related Proteins	P48426-2	P48426, P48426-2	6	7	5	11	12	100	0	Confident_x000D_	Phosphatidylinositol 5-phosphate 4-kinase type-2 alpha (PI42A_HUMAN)	46.1955	77.34	20.69	0.0150478					Related Proteins	P48426-2	P48426, P48426-2	7	11	6	13	18	100	0	Confident_x000D_	Phosphatidylinositol 5-phosphate 4-kinase type-2 alpha (PI42A_HUMAN)	46.1955	77.34	20.44	0.0140393
Q6ULP2	Aftiphilin (AFTIN_HUMAN)	102.05	65.06	5.77	0.00287356					Related Proteins	Q6ULP2-6, Q6ULP2-8, Q6ULP2-9	Q6ULP2, Q6ULP2-6, Q6ULP2-8, Q6ULP2-9	3	8	8	4	8	95.5224	0	Confident_x000D_	Aftiphilin (AFTIN_HUMAN)	102.05	65.06	1.18	0.0015674					Related Proteins	Q6ULP2-6, Q6ULP2-8, Q6ULP2-9	Q6ULP2, Q6ULP2-6, Q6ULP2-8, Q6ULP2-9	1	6	6	1	6	100	0	Doubtful_x000D_
Q9UJV9	Probable ATP-dependent RNA helicase DDX41 (DDX41_HUMAN)	69.793	100	14.95	0.00710266					Single Protein		Q9UJV9	8	9	9	11	13	100	0	Confident_x000D_	Probable ATP-dependent RNA helicase DDX41 (DDX41_HUMAN)	69.793	100	11.58	0.00675241					Single Protein		Q9UJV9	6	11	11	9	14	100	0	Confident_x000D_	Probable ATP-dependent RNA helicase DDX41 (DDX41_HUMAN)	69.793	100	14.63	0.00810749
Q96QG7	Myotubularin-related protein 9 (MTMR9_HUMAN)	63.4211	70.13	6.74	0.00468165	Oxidation of M(M292)	Oxidation of M(1)			Single Protein		Q96QG7	4	6	6	4	6	100	0	Confident_x000D_	Myotubularin-related protein 9 (MTMR9_HUMAN)	63.4211	70.13	6.74	0.00486891					Single Protein		Q96QG7	3	4	4	4	5	100	0	Confident_x000D_	Myotubularin-related protein 9 (MTMR9_HUMAN)	63.4211	70.13	4.01	0.00337079
Q8WWM7	Ataxin-2-like protein (ATX2L_HUMAN)	113.304	53.86	37.4	0.0134101	Oxidation of M(M315, M408)	Oxidation of M(2)			Single Protein		Q8WWM7	29	36	36	57	66	100	0	Confident_x000D_	Ataxin-2-like protein (ATX2L_HUMAN)	113.304	53.86	35.53	0.00972112	Oxidation of M(M315)	Oxidation of M(1)			Single Protein		Q8WWM7	27	32	1	54	60	100	0	Confident_x000D_	Ataxin-2-like protein (ATX2L_HUMAN)	113.304	53.86	40.47	0.0128417	Oxidation of M(M315, M408)	Oxidation of M(2)
Q9Y2Y0	ADP-ribosylation factor-like protein 2-binding protein (AR2BP_HUMAN)	18.8101	74.85	7.36	0.0163934					Related Proteins	Q9Y2Y0-2	Q9Y2Y0, Q9Y2Y0-2	1	1	1	2	2	100	0	Doubtful_x000D_	ADP-ribosylation factor-like protein 2-binding protein (AR2BP_HUMAN)	18.8101	74.85	16.56	0.0204918					Related Proteins	Q9Y2Y0-2	Q9Y2Y0, Q9Y2Y0-2	2	2	2	3	3	100	0	Confident_x000D_
Q9Y5A9	YTH domain-containing family protein 2 (YTHD2_HUMAN)	62.2957	54.58	25.91	0.0129793					Single Protein		Q9Y5A9	13	16	13	21	25	100	0	Confident_x000D_	YTH domain-containing family protein 2 (YTHD2_HUMAN)	62.2957	54.58	25.56	0.0152755					Single Protein		Q9Y5A9	13	15	11	22	24	100	0	Confident_x000D_	YTH domain-containing family protein 2 (YTHD2_HUMAN)	62.2957	54.58	18.65	0.0152435
Q13685	Angio-associated migratory cell protein (AAMP_HUMAN)	46.7214	50.23	19.12	0.0285933					Single Protein		Q13685	6	6	6	12	13	100	0	Confident_x000D_	Angio-associated migratory cell protein (AAMP_HUMAN)	46.7214	50.23	18.2	0.0308869					Single Protein		Q13685	6	8	8	13	15	100	0	Confident_x000D_	Angio-associated migratory cell protein (AAMP_HUMAN)	46.7214	50.23	13.13	0.0221713
Q8N4Q1	Mitochondrial intermembrane space import and assembly protein 40 (MIA40_HUMAN)	15.9861	63.38	45.77	0.0324074					Related Proteins	Q8N4Q1-2	Q8N4Q1, Q8N4Q1-2	4	6	6	6	9	100	0	Confident_x000D_	Mitochondrial intermembrane space import and assembly protein 40 (MIA40_HUMAN)	15.9861	63.38	35.92	0.0101852					Related Proteins	Q8N4Q1-2	Q8N4Q1, Q8N4Q1-2	3	4	0	3	4	96.6102	0	Confident_x000D_	Mitochondrial intermembrane space import and assembly protein 40 (MIA40_HUMAN)	15.9861	63.38	29.58	0.0111111
Q9Y5B0	RNA polymerase II subunit A C-terminal domain phosphatase (CTDP1_HUMAN)	104.335	83.04	7.28	0.00470258	Oxidation of M(M297)	Oxidation of M(1)			Single Protein		Q9Y5B0	7	12	12	12	16	100	0	Confident_x000D_	RNA polymerase II subunit A C-terminal domain phosphatase (CTDP1_HUMAN)	104.335	83.04	6.76	0.00428464					Single Protein		Q9Y5B0	5	14	14	7	16	100	0	Confident_x000D_	RNA polymerase II subunit A C-terminal domain phosphatase (CTDP1_HUMAN)	104.335	83.04	6.04	0.00258588
Q9UJX4	Anaphase-promoting complex subunit 5 (APC5_HUMAN)	85.0228	83.05	11.13	0.00380296					Single Protein		Q9UJX4	5	10	10	6	11	100	0	Confident_x000D_	Anaphase-promoting complex subunit 5 (APC5_HUMAN)	85.0228	83.05	6.62	0.00497703					Single Protein		Q9UJX4	3	5	4	6	8	100	0	Confident_x000D_	Anaphase-promoting complex subunit 5 (APC5_HUMAN)	85.0228	83.05	2.12	0.00153139
Q9UJX3	Anaphase-promoting complex subunit 7 (APC7_HUMAN)	66.8128	87.15	9.85	0.00446999					Single Protein		Q9UJX3	3	7	7	5	9	100	0	Confident_x000D_	Anaphase-promoting complex subunit 7 (APC7_HUMAN)	66.8128	87.15	6.18	0.00478927					Single Protein		Q9UJX3	2	5	5	3	6	100	0	Confident_x000D_	Anaphase-promoting complex subunit 7 (APC7_HUMAN)	66.8128	87.15	17.7	0.00704251
Q9Y5B9	FACT complex subunit SPT16 (SP16H_HUMAN)	119.838	87.39	34.86	0.00817635					Single Protein		Q9Y5B9	34	42	42	63	73	100	0	Confident_x000D_	FACT complex subunit SPT16 (SP16H_HUMAN)	119.838	87.39	32.95	0.0109857	Oxidation of M(M203)	Oxidation of M(1)			Single Protein		Q9Y5B9	33	36	36	65	68	100	0	Confident_x000D_	FACT complex subunit SPT16 (SP16H_HUMAN)	119.838	87.39	31.33	0.00908631	Oxidation of M(M203)	Oxidation of M(1)
P52272	Heterogeneous nuclear ribonucleoprotein M (HNRPM_HUMAN)	77.4643	86.44	50.27	0.0145814	Oxidation of M(M18, M326, M346, M349, M419, M457, M490, M532, M537, M558, M571, M584, M592, M596, M611)	Oxidation of M(15)	Oxidation of M (M369-{M367 M369})	Oxidation of M (1)	Related Proteins	P52272-2	P52272, P52272-2	49	60	60	113	128	100	0	Confident_x000D_	Heterogeneous nuclear ribonucleoprotein M (HNRPM_HUMAN)	77.4643	86.44	57.67	0.0217582	Oxidation of M(M18, M226, M326, M346, M349, M367, M369, M419, M427, M457, M490, M532, M537, M558, M571, M584, M592, M596, M611)	Oxidation of M(19)			Single Protein		P52272	58	71	71	130	148	100	0	Confident_x000D_	Heterogeneous nuclear ribonucleoprotein M (HNRPM_HUMAN)	77.4643	86.44	53.7	0.0170139	Oxidation of M(M18, M326, M346, M349, M367, M369, M419, M427, M457, M486, M490, M532, M537, M558, M571, M584, M592, M596, M611)	Oxidation of M(19)
P53582	Methionine aminopeptidase 1 (MAP11_HUMAN)	43.1872	92.23	35.75	0.0170039					Single Protein		P53582	10	12	12	21	23	100	0	Confident_x000D_	Methionine aminopeptidase 1 (MAP11_HUMAN)	43.1872	92.23	32.9	0.0144625					Single Protein		P53582	9	10	10	18	19	100	0	Confident_x000D_	Methionine aminopeptidase 1 (MAP11_HUMAN)	43.1872	92.23	32.9	0.0157486
O95466	Formin-like protein 1 (FMNL1_HUMAN)	121.777	77.27	17.09	0.00217816					Related Proteins	O95466-2, O95466-3	O95466, O95466-2, O95466-3	14	17	0	18	21	100	0	Confident_x000D_																					Formin-like protein 1 (FMNL1_HUMAN)	121.777	77.27	16.73	0.00342173
Q9H9A5	CCR4-NOT transcription complex subunit 10 (CNO10_HUMAN)	82.2575	79.03	5.51	0.00464396					Related Proteins	Q9H9A5-2, Q9H9A5-3, Q9H9A5-4, Q9H9A5-6	Q9H9A5, Q9H9A5-2, Q9H9A5-3, Q9H9A5-4, Q9H9A5-6	3	7	0	6	9	100	0	Confident_x000D_	CCR4-NOT transcription complex subunit 10 (CNO10_HUMAN)	82.2575	79.03	5.51	0.00541796					Related Proteins	Q9H9A5-3, Q9H9A5-4, Q9H9A5-6	Q9H9A5, Q9H9A5-3, Q9H9A5-4, Q9H9A5-6	3	7	0	6	10	100	0	Confident_x000D_	CCR4-NOT transcription complex subunit 10 (CNO10_HUMAN)	82.2575	79.03	7.53	0.00474716
Q9H9A5	CCR4-NOT transcription complex subunit 10 (CNO10_HUMAN)	82.2575	79.03	5.51	0.00464396					Related Proteins	Q9H9A5-2, Q9H9A5-3, Q9H9A5-4, Q9H9A5-6	Q9H9A5, Q9H9A5-2, Q9H9A5-3, Q9H9A5-4, Q9H9A5-6	3	7	0	6	9	100	0	Confident_x000D_	CCR4-NOT transcription complex subunit 10 (CNO10_HUMAN)	82.2575	79.03	5.51	0.00541796					Related Proteins	Q9H9A5-3, Q9H9A5-4, Q9H9A5-6	Q9H9A5, Q9H9A5-3, Q9H9A5-4, Q9H9A5-6	3	7	0	6	10	100	0	Confident_x000D_	CCR4-NOT transcription complex subunit 10 (CNO10_HUMAN)	82.2575	79.03	4.7	0.00567595
Q9H9A5	CCR4-NOT transcription complex subunit 10 (CNO10_HUMAN)	82.2575	79.03	5.51	0.00464396					Related Proteins	Q9H9A5-2, Q9H9A5-3, Q9H9A5-4, Q9H9A5-6	Q9H9A5, Q9H9A5-2, Q9H9A5-3, Q9H9A5-4, Q9H9A5-6	3	7	0	6	9	100	0	Confident_x000D_	CCR4-NOT transcription complex subunit 10 (CNO10_HUMAN)	82.2575	79.03	6.18	0.00464396					Related Proteins	Q9H9A5-2, Q9H9A5-5, Q9H9A5-6	Q9H9A5, Q9H9A5-2, Q9H9A5-5, Q9H9A5-6	3	5	0	5	7	100	0	Confident_x000D_	CCR4-NOT transcription complex subunit 10 (CNO10_HUMAN)	82.2575	79.03	7.53	0.00474716
Q9H9A5	CCR4-NOT transcription complex subunit 10 (CNO10_HUMAN)	82.2575	79.03	5.51	0.00464396					Related Proteins	Q9H9A5-2, Q9H9A5-3, Q9H9A5-4, Q9H9A5-6	Q9H9A5, Q9H9A5-2, Q9H9A5-3, Q9H9A5-4, Q9H9A5-6	3	7	0	6	9	100	0	Confident_x000D_	CCR4-NOT transcription complex subunit 10 (CNO10_HUMAN)	82.2575	79.03	6.18	0.00464396					Related Proteins	Q9H9A5-2, Q9H9A5-5, Q9H9A5-6	Q9H9A5, Q9H9A5-2, Q9H9A5-5, Q9H9A5-6	3	5	0	5	7	100	0	Confident_x000D_	CCR4-NOT transcription complex subunit 10 (CNO10_HUMAN)	82.2575	79.03	4.7	0.00567595
Q9H9A5	CCR4-NOT transcription complex subunit 10 (CNO10_HUMAN)	82.2575	79.03	4.7	0.00567595					Related Proteins	Q9H9A5-2, Q9H9A5-5, Q9H9A5-6	Q9H9A5, Q9H9A5-2, Q9H9A5-5, Q9H9A5-6	2	6	0	6	9	100	0	Confident_x000D_	CCR4-NOT transcription complex subunit 10 (CNO10_HUMAN)	82.2575	79.03	5.51	0.00541796					Related Proteins	Q9H9A5-3, Q9H9A5-4, Q9H9A5-6	Q9H9A5, Q9H9A5-3, Q9H9A5-4, Q9H9A5-6	3	7	0	6	10	100	0	Confident_x000D_	CCR4-NOT transcription complex subunit 10 (CNO10_HUMAN)	82.2575	79.03	7.53	0.00474716
Q9H9A5	CCR4-NOT transcription complex subunit 10 (CNO10_HUMAN)	82.2575	79.03	4.7	0.00567595					Related Proteins	Q9H9A5-2, Q9H9A5-5, Q9H9A5-6	Q9H9A5, Q9H9A5-2, Q9H9A5-5, Q9H9A5-6	2	6	0	6	9	100	0	Confident_x000D_	CCR4-NOT transcription complex subunit 10 (CNO10_HUMAN)	82.2575	79.03	5.51	0.00541796					Related Proteins	Q9H9A5-3, Q9H9A5-4, Q9H9A5-6	Q9H9A5, Q9H9A5-3, Q9H9A5-4, Q9H9A5-6	3	7	0	6	10	100	0	Confident_x000D_	CCR4-NOT transcription complex subunit 10 (CNO10_HUMAN)	82.2575	79.03	4.7	0.00567595
Q9H9A5	CCR4-NOT transcription complex subunit 10 (CNO10_HUMAN)	82.2575	79.03	4.7	0.00567595					Related Proteins	Q9H9A5-2, Q9H9A5-5, Q9H9A5-6	Q9H9A5, Q9H9A5-2, Q9H9A5-5, Q9H9A5-6	2	6	0	6	9	100	0	Confident_x000D_	CCR4-NOT transcription complex subunit 10 (CNO10_HUMAN)	82.2575	79.03	6.18	0.00464396					Related Proteins	Q9H9A5-2, Q9H9A5-5, Q9H9A5-6	Q9H9A5, Q9H9A5-2, Q9H9A5-5, Q9H9A5-6	3	5	0	5	7	100	0	Confident_x000D_	CCR4-NOT transcription complex subunit 10 (CNO10_HUMAN)	82.2575	79.03	7.53	0.00474716
Q9H9A5	CCR4-NOT transcription complex subunit 10 (CNO10_HUMAN)	82.2575	79.03	4.7	0.00567595					Related Proteins	Q9H9A5-2, Q9H9A5-5, Q9H9A5-6	Q9H9A5, Q9H9A5-2, Q9H9A5-5, Q9H9A5-6	2	6	0	6	9	100	0	Confident_x000D_	CCR4-NOT transcription complex subunit 10 (CNO10_HUMAN)	82.2575	79.03	6.18	0.00464396					Related Proteins	Q9H9A5-2, Q9H9A5-5, Q9H9A5-6	Q9H9A5, Q9H9A5-2, Q9H9A5-5, Q9H9A5-6	3	5	0	5	7	100	0	Confident_x000D_	CCR4-NOT transcription complex subunit 10 (CNO10_HUMAN)	82.2575	79.03	4.7	0.00567595
Q9UJY4	ADP-ribosylation factor-binding protein GGA2 (GGA2_HUMAN)	67.1076	63.13	10.11	0.00879297					Single Protein		Q9UJY4	4	4	4	9	9	100	0	Confident_x000D_	ADP-ribosylation factor-binding protein GGA2 (GGA2_HUMAN)	67.1076	63.13	8.81	0.011191					Single Protein		Q9UJY4	4	5	5	9	10	100	0	Confident_x000D_	ADP-ribosylation factor-binding protein GGA2 (GGA2_HUMAN)	67.1076	63.13	17.94	0.0125157
Q96QD8	Sodium-coupled neutral amino acid transporter 2 (S38A2_HUMAN)	55.9895	50.79	4.15	0.00352113					Single Protein		Q96QD8	1	2	2	1	2	100	0	Doubtful_x000D_																					Sodium-coupled neutral amino acid transporter 2 (S38A2_HUMAN)	55.9895	50.79	4.15	0.00704225
P53597	Succinate--CoA ligase [ADP/GDP-forming] subunit alpha, mitochondrial (SUCA_HUMAN)	36.2268	66.47	19.65	0.0200725					Single Protein		P53597	5	6	6	10	11	100	0	Confident_x000D_	Succinate--CoA ligase [ADP/GDP-forming] subunit alpha, mitochondrial (SUCA_HUMAN)	36.2268	66.47	23.12	0.0223913					Single Protein		P53597	6	6	6	12	13	100	0	Confident_x000D_	Succinate--CoA ligase [ADP/GDP-forming] subunit alpha, mitochondrial (SUCA_HUMAN)	36.2268	66.47	23.12	0.0303623
Q16401	26S proteasome non-ATPase regulatory subunit 5 (PSMD5_HUMAN)	56.1604	81.35	39.68	0.0137747					Related Proteins	Q16401-2	Q16401, Q16401-2	14	14	14	23	25	100	0	Confident_x000D_	26S proteasome non-ATPase regulatory subunit 5 (PSMD5_HUMAN)	56.1604	81.35	34.72	0.0131004					Related Proteins	Q16401-2	Q16401, Q16401-2	12	14	14	23	26	100	0	Confident_x000D_	26S proteasome non-ATPase regulatory subunit 5 (PSMD5_HUMAN)	56.1604	81.35	29.56	0.010336
Q5T8P6	RNA-binding protein 26 (RBM26_HUMAN)	113.527	67.03	7.94	0.00506226					Related Proteins	Q5T8P6-2, Q5T8P6-3	Q5T8P6, Q5T8P6-2, Q5T8P6-3	6	15	14	12	22	100	0	Confident_x000D_	RNA-binding protein 26 (RBM26_HUMAN)	113.527	67.03	8.94	0.00479632					Related Proteins	Q5T8P6-2	Q5T8P6, Q5T8P6-2	7	13	12	12	18	100	0	Confident_x000D_	RNA-binding protein 26 (RBM26_HUMAN)	113.527	67.03	13.6	0.00732015
Q9BWS9	Chitinase domain-containing protein 1 (CHID1_HUMAN)	44.9123	91.09	21.88	0.0118283					Related Proteins	Q9BWS9-2, Q9BWS9-3	Q9BWS9, Q9BWS9-2, Q9BWS9-3	8	9	9	13	18	100	0	Confident_x000D_	Chitinase domain-containing protein 1 (CHID1_HUMAN)	44.9123	91.09	21.88	0.014738					Related Proteins	Q9BWS9-2, Q9BWS9-3	Q9BWS9, Q9BWS9-2, Q9BWS9-3	7	8	8	14	15	100	0	Confident_x000D_	Chitinase domain-containing protein 1 (CHID1_HUMAN)	44.9123	91.09	10.94	0.0130354
Q13574	Diacylglycerol kinase zeta (DGKZ_HUMAN)	124.05	81.92	11.28	0.0010834					Related Proteins	Q13574-2, Q13574-3, Q13574-4, Q13574-5, Q13574-6, Q13574-7	Q13574, Q13574-2, Q13574-3, Q13574-4, Q13574-5, Q13574-6, Q13574-7	7	14	0	10	18	100	0	Confident_x000D_	Diacylglycerol kinase zeta (DGKZ_HUMAN)	124.05	81.92	11.28	0.0024309					Related Proteins	Q13574-2, Q13574-3, Q13574-4, Q13574-5, Q13574-6, Q13574-7	Q13574, Q13574-2, Q13574-3, Q13574-4, Q13574-5, Q13574-6, Q13574-7	7	12	0	12	17	100	0	Confident_x000D_	Diacylglycerol kinase zeta (DGKZ_HUMAN)	124.05	81.92	9.58	0.00188519
Q9NYV4	Cyclin-dependent kinase 12 (CDK12_HUMAN)	164.054	76.64	2.01	0.000629774					Related Proteins	Q9NYV4-2, Q9NYV4-3	Q9NYV4, Q9NYV4-2, Q9NYV4-3	2	8	0	4	12	100	0	Confident_x000D_	Cyclin-dependent kinase 12 (CDK12_HUMAN)	164.054	76.64	2.01	0.000918876					Related Proteins	Q9NYV4-2, Q9NYV4-3	Q9NYV4, Q9NYV4-2, Q9NYV4-3	2	5	4	4	6	100	0	Confident_x000D_	Cyclin-dependent kinase 12 (CDK12_HUMAN)	164.054	76.64	5.57	0.00223156
Q9UJZ1	Stomatin-like protein 2, mitochondrial (STML2_HUMAN)	38.5102	75.56	41.57	0.0177345					Single Protein		Q9UJZ1	10	12	12	20	22	100	0	Confident_x000D_	Stomatin-like protein 2, mitochondrial (STML2_HUMAN)	38.5102	75.56	45.22	0.0138332					Single Protein		Q9UJZ1	10	11	11	18	20	100	0	Confident_x000D_	Stomatin-like protein 2, mitochondrial (STML2_HUMAN)	38.5102	75.56	48.03	0.0140062
Q12906-4	Isoform 4 of Interleukin enhancer-binding factor 3 (ILF3_HUMAN)	75.4608	86.53	58.02	0.00724207	Oxidation of M(M266, M336, M374, M465, M534)	Oxidation of M(5)			Related Proteins	Q12906-6, Q12906-7	Q12906-4, Q12906-6, Q12906-7	38	47	0	87	100	100	0	Confident_x000D_	Isoform 4 of Interleukin enhancer-binding factor 3 (ILF3_HUMAN)	75.4608	86.53	58.31	0.00679851	Oxidation of M(M266, M336, M374, M534)	Oxidation of M(4)			Related Proteins	Q12906-6, Q12906-7	Q12906-4, Q12906-6, Q12906-7	37	43	0	85	96	100	0	Confident_x000D_	Isoform 4 of Interleukin enhancer-binding factor 3 (ILF3_HUMAN)	75.4608	86.53	53.15	0.00716101	Oxidation of M(M266, M336, M534)	Oxidation of M(3)
Q9BRZ2	E3 ubiquitin-protein ligase TRIM56 (TRI56_HUMAN)	81.4365	87.68	9.93	0.00324977					Single Protein		Q9BRZ2	4	6	6	5	7	100	0	Confident_x000D_	E3 ubiquitin-protein ligase TRIM56 (TRI56_HUMAN)	81.4365	87.68	14.17	0.00369081					Single Protein		Q9BRZ2	6	16	16	8	18	100	0	Confident_x000D_	E3 ubiquitin-protein ligase TRIM56 (TRI56_HUMAN)	81.4365	87.68	4.37	0.00232126
Q9HCJ6	Synaptic vesicle membrane protein VAT-1 homolog-like (VAT1L_HUMAN)	45.8701	76.37	7.88	0.01					Single Protein		Q9HCJ6	2	4	4	4	7	100	0	Confident_x000D_	Synaptic vesicle membrane protein VAT-1 homolog-like (VAT1L_HUMAN)	45.8701	76.37	5.01	0.00857143					Single Protein		Q9HCJ6	1	4	4	3	7	100	0	Doubtful_x000D_	Synaptic vesicle membrane protein VAT-1 homolog-like (VAT1L_HUMAN)	45.8701	76.37	5.01	0.00571429
Q8IY67-2	Isoform 2 of Ribonucleoprotein PTB-binding 1 (RAVR1_HUMAN)	77.8113	64.14	34.1	0.0136386					Single Protein		Q8IY67-2	17	19	19	35	37	100	0	Confident_x000D_	Isoform 2 of Ribonucleoprotein PTB-binding 1 (RAVR1_HUMAN)	77.8113	64.14	34.37	0.0121835					Single Protein		Q8IY67-2	17	19	6	32	34	100	0	Confident_x000D_	Isoform 2 of Ribonucleoprotein PTB-binding 1 (RAVR1_HUMAN)	77.8113	64.14	43.98	0.0149796
P67936	Tropomyosin alpha-4 chain (TPM4_HUMAN)	28.5045	100	60.89	0.0378462					Single Protein		P67936	20	23	5	53	57	100	0	Confident_x000D_	Tropomyosin alpha-4 chain (TPM4_HUMAN)	28.5045	100	66.53	0.0308911					Single Protein		P67936	23	28	4	50	58	100	0	Confident_x000D_	Tropomyosin alpha-4 chain (TPM4_HUMAN)	28.5045	100	60.89	0.0277979
Q9HD26	Golgi-associated PDZ and coiled-coil motif-containing protein (GOPC_HUMAN)	50.4888	86.8	20.13	0.00924207					Related Proteins	Q9HD26-2	Q9HD26, Q9HD26-2	6	13	13	11	16	100	0	Confident_x000D_	Golgi-associated PDZ and coiled-coil motif-containing protein (GOPC_HUMAN)	50.4888	86.8	15.58	0.00955143					Related Proteins	Q9HD26-2	Q9HD26, Q9HD26-2	5	8	8	8	12	100	0	Confident_x000D_	Golgi-associated PDZ and coiled-coil motif-containing protein (GOPC_HUMAN)	50.4888	86.8	11.47	0.00734725
Q9BRX9	WD repeat domain-containing protein 83 (WDR83_HUMAN)	34.3208	76.51	6.98	0.00557621					Single Protein		Q9BRX9	2	4	4	2	4	86.5672	0	Confident_x000D_
Q9BRX2	Protein pelota homolog (PELO_HUMAN)	43.332	82.86	3.64	0.00286533					Single Protein		Q9BRX2	1	1	1	1	1	100	0	Doubtful_x000D_	Protein pelota homolog (PELO_HUMAN)	43.332	82.86	3.64	0.00286533					Single Protein		Q9BRX2	1	3	3	1	3	100	0	Doubtful_x000D_	Protein pelota homolog (PELO_HUMAN)	43.332	82.86	3.64	0.00286533
Q96P70	Importin-9 (IPO9_HUMAN)	115.889	56.87	16.91	0.00856629					Single Protein		Q96P70	13	21	21	25	33	100	0	Confident_x000D_	Importin-9 (IPO9_HUMAN)	115.889	56.87	15.85	0.0124521					Single Protein		Q96P70	12	17	17	26	32	100	0	Confident_x000D_	Importin-9 (IPO9_HUMAN)	115.889	56.87	13.26	0.00875006
Q9BRX5	DNA replication complex GINS protein PSF3 (PSF3_HUMAN)	24.5192	84.26	43.52	0.0235871					Single Protein		Q9BRX5	7	7	7	11	12	100	0	Confident_x000D_	DNA replication complex GINS protein PSF3 (PSF3_HUMAN)	24.5192	84.26	32.41	0.0250916					Single Protein		Q9BRX5	5	6	6	10	11	100	0	Confident_x000D_	DNA replication complex GINS protein PSF3 (PSF3_HUMAN)	24.5192	84.26	28.7	0.0228938
Q9NVA2	Septin-11 (SEP11_HUMAN)	49.3672	89.51	47.09	0.0210097					Single Protein		Q9NVA2	17	22	11	39	46	100	0	Confident_x000D_	Septin-11 (SEP11_HUMAN)	49.3672	89.51	46.62	0.0205275					Single Protein		Q9NVA2	16	18	9	35	38	100	0	Confident_x000D_	Septin-11 (SEP11_HUMAN)	49.3672	89.51	40.09	0.0192903
P31943	Heterogeneous nuclear ribonucleoprotein H (HNRH1_HUMAN)	49.1984	83.3	58.13	0.0842707	Oxidation of M(M93, M271, M293)	Oxidation of M(3)			Single Protein		P31943	30	35	25	176	201	100	0	Confident_x000D_	Heterogeneous nuclear ribonucleoprotein H (HNRH1_HUMAN)	49.1984	83.3	55.68	0.0886272	Oxidation of M(M1, M93, M271, M293)	Oxidation of M(4)			Single Protein		P31943	28	30	22	168	183	100	0	Confident_x000D_	Heterogeneous nuclear ribonucleoprotein H (HNRH1_HUMAN)	49.1984	83.3	51.67	0.11605	Oxidation of M(M93, M271, M293)	Oxidation of M(3)
Q9HCG8	Pre-mRNA-splicing factor CWC22 homolog (CWC22_HUMAN)	105.402	85.79	14.65	0.00809141					Single Protein		Q9HCG8	12	18	18	21	28	100	0	Confident_x000D_	Pre-mRNA-splicing factor CWC22 homolog (CWC22_HUMAN)	105.402	85.79	10.68	0.00608279					Single Protein		Q9HCG8	9	18	18	17	27	100	0	Confident_x000D_	Pre-mRNA-splicing factor CWC22 homolog (CWC22_HUMAN)	105.402	85.79	13.77	0.00967056
P17655	Calpain-2 catalytic subunit (CAN2_HUMAN)	79.9448	78.29	18	0.0120422					Single Protein		P17655	10	15	15	20	25	100	0	Confident_x000D_	Calpain-2 catalytic subunit (CAN2_HUMAN)	79.9448	78.29	23.14	0.0115205			Oxidation of M (M583-{M580 M583})	Oxidation of M (1)	Single Protein		P17655	11	15	15	20	24	100	0	Confident_x000D_	Calpain-2 catalytic subunit (CAN2_HUMAN)	79.9448	78.29	24.86	0.00993944
P16333	Cytoplasmic protein NCK1 (NCK1_HUMAN)	42.8374	81.96	7.43	0.00566343					Single Protein		P16333	3	6	5	3	6	85.0746	0	Confident_x000D_	Cytoplasmic protein NCK1 (NCK1_HUMAN)	42.8374	81.96	16.98	0.0105486					Single Protein		P16333	6	11	10	8	14	100	0	Confident_x000D_	Cytoplasmic protein NCK1 (NCK1_HUMAN)	42.8374	81.96	3.71	0.00323625
Q96P53	WD repeat and FYVE domain-containing protein 2 (WDFY2_HUMAN)	45.1252	93.25	10	0.00708333					Single Protein		Q96P53	3	4	4	4	5	100	0	Confident_x000D_	WD repeat and FYVE domain-containing protein 2 (WDFY2_HUMAN)	45.1252	93.25	6.75	0.00375					Single Protein		Q96P53	2	4	4	2	4	100	0	Confident_x000D_
Q9Y2Q3	Glutathione S-transferase kappa 1 (GSTK1_HUMAN)	25.4803	100	13.72	0.00530973					Related Proteins	Q9Y2Q3-2, Q9Y2Q3-4	Q9Y2Q3, Q9Y2Q3-2, Q9Y2Q3-4	2	4	0	3	5	100	0	Confident_x000D_	Glutathione S-transferase kappa 1 (GSTK1_HUMAN)	25.4803	100	13.72	0.0117994					Related Proteins	Q9Y2Q3-2, Q9Y2Q3-4	Q9Y2Q3, Q9Y2Q3-2, Q9Y2Q3-4	2	5	0	4	7	100	0	Confident_x000D_	Glutathione S-transferase kappa 1 (GSTK1_HUMAN)	25.4803	100	24.78	0.00715004
Q9Y2Q3	Glutathione S-transferase kappa 1 (GSTK1_HUMAN)	25.4803	100	13.72	0.00530973					Related Proteins	Q9Y2Q3-2, Q9Y2Q3-4	Q9Y2Q3, Q9Y2Q3-2, Q9Y2Q3-4	2	4	0	3	5	100	0	Confident_x000D_	Glutathione S-transferase kappa 1 (GSTK1_HUMAN)	25.4803	100	13.72	0.0117994					Related Proteins	Q9Y2Q3-2, Q9Y2Q3-4	Q9Y2Q3, Q9Y2Q3-2, Q9Y2Q3-4	2	5	0	4	7	100	0	Confident_x000D_	Glutathione S-transferase kappa 1 (GSTK1_HUMAN)	25.4803	100	26.99	0.0137872
Q9Y2Q3	Glutathione S-transferase kappa 1 (GSTK1_HUMAN)	25.4803	100	13.72	0.00530973					Related Proteins	Q9Y2Q3-2, Q9Y2Q3-4	Q9Y2Q3, Q9Y2Q3-2, Q9Y2Q3-4	2	4	0	3	5	100	0	Confident_x000D_	Glutathione S-transferase kappa 1 (GSTK1_HUMAN)	25.4803	100	15.93	0.0132743					Related Proteins	Q9Y2Q3-2, Q9Y2Q3-3	Q9Y2Q3, Q9Y2Q3-2, Q9Y2Q3-3	3	5	0	5	7	86.4407	0	Confident_x000D_	Glutathione S-transferase kappa 1 (GSTK1_HUMAN)	25.4803	100	24.78	0.00715004
Q9Y2Q3	Glutathione S-transferase kappa 1 (GSTK1_HUMAN)	25.4803	100	13.72	0.00530973					Related Proteins	Q9Y2Q3-2, Q9Y2Q3-4	Q9Y2Q3, Q9Y2Q3-2, Q9Y2Q3-4	2	4	0	3	5	100	0	Confident_x000D_	Glutathione S-transferase kappa 1 (GSTK1_HUMAN)	25.4803	100	15.93	0.0132743					Related Proteins	Q9Y2Q3-2, Q9Y2Q3-3	Q9Y2Q3, Q9Y2Q3-2, Q9Y2Q3-3	3	5	0	5	7	86.4407	0	Confident_x000D_	Glutathione S-transferase kappa 1 (GSTK1_HUMAN)	25.4803	100	26.99	0.0137872
Q9Y2Q3	Glutathione S-transferase kappa 1 (GSTK1_HUMAN)	25.4803	100	15.93	0.0141593					Related Proteins	Q9Y2Q3-2, Q9Y2Q3-3	Q9Y2Q3, Q9Y2Q3-2, Q9Y2Q3-3	3	5	0	5	7	97.0149	0	Confident_x000D_	Glutathione S-transferase kappa 1 (GSTK1_HUMAN)	25.4803	100	13.72	0.0117994					Related Proteins	Q9Y2Q3-2, Q9Y2Q3-4	Q9Y2Q3, Q9Y2Q3-2, Q9Y2Q3-4	2	5	0	4	7	100	0	Confident_x000D_	Glutathione S-transferase kappa 1 (GSTK1_HUMAN)	25.4803	100	24.78	0.00715004
Q9Y2Q3	Glutathione S-transferase kappa 1 (GSTK1_HUMAN)	25.4803	100	15.93	0.0141593					Related Proteins	Q9Y2Q3-2, Q9Y2Q3-3	Q9Y2Q3, Q9Y2Q3-2, Q9Y2Q3-3	3	5	0	5	7	97.0149	0	Confident_x000D_	Glutathione S-transferase kappa 1 (GSTK1_HUMAN)	25.4803	100	13.72	0.0117994					Related Proteins	Q9Y2Q3-2, Q9Y2Q3-4	Q9Y2Q3, Q9Y2Q3-2, Q9Y2Q3-4	2	5	0	4	7	100	0	Confident_x000D_	Glutathione S-transferase kappa 1 (GSTK1_HUMAN)	25.4803	100	26.99	0.0137872
Q9Y2Q3	Glutathione S-transferase kappa 1 (GSTK1_HUMAN)	25.4803	100	15.93	0.0141593					Related Proteins	Q9Y2Q3-2, Q9Y2Q3-3	Q9Y2Q3, Q9Y2Q3-2, Q9Y2Q3-3	3	5	0	5	7	97.0149	0	Confident_x000D_	Glutathione S-transferase kappa 1 (GSTK1_HUMAN)	25.4803	100	15.93	0.0132743					Related Proteins	Q9Y2Q3-2, Q9Y2Q3-3	Q9Y2Q3, Q9Y2Q3-2, Q9Y2Q3-3	3	5	0	5	7	86.4407	0	Confident_x000D_	Glutathione S-transferase kappa 1 (GSTK1_HUMAN)	25.4803	100	24.78	0.00715004
Q9Y2Q3	Glutathione S-transferase kappa 1 (GSTK1_HUMAN)	25.4803	100	15.93	0.0141593					Related Proteins	Q9Y2Q3-2, Q9Y2Q3-3	Q9Y2Q3, Q9Y2Q3-2, Q9Y2Q3-3	3	5	0	5	7	97.0149	0	Confident_x000D_	Glutathione S-transferase kappa 1 (GSTK1_HUMAN)	25.4803	100	15.93	0.0132743					Related Proteins	Q9Y2Q3-2, Q9Y2Q3-3	Q9Y2Q3, Q9Y2Q3-2, Q9Y2Q3-3	3	5	0	5	7	86.4407	0	Confident_x000D_	Glutathione S-transferase kappa 1 (GSTK1_HUMAN)	25.4803	100	26.99	0.0137872
P31949	Protein S100-A11 (S10AB_HUMAN)	11.7328	70.48	52.38	0.214543	Oxidation of M(M43)	Oxidation of M(1)			Single Protein		P31949	7	7	7	26	29	100	0	Confident_x000D_	Protein S100-A11 (S10AB_HUMAN)	11.7328	70.48	66.67	0.201593					Single Protein		P31949	8	10	10	26	30	100	0	Confident_x000D_	Protein S100-A11 (S10AB_HUMAN)	11.7328	70.48	42.86	0.194144
Q9BU61	NADH dehydrogenase [ubiquinone] 1 alpha subcomplex assembly factor 3 (NDUF3_HUMAN)	20.3374	79.89	12.5	0.0136054					Related Proteins	Q9BU61-2	Q9BU61, Q9BU61-2	1	2	2	2	3	94.0299	0	Doubtful_x000D_	NADH dehydrogenase [ubiquinone] 1 alpha subcomplex assembly factor 3 (NDUF3_HUMAN)	20.3374	79.89	13.59	0.0170068					Single Protein		Q9BU61	2	2	2	3	3	100	0	Doubtful_x000D_	NADH dehydrogenase [ubiquinone] 1 alpha subcomplex assembly factor 3 (NDUF3_HUMAN)	20.3374	79.89	18.48	0.0170068
Q9Y3U8	60S ribosomal protein L36 (RL36_HUMAN)	12.2459	100	10.48	0.0190476					Single Protein		Q9Y3U8	1	2	2	2	3	92.5373	0	Doubtful_x000D_	60S ribosomal protein L36 (RL36_HUMAN)	12.2459	100	10.48	0.0190476					Single Protein		Q9Y3U8	1	2	2	2	3	100	0	Doubtful_x000D_	60S ribosomal protein L36 (RL36_HUMAN)	12.2459	100	12.38	0.0142857
Q5H9R7	Serine/threonine-protein phosphatase 6 regulatory subunit 3 (PP6R3_HUMAN)	97.6076	76.29	17.3	0.00879456					Related Proteins	Q5H9R7-2, Q5H9R7-5	Q5H9R7, Q5H9R7-2, Q5H9R7-5	12	20	20	22	33	100	0	Confident_x000D_	Serine/threonine-protein phosphatase 6 regulatory subunit 3 (PP6R3_HUMAN)	97.6076	76.29	14.89	0.00745459					Related Proteins	Q5H9R7-2, Q5H9R7-5	Q5H9R7, Q5H9R7-2, Q5H9R7-5	11	19	19	21	31	100	0	Confident_x000D_	Serine/threonine-protein phosphatase 6 regulatory subunit 3 (PP6R3_HUMAN)	97.6076	76.29	13.75	0.00788884
Q16775	Hydroxyacylglutathione hydrolase, mitochondrial (GLO2_HUMAN)	33.7843	100	18.83	0.00849567					Related Proteins	Q16775-2	Q16775, Q16775-2	5	8	8	6	10	100	0	Confident_x000D_
Q8WVC0	RNA polymerase-associated protein LEO1 (LEO1_HUMAN)	75.3593	86.94	9.76	0.00661417					Single Protein		Q8WVC0	6	7	7	9	10	100	0	Confident_x000D_	RNA polymerase-associated protein LEO1 (LEO1_HUMAN)	75.3593	86.94	7.66	0.0043832					Related Proteins	Q8WVC0-2	Q8WVC0, Q8WVC0-2	5	10	10	6	12	100	0	Confident_x000D_	RNA polymerase-associated protein LEO1 (LEO1_HUMAN)	75.3593	86.94	10.96	0.00635171
P39019	40S ribosomal protein S19 (RS19_HUMAN)	16.0505	100	36.55	0.0379666	Oxidation of M(M88)	Oxidation of M(1)			Single Protein		P39019	9	9	9	16	16	100	0	Confident_x000D_	40S ribosomal protein S19 (RS19_HUMAN)	16.0505	100	36.55	0.0267323	Oxidation of M(M88)	Oxidation of M(1)			Single Protein		P39019	7	9	9	11	15	100	0	Confident_x000D_	40S ribosomal protein S19 (RS19_HUMAN)	16.0505	100	43.45	0.0331117
Q9HCN8	Stromal cell-derived factor 2-like protein 1 (SDF2L_HUMAN)	23.5837	84.16	14.93	0.0304659					Single Protein		Q9HCN8	3	3	3	8	8	100	0	Confident_x000D_	Stromal cell-derived factor 2-like protein 1 (SDF2L_HUMAN)	23.5837	84.16	39.82	0.0319892					Single Protein		Q9HCN8	6	6	6	10	10	100	0	Confident_x000D_	Stromal cell-derived factor 2-like protein 1 (SDF2L_HUMAN)	23.5837	84.16	14.93	0.0206093
P39023	60S ribosomal protein L3 (RL3_HUMAN)	46.0798	93.3	36.97	0.0208223	Oxidation of M(M181)	Oxidation of M(1)			Single Protein		P39023	22	24	24	44	48	100	0	Confident_x000D_	60S ribosomal protein L3 (RL3_HUMAN)	46.0798	93.3	39.21	0.0190685	Oxidation of M(M181)	Oxidation of M(1)			Single Protein		P39023	24	26	26	43	48	100	0	Confident_x000D_	60S ribosomal protein L3 (RL3_HUMAN)	46.0798	93.3	34.74	0.0191577	Oxidation of M(M181)	Oxidation of M(1)
Q9UIM3	FK506-binding protein-like (FKBPL_HUMAN)	38.1524	76.5	8.02	0.00286533					Single Protein		Q9UIM3	1	1	1	1	1	100	0	Doubtful_x000D_	FK506-binding protein-like (FKBPL_HUMAN)	38.1524	76.5	8.02	0.00286533					Single Protein		Q9UIM3	1	2	2	1	2	100	0	Doubtful_x000D_
Q9Y478	5'-AMP-activated protein kinase subunit beta-1 (AAKB1_HUMAN)	30.3633	78.52	11.11	0.00740741					Single Protein		Q9Y478	1	3	3	2	4	100	0	Doubtful_x000D_	5'-AMP-activated protein kinase subunit beta-1 (AAKB1_HUMAN)	30.3633	78.52	17.04	0.00740741					Single Protein		Q9Y478	2	3	3	3	4	100	0	Confident_x000D_	5'-AMP-activated protein kinase subunit beta-1 (AAKB1_HUMAN)	30.3633	78.52	17.04	0.00925926
Q96RT8	Gamma-tubulin complex component 5 (GCP5_HUMAN)	118.246	87.89	1.56	0.00156904					Related Proteins	Q96RT8-2	Q96RT8, Q96RT8-2	2	6	6	2	6	89.5522	0	Doubtful_x000D_	Gamma-tubulin complex component 5 (GCP5_HUMAN)	118.246	87.89	1.76	0.00209205					Single Protein		Q96RT8	1	8	8	2	10	100	0	Doubtful_x000D_	Gamma-tubulin complex component 5 (GCP5_HUMAN)	118.246	87.89	1.76	0.00104603
Q9BTT0	Acidic leucine-rich nuclear phosphoprotein 32 family member E (AN32E_HUMAN)	30.6738	45.15	23.51	0.0510358					Related Proteins	Q9BTT0-2	Q9BTT0, Q9BTT0-2	4	8	0	18	23	100	0	Confident_x000D_	Acidic leucine-rich nuclear phosphoprotein 32 family member E (AN32E_HUMAN)	30.6738	45.15	27.61	0.0590866					Related Proteins	Q9BTT0-2	Q9BTT0, Q9BTT0-2	6	8	0	22	26	100	0	Confident_x000D_	Acidic leucine-rich nuclear phosphoprotein 32 family member E (AN32E_HUMAN)	30.6738	45.15	26.87	0.0480226
Q9BTT0	Acidic leucine-rich nuclear phosphoprotein 32 family member E (AN32E_HUMAN)	30.6738	45.15	23.51	0.0510358					Related Proteins	Q9BTT0-2	Q9BTT0, Q9BTT0-2	4	8	0	18	23	100	0	Confident_x000D_	Acidic leucine-rich nuclear phosphoprotein 32 family member E (AN32E_HUMAN)	30.6738	45.15	27.61	0.0590866					Related Proteins	Q9BTT0-2	Q9BTT0, Q9BTT0-2	6	8	0	22	26	100	0	Confident_x000D_	Acidic leucine-rich nuclear phosphoprotein 32 family member E (AN32E_HUMAN)	30.6738	45.15	27.24	0.0959987
Q9BTT0	Acidic leucine-rich nuclear phosphoprotein 32 family member E (AN32E_HUMAN)	30.6738	45.15	23.51	0.0510358					Related Proteins	Q9BTT0-2	Q9BTT0, Q9BTT0-2	4	8	0	18	23	100	0	Confident_x000D_	Acidic leucine-rich nuclear phosphoprotein 32 family member E (AN32E_HUMAN)	30.6738	45.15	27.24	0.128531					Related Proteins	Q9BTT0-3	Q9BTT0, Q9BTT0-3	8	10	0	37	41	100	0	Confident_x000D_	Acidic leucine-rich nuclear phosphoprotein 32 family member E (AN32E_HUMAN)	30.6738	45.15	26.87	0.0480226
Q9BTT0	Acidic leucine-rich nuclear phosphoprotein 32 family member E (AN32E_HUMAN)	30.6738	45.15	23.51	0.0510358					Related Proteins	Q9BTT0-2	Q9BTT0, Q9BTT0-2	4	8	0	18	23	100	0	Confident_x000D_	Acidic leucine-rich nuclear phosphoprotein 32 family member E (AN32E_HUMAN)	30.6738	45.15	27.24	0.128531					Related Proteins	Q9BTT0-3	Q9BTT0, Q9BTT0-3	8	10	0	37	41	100	0	Confident_x000D_	Acidic leucine-rich nuclear phosphoprotein 32 family member E (AN32E_HUMAN)	30.6738	45.15	27.24	0.0959987
Q9BTT0	Acidic leucine-rich nuclear phosphoprotein 32 family member E (AN32E_HUMAN)	30.6738	45.15	23.13	0.115026					Related Proteins	Q9BTT0-3	Q9BTT0, Q9BTT0-3	8	12	0	36	41	100	0	Confident_x000D_	Acidic leucine-rich nuclear phosphoprotein 32 family member E (AN32E_HUMAN)	30.6738	45.15	27.61	0.0590866					Related Proteins	Q9BTT0-2	Q9BTT0, Q9BTT0-2	6	8	0	22	26	100	0	Confident_x000D_	Acidic leucine-rich nuclear phosphoprotein 32 family member E (AN32E_HUMAN)	30.6738	45.15	26.87	0.0480226
Q9BTT0	Acidic leucine-rich nuclear phosphoprotein 32 family member E (AN32E_HUMAN)	30.6738	45.15	23.13	0.115026					Related Proteins	Q9BTT0-3	Q9BTT0, Q9BTT0-3	8	12	0	36	41	100	0	Confident_x000D_	Acidic leucine-rich nuclear phosphoprotein 32 family member E (AN32E_HUMAN)	30.6738	45.15	27.61	0.0590866					Related Proteins	Q9BTT0-2	Q9BTT0, Q9BTT0-2	6	8	0	22	26	100	0	Confident_x000D_	Acidic leucine-rich nuclear phosphoprotein 32 family member E (AN32E_HUMAN)	30.6738	45.15	27.24	0.0959987
Q9BTT0	Acidic leucine-rich nuclear phosphoprotein 32 family member E (AN32E_HUMAN)	30.6738	45.15	23.13	0.115026					Related Proteins	Q9BTT0-3	Q9BTT0, Q9BTT0-3	8	12	0	36	41	100	0	Confident_x000D_	Acidic leucine-rich nuclear phosphoprotein 32 family member E (AN32E_HUMAN)	30.6738	45.15	27.24	0.128531					Related Proteins	Q9BTT0-3	Q9BTT0, Q9BTT0-3	8	10	0	37	41	100	0	Confident_x000D_	Acidic leucine-rich nuclear phosphoprotein 32 family member E (AN32E_HUMAN)	30.6738	45.15	26.87	0.0480226
Q9BTT0	Acidic leucine-rich nuclear phosphoprotein 32 family member E (AN32E_HUMAN)	30.6738	45.15	23.13	0.115026					Related Proteins	Q9BTT0-3	Q9BTT0, Q9BTT0-3	8	12	0	36	41	100	0	Confident_x000D_	Acidic leucine-rich nuclear phosphoprotein 32 family member E (AN32E_HUMAN)	30.6738	45.15	27.24	0.128531					Related Proteins	Q9BTT0-3	Q9BTT0, Q9BTT0-3	8	10	0	37	41	100	0	Confident_x000D_	Acidic leucine-rich nuclear phosphoprotein 32 family member E (AN32E_HUMAN)	30.6738	45.15	27.24	0.0959987
P28340	DNA polymerase delta catalytic subunit (DPOD1_HUMAN)	123.553	87.44	21.59	0.0043352					Single Protein		P28340	15	18	18	20	25	100	0	Confident_x000D_	DNA polymerase delta catalytic subunit (DPOD1_HUMAN)	123.553	87.44	20.23	0.00540989					Single Protein		P28340	14	20	20	22	27	100	0	Confident_x000D_	DNA polymerase delta catalytic subunit (DPOD1_HUMAN)	123.553	87.44	24.93	0.00444395
Q9Y490	Talin-1 (TLN1_HUMAN)	269.599	77.17	50.14	0.00646455	Oxidation of M(M899, M1734, M2494)	Oxidation of M(3)			Single Protein		Q9Y490	95	106	99	223	238	100	0	Confident_x000D_	Talin-1 (TLN1_HUMAN)	269.599	77.17	48.21	0.0065752	Oxidation of M(M289, M899, M1734, M2494)	Oxidation of M(4)			Single Protein		Q9Y490	94	101	92	219	238	100	0	Confident_x000D_	Talin-1 (TLN1_HUMAN)	269.599	77.17	47.5	0.0072669	Oxidation of M(M289, M899, M1018, M1084, M1734)	Oxidation of M(5)
Q9Y3X0	Coiled-coil domain-containing protein 9 (CCDC9_HUMAN)	59.6671	80.23	2.26	0.00469484					Single Protein		Q9Y3X0	1	6	6	2	7	100	0	Doubtful_x000D_	Coiled-coil domain-containing protein 9 (CCDC9_HUMAN)	59.6671	80.23	2.26	0.00234742					Single Protein		Q9Y3X0	1	2	2	1	2	100	0	Doubtful_x000D_	Coiled-coil domain-containing protein 9 (CCDC9_HUMAN)	59.6671	80.23	4.71	0.00586854
Q6VMQ6	Activating transcription factor 7-interacting protein 1 (MCAF1_HUMAN)	136.31	67.4	4.25	0.00221867					Related Proteins	Q6VMQ6-4, Q6VMQ6-5	Q6VMQ6, Q6VMQ6-4, Q6VMQ6-5	4	7	7	5	8	100	0	Confident_x000D_	Activating transcription factor 7-interacting protein 1 (MCAF1_HUMAN)	136.31	67.4	5.12	0.00275115					Related Proteins	Q6VMQ6-4, Q6VMQ6-5	Q6VMQ6, Q6VMQ6-4, Q6VMQ6-5	4	11	11	5	12	100	0	Confident_x000D_
Q9Y3Y4	Pygopus homolog 1 (PYGO1_HUMAN)	45.088	46.78	4.77	0.00790514					Single Protein		Q9Y3Y4	1	2	2	2	3	100	0	Doubtful_x000D_	Pygopus homolog 1 (PYGO1_HUMAN)	45.088	46.78	4.77	0.00395257					Single Protein		Q9Y3Y4	1	4	4	1	4	100	0	Doubtful_x000D_	Pygopus homolog 1 (PYGO1_HUMAN)	45.088	46.78	4.77	0.00790514
Q7Z392	Trafficking protein particle complex subunit 11 (TPC11_HUMAN)	128.798	78.11	10.33	0.00377049					Related Proteins	Q7Z392-3, Q7Z392-4	Q7Z392, Q7Z392-3, Q7Z392-4	6	7	0	7	8	100	0	Confident_x000D_	Trafficking protein particle complex subunit 11 (TPC11_HUMAN)	128.798	78.11	2.38	0.00273224					Single Protein		Q7Z392	2	5	5	3	6	100	0	Confident_x000D_	Trafficking protein particle complex subunit 11 (TPC11_HUMAN)	128.798	78.11	4.41	0.00346084
Q9Y3Q3	Transmembrane emp24 domain-containing protein 3 (TMED3_HUMAN)	24.7613	86.64	10.14	0.00691244					Single Protein		Q9Y3Q3	2	2	2	2	2	92.5373	0	Confident_x000D_	Transmembrane emp24 domain-containing protein 3 (TMED3_HUMAN)	24.7613	86.64	4.61	0.00921659					Single Protein		Q9Y3Q3	1	2	2	2	3	86.4407	0	Doubtful_x000D_	Transmembrane emp24 domain-containing protein 3 (TMED3_HUMAN)	24.7613	86.64	15.67	0.0122888
Q9BRR8	G patch domain-containing protein 1 (GPTC1_HUMAN)	103.282	84.64	8.06	0.00286335					Single Protein		Q9BRR8	4	13	13	5	16	100	0	Confident_x000D_	G patch domain-containing protein 1 (GPTC1_HUMAN)	103.282	84.64	9.24	0.00329779					Single Protein		Q9BRR8	5	17	17	6	19	100	0	Confident_x000D_	G patch domain-containing protein 1 (GPTC1_HUMAN)	103.282	84.64	6.77	0.0021722
Q86V81	THO complex subunit 4 (THOC4_HUMAN)	26.8716	100	33.07	0.036494					Single Protein		Q86V81	10	12	12	21	23	100	0	Confident_x000D_	THO complex subunit 4 (THOC4_HUMAN)	26.8716	100	35.02	0.0238776					Single Protein		Q86V81	11	16	16	19	24	100	0	Confident_x000D_	THO complex subunit 4 (THOC4_HUMAN)	26.8716	100	45.53	0.0346376
Q9Y3Q8	TSC22 domain family protein 4 (T22D4_HUMAN)	41.0009	83.29	10.63	0.0101317					Single Protein		Q9Y3Q8	3	5	5	5	7	100	0	Confident_x000D_	TSC22 domain family protein 4 (T22D4_HUMAN)	41.0009	83.29	14.43	0.00886525					Single Protein		Q9Y3Q8	4	6	6	6	8	100	0	Confident_x000D_	TSC22 domain family protein 4 (T22D4_HUMAN)	41.0009	83.29	4.56	0.00303951
Q9NUU7	ATP-dependent RNA helicase DDX19A (DD19A_HUMAN)	53.9408	94.35	39.54	0.00808943					Single Protein		Q9NUU7	15	18	2	23	27	100	0	Confident_x000D_	ATP-dependent RNA helicase DDX19A (DD19A_HUMAN)	53.9408	94.35	43.72	0.00548329					Single Protein		Q9NUU7	18	19	0	26	30	96.6102	0	Confident_x000D_	ATP-dependent RNA helicase DDX19A (DD19A_HUMAN)	53.9408	94.35	31.17	0.00849304
P80303	Nucleobindin-2 (NUCB2_HUMAN)	50.1914	93.57	45	0.0323246	Oxidation of M(M302)	Oxidation of M(1)			Related Proteins	P80303-2	P80303, P80303-2	21	24	24	49	53	100	0	Confident_x000D_	Nucleobindin-2 (NUCB2_HUMAN)	50.1914	93.57	46.9	0.0274328	Oxidation of M(M302)	Oxidation of M(1)	Oxidation of M (M287-{M287 M290})	Oxidation of M (1)	Related Proteins	P80303-2	P80303, P80303-2	20	24	23	51	55	100	0	Confident_x000D_	Nucleobindin-2 (NUCB2_HUMAN)	50.1914	93.57	37.38	0.0248655	Oxidation of M(M302)	Oxidation of M(1)
P48729-2	Isoform 2 of Casein kinase I isoform alpha (KC1A_HUMAN)	41.9104	92.6	5.75	0.0109589					Related Proteins	P48729	P48729, P48729-2	1	4	2	4	7	100	0	Doubtful_x000D_
Q9UII2	ATPase inhibitor, mitochondrial (ATIF1_HUMAN)	12.2413	100	19.81	0.0141509					Single Protein		Q9UII2	2	2	2	2	2	100	0	Confident_x000D_	ATPase inhibitor, mitochondrial (ATIF1_HUMAN)	12.2413	100	19.81	0.0267296					Single Protein		Q9UII2	3	4	4	4	5	100	0	Confident_x000D_
Q9BS26	Endoplasmic reticulum resident protein 44 (ERP44_HUMAN)	46.9414	74.14	37.93	0.0225164					Single Protein		Q9BS26	14	14	14	28	29	100	0	Confident_x000D_	Endoplasmic reticulum resident protein 44 (ERP44_HUMAN)	46.9414	74.14	37.93	0.0201889					Single Protein		Q9BS26	14	19	19	26	34	100	0	Confident_x000D_	Endoplasmic reticulum resident protein 44 (ERP44_HUMAN)	46.9414	74.14	28.57	0.0266741
Q9BRP8	Partner of Y14 and mago (PYM1_HUMAN)	22.642	100	48.04	0.0235819					Single Protein		Q9BRP8	8	9	9	13	14	100	0	Confident_x000D_	Partner of Y14 and mago (PYM1_HUMAN)	22.642	100	48.04	0.0243522					Single Protein		Q9BRP8	8	9	9	13	14	100	0	Confident_x000D_	Partner of Y14 and mago (PYM1_HUMAN)	22.642	100	46.57	0.019497
Q9BSC4	Nucleolar protein 10 (NOL10_HUMAN)	80.2514	86.92	7.7	0.00272					Related Proteins	Q9BSC4-2, Q9BSC4-4	Q9BSC4, Q9BSC4-2, Q9BSC4-4	3	5	0	3	5	97.0149	0	Confident_x000D_	Nucleolar protein 10 (NOL10_HUMAN)	80.2514	86.92	6.69	0.00325333					Related Proteins	Q9BSC4-2, Q9BSC4-4	Q9BSC4, Q9BSC4-2, Q9BSC4-4	4	5	4	4	5	93.2203	0	Confident_x000D_	Nucleolar protein 10 (NOL10_HUMAN)	80.2514	86.92	2.47	0.0016
Q9BSC4	Nucleolar protein 10 (NOL10_HUMAN)	80.2514	86.92	3.92	0.000533333					Related Proteins	Q9BSC4-2, Q9BSC4-3, Q9BSC4-4	Q9BSC4, Q9BSC4-2, Q9BSC4-3, Q9BSC4-4	1	1	0	1	1	100	0	Doubtful_x000D_	Nucleolar protein 10 (NOL10_HUMAN)	80.2514	86.92	6.69	0.00325333					Related Proteins	Q9BSC4-2, Q9BSC4-4	Q9BSC4, Q9BSC4-2, Q9BSC4-4	4	5	4	4	5	93.2203	0	Confident_x000D_	Nucleolar protein 10 (NOL10_HUMAN)	80.2514	86.92	2.47	0.0016
Q99757	Thioredoxin, mitochondrial (THIOM_HUMAN)	18.3716	100	45.18	0.0145582					Single Protein		Q99757	4	5	5	5	7	100	0	Confident_x000D_	Thioredoxin, mitochondrial (THIOM_HUMAN)	18.3716	100	32.53	0.0110442					Single Protein		Q99757	3	3	3	3	4	100	0	Confident_x000D_	Thioredoxin, mitochondrial (THIOM_HUMAN)	18.3716	100	32.53	0.0261044
Q01518	Adenylyl cyclase-associated protein 1 (CAP1_HUMAN)	51.8687	91.79	66.53	0.0613492	Oxidation of M(M4, M27, M75, M146, M157, M162, M437)	Oxidation of M(7)			Single Protein		Q01518	64	77	76	254	282	100	0	Confident_x000D_	Adenylyl cyclase-associated protein 1 (CAP1_HUMAN)	51.8687	91.79	70.74	0.0725471	Oxidation of M(M4, M27, M75, M146, M157, M162, M437)	Oxidation of M(7)			Single Protein		Q01518	76	80	79	271	285	100	0	Confident_x000D_	Adenylyl cyclase-associated protein 1 (CAP1_HUMAN)	51.8687	91.79	69.68	0.0807659	Oxidation of M(M4, M27, M75, M146, M157, M162, M437)	Oxidation of M(7)
Q9BRP1	Programmed cell death protein 2-like (PDD2L_HUMAN)	39.3912	63.13	17.04	0.0108568					Single Protein		Q9BRP1	4	5	5	5	6	100	0	Confident_x000D_	Programmed cell death protein 2-like (PDD2L_HUMAN)	39.3912	63.13	5.87	0.0105634					Single Protein		Q9BRP1	2	4	4	4	6	100	0	Confident_x000D_	Programmed cell death protein 2-like (PDD2L_HUMAN)	39.3912	63.13	8.94	0.00528169
Q9UIJ7	GTP:AMP phosphotransferase AK3, mitochondrial (KAD3_HUMAN)	25.5495	100	49.78	0.0211436					Single Protein		Q9UIJ7	10	10	10	18	18	100	0	Confident_x000D_	GTP:AMP phosphotransferase AK3, mitochondrial (KAD3_HUMAN)	25.5495	100	46.7	0.0248025					Single Protein		Q9UIJ7	9	11	11	18	20	100	0	Confident_x000D_	GTP:AMP phosphotransferase AK3, mitochondrial (KAD3_HUMAN)	25.5495	100	41.85	0.0239459
Q9NUW8	Tyrosyl-DNA phosphodiesterase 1 (TYDP1_HUMAN)	68.3772	90.63	6.91	0.00712719					Single Protein		Q9NUW8	3	9	9	6	12	99.9731	0	Confident_x000D_	Tyrosyl-DNA phosphodiesterase 1 (TYDP1_HUMAN)	68.3772	90.63	14.64	0.00677083					Single Protein		Q9NUW8	5	12	12	8	16	100	0	Confident_x000D_	Tyrosyl-DNA phosphodiesterase 1 (TYDP1_HUMAN)	68.3772	90.63	10.36	0.00890899
Q99747	Gamma-soluble NSF attachment protein (SNAG_HUMAN)	34.7243	86.54	42.95	0.0132526					Single Protein		Q99747	12	15	15	15	18	100	0	Confident_x000D_	Gamma-soluble NSF attachment protein (SNAG_HUMAN)	34.7243	86.54	33.65	0.0135994					Single Protein		Q99747	9	9	9	13	13	100	0	Confident_x000D_	Gamma-soluble NSF attachment protein (SNAG_HUMAN)	34.7243	86.54	24.68	0.0167901
Q9NPH2	Inositol-3-phosphate synthase 1 (INO1_HUMAN)	61.0291	58.42	47.85	0.013154	Oxidation of M(M327)	Oxidation of M(1)			Related Proteins	Q9NPH2-3	Q9NPH2, Q9NPH2-3	18	22	22	32	38	100	0	Confident_x000D_	Inositol-3-phosphate synthase 1 (INO1_HUMAN)	61.0291	58.42	42.65	0.0140703					Related Proteins	Q9NPH2-3	Q9NPH2, Q9NPH2-3	15	18	18	28	32	100	0	Confident_x000D_	Inositol-3-phosphate synthase 1 (INO1_HUMAN)	61.0291	58.42	39.61	0.0159135
Q9Y3T9	Nucleolar complex protein 2 homolog (NOC2L_HUMAN)	84.8662	64.22	6.14	0.00563817					Single Protein		Q9Y3T9	5	9	9	7	11	99.9731	0	Confident_x000D_	Nucleolar complex protein 2 homolog (NOC2L_HUMAN)	84.8662	64.22	5.47	0.00666047					Single Protein		Q9Y3T9	4	7	7	6	11	99.9482	0	Confident_x000D_	Nucleolar complex protein 2 homolog (NOC2L_HUMAN)	84.8662	64.22	6.81	0.00532838
P31930	Cytochrome b-c1 complex subunit 1, mitochondrial (QCR1_HUMAN)	52.6124	81.88	28.54	0.0141512	Oxidation of M(M172)	Oxidation of M(1)			Single Protein		P31930	9	11	11	16	20	100	0	Confident_x000D_	Cytochrome b-c1 complex subunit 1, mitochondrial (QCR1_HUMAN)	52.6124	81.88	21.88	0.00997517	Oxidation of M(M172)	Oxidation of M(1)			Single Protein		P31930	7	10	10	12	15	100	0	Confident_x000D_	Cytochrome b-c1 complex subunit 1, mitochondrial (QCR1_HUMAN)	52.6124	81.88	50	0.0238744	Oxidation of M(M172, M179)	Oxidation of M(2)
Q9BRV8	Suppressor of IKBKE 1 (SIKE1_HUMAN)	23.7059	100	6.28	0.00483092					Single Protein		Q9BRV8	1	5	5	1	5	88.2353	0	Doubtful_x000D_
P31937	3-hydroxyisobutyrate dehydrogenase, mitochondrial (3HIDH_HUMAN)	35.3058	77.38	28.87	0.0151923					Single Protein		P31937	6	10	10	8	12	100	0	Confident_x000D_	3-hydroxyisobutyrate dehydrogenase, mitochondrial (3HIDH_HUMAN)	35.3058	77.38	16.37	0.0108974					Single Protein		P31937	3	5	5	4	7	100	0	Confident_x000D_	3-hydroxyisobutyrate dehydrogenase, mitochondrial (3HIDH_HUMAN)	35.3058	77.38	29.46	0.02
Q9NUQ3	Gamma-taxilin (TXLNG_HUMAN)	60.5481	100	6.25	0.00511364					Single Protein		Q9NUQ3	3	3	2	4	4	100	0	Confident_x000D_	Gamma-taxilin (TXLNG_HUMAN)	60.5481	100	4.17	0.00426136					Single Protein		Q9NUQ3	2	7	6	3	8	100	0	Confident_x000D_	Gamma-taxilin (TXLNG_HUMAN)	60.5481	100	2.65	0.00378788
Q9NUQ7	Ufm1-specific protease 2 (UFSP2_HUMAN)	53.2272	67.16	4.26	0.0025					Single Protein		Q9NUQ7	1	2	2	1	3	91.0448	0	Doubtful_x000D_																					Ufm1-specific protease 2 (UFSP2_HUMAN)	53.2272	67.16	4.26	0.0025
Q9NUQ9	Protein FAM49B (FA49B_HUMAN)	36.7246	91.67	41.67	0.0234444					Single Protein		Q9NUQ9	11	12	10	27	28	100	0	Confident_x000D_	Protein FAM49B (FA49B_HUMAN)	36.7246	91.67	48.77	0.0184902					Single Protein		Q9NUQ9	13	14	12	29	31	100	0	Confident_x000D_	Protein FAM49B (FA49B_HUMAN)	36.7246	91.67	48.77	0.0272634
P31939	Bifunctional purine biosynthesis protein PURH (PUR9_HUMAN)	64.5753	100	66.05	0.0176523	Oxidation of M(M60, M88, M312)	Oxidation of M(3)			Single Protein		P31939	35	40	40	82	90	100	0	Confident_x000D_	Bifunctional purine biosynthesis protein PURH (PUR9_HUMAN)	64.5753	100	67.91	0.0187022	Oxidation of M(M60, M88, M204, M312)	Oxidation of M(4)			Single Protein		P31939	36	37	37	87	88	100	0	Confident_x000D_	Bifunctional purine biosynthesis protein PURH (PUR9_HUMAN)	64.5753	100	66.55	0.0158366	Oxidation of M(M88, M210)	Oxidation of M(2)
Q02818	Nucleobindin-1 (NUCB1_HUMAN)	53.8463	100	13.23	0.004953					Single Protein		Q02818	5	6	6	6	6	100	0	Confident_x000D_	Nucleobindin-1 (NUCB1_HUMAN)	53.8463	100	8.46	0.0037961					Single Protein		Q02818	3	4	3	3	4	100	0	Confident_x000D_	Nucleobindin-1 (NUCB1_HUMAN)	53.8463	100	12.58	0.00676067
Q7Z3D6	D-glutamate cyclase, mitochondrial (GLUCM_HUMAN)	66.394	74.03	8.12	0.0031746					Related Proteins	Q7Z3D6-2, Q7Z3D6-3, Q7Z3D6-4	Q7Z3D6, Q7Z3D6-2, Q7Z3D6-3, Q7Z3D6-4	3	7	0	3	7	100	0	Confident_x000D_	D-glutamate cyclase, mitochondrial (GLUCM_HUMAN)	66.394	74.03	8.12	0.00379572					Related Proteins	Q7Z3D6-2, Q7Z3D6-3, Q7Z3D6-4	Q7Z3D6, Q7Z3D6-2, Q7Z3D6-3, Q7Z3D6-4	3	5	5	4	5	100	0	Confident_x000D_	D-glutamate cyclase, mitochondrial (GLUCM_HUMAN)	66.394	74.03	15.75	0.0037382
Q7Z3D6	D-glutamate cyclase, mitochondrial (GLUCM_HUMAN)	66.394	74.03	8.12	0.0031746					Related Proteins	Q7Z3D6-2, Q7Z3D6-3, Q7Z3D6-4	Q7Z3D6, Q7Z3D6-2, Q7Z3D6-3, Q7Z3D6-4	3	7	0	3	7	100	0	Confident_x000D_	D-glutamate cyclase, mitochondrial (GLUCM_HUMAN)	66.394	74.03	8.12	0.00379572					Related Proteins	Q7Z3D6-2, Q7Z3D6-3, Q7Z3D6-4	Q7Z3D6, Q7Z3D6-2, Q7Z3D6-3, Q7Z3D6-4	3	5	5	4	5	100	0	Confident_x000D_	D-glutamate cyclase, mitochondrial (GLUCM_HUMAN)	66.394	74.03	14.94	0.00604677
P06730	Eukaryotic translation initiation factor 4E (IF4E_HUMAN)	25.0815	72.81	16.59	0.00716846					Related Proteins	P06730-2, P06730-3	P06730, P06730-2, P06730-3	3	5	0	7	11	100	0	Confident_x000D_	Eukaryotic translation initiation factor 4E (IF4E_HUMAN)	25.0815	72.81	23.5	0.0226575					Related Proteins	P06730-2	P06730, P06730-2	4	6	6	8	11	100	0	Confident_x000D_	Eukaryotic translation initiation factor 4E (IF4E_HUMAN)	25.0815	72.81	23.5	0.0180492
O14776	Transcription elongation regulator 1 (TCRG1_HUMAN)	123.823	71.4	12.57	0.00704497	Oxidation of M(M511, M735)	Oxidation of M(2)			Related Proteins	O14776-2	O14776, O14776-2	13	23	23	23	33	100	0	Confident_x000D_	Transcription elongation regulator 1 (TCRG1_HUMAN)	123.823	71.4	8.93	0.00712969					Related Proteins	O14776-2	O14776, O14776-2	11	20	19	22	32	100	0	Confident_x000D_	Transcription elongation regulator 1 (TCRG1_HUMAN)	123.823	71.4	15.21	0.00755131	Oxidation of M(M383, M511)	Oxidation of M(2)
Q9UI36	Dachshund homolog 1 (DACH1_HUMAN)	78.5134	51.85	10.29	0.0103478					Related Proteins	Q9UI36-2	Q9UI36, Q9UI36-2	6	11	10	11	15	100	0	Confident_x000D_	Dachshund homolog 1 (DACH1_HUMAN)	78.5134	51.85	8.31	0.0100509					Single Protein		Q9UI36	6	11	10	9	15	100	0	Confident_x000D_	Dachshund homolog 1 (DACH1_HUMAN)	78.5134	51.85	7.26	0.00653096
Q9HCE5	N6-adenosine-methyltransferase non-catalytic subunit (MET14_HUMAN)	52.118	85.09	5.7	0.00721154					Single Protein		Q9HCE5	2	3	3	4	5	100	0	Confident_x000D_	N6-adenosine-methyltransferase non-catalytic subunit (MET14_HUMAN)	52.118	85.09	9.21	0.0088141					Single Protein		Q9HCE5	3	7	7	6	10	100	0	Confident_x000D_	N6-adenosine-methyltransferase non-catalytic subunit (MET14_HUMAN)	52.118	85.09	2.41	0.00240385
Q9NV31	U3 small nucleolar ribonucleoprotein protein IMP3 (IMP3_HUMAN)	21.8366	100	8.15	0.0108696					Single Protein		Q9NV31	1	2	2	2	3	91.0448	0	Doubtful_x000D_	U3 small nucleolar ribonucleoprotein protein IMP3 (IMP3_HUMAN)	21.8366	100	8.15	0.0108696					Single Protein		Q9NV31	1	2	2	2	3	100	0	Doubtful_x000D_	U3 small nucleolar ribonucleoprotein protein IMP3 (IMP3_HUMAN)	21.8366	100	8.15	0.0108696
Q9HCE1	Putative helicase MOV-10 (MOV10_HUMAN)	113.599	87.24	11.17	0.00288509					Single Protein		Q9HCE1	8	10	3	10	13	100	0	Confident_x000D_	Putative helicase MOV-10 (MOV10_HUMAN)	113.599	87.24	9.97	0.00353694					Single Protein		Q9HCE1	8	15	2	9	16	100	0	Confident_x000D_	Putative helicase MOV-10 (MOV10_HUMAN)	113.599	87.24	7.98	0.00368383
Q9NV35	Nucleotide triphosphate diphosphatase NUDT15 (NUD15_HUMAN)	18.5972	83.54	7.32	0.00609756					Single Protein		Q9NV35	1	1	1	1	1	100	0	Doubtful_x000D_
Q99798	Aconitate hydratase, mitochondrial (ACON_HUMAN)	85.3719	83.46	44.62	0.012099					Single Protein		Q99798	25	28	28	52	56	100	0	Confident_x000D_	Aconitate hydratase, mitochondrial (ACON_HUMAN)	85.3719	83.46	38.21	0.0131141					Single Protein		Q99798	22	26	26	47	51	100	0	Confident_x000D_	Aconitate hydratase, mitochondrial (ACON_HUMAN)	85.3719	83.46	51.03	0.0142167
Q9BRT6	Protein LLP homolog (LLPH_HUMAN)	15.2154	100	19.38	0.0142119	Oxidation of M(M62)	Oxidation of M(1)			Single Protein		Q9BRT6	3	6	6	3	6	100	0	Confident_x000D_	Protein LLP homolog (LLPH_HUMAN)	15.2154	100	27.91	0.0264858	Oxidation of M(M62)	Oxidation of M(1)			Single Protein		Q9BRT6	4	6	6	6	9	100	0	Confident_x000D_	Protein LLP homolog (LLPH_HUMAN)	15.2154	100	30.23	0.0319121	Oxidation of M(M62, M73)	Oxidation of M(2)
Q9BRT9	DNA replication complex GINS protein SLD5 (SLD5_HUMAN)	26.0303	87.44	21.08	0.0171898					Single Protein		Q9BRT9	3	4	4	5	6	100	0	Confident_x000D_	DNA replication complex GINS protein SLD5 (SLD5_HUMAN)	26.0303	87.44	12.56	0.0112108					Single Protein		Q9BRT9	2	4	4	3	5	100	0	Confident_x000D_	DNA replication complex GINS protein SLD5 (SLD5_HUMAN)	26.0303	87.44	13.45	0.0112108
Q9HCD5	Nuclear receptor coactivator 5 (NCOA5_HUMAN)	65.4965	80.83	24.35	0.0137355					Single Protein		Q9HCD5	11	17	17	22	29	100	0	Confident_x000D_	Nuclear receptor coactivator 5 (NCOA5_HUMAN)	65.4965	80.83	31.95	0.0132434					Single Protein		Q9HCD5	14	18	18	26	31	100	0	Confident_x000D_	Nuclear receptor coactivator 5 (NCOA5_HUMAN)	65.4965	80.83	24.18	0.0102124
Q8WUX2	Glutathione-specific gamma-glutamylcyclotransferase 2 (CHAC2_HUMAN)	20.8616	79.35	8.7	0.00684932					Single Protein		Q8WUX2	1	2	2	1	2	100	0	Doubtful_x000D_
Q9BRT3	Migration and invasion enhancer 1 (MIEN1_HUMAN)	12.3952	100	18.26	0.026087					Single Protein		Q9BRT3	2	4	4	4	6	100	0	Confident_x000D_	Migration and invasion enhancer 1 (MIEN1_HUMAN)	12.3952	100	18.26	0.026087					Single Protein		Q9BRT3	2	4	4	4	7	100	0	Confident_x000D_	Migration and invasion enhancer 1 (MIEN1_HUMAN)	12.3952	100	18.26	0.0173913
Q9BRT2	Ubiquinol-cytochrome-c reductase complex assembly factor 2 (UQCC2_HUMAN)	14.8654	100	23.02	0.0198413					Single Protein		Q9BRT2	2	3	3	3	4	100	0	Confident_x000D_	Ubiquinol-cytochrome-c reductase complex assembly factor 2 (UQCC2_HUMAN)	14.8654	100	12.7	0.015873					Single Protein		Q9BRT2	1	2	2	2	3	100	0	Doubtful_x000D_	Ubiquinol-cytochrome-c reductase complex assembly factor 2 (UQCC2_HUMAN)	14.8654	100	12.7	0.015873
Q9NVH2	Integrator complex subunit 7 (INT7_HUMAN)	106.766	82.54	2.49	0.0017585					Related Proteins	Q9NVH2-2, Q9NVH2-3, Q9NVH2-4	Q9NVH2, Q9NVH2-2, Q9NVH2-3, Q9NVH2-4	2	7	7	2	7	98.5075	0	Confident_x000D_	Integrator complex subunit 7 (INT7_HUMAN)	106.766	82.54	4.26	0.00214928					Related Proteins	Q9NVH2-2, Q9NVH2-3	Q9NVH2, Q9NVH2-2, Q9NVH2-3	3	6	6	3	6	100	0	Confident_x000D_	Integrator complex subunit 7 (INT7_HUMAN)	106.766	82.54	4.47	0.00214928
Q9BRS2	Serine/threonine-protein kinase RIO1 (RIOK1_HUMAN)	65.5417	85.56	4.75	0.00823045					Single Protein		Q9BRS2	2	5	5	5	9	100	0	Confident_x000D_	Serine/threonine-protein kinase RIO1 (RIOK1_HUMAN)	65.5417	85.56	4.75	0.00617284					Single Protein		Q9BRS2	2	5	5	4	7	100	0	Confident_x000D_	Serine/threonine-protein kinase RIO1 (RIOK1_HUMAN)	65.5417	85.56	6.69	0.0048011
Q9HCC0	Methylcrotonoyl-CoA carboxylase beta chain, mitochondrial (MCCB_HUMAN)	61.2944	82.95	36.94	0.0117284					Single Protein		Q9HCC0	15	17	17	26	28	100	0	Confident_x000D_	Methylcrotonoyl-CoA carboxylase beta chain, mitochondrial (MCCB_HUMAN)	61.2944	82.95	40.14	0.0110204					Single Protein		Q9HCC0	16	19	19	28	32	100	0	Confident_x000D_	Methylcrotonoyl-CoA carboxylase beta chain, mitochondrial (MCCB_HUMAN)	61.2944	82.95	38.9	0.0140893
Q9Y3P9	Rab GTPase-activating protein 1 (RBGP1_HUMAN)	121.66	81.67	1.5	0.00107527					Single Protein		Q9Y3P9	1	4	4	1	4	86.5672	0	Doubtful_x000D_																					Rab GTPase-activating protein 1 (RBGP1_HUMAN)	121.66	81.67	1.5	0.00107527
Q15833	Syntaxin-binding protein 2 (STXB2_HUMAN)	66.4105	89.88	46.04	0.0146568	Oxidation of M(M47)	Oxidation of M(1)			Related Proteins	Q15833-2, Q15833-3	Q15833, Q15833-2, Q15833-3	21	25	25	41	46	100	0	Confident_x000D_	Syntaxin-binding protein 2 (STXB2_HUMAN)	66.4105	89.88	43.34	0.0126259	Oxidation of M(M47)	Oxidation of M(1)			Related Proteins	Q15833-2, Q15833-3	Q15833, Q15833-2, Q15833-3	21	25	25	42	47	100	0	Confident_x000D_	Syntaxin-binding protein 2 (STXB2_HUMAN)	66.4105	89.88	38.28	0.0144017
Q9NV56	MRG/MORF4L-binding protein (MRGBP_HUMAN)	22.403	70.59	13.73	0.0174419					Single Protein		Q9NV56	2	7	7	4	9	100	0	Confident_x000D_	MRG/MORF4L-binding protein (MRGBP_HUMAN)	22.403	70.59	13.73	0.0145349					Single Protein		Q9NV56	2	5	5	4	6	100	0	Confident_x000D_	MRG/MORF4L-binding protein (MRGBP_HUMAN)	22.403	70.59	13.73	0.0116279
Q8NB37	Glutamine amidotransferase-like class 1 domain-containing protein 1 (GALD1_HUMAN)	23.2826	81.82	4.55	0.0037037					Related Proteins	Q8NB37-2, Q8NB37-3	Q8NB37, Q8NB37-2, Q8NB37-3	1	1	0	2	2	95.5224	0	Doubtful_x000D_	Glutamine amidotransferase-like class 1 domain-containing protein 1 (GALD1_HUMAN)	23.2826	81.82	24.09	0.0148148					Related Proteins	Q8NB37-2	Q8NB37, Q8NB37-2	3	4	1	5	6	100	0	Confident_x000D_	Glutamine amidotransferase-like class 1 domain-containing protein 1 (GALD1_HUMAN)	23.2826	81.82	24.09	0.0101852
Q9BSL1	Ubiquitin-associated domain-containing protein 1 (UBAC1_HUMAN)	45.31	77.28	3.21	0.00638978					Single Protein		Q9BSL1	1	3	3	2	4	100	0	Doubtful_x000D_
Q9Y4K1	Beta/gamma crystallin domain-containing protein 1 (CRBG1_HUMAN)	188.558	76.55	4.82	0.00181886					Single Protein		Q9Y4K1	6	18	18	7	18	100	0	Confident_x000D_	Beta/gamma crystallin domain-containing protein 1 (CRBG1_HUMAN)	188.558	76.55	4.64	0.00201064					Single Protein		Q9Y4K1	6	20	17	7	21	100	0	Confident_x000D_	Beta/gamma crystallin domain-containing protein 1 (CRBG1_HUMAN)	188.558	76.55	3.42	0.00129918
Q15185	Prostaglandin E synthase 3 (TEBP_HUMAN)	18.6854	79.38	37.5	0.0284497					Related Proteins	Q15185-3, Q15185-4	Q15185, Q15185-3, Q15185-4	9	9	0	21	22	100	0	Confident_x000D_	Prostaglandin E synthase 3 (TEBP_HUMAN)	18.6854	79.38	37.5	0.092576					Related Proteins	Q15185-3, Q15185-4	Q15185, Q15185-3, Q15185-4	9	10	0	22	23	100	0	Confident_x000D_	Prostaglandin E synthase 3 (TEBP_HUMAN)	18.6854	79.38	25	0.0892298
Q15185	Prostaglandin E synthase 3 (TEBP_HUMAN)	18.6854	79.38	37.5	0.0284497					Related Proteins	Q15185-3, Q15185-4	Q15185, Q15185-3, Q15185-4	9	9	0	21	22	100	0	Confident_x000D_	Prostaglandin E synthase 3 (TEBP_HUMAN)	18.6854	79.38	37.5	0.092576					Related Proteins	Q15185-3, Q15185-4	Q15185, Q15185-3, Q15185-4	9	10	0	22	23	100	0	Confident_x000D_	Prostaglandin E synthase 3 (TEBP_HUMAN)	18.6854	79.38	38.75	0.0324147
Q15185	Prostaglandin E synthase 3 (TEBP_HUMAN)	18.6854	79.38	37.5	0.0284497					Related Proteins	Q15185-3, Q15185-4	Q15185, Q15185-3, Q15185-4	9	9	0	21	22	100	0	Confident_x000D_	Prostaglandin E synthase 3 (TEBP_HUMAN)	18.6854	79.38	45.63	0.0348332					Related Proteins	Q15185-2, Q15185-4	Q15185, Q15185-2, Q15185-4	9	10	0	14	15	100	0	Confident_x000D_	Prostaglandin E synthase 3 (TEBP_HUMAN)	18.6854	79.38	25	0.0892298
Q15185	Prostaglandin E synthase 3 (TEBP_HUMAN)	18.6854	79.38	37.5	0.0284497					Related Proteins	Q15185-3, Q15185-4	Q15185, Q15185-3, Q15185-4	9	9	0	21	22	100	0	Confident_x000D_	Prostaglandin E synthase 3 (TEBP_HUMAN)	18.6854	79.38	45.63	0.0348332					Related Proteins	Q15185-2, Q15185-4	Q15185, Q15185-2, Q15185-4	9	10	0	14	15	100	0	Confident_x000D_	Prostaglandin E synthase 3 (TEBP_HUMAN)	18.6854	79.38	38.75	0.0324147
Q15185	Prostaglandin E synthase 3 (TEBP_HUMAN)	18.6854	79.38	45.63	0.0173908					Related Proteins	Q15185-2, Q15185-4	Q15185, Q15185-2, Q15185-4	9	9	0	15	15	100	0	Confident_x000D_	Prostaglandin E synthase 3 (TEBP_HUMAN)	18.6854	79.38	37.5	0.092576					Related Proteins	Q15185-3, Q15185-4	Q15185, Q15185-3, Q15185-4	9	10	0	22	23	100	0	Confident_x000D_	Prostaglandin E synthase 3 (TEBP_HUMAN)	18.6854	79.38	25	0.0892298
Q15185	Prostaglandin E synthase 3 (TEBP_HUMAN)	18.6854	79.38	45.63	0.0173908					Related Proteins	Q15185-2, Q15185-4	Q15185, Q15185-2, Q15185-4	9	9	0	15	15	100	0	Confident_x000D_	Prostaglandin E synthase 3 (TEBP_HUMAN)	18.6854	79.38	37.5	0.092576					Related Proteins	Q15185-3, Q15185-4	Q15185, Q15185-3, Q15185-4	9	10	0	22	23	100	0	Confident_x000D_	Prostaglandin E synthase 3 (TEBP_HUMAN)	18.6854	79.38	38.75	0.0324147
Q15185	Prostaglandin E synthase 3 (TEBP_HUMAN)	18.6854	79.38	45.63	0.0173908					Related Proteins	Q15185-2, Q15185-4	Q15185, Q15185-2, Q15185-4	9	9	0	15	15	100	0	Confident_x000D_	Prostaglandin E synthase 3 (TEBP_HUMAN)	18.6854	79.38	45.63	0.0348332					Related Proteins	Q15185-2, Q15185-4	Q15185, Q15185-2, Q15185-4	9	10	0	14	15	100	0	Confident_x000D_	Prostaglandin E synthase 3 (TEBP_HUMAN)	18.6854	79.38	25	0.0892298
Q15185	Prostaglandin E synthase 3 (TEBP_HUMAN)	18.6854	79.38	45.63	0.0173908					Related Proteins	Q15185-2, Q15185-4	Q15185, Q15185-2, Q15185-4	9	9	0	15	15	100	0	Confident_x000D_	Prostaglandin E synthase 3 (TEBP_HUMAN)	18.6854	79.38	45.63	0.0348332					Related Proteins	Q15185-2, Q15185-4	Q15185, Q15185-2, Q15185-4	9	10	0	14	15	100	0	Confident_x000D_	Prostaglandin E synthase 3 (TEBP_HUMAN)	18.6854	79.38	38.75	0.0324147
Q99807	5-demethoxyubiquinone hydroxylase, mitochondrial (COQ7_HUMAN)	24.2615	100	8.29	0.00921659					Single Protein		Q99807	1	2	2	2	3	100	0	Doubtful_x000D_																					5-demethoxyubiquinone hydroxylase, mitochondrial (COQ7_HUMAN)	24.2615	100	8.29	0.00921659
Q99805	Transmembrane 9 superfamily member 2 (TM9S2_HUMAN)	75.7255	58.22	13.27	0.0103462					Single Protein		Q99805	6	7	7	9	10	100	0	Confident_x000D_	Transmembrane 9 superfamily member 2 (TM9S2_HUMAN)	75.7255	58.22	13.27	0.0114332					Single Protein		Q99805	6	11	11	11	18	100	0	Confident_x000D_	Transmembrane 9 superfamily member 2 (TM9S2_HUMAN)	75.7255	58.22	10.41	0.0134461
Q8WW01	tRNA-splicing endonuclease subunit Sen15 (SEN15_HUMAN)	18.6292	57.31	9.36	0.00787402					Single Protein		Q8WW01	1	2	2	1	2	100	0	Doubtful_x000D_
Q9NUJ1	Mycophenolic acid acyl-glucuronide esterase, mitochondrial (ABHDA_HUMAN)	33.9107	89.22	2.94	0.00732601					Related Proteins	Q9NUJ1-2	Q9NUJ1, Q9NUJ1-2	1	3	0	3	4	97.0149	0	Doubtful_x000D_	Mycophenolic acid acyl-glucuronide esterase, mitochondrial (ABHDA_HUMAN)	33.9107	89.22	2.94	0.00732601					Related Proteins	Q9NUJ1-2	Q9NUJ1, Q9NUJ1-2	1	1	0	2	2	100	0	Doubtful_x000D_	Mycophenolic acid acyl-glucuronide esterase, mitochondrial (ABHDA_HUMAN)	33.9107	89.22	20.92	0.0131258
Q9NUJ1	Mycophenolic acid acyl-glucuronide esterase, mitochondrial (ABHDA_HUMAN)	33.9107	89.22	2.94	0.00732601					Related Proteins	Q9NUJ1-2	Q9NUJ1, Q9NUJ1-2	1	3	0	3	4	97.0149	0	Doubtful_x000D_	Mycophenolic acid acyl-glucuronide esterase, mitochondrial (ABHDA_HUMAN)	33.9107	89.22	15.36	0.013431					Related Proteins	Q9NUJ1-3	Q9NUJ1, Q9NUJ1-3	3	4	0	6	7	100	0	Confident_x000D_	Mycophenolic acid acyl-glucuronide esterase, mitochondrial (ABHDA_HUMAN)	33.9107	89.22	20.92	0.0131258
Q9NUJ1	Mycophenolic acid acyl-glucuronide esterase, mitochondrial (ABHDA_HUMAN)	33.9107	89.22	15.36	0.00976801					Related Proteins	Q9NUJ1-3	Q9NUJ1, Q9NUJ1-3	3	5	0	5	7	100	0	Confident_x000D_	Mycophenolic acid acyl-glucuronide esterase, mitochondrial (ABHDA_HUMAN)	33.9107	89.22	2.94	0.00732601					Related Proteins	Q9NUJ1-2	Q9NUJ1, Q9NUJ1-2	1	1	0	2	2	100	0	Doubtful_x000D_	Mycophenolic acid acyl-glucuronide esterase, mitochondrial (ABHDA_HUMAN)	33.9107	89.22	20.92	0.0131258
Q9NUJ1	Mycophenolic acid acyl-glucuronide esterase, mitochondrial (ABHDA_HUMAN)	33.9107	89.22	15.36	0.00976801					Related Proteins	Q9NUJ1-3	Q9NUJ1, Q9NUJ1-3	3	5	0	5	7	100	0	Confident_x000D_	Mycophenolic acid acyl-glucuronide esterase, mitochondrial (ABHDA_HUMAN)	33.9107	89.22	15.36	0.013431					Related Proteins	Q9NUJ1-3	Q9NUJ1, Q9NUJ1-3	3	4	0	6	7	100	0	Confident_x000D_	Mycophenolic acid acyl-glucuronide esterase, mitochondrial (ABHDA_HUMAN)	33.9107	89.22	20.92	0.0131258
Q5SSJ5	Heterochromatin protein 1-binding protein 3 (HP1B3_HUMAN)	61.1693	94.03	9.95	0.00576923					Related Proteins	Q5SSJ5-5	Q5SSJ5, Q5SSJ5-5	4	5	0	10	11	100	0	Confident_x000D_	Heterochromatin protein 1-binding protein 3 (HP1B3_HUMAN)	61.1693	94.03	9.95	0.0110256					Related Proteins	Q5SSJ5-5	Q5SSJ5, Q5SSJ5-5	4	5	0	9	10	100	0	Confident_x000D_	Heterochromatin protein 1-binding protein 3 (HP1B3_HUMAN)	61.1693	94.03	10.13	0.0107372
Q5SSJ5	Heterochromatin protein 1-binding protein 3 (HP1B3_HUMAN)	61.1693	94.03	9.95	0.00576923					Related Proteins	Q5SSJ5-5	Q5SSJ5, Q5SSJ5-5	4	5	0	10	11	100	0	Confident_x000D_	Heterochromatin protein 1-binding protein 3 (HP1B3_HUMAN)	61.1693	94.03	9.95	0.0110256					Related Proteins	Q5SSJ5-5	Q5SSJ5, Q5SSJ5-5	4	5	0	9	10	100	0	Confident_x000D_	Heterochromatin protein 1-binding protein 3 (HP1B3_HUMAN)	61.1693	94.03	22.24	0.0112569
Q5SSJ5	Heterochromatin protein 1-binding protein 3 (HP1B3_HUMAN)	61.1693	94.03	9.95	0.00576923					Related Proteins	Q5SSJ5-5	Q5SSJ5, Q5SSJ5-5	4	5	0	10	11	100	0	Confident_x000D_	Heterochromatin protein 1-binding protein 3 (HP1B3_HUMAN)	61.1693	94.03	19.89	0.00888049					Related Proteins	Q5SSJ5-2	Q5SSJ5, Q5SSJ5-2	9	13	0	14	18	100	0	Confident_x000D_	Heterochromatin protein 1-binding protein 3 (HP1B3_HUMAN)	61.1693	94.03	10.13	0.0107372
Q5SSJ5	Heterochromatin protein 1-binding protein 3 (HP1B3_HUMAN)	61.1693	94.03	9.95	0.00576923					Related Proteins	Q5SSJ5-5	Q5SSJ5, Q5SSJ5-5	4	5	0	10	11	100	0	Confident_x000D_	Heterochromatin protein 1-binding protein 3 (HP1B3_HUMAN)	61.1693	94.03	19.89	0.00888049					Related Proteins	Q5SSJ5-2	Q5SSJ5, Q5SSJ5-2	9	13	0	14	18	100	0	Confident_x000D_	Heterochromatin protein 1-binding protein 3 (HP1B3_HUMAN)	61.1693	94.03	22.24	0.0112569
Q5SSJ5	Heterochromatin protein 1-binding protein 3 (HP1B3_HUMAN)	61.1693	94.03	18.08	0.00872253					Related Proteins	Q5SSJ5-2	Q5SSJ5, Q5SSJ5-2	8	9	0	14	15	100	0	Confident_x000D_	Heterochromatin protein 1-binding protein 3 (HP1B3_HUMAN)	61.1693	94.03	9.95	0.0110256					Related Proteins	Q5SSJ5-5	Q5SSJ5, Q5SSJ5-5	4	5	0	9	10	100	0	Confident_x000D_	Heterochromatin protein 1-binding protein 3 (HP1B3_HUMAN)	61.1693	94.03	10.13	0.0107372
Q5SSJ5	Heterochromatin protein 1-binding protein 3 (HP1B3_HUMAN)	61.1693	94.03	18.08	0.00872253					Related Proteins	Q5SSJ5-2	Q5SSJ5, Q5SSJ5-2	8	9	0	14	15	100	0	Confident_x000D_	Heterochromatin protein 1-binding protein 3 (HP1B3_HUMAN)	61.1693	94.03	9.95	0.0110256					Related Proteins	Q5SSJ5-5	Q5SSJ5, Q5SSJ5-5	4	5	0	9	10	100	0	Confident_x000D_	Heterochromatin protein 1-binding protein 3 (HP1B3_HUMAN)	61.1693	94.03	22.24	0.0112569
Q5SSJ5	Heterochromatin protein 1-binding protein 3 (HP1B3_HUMAN)	61.1693	94.03	18.08	0.00872253					Related Proteins	Q5SSJ5-2	Q5SSJ5, Q5SSJ5-2	8	9	0	14	15	100	0	Confident_x000D_	Heterochromatin protein 1-binding protein 3 (HP1B3_HUMAN)	61.1693	94.03	19.89	0.00888049					Related Proteins	Q5SSJ5-2	Q5SSJ5, Q5SSJ5-2	9	13	0	14	18	100	0	Confident_x000D_	Heterochromatin protein 1-binding protein 3 (HP1B3_HUMAN)	61.1693	94.03	10.13	0.0107372
Q5SSJ5	Heterochromatin protein 1-binding protein 3 (HP1B3_HUMAN)	61.1693	94.03	18.08	0.00872253					Related Proteins	Q5SSJ5-2	Q5SSJ5, Q5SSJ5-2	8	9	0	14	15	100	0	Confident_x000D_	Heterochromatin protein 1-binding protein 3 (HP1B3_HUMAN)	61.1693	94.03	19.89	0.00888049					Related Proteins	Q5SSJ5-2	Q5SSJ5, Q5SSJ5-2	9	13	0	14	18	100	0	Confident_x000D_	Heterochromatin protein 1-binding protein 3 (HP1B3_HUMAN)	61.1693	94.03	22.24	0.0112569
Q86VP6	Cullin-associated NEDD8-dissociated protein 1 (CAND1_HUMAN)	136.289	74.07	38.21	0.0109556	Oxidation of M(M25)	Oxidation of M(1)			Single Protein		Q86VP6	42	49	46	80	90	100	0	Confident_x000D_	Cullin-associated NEDD8-dissociated protein 1 (CAND1_HUMAN)	136.289	74.07	39.02	0.0113408					Single Protein		Q86VP6	40	47	43	84	91	100	0	Confident_x000D_	Cullin-associated NEDD8-dissociated protein 1 (CAND1_HUMAN)	136.289	74.07	35.37	0.0106754
Q9UFF9	CCR4-NOT transcription complex subunit 8 (CNOT8_HUMAN)	33.5185	90.75	3.77	0.00342466					Related Proteins	Q9UFF9-2, Q9UFF9-3	Q9UFF9, Q9UFF9-2, Q9UFF9-3	1	1	1	1	1	89.8551	0	Doubtful_x000D_	CCR4-NOT transcription complex subunit 8 (CNOT8_HUMAN)	33.5185	90.75	4.79	0.00684932					Related Proteins	Q9UFF9-3	Q9UFF9, Q9UFF9-3	1	3	3	2	4	100	0	Doubtful_x000D_
Q9Y4L1	Hypoxia up-regulated protein 1 (HYOU1_HUMAN)	111.266	87.99	52.95	0.0124927	Oxidation of M(M36, M56, M88, M845)	Oxidation of M(4)			Single Protein		Q9Y4L1	47	52	52	121	131	100	0	Confident_x000D_	Hypoxia up-regulated protein 1 (HYOU1_HUMAN)	111.266	87.99	50.95	0.0148161	Oxidation of M(M88, M255, M845)	Oxidation of M(3)			Single Protein		Q9Y4L1	46	56	56	123	136	100	0	Confident_x000D_	Hypoxia up-regulated protein 1 (HYOU1_HUMAN)	111.266	87.99	49.25	0.0116164	Oxidation of M(M88, M255)	Oxidation of M(2)
Q9NVP1	ATP-dependent RNA helicase DDX18 (DDX18_HUMAN)	75.3594	94.18	31.04	0.0108515	Oxidation of M(M48, M117)	Oxidation of M(2)			Single Protein		Q9NVP1	19	24	24	31	37	100	0	Confident_x000D_	ATP-dependent RNA helicase DDX18 (DDX18_HUMAN)	75.3594	94.18	38.21	0.0131916	Oxidation of M(M48)	Oxidation of M(1)			Single Protein		Q9NVP1	20	26	26	36	45	100	0	Confident_x000D_	ATP-dependent RNA helicase DDX18 (DDX18_HUMAN)	75.3594	94.18	35.67	0.0125349	Oxidation of M(M48)	Oxidation of M(1)
Q9NVP2	Histone chaperone ASF1B (ASF1B_HUMAN)	22.4191	66.83	39.6	0.0408122	Oxidation of M(M128)	Oxidation of M(1)			Single Protein		Q9NVP2	6	6	5	13	13	100	0	Confident_x000D_	Histone chaperone ASF1B (ASF1B_HUMAN)	22.4191	66.83	39.6	0.0398773					Single Protein		Q9NVP2	5	5	4	12	12	100	0	Confident_x000D_	Histone chaperone ASF1B (ASF1B_HUMAN)	22.4191	66.83	35.64	0.0296524
Q8WVM8	Sec1 family domain-containing protein 1 (SCFD1_HUMAN)	72.334	86.29	21.18	0.00778078					Single Protein		Q8WVM8	10	17	17	17	22	100	0	Confident_x000D_	Sec1 family domain-containing protein 1 (SCFD1_HUMAN)	72.334	86.29	28.66	0.00690245					Single Protein		Q8WVM8	13	17	0	22	27	89.8305	0	Confident_x000D_	Sec1 family domain-containing protein 1 (SCFD1_HUMAN)	72.334	86.29	19.63	0.00846952
P20340	Ras-related protein Rab-6A (RAB6A_HUMAN)	23.5779	100	14.9	0.0136566					Related Proteins	P20340-2, P20340-4, Q9NRW1, Q9NRW1-2	P20340, P20340-2, P20340-4, Q9NRW1, Q9NRW1-2	3	4	0	8	9	94.0299	0	Confident_x000D_	Ras-related protein Rab-6A (RAB6A_HUMAN)	23.5779	100	5.29	0.00961538					Related Proteins	P20340-2, P20340-3, Q9NRW1	P20340, P20340-2, P20340-3, Q9NRW1	1	1	0	2	2	100	0	Doubtful_x000D_	Ras-related protein Rab-6A (RAB6A_HUMAN)	23.5779	100	14.9	0.00722812
P20340	Ras-related protein Rab-6A (RAB6A_HUMAN)	23.5779	100	14.9	0.0136566					Related Proteins	P20340-2, P20340-4, Q9NRW1, Q9NRW1-2	P20340, P20340-2, P20340-4, Q9NRW1, Q9NRW1-2	3	4	0	8	9	94.0299	0	Confident_x000D_	Ras-related protein Rab-6A (RAB6A_HUMAN)	23.5779	100	5.29	0.00961538					Related Proteins	P20340-2, P20340-3, Q9NRW1	P20340, P20340-2, P20340-3, Q9NRW1	1	1	0	2	2	100	0	Doubtful_x000D_	Ras-related protein Rab-6A (RAB6A_HUMAN)	23.5779	100	6.73	0.00480769
P20340	Ras-related protein Rab-6A (RAB6A_HUMAN)	23.5779	100	14.9	0.0136566					Related Proteins	P20340-2, P20340-4, Q9NRW1, Q9NRW1-2	P20340, P20340-2, P20340-4, Q9NRW1, Q9NRW1-2	3	4	0	8	9	94.0299	0	Confident_x000D_	Ras-related protein Rab-6A (RAB6A_HUMAN)	23.5779	100	5.29	0.00961538					Related Proteins	P20340-2, P20340-3, Q9NRW1	P20340, P20340-2, P20340-3, Q9NRW1	1	1	0	2	2	100	0	Doubtful_x000D_	Ras-related protein Rab-6A (RAB6A_HUMAN)	23.5779	100	5.29	0.00961538
P20340	Ras-related protein Rab-6A (RAB6A_HUMAN)	23.5779	100	17.79	0.00961538					Related Proteins	P20340-2, P20340-3	P20340, P20340-2, P20340-3	3	3	0	4	5	91.0448	0	Confident_x000D_	Ras-related protein Rab-6A (RAB6A_HUMAN)	23.5779	100	5.29	0.00961538					Related Proteins	P20340-2, P20340-3, Q9NRW1	P20340, P20340-2, P20340-3, Q9NRW1	1	1	0	2	2	100	0	Doubtful_x000D_	Ras-related protein Rab-6A (RAB6A_HUMAN)	23.5779	100	14.9	0.00722812
P20340	Ras-related protein Rab-6A (RAB6A_HUMAN)	23.5779	100	17.79	0.00961538					Related Proteins	P20340-2, P20340-3	P20340, P20340-2, P20340-3	3	3	0	4	5	91.0448	0	Confident_x000D_	Ras-related protein Rab-6A (RAB6A_HUMAN)	23.5779	100	5.29	0.00961538					Related Proteins	P20340-2, P20340-3, Q9NRW1	P20340, P20340-2, P20340-3, Q9NRW1	1	1	0	2	2	100	0	Doubtful_x000D_	Ras-related protein Rab-6A (RAB6A_HUMAN)	23.5779	100	6.73	0.00480769
P20340	Ras-related protein Rab-6A (RAB6A_HUMAN)	23.5779	100	17.79	0.00961538					Related Proteins	P20340-2, P20340-3	P20340, P20340-2, P20340-3	3	3	0	4	5	91.0448	0	Confident_x000D_	Ras-related protein Rab-6A (RAB6A_HUMAN)	23.5779	100	5.29	0.00961538					Related Proteins	P20340-2, P20340-3, Q9NRW1	P20340, P20340-2, P20340-3, Q9NRW1	1	1	0	2	2	100	0	Doubtful_x000D_	Ras-related protein Rab-6A (RAB6A_HUMAN)	23.5779	100	5.29	0.00961538
P20340	Ras-related protein Rab-6A (RAB6A_HUMAN)	23.5779	100	5.29	0.00480769					Related Proteins	P20340-2, P20340-3, Q9NRW1	P20340, P20340-2, P20340-3, Q9NRW1	1	1	0	2	2	100	0	Doubtful_x000D_	Ras-related protein Rab-6A (RAB6A_HUMAN)	23.5779	100	5.29	0.00961538					Related Proteins	P20340-2, P20340-3, Q9NRW1	P20340, P20340-2, P20340-3, Q9NRW1	1	1	0	2	2	100	0	Doubtful_x000D_	Ras-related protein Rab-6A (RAB6A_HUMAN)	23.5779	100	14.9	0.00722812
P20340	Ras-related protein Rab-6A (RAB6A_HUMAN)	23.5779	100	5.29	0.00480769					Related Proteins	P20340-2, P20340-3, Q9NRW1	P20340, P20340-2, P20340-3, Q9NRW1	1	1	0	2	2	100	0	Doubtful_x000D_	Ras-related protein Rab-6A (RAB6A_HUMAN)	23.5779	100	5.29	0.00961538					Related Proteins	P20340-2, P20340-3, Q9NRW1	P20340, P20340-2, P20340-3, Q9NRW1	1	1	0	2	2	100	0	Doubtful_x000D_	Ras-related protein Rab-6A (RAB6A_HUMAN)	23.5779	100	6.73	0.00480769
P20340	Ras-related protein Rab-6A (RAB6A_HUMAN)	23.5779	100	5.29	0.00480769					Related Proteins	P20340-2, P20340-3, Q9NRW1	P20340, P20340-2, P20340-3, Q9NRW1	1	1	0	2	2	100	0	Doubtful_x000D_	Ras-related protein Rab-6A (RAB6A_HUMAN)	23.5779	100	5.29	0.00961538					Related Proteins	P20340-2, P20340-3, Q9NRW1	P20340, P20340-2, P20340-3, Q9NRW1	1	1	0	2	2	100	0	Doubtful_x000D_	Ras-related protein Rab-6A (RAB6A_HUMAN)	23.5779	100	5.29	0.00961538
P20340	Ras-related protein Rab-6A (RAB6A_HUMAN)	23.5779	100	4.33	0.00961538					Related Proteins	P20340-2, P20340-4, Q53S08	P20340, P20340-2, P20340-4, Q53S08	1	1	0	2	2	92.5373	0	Doubtful_x000D_	Ras-related protein Rab-6A (RAB6A_HUMAN)	23.5779	100	5.29	0.00961538					Related Proteins	P20340-2, P20340-3, Q9NRW1	P20340, P20340-2, P20340-3, Q9NRW1	1	1	0	2	2	100	0	Doubtful_x000D_	Ras-related protein Rab-6A (RAB6A_HUMAN)	23.5779	100	14.9	0.00722812
P20340	Ras-related protein Rab-6A (RAB6A_HUMAN)	23.5779	100	4.33	0.00961538					Related Proteins	P20340-2, P20340-4, Q53S08	P20340, P20340-2, P20340-4, Q53S08	1	1	0	2	2	92.5373	0	Doubtful_x000D_	Ras-related protein Rab-6A (RAB6A_HUMAN)	23.5779	100	5.29	0.00961538					Related Proteins	P20340-2, P20340-3, Q9NRW1	P20340, P20340-2, P20340-3, Q9NRW1	1	1	0	2	2	100	0	Doubtful_x000D_	Ras-related protein Rab-6A (RAB6A_HUMAN)	23.5779	100	6.73	0.00480769
P20340	Ras-related protein Rab-6A (RAB6A_HUMAN)	23.5779	100	4.33	0.00961538					Related Proteins	P20340-2, P20340-4, Q53S08	P20340, P20340-2, P20340-4, Q53S08	1	1	0	2	2	92.5373	0	Doubtful_x000D_	Ras-related protein Rab-6A (RAB6A_HUMAN)	23.5779	100	5.29	0.00961538					Related Proteins	P20340-2, P20340-3, Q9NRW1	P20340, P20340-2, P20340-3, Q9NRW1	1	1	0	2	2	100	0	Doubtful_x000D_	Ras-related protein Rab-6A (RAB6A_HUMAN)	23.5779	100	5.29	0.00961538
P16949	Stathmin (STMN1_HUMAN)	17.292	100	41.61	0.0254847					Related Proteins	P16949-2	P16949, P16949-2	9	9	0	28	29	100	0	Confident_x000D_	Stathmin (STMN1_HUMAN)	17.292	100	76.51	0.054685					Single Protein		P16949	18	19	14	46	51	100	0	Confident_x000D_	Stathmin (STMN1_HUMAN)	17.292	100	49.66	0.0536433
P16949	Stathmin (STMN1_HUMAN)	17.292	100	51.01	0.0288345					Single Protein		P16949	13	13	0	33	35	99.9732	0	Confident_x000D_	Stathmin (STMN1_HUMAN)	17.292	100	76.51	0.054685					Single Protein		P16949	18	19	14	46	51	100	0	Confident_x000D_	Stathmin (STMN1_HUMAN)	17.292	100	49.66	0.0536433
Q01581	Hydroxymethylglutaryl-CoA synthase, cytoplasmic (HMCS1_HUMAN)	57.2574	73.46	25.77	0.0093898					Single Protein		Q01581	11	17	17	15	22	100	0	Confident_x000D_	Hydroxymethylglutaryl-CoA synthase, cytoplasmic (HMCS1_HUMAN)	57.2574	73.46	18.08	0.0113421					Single Protein		Q01581	8	11	11	14	17	100	0	Confident_x000D_	Hydroxymethylglutaryl-CoA synthase, cytoplasmic (HMCS1_HUMAN)	57.2574	73.46	15.77	0.00958904
Q7L2E3	ATP-dependent RNA helicase DHX30 (DHX30_HUMAN)	133.855	94.97	2.01	0.000861326					Related Proteins	Q7L2E3-2, Q7L2E3-3	Q7L2E3, Q7L2E3-2, Q7L2E3-3	1	10	0	3	11	100	0	Doubtful_x000D_	ATP-dependent RNA helicase DHX30 (DHX30_HUMAN)	133.855	94.97	3.43	0.000215332					Related Proteins	Q7L2E3-2, Q7L2E3-3	Q7L2E3, Q7L2E3-2, Q7L2E3-3	2	8	0	1	10	100	0	Doubtful_x000D_
Q9BUT1	3-hydroxybutyrate dehydrogenase type 2 (BDH2_HUMAN)	26.7067	85.31	10.2	0.0111643					Related Proteins	Q9BUT1-2	Q9BUT1, Q9BUT1-2	2	3	0	3	4	86.5672	0	Confident_x000D_	3-hydroxybutyrate dehydrogenase type 2 (BDH2_HUMAN)	26.7067	85.31	10.2	0.0111643					Related Proteins	Q9BUT1-2	Q9BUT1, Q9BUT1-2	2	4	0	3	5	100	0	Confident_x000D_	3-hydroxybutyrate dehydrogenase type 2 (BDH2_HUMAN)	26.7067	85.31	4.08	0.00478469
Q9BUT1	3-hydroxybutyrate dehydrogenase type 2 (BDH2_HUMAN)	26.7067	85.31	10.2	0.0111643					Related Proteins	Q9BUT1-2	Q9BUT1, Q9BUT1-2	2	3	0	3	4	86.5672	0	Confident_x000D_	3-hydroxybutyrate dehydrogenase type 2 (BDH2_HUMAN)	26.7067	85.31	10.2	0.0111643					Related Proteins	Q9BUT1-2	Q9BUT1, Q9BUT1-2	2	4	0	3	5	100	0	Confident_x000D_	3-hydroxybutyrate dehydrogenase type 2 (BDH2_HUMAN)	26.7067	85.31	11.84	0.0119617
Q9BUT1	3-hydroxybutyrate dehydrogenase type 2 (BDH2_HUMAN)	26.7067	85.31	10.2	0.0111643					Related Proteins	Q9BUT1-2	Q9BUT1, Q9BUT1-2	2	3	0	3	4	86.5672	0	Confident_x000D_	3-hydroxybutyrate dehydrogenase type 2 (BDH2_HUMAN)	26.7067	85.31	11.02	0.0111643					Related Proteins	Q9BUT1-3	Q9BUT1, Q9BUT1-3	2	3	0	3	4	96.6667	0	Confident_x000D_	3-hydroxybutyrate dehydrogenase type 2 (BDH2_HUMAN)	26.7067	85.31	4.08	0.00478469
Q9BUT1	3-hydroxybutyrate dehydrogenase type 2 (BDH2_HUMAN)	26.7067	85.31	10.2	0.0111643					Related Proteins	Q9BUT1-2	Q9BUT1, Q9BUT1-2	2	3	0	3	4	86.5672	0	Confident_x000D_	3-hydroxybutyrate dehydrogenase type 2 (BDH2_HUMAN)	26.7067	85.31	11.02	0.0111643					Related Proteins	Q9BUT1-3	Q9BUT1, Q9BUT1-3	2	3	0	3	4	96.6667	0	Confident_x000D_	3-hydroxybutyrate dehydrogenase type 2 (BDH2_HUMAN)	26.7067	85.31	11.84	0.0119617
Q9BUT1	3-hydroxybutyrate dehydrogenase type 2 (BDH2_HUMAN)	26.7067	85.31	17.96	0.00837321					Related Proteins	Q9BUT1-3	Q9BUT1, Q9BUT1-3	3	6	0	3	6	100	0	Confident_x000D_	3-hydroxybutyrate dehydrogenase type 2 (BDH2_HUMAN)	26.7067	85.31	10.2	0.0111643					Related Proteins	Q9BUT1-2	Q9BUT1, Q9BUT1-2	2	4	0	3	5	100	0	Confident_x000D_	3-hydroxybutyrate dehydrogenase type 2 (BDH2_HUMAN)	26.7067	85.31	4.08	0.00478469
Q9BUT1	3-hydroxybutyrate dehydrogenase type 2 (BDH2_HUMAN)	26.7067	85.31	17.96	0.00837321					Related Proteins	Q9BUT1-3	Q9BUT1, Q9BUT1-3	3	6	0	3	6	100	0	Confident_x000D_	3-hydroxybutyrate dehydrogenase type 2 (BDH2_HUMAN)	26.7067	85.31	10.2	0.0111643					Related Proteins	Q9BUT1-2	Q9BUT1, Q9BUT1-2	2	4	0	3	5	100	0	Confident_x000D_	3-hydroxybutyrate dehydrogenase type 2 (BDH2_HUMAN)	26.7067	85.31	11.84	0.0119617
Q9BUT1	3-hydroxybutyrate dehydrogenase type 2 (BDH2_HUMAN)	26.7067	85.31	17.96	0.00837321					Related Proteins	Q9BUT1-3	Q9BUT1, Q9BUT1-3	3	6	0	3	6	100	0	Confident_x000D_	3-hydroxybutyrate dehydrogenase type 2 (BDH2_HUMAN)	26.7067	85.31	11.02	0.0111643					Related Proteins	Q9BUT1-3	Q9BUT1, Q9BUT1-3	2	3	0	3	4	96.6667	0	Confident_x000D_	3-hydroxybutyrate dehydrogenase type 2 (BDH2_HUMAN)	26.7067	85.31	4.08	0.00478469
Q9BUT1	3-hydroxybutyrate dehydrogenase type 2 (BDH2_HUMAN)	26.7067	85.31	17.96	0.00837321					Related Proteins	Q9BUT1-3	Q9BUT1, Q9BUT1-3	3	6	0	3	6	100	0	Confident_x000D_	3-hydroxybutyrate dehydrogenase type 2 (BDH2_HUMAN)	26.7067	85.31	11.02	0.0111643					Related Proteins	Q9BUT1-3	Q9BUT1, Q9BUT1-3	2	3	0	3	4	96.6667	0	Confident_x000D_	3-hydroxybutyrate dehydrogenase type 2 (BDH2_HUMAN)	26.7067	85.31	11.84	0.0119617
Q9Y4G6	Talin-2 (TLN2_HUMAN)	271.443	77.77	4.21	0.00173327					Single Protein		Q9Y4G6	9	23	16	17	31	100	0	Confident_x000D_	Talin-2 (TLN2_HUMAN)	271.443	77.77	4.21	0.00190809					Single Protein		Q9Y4G6	9	22	13	16	30	100	0	Confident_x000D_	Talin-2 (TLN2_HUMAN)	271.443	77.77	4.45	0.00152607
Q9BT09	Protein canopy homolog 3 (CNPY3_HUMAN)	30.7287	87.77	29.5	0.0234273					Single Protein		Q9BT09	10	11	11	18	20	100	0	Confident_x000D_	Protein canopy homolog 3 (CNPY3_HUMAN)	30.7287	87.77	32.73	0.0272232					Single Protein		Q9BT09	9	10	10	20	22	100	0	Confident_x000D_	Protein canopy homolog 3 (CNPY3_HUMAN)	30.7287	87.77	29.86	0.0226304
Q5TA45	Integrator complex subunit 11 (INT11_HUMAN)	67.6186	76.5	2	0.00193424					Related Proteins	Q5TA45-2, Q5TA45-3	Q5TA45, Q5TA45-2, Q5TA45-3	1	4	4	2	4	89.7059	0	Doubtful_x000D_																					Integrator complex subunit 11 (INT11_HUMAN)	67.6186	76.5	3.5	0.00483559
Q99848	Probable rRNA-processing protein EBP2 (EBP2_HUMAN)	34.8304	100	31.05	0.0239185					Single Protein		Q99848	8	10	10	16	19	100	0	Confident_x000D_	Probable rRNA-processing protein EBP2 (EBP2_HUMAN)	34.8304	100	33.99	0.0197881					Single Protein		Q99848	10	11	11	19	21	100	0	Confident_x000D_	Probable rRNA-processing protein EBP2 (EBP2_HUMAN)	34.8304	100	24.84	0.0157407
Q86W50	U6 small nuclear RNA (adenine-(43)-N(6))-methyltransferase (MET16_HUMAN)	63.5808	82.21	1.96	0.00203252					Single Protein		Q86W50	1	5	5	1	5	91.0448	0	Doubtful_x000D_																					U6 small nuclear RNA (adenine-(43)-N(6))-methyltransferase (MET16_HUMAN)	63.5808	82.21	1.96	0.00203252
Q9Y4H2	Insulin receptor substrate 2 (IRS2_HUMAN)	137.249	68.39	0.9	0.00102564					Single Protein		Q9Y4H2	1	5	5	1	5	100	0	Doubtful_x000D_	Insulin receptor substrate 2 (IRS2_HUMAN)	137.249	68.39	7.85	0.00297436					Single Protein		Q9Y4H2	6	12	12	8	14	100	0	Confident_x000D_	Insulin receptor substrate 2 (IRS2_HUMAN)	137.249	68.39	6.95	0.00445421
Q9Y4H4	G-protein-signaling modulator 3 (GPSM3_HUMAN)	17.8549	100	23.13	0.021875					Single Protein		Q9Y4H4	2	2	2	5	5	100	0	Confident_x000D_	G-protein-signaling modulator 3 (GPSM3_HUMAN)	17.8549	100	8.75	0.0125					Single Protein		Q9Y4H4	1	3	3	2	6	100	0	Doubtful_x000D_	G-protein-signaling modulator 3 (GPSM3_HUMAN)	17.8549	100	14.37	0.0125
Q99832	T-complex protein 1 subunit eta (TCPH_HUMAN)	59.3289	89.13	67.4	0.0210381	Oxidation of M(M160, M227, M323, M324, M394)	Oxidation of M(5)			Single Protein		Q99832	39	43	43	82	91	100	0	Confident_x000D_	T-complex protein 1 subunit eta (TCPH_HUMAN)	59.3289	89.13	64.46	0.0237672	Oxidation of M(M227, M323, M324, M382)	Oxidation of M(4)			Single Protein		Q99832	38	42	42	91	95	100	0	Confident_x000D_	T-complex protein 1 subunit eta (TCPH_HUMAN)	59.3289	89.13	58.75	0.0216888	Oxidation of M(M227, M323)	Oxidation of M(2)
Q13042	Cell division cycle protein 16 homolog (CDC16_HUMAN)	71.6095	74.03	11.45	0.00546398					Related Proteins	Q13042-2, Q13042-3	Q13042, Q13042-2, Q13042-3	6	10	10	9	12	100	0	Confident_x000D_	Cell division cycle protein 16 homolog (CDC16_HUMAN)	71.6095	74.03	13.55	0.00841183					Related Proteins	Q13042-2, Q13042-3, Q13042-4	Q13042, Q13042-2, Q13042-3, Q13042-4	7	10	10	11	14	100	0	Confident_x000D_	Cell division cycle protein 16 homolog (CDC16_HUMAN)	71.6095	74.03	9.84	0.00607448
Q8WW33	Gametocyte-specific factor 1 (GTSF1_HUMAN)	19.2541	80.84	38.32	0.0484656					Single Protein		Q8WW33	7	8	8	16	18	100	0	Confident_x000D_	Gametocyte-specific factor 1 (GTSF1_HUMAN)	19.2541	80.84	38.32	0.0350617					Single Protein		Q8WW33	6	7	7	12	14	100	0	Confident_x000D_	Gametocyte-specific factor 1 (GTSF1_HUMAN)	19.2541	80.84	39.52	0.0369136
O75884	Putative hydrolase RBBP9 (RBBP9_HUMAN)	20.9865	100	10.75	0.00537634					Related Proteins	O75884-2	O75884, O75884-2	1	2	2	1	2	88.0597	0	Doubtful_x000D_
Q13428-3	Isoform 3 of Treacle protein (TCOF_HUMAN)	152.114	78.78	14.51	0.00389755	Oxidation of M(M1426)	Oxidation of M(1)			Related Proteins	Q13428-7, Q13428-8	Q13428-3, Q13428-7, Q13428-8	20	22	0	36	42	100	0	Confident_x000D_	Isoform 3 of Treacle protein (TCOF_HUMAN)	152.114	78.78	14.3	0.00168443	Oxidation of M(M1426)	Oxidation of M(1)			Related Proteins	Q13428, Q13428-2, Q13428-6, Q13428-7, Q13428-8	Q13428, Q13428-2, Q13428-3, Q13428-6, Q13428-7, Q13428-8	19	26	0	33	47	100	0	Confident_x000D_	Isoform 3 of Treacle protein (TCOF_HUMAN)	152.114	78.78	13.23	0.00347368	Oxidation of M(M1426)	Oxidation of M(1)
Q13428-3	Isoform 3 of Treacle protein (TCOF_HUMAN)	152.114	78.78	14.51	0.00389755	Oxidation of M(M1426)	Oxidation of M(1)			Related Proteins	Q13428-7, Q13428-8	Q13428-3, Q13428-7, Q13428-8	20	22	0	36	42	100	0	Confident_x000D_	Isoform 3 of Treacle protein (TCOF_HUMAN)	152.114	78.78	16.72	0.00164378	Oxidation of M(M1426)	Oxidation of M(1)			Related Proteins	Q13428, Q13428-2, Q13428-4, Q13428-8	Q13428, Q13428-2, Q13428-3, Q13428-4, Q13428-8	21	28	0	35	49	100	0	Confident_x000D_	Isoform 3 of Treacle protein (TCOF_HUMAN)	152.114	78.78	13.23	0.00347368	Oxidation of M(M1426)	Oxidation of M(1)
Q86VS8	Protein Hook homolog 3 (HOOK3_HUMAN)	83.0744	80.78	5.29	0.00411184					Single Protein		Q86VS8	2	8	8	3	9	100	0	Confident_x000D_	Protein Hook homolog 3 (HOOK3_HUMAN)	83.0744	80.78	5.29	0.00328947					Single Protein		Q86VS8	2	9	9	3	11	100	0	Confident_x000D_	Protein Hook homolog 3 (HOOK3_HUMAN)	83.0744	80.78	5.29	0.00411184
Q7KZ85	Transcription elongation factor SPT6 (SPT6H_HUMAN)	198.949	79.95	29.72	0.0055645					Single Protein		Q7KZ85	36	49	36	66	81	100	0	Confident_x000D_	Transcription elongation factor SPT6 (SPT6H_HUMAN)	198.949	79.95	26.07	0.00650382					Single Protein		Q7KZ85	31	43	43	58	70	100	0	Confident_x000D_	Transcription elongation factor SPT6 (SPT6H_HUMAN)	198.949	79.95	24.04	0.00620176
Q02878	60S ribosomal protein L6 (RL6_HUMAN)	32.7076	100	40.97	0.0304279					Single Protein		Q02878	16	16	16	36	38	100	0	Confident_x000D_	60S ribosomal protein L6 (RL6_HUMAN)	32.7076	100	40.97	0.0262639					Single Protein		Q02878	17	17	17	38	39	100	0	Confident_x000D_	60S ribosomal protein L6 (RL6_HUMAN)	32.7076	100	39.93	0.0363872
P19174	1-phosphatidylinositol 4,5-bisphosphate phosphodiesterase gamma-1 (PLCG1_HUMAN)	148.438	87.44	2.17	0.00124069					Related Proteins	P19174-2	P19174, P19174-2	2	8	8	4	8	100	0	Confident_x000D_	1-phosphatidylinositol 4,5-bisphosphate phosphodiesterase gamma-1 (PLCG1_HUMAN)	148.438	87.44	1.16	0.00082713					Single Protein		P19174	1	6	5	1	6	100	0	Doubtful_x000D_	1-phosphatidylinositol 4,5-bisphosphate phosphodiesterase gamma-1 (PLCG1_HUMAN)	148.438	87.44	1.01	0.00165426
Q01543	Friend leukemia integration 1 transcription factor (FLI1_HUMAN)	50.9496	82.52	27.43	0.0108611					Single Protein		Q01543	8	14	14	10	16	100	0	Confident_x000D_	Friend leukemia integration 1 transcription factor (FLI1_HUMAN)	50.9496	82.52	28.54	0.0104143	Oxidation of M(M117, M170)	Oxidation of M(2)			Single Protein		Q01543	8	10	9	10	12	100	0	Confident_x000D_	Friend leukemia integration 1 transcription factor (FLI1_HUMAN)	50.9496	82.52	20.8	0.010526
P04233	HLA class II histocompatibility antigen gamma chain (HG2A_HUMAN)	33.4937	78.38	9.12	0.00323276					Related Proteins	P04233-2	P04233, P04233-2	2	4	0	2	4	95.5224	0	Confident_x000D_																					HLA class II histocompatibility antigen gamma chain (HG2A_HUMAN)	33.4937	78.38	21.96	0.0204023
Q96PK6	RNA-binding protein 14 (RBM14_HUMAN)	69.4489	49.63	28.7	0.0191051	Oxidation of M(M266)	Oxidation of M(1)			Single Protein		Q96PK6	19	23	18	33	38	100	0	Confident_x000D_	RNA-binding protein 14 (RBM14_HUMAN)	69.4489	49.63	31.69	0.0222338	Oxidation of M(M266)	Oxidation of M(1)			Single Protein		Q96PK6	21	26	18	36	43	100	0	Confident_x000D_	RNA-binding protein 14 (RBM14_HUMAN)	69.4489	49.63	27.06	0.0203096
Q99829	Copine-1 (CPNE1_HUMAN)	59.0215	51.4	16.95	0.0164513					Single Protein		Q99829	8	9	9	13	14	100	0	Confident_x000D_	Copine-1 (CPNE1_HUMAN)	59.0215	51.4	22.72	0.0165192					Single Protein		Q99829	10	10	10	16	16	100	0	Confident_x000D_	Copine-1 (CPNE1_HUMAN)	59.0215	51.4	21.04	0.0145455
Q9UHX1	Poly(U)-binding-splicing factor PUF60 (PUF60_HUMAN)	59.8376	62.43	33.99	0.012442					Related Proteins	Q9UHX1-2	Q9UHX1, Q9UHX1-2	17	21	0	41	50	97.0149	0	Confident_x000D_	Poly(U)-binding-splicing factor PUF60 (PUF60_HUMAN)	59.8376	62.43	35.78	0.0145621					Related Proteins	Q9UHX1-2	Q9UHX1, Q9UHX1-2	18	21	0	46	50	89.8305	0	Confident_x000D_	Poly(U)-binding-splicing factor PUF60 (PUF60_HUMAN)	59.8376	62.43	33.45	0.01237
Q9UHX1	Poly(U)-binding-splicing factor PUF60 (PUF60_HUMAN)	59.8376	62.43	33.99	0.012442					Related Proteins	Q9UHX1-2	Q9UHX1, Q9UHX1-2	17	21	0	41	50	97.0149	0	Confident_x000D_	Poly(U)-binding-splicing factor PUF60 (PUF60_HUMAN)	59.8376	62.43	35.78	0.0145621					Related Proteins	Q9UHX1-2	Q9UHX1, Q9UHX1-2	18	21	0	46	50	89.8305	0	Confident_x000D_	Poly(U)-binding-splicing factor PUF60 (PUF60_HUMAN)	59.8376	62.43	34.7	0.0074439
Q9NVM6	DnaJ homolog subfamily C member 17 (DJC17_HUMAN)	34.6661	100	12.17	0.0109649					Single Protein		Q9NVM6	3	4	4	5	6	100	0	Confident_x000D_	DnaJ homolog subfamily C member 17 (DJC17_HUMAN)	34.6661	100	9.21	0.00986842					Single Protein		Q9NVM6	2	3	3	4	5	100	0	Confident_x000D_	DnaJ homolog subfamily C member 17 (DJC17_HUMAN)	34.6661	100	9.21	0.00932018
Q9NVM9	Integrator complex subunit 13 (INT13_HUMAN)	80.1743	94.33	5.81	0.0035035					Single Protein		Q9NVM9	3	3	3	4	4	100	0	Confident_x000D_	Integrator complex subunit 13 (INT13_HUMAN)	80.1743	94.33	7.08	0.00513013					Single Protein		Q9NVM9	4	9	9	6	11	100	0	Confident_x000D_	Integrator complex subunit 13 (INT13_HUMAN)	80.1743	94.33	5.52	0.00275275
O95707	Ribonuclease P protein subunit p29 (RPP29_HUMAN)	25.4088	100	6.36	0.00909091					Single Protein		O95707	1	1	1	2	2	100	0	Doubtful_x000D_	Ribonuclease P protein subunit p29 (RPP29_HUMAN)	25.4088	100	6.36	0.00909091					Single Protein		O95707	1	1	1	2	2	100	0	Doubtful_x000D_	Ribonuclease P protein subunit p29 (RPP29_HUMAN)	25.4088	100	6.36	0.00909091
Q99816	Tumor susceptibility gene 101 protein (TS101_HUMAN)	43.9165	81.28	17.69	0.0110936					Single Protein		Q99816	5	7	7	9	11	100	0	Confident_x000D_	Tumor susceptibility gene 101 protein (TS101_HUMAN)	43.9165	81.28	13.33	0.0115668					Single Protein		Q99816	4	7	7	8	11	100	0	Confident_x000D_	Tumor susceptibility gene 101 protein (TS101_HUMAN)	43.9165	81.28	3.08	0.00630915
Q8WW12	PEST proteolytic signal-containing nuclear protein (PCNP_HUMAN)	18.9134	100	35.96	0.032397					Single Protein		Q8WW12	5	9	9	13	17	100	0	Confident_x000D_	PEST proteolytic signal-containing nuclear protein (PCNP_HUMAN)	18.9134	100	37.08	0.0310861					Single Protein		Q8WW12	6	9	9	14	17	100	0	Confident_x000D_	PEST proteolytic signal-containing nuclear protein (PCNP_HUMAN)	18.9134	100	7.3	0.00561798
Q8WW12	PEST proteolytic signal-containing nuclear protein (PCNP_HUMAN)	18.9134	100	35.96	0.032397					Single Protein		Q8WW12	5	9	9	13	17	100	0	Confident_x000D_	PEST proteolytic signal-containing nuclear protein (PCNP_HUMAN)	18.9134	100	37.08	0.0310861					Single Protein		Q8WW12	6	9	9	14	17	100	0	Confident_x000D_	PEST proteolytic signal-containing nuclear protein (PCNP_HUMAN)	18.9134	100	28.65	0.0374532
P54578	Ubiquitin carboxyl-terminal hydrolase 14 (UBP14_HUMAN)	56.033	86.23	49.39	0.0175589	Oxidation of M(M367)	Oxidation of M(1)			Single Protein		P54578	21	27	27	43	51	100	0	Confident_x000D_	Ubiquitin carboxyl-terminal hydrolase 14 (UBP14_HUMAN)	56.033	86.23	46.96	0.00484897					Related Proteins	P54578-3	P54578, P54578-3	19	24	0	29	36	100	0	Confident_x000D_	Ubiquitin carboxyl-terminal hydrolase 14 (UBP14_HUMAN)	56.033	86.23	38.26	0.0146825
P54577	Tyrosine--tRNA ligase, cytoplasmic (SYYC_HUMAN)	59.1061	100	60.61	0.0152338					Single Protein		P54577	31	38	38	67	73	100	0	Confident_x000D_	Tyrosine--tRNA ligase, cytoplasmic (SYYC_HUMAN)	59.1061	100	60.23	0.0151154					Single Protein		P54577	32	37	37	64	69	100	0	Confident_x000D_	Tyrosine--tRNA ligase, cytoplasmic (SYYC_HUMAN)	59.1061	100	61.93	0.0164009
P28288	ATP-binding cassette sub-family D member 3 (ABCD3_HUMAN)	75.4276	100	13.51	0.00609871					Single Protein		P28288	7	9	9	12	14	100	0	Confident_x000D_	ATP-binding cassette sub-family D member 3 (ABCD3_HUMAN)	75.4276	100	11.23	0.00839656					Related Proteins	P28288-2	P28288, P28288-2	6	10	10	13	17	100	0	Confident_x000D_	ATP-binding cassette sub-family D member 3 (ABCD3_HUMAN)	75.4276	100	14.72	0.0107378
P28289	Tropomodulin-1 (TMOD1_HUMAN)	40.5439	84.12	8.08	0.00551876					Single Protein		P28289	2	5	4	3	6	100	0	Confident_x000D_	Tropomodulin-1 (TMOD1_HUMAN)	40.5439	84.12	8.08	0.00496689					Single Protein		P28289	2	3	1	3	4	100	0	Confident_x000D_
Q9Y6J0	Calcineurin-binding protein cabin-1 (CABIN_HUMAN)	246.197	80.77	1.35	0.000399148					Related Proteins	Q9Y6J0-2	Q9Y6J0, Q9Y6J0-2	2	7	0	2	7	100	0	Confident_x000D_	Calcineurin-binding protein cabin-1 (CABIN_HUMAN)	246.197	80.77	0.95	0.000532198					Related Proteins	Q9Y6J0-2	Q9Y6J0, Q9Y6J0-2	1	7	7	1	8	100	0	Doubtful_x000D_	Calcineurin-binding protein cabin-1 (CABIN_HUMAN)	246.197	80.77	0.95	0.000532198
P41252	Isoleucine--tRNA ligase, cytoplasmic (SYIC_HUMAN)	144.406	80.35	35.42	0.00891168					Single Protein		P41252	34	40	40	66	73	100	0	Confident_x000D_	Isoleucine--tRNA ligase, cytoplasmic (SYIC_HUMAN)	144.406	80.35	34.47	0.00840891					Single Protein		P41252	34	42	42	67	77	100	0	Confident_x000D_	Isoleucine--tRNA ligase, cytoplasmic (SYIC_HUMAN)	144.406	80.35	27.81	0.00900571
Q86VI3	Ras GTPase-activating-like protein IQGAP3 (IQGA3_HUMAN)	184.584	82.4	0.8	0.000699301					Single Protein		Q86VI3	1	9	9	2	9	89.5522	0	Doubtful_x000D_	Ras GTPase-activating-like protein IQGAP3 (IQGA3_HUMAN)	184.584	82.4	1.84	0.00104895					Single Protein		Q86VI3	2	5	5	2	6	100	0	Confident_x000D_	Ras GTPase-activating-like protein IQGAP3 (IQGA3_HUMAN)	184.584	82.4	2.08	0.00104895
P41250	Glycine--tRNA ligase (GARS_HUMAN)	83.1126	92.56	38.84	0.0131628	Oxidation of M(M281)	Oxidation of M(1)			Single Protein		P41250	27	35	35	59	68	100	0	Confident_x000D_	Glycine--tRNA ligase (GARS_HUMAN)	83.1126	92.56	44.65	0.0140806	Oxidation of M(M281)	Oxidation of M(1)			Single Protein		P41250	29	30	30	59	62	100	0	Confident_x000D_	Glycine--tRNA ligase (GARS_HUMAN)	83.1126	92.56	32.61	0.0109479	Oxidation of M(M281, M292)	Oxidation of M(2)
Q13523	Serine/threonine-protein kinase PRP4 homolog (PRP4B_HUMAN)	116.916	97.22	7.15	0.0040053	Oxidation of M(M614)	Oxidation of M(1)			Single Protein		Q13523	6	13	13	9	16	100	0	Confident_x000D_	Serine/threonine-protein kinase PRP4 homolog (PRP4B_HUMAN)	116.916	97.22	6.95	0.00392254	Oxidation of M(M614)	Oxidation of M(1)			Single Protein		Q13523	6	15	15	8	18	100	0	Confident_x000D_	Serine/threonine-protein kinase PRP4 homolog (PRP4B_HUMAN)	116.916	97.22	5.46	0.00375703
O95721	Synaptosomal-associated protein 29 (SNP29_HUMAN)	28.9526	100	25.58	0.0144703	Oxidation of M(M184)	Oxidation of M(1)			Single Protein		O95721	6	9	9	10	13	100	0	Confident_x000D_	Synaptosomal-associated protein 29 (SNP29_HUMAN)	28.9526	100	31.01	0.0127261					Single Protein		O95721	6	10	10	8	12	100	0	Confident_x000D_	Synaptosomal-associated protein 29 (SNP29_HUMAN)	28.9526	100	20.93	0.0142119
Q13526	Peptidyl-prolyl cis-trans isomerase NIMA-interacting 1 (PIN1_HUMAN)	18.232	100	58.9	0.0476483					Single Protein		Q13526	6	7	7	16	19	100	0	Confident_x000D_	Peptidyl-prolyl cis-trans isomerase NIMA-interacting 1 (PIN1_HUMAN)	18.232	100	55.83	0.0361963					Single Protein		Q13526	6	7	7	13	14	100	0	Confident_x000D_	Peptidyl-prolyl cis-trans isomerase NIMA-interacting 1 (PIN1_HUMAN)	18.232	100	49.69	0.0441718
O00233	26S proteasome non-ATPase regulatory subunit 9 (PSMD9_HUMAN)	24.6665	78.48	9.87	0.0152381					Related Proteins	O00233-3	O00233, O00233-3	2	2	0	4	4	100	0	Confident_x000D_	26S proteasome non-ATPase regulatory subunit 9 (PSMD9_HUMAN)	24.6665	78.48	9.87	0.0152381					Related Proteins	O00233-3	O00233, O00233-3	2	2	0	4	4	100	0	Confident_x000D_	26S proteasome non-ATPase regulatory subunit 9 (PSMD9_HUMAN)	24.6665	78.48	26.01	0.0214286
O00233	26S proteasome non-ATPase regulatory subunit 9 (PSMD9_HUMAN)	24.6665	78.48	9.87	0.0152381					Related Proteins	O00233-3	O00233, O00233-3	2	2	0	4	4	100	0	Confident_x000D_	26S proteasome non-ATPase regulatory subunit 9 (PSMD9_HUMAN)	24.6665	78.48	31.39	0.0275238					Related Proteins	O00233-2	O00233, O00233-2	7	8	0	13	14	100	0	Confident_x000D_	26S proteasome non-ATPase regulatory subunit 9 (PSMD9_HUMAN)	24.6665	78.48	26.01	0.0214286
O00233	26S proteasome non-ATPase regulatory subunit 9 (PSMD9_HUMAN)	24.6665	78.48	31.39	0.0237143					Related Proteins	O00233-2	O00233, O00233-2	7	7	0	13	14	100	0	Confident_x000D_	26S proteasome non-ATPase regulatory subunit 9 (PSMD9_HUMAN)	24.6665	78.48	9.87	0.0152381					Related Proteins	O00233-3	O00233, O00233-3	2	2	0	4	4	100	0	Confident_x000D_	26S proteasome non-ATPase regulatory subunit 9 (PSMD9_HUMAN)	24.6665	78.48	26.01	0.0214286
O00233	26S proteasome non-ATPase regulatory subunit 9 (PSMD9_HUMAN)	24.6665	78.48	31.39	0.0237143					Related Proteins	O00233-2	O00233, O00233-2	7	7	0	13	14	100	0	Confident_x000D_	26S proteasome non-ATPase regulatory subunit 9 (PSMD9_HUMAN)	24.6665	78.48	31.39	0.0275238					Related Proteins	O00233-2	O00233, O00233-2	7	8	0	13	14	100	0	Confident_x000D_	26S proteasome non-ATPase regulatory subunit 9 (PSMD9_HUMAN)	24.6665	78.48	26.01	0.0214286
P62308	Small nuclear ribonucleoprotein G (RUXG_HUMAN)	8.49043	59.21	17.11	0.0592593	Oxidation of M(M69)	Oxidation of M(1)			Related Proteins	A8MWD9	A8MWD9, P62308	3	3	3	5	6	100	0	Confident_x000D_	Small nuclear ribonucleoprotein G (RUXG_HUMAN)	8.49043	59.21	17.11	0.0814815	Oxidation of M(M69)	Oxidation of M(1)			Related Proteins	A8MWD9	A8MWD9, P62308	3	3	3	6	6	100	0	Confident_x000D_	Small nuclear ribonucleoprotein G (RUXG_HUMAN)	8.49043	59.21	17.11	0.0888889
Q9BSB4	Autophagy-related protein 101 (ATGA1_HUMAN)	24.9867	100	8.26	0.00688073					Single Protein		Q9BSB4	2	4	4	2	4	92.5373	0	Confident_x000D_
P41240	Tyrosine-protein kinase CSK (CSK_HUMAN)	50.6717	93.56	40.67	0.0164506					Single Protein		P41240	14	19	19	23	33	100	0	Confident_x000D_	Tyrosine-protein kinase CSK (CSK_HUMAN)	50.6717	93.56	34.44	0.0176667					Single Protein		P41240	13	15	15	25	28	100	0	Confident_x000D_	Tyrosine-protein kinase CSK (CSK_HUMAN)	50.6717	93.56	33.78	0.0141103
P42574	Caspase-3 (CASP3_HUMAN)	31.5875	100	17.69	0.0123345					Single Protein		P42574	4	6	6	6	8	100	0	Confident_x000D_	Caspase-3 (CASP3_HUMAN)	31.5875	100	17.69	0.0127557					Single Protein		P42574	4	9	8	6	12	100	0	Confident_x000D_	Caspase-3 (CASP3_HUMAN)	31.5875	100	14.8	0.00421179
P42575	Caspase-2 (CASP2_HUMAN)	50.6524	90.71	11.73	0.00650407					Single Protein		P42575	3	6	6	5	8	100	0	Confident_x000D_	Caspase-2 (CASP2_HUMAN)	50.6524	90.71	17.48	0.00678862					Single Protein		P42575	5	7	7	6	8	100	0	Confident_x000D_	Caspase-2 (CASP2_HUMAN)	50.6524	90.71	11.73	0.00813008
Q6ZT62	Bargin (BGIN_HUMAN)	73.5532	81.09	18.46	0.00306353					Related and Unrelated Proteins	Q6ZT62-2, Q9Y3L3, Q9Y3L3-2	Q6ZT62, Q6ZT62-2, Q9Y3L3, Q9Y3L3-2	10	19	0	16	25	100	0	Confident_x000D_
Q8WVE0	EEF1A lysine methyltransferase 1 (EFMT1_HUMAN)	24.4899	69.63	15.89	0.0142045					Single Protein		Q8WVE0	2	4	4	3	6	94.0299	0	Confident_x000D_	EEF1A lysine methyltransferase 1 (EFMT1_HUMAN)	24.4899	69.63	5.61	0.00568182					Single Protein		Q8WVE0	1	2	2	1	2	100	0	Doubtful_x000D_
P16989	Y-box-binding protein 3 (YBOX3_HUMAN)	40.066	77.69	30.65	0.0198428					Related Proteins	P16989-2	P16989, P16989-2	18	20	9	43	46	100	0	Confident_x000D_	Y-box-binding protein 3 (YBOX3_HUMAN)	40.066	77.69	30.65	0.0158566					Related Proteins	P16989-2	P16989, P16989-2	16	19	9	34	39	100	0	Confident_x000D_	Y-box-binding protein 3 (YBOX3_HUMAN)	40.066	77.69	30.65	0.0177908
Q9Y4E8	Ubiquitin carboxyl-terminal hydrolase 15 (UBP15_HUMAN)	112.348	80.02	26.5	0.00638093					Single Protein		Q9Y4E8	22	27	25	35	41	100	0	Confident_x000D_	Ubiquitin carboxyl-terminal hydrolase 15 (UBP15_HUMAN)	112.348	80.02	24.46	0.0071799					Single Protein		Q9Y4E8	19	26	24	32	37	100	0	Confident_x000D_	Ubiquitin carboxyl-terminal hydrolase 15 (UBP15_HUMAN)	112.348	80.02	18.96	0.00558577
Q9HD15	Steroid receptor RNA activator 1 (SRA1_HUMAN)	25.6569	87.29	26.27	0.0162429	Oxidation of M(M111)	Oxidation of M(1)			Single Protein		Q9HD15	4	6	6	7	9	100	0	Confident_x000D_	Steroid receptor RNA activator 1 (SRA1_HUMAN)	25.6569	87.29	22.88	0.0123588					Single Protein		Q9HD15	4	7	7	6	10	100	0	Confident_x000D_	Steroid receptor RNA activator 1 (SRA1_HUMAN)	25.6569	87.29	27.54	0.0144774
Q9NVI1	Fanconi anemia group I protein (FANCI_HUMAN)	149.229	82.98	17.85	0.00680589					Single Protein		Q9NVI1	18	29	29	30	41	100	0	Confident_x000D_	Fanconi anemia group I protein (FANCI_HUMAN)	149.229	82.98	18.15	0.0065864					Single Protein		Q9NVI1	21	29	29	30	40	100	0	Confident_x000D_	Fanconi anemia group I protein (FANCI_HUMAN)	149.229	82.98	17.55	0.00539351
Q13541	Eukaryotic translation initiation factor 4E-binding protein 1 (4EBP1_HUMAN)	12.5721	73.73	32.2	0.0287356					Single Protein		Q13541	2	4	4	4	8	100	0	Confident_x000D_	Eukaryotic translation initiation factor 4E-binding protein 1 (4EBP1_HUMAN)	12.5721	73.73	42.37	0.0277778	Oxidation of M(M91)	Oxidation of M(1)			Single Protein		Q13541	4	4	4	5	6	100	0	Confident_x000D_	Eukaryotic translation initiation factor 4E-binding protein 1 (4EBP1_HUMAN)	12.5721	73.73	32.2	0.0172414
Q9H098	Protein FAM107B (F107B_HUMAN)	15.5483	100	58.78	0.0255954					Related Proteins	Q9H098-2	Q9H098, Q9H098-2	11	12	0	22	24	100	0	Confident_x000D_	Protein FAM107B (F107B_HUMAN)	15.5483	100	57.25	0.0228568					Related Proteins	Q9H098-2	Q9H098, Q9H098-2	9	11	0	18	20	100	0	Confident_x000D_	Protein FAM107B (F107B_HUMAN)	15.5483	100	55.73	0.0234506
P42566	Epidermal growth factor receptor substrate 15 (EPS15_HUMAN)	98.5948	81.14	38.95	0.00712164					Single Protein		P42566	25	32	32	39	46	100	0	Confident_x000D_	Epidermal growth factor receptor substrate 15 (EPS15_HUMAN)	98.5948	81.14	40.63	0.00852686					Single Protein		P42566	25	32	32	37	44	100	0	Confident_x000D_	Epidermal growth factor receptor substrate 15 (EPS15_HUMAN)	98.5948	81.14	23.55	0.00809242
Q13542	Eukaryotic translation initiation factor 4E-binding protein 2 (4EBP2_HUMAN)	12.9313	50	47.5	0.0346442	Oxidation of M(M67)	Oxidation of M(1)			Single Protein		Q13542	4	4	4	6	6	100	0	Confident_x000D_	Eukaryotic translation initiation factor 4E-binding protein 2 (4EBP2_HUMAN)	12.9313	50	47.5	0.0430712					Single Protein		Q13542	3	4	4	6	7	100	0	Confident_x000D_	Eukaryotic translation initiation factor 4E-binding protein 2 (4EBP2_HUMAN)	12.9313	50	35.83	0.0318352	Oxidation of M(M67)	Oxidation of M(1)
O95747	Serine/threonine-protein kinase OSR1 (OXSR1_HUMAN)	57.9861	84.06	16.89	0.00798488					Single Protein		O95747	7	8	6	8	9	100	0	Confident_x000D_	Serine/threonine-protein kinase OSR1 (OXSR1_HUMAN)	57.9861	84.06	17.08	0.00798488					Single Protein		O95747	7	11	9	8	12	100	0	Confident_x000D_	Serine/threonine-protein kinase OSR1 (OXSR1_HUMAN)	57.9861	84.06	10.25	0.00571859
Q13547	Histone deacetylase 1 (HDAC1_HUMAN)	55.0677	80.5	34.02	0.0215278	Oxidation of M(M84)	Oxidation of M(1)			Single Protein		Q13547	14	17	12	33	37	100	0	Confident_x000D_	Histone deacetylase 1 (HDAC1_HUMAN)	55.0677	80.5	36.72	0.023538	Oxidation of M(M84)	Oxidation of M(1)			Single Protein		Q13547	15	20	15	37	41	100	0	Confident_x000D_	Histone deacetylase 1 (HDAC1_HUMAN)	55.0677	80.5	30.91	0.0209216	Oxidation of M(M84)	Oxidation of M(1)
P41223	Protein BUD31 homolog (BUD31_HUMAN)	16.9886	100	35.42	0.0405093					Single Protein		P41223	5	6	6	15	16	100	0	Confident_x000D_	Protein BUD31 homolog (BUD31_HUMAN)	16.9886	100	43.06	0.0375					Single Protein		P41223	6	6	6	13	13	100	0	Confident_x000D_	Protein BUD31 homolog (BUD31_HUMAN)	16.9886	100	28.47	0.0329861
Q9NVJ2	ADP-ribosylation factor-like protein 8B (ARL8B_HUMAN)	21.5251	100	36.02	0.0238266					Single Protein		Q9NVJ2	6	7	3	11	13	100	0	Confident_x000D_	ADP-ribosylation factor-like protein 8B (ARL8B_HUMAN)	21.5251	100	40.86	0.0234108	Oxidation of M(M147)	Oxidation of M(1)			Single Protein		Q9NVJ2	7	8	3	11	12	100	0	Confident_x000D_	ADP-ribosylation factor-like protein 8B (ARL8B_HUMAN)	21.5251	100	36.02	0.0305598
P41227	N-alpha-acetyltransferase 10 (NAA10_HUMAN)	26.4419	100	44.26	0.0188652					Single Protein		P41227	9	11	7	16	19	100	0	Confident_x000D_	N-alpha-acetyltransferase 10 (NAA10_HUMAN)	26.4419	100	31.91	0.0200574					Related Proteins	P41227-2	P41227, P41227-2	7	8	5	12	14	100	0	Confident_x000D_	N-alpha-acetyltransferase 10 (NAA10_HUMAN)	26.4419	100	28.51	0.0201418
P41226	Ubiquitin-like modifier-activating enzyme 7 (UBA7_HUMAN)	111.624	67	14.03	0.00530804					Single Protein		P41226	9	15	15	14	20	100	0	Confident_x000D_	Ubiquitin-like modifier-activating enzyme 7 (UBA7_HUMAN)	111.624	67	16.21	0.00635121					Single Protein		P41226	10	10	10	15	15	100	0	Confident_x000D_	Ubiquitin-like modifier-activating enzyme 7 (UBA7_HUMAN)	111.624	67	13.24	0.00523238
O95757	Heat shock 70 kDa protein 4L (HS74L_HUMAN)	94.4525	100	43.15	0.00904377	Oxidation of M(M810)	Oxidation of M(1)			Single Protein		O95757	27	33	28	50	57	100	0	Confident_x000D_	Heat shock 70 kDa protein 4L (HS74L_HUMAN)	94.4525	100	45.41	0.00816239	Oxidation of M(M810)	Oxidation of M(1)			Single Protein		O95757	28	32	28	50	56	100	0	Confident_x000D_	Heat shock 70 kDa protein 4L (HS74L_HUMAN)	94.4525	100	35.88	0.00748009
Q86VM9	Zinc finger CCCH domain-containing protein 18 (ZCH18_HUMAN)	106.315	87.72	9.44	0.00385068					Single Protein		Q86VM9	5	10	2	11	15	100	0	Confident_x000D_	Zinc finger CCCH domain-containing protein 18 (ZCH18_HUMAN)	106.315	87.72	10.7	0.00582562					Single Protein		Q86VM9	5	11	11	12	16	100	0	Confident_x000D_	Zinc finger CCCH domain-containing protein 18 (ZCH18_HUMAN)	106.315	87.72	6.09	0.00424383
Q69YN4	Protein virilizer homolog (VIR_HUMAN)	201.898	74.06	3.31	0.00251659					Related Proteins	Q69YN4-3	Q69YN4, Q69YN4-3	4	9	9	7	12	100	0	Confident_x000D_	Protein virilizer homolog (VIR_HUMAN)	201.898	74.06	5.96	0.00310161					Related Proteins	Q69YN4-3	Q69YN4, Q69YN4-3	7	12	12	12	17	100	0	Confident_x000D_	Protein virilizer homolog (VIR_HUMAN)	201.898	74.06	5.19	0.00312588
Q9UBU8	Mortality factor 4-like protein 1 (MO4L1_HUMAN)	41.4476	90.33	10.77	0.00560652					Related Proteins	Q9UBU8-2	Q9UBU8, Q9UBU8-2	3	8	5	3	9	100	0	Confident_x000D_	Mortality factor 4-like protein 1 (MO4L1_HUMAN)	41.4476	90.33	10.5	0.00458716					Related Proteins	Q9UBU8-2, Q9UBU8-3	Q9UBU8, Q9UBU8-2, Q9UBU8-3	2	5	5	2	5	100	0	Confident_x000D_
Q8IZD4	mRNA-decapping enzyme 1B (DCP1B_HUMAN)	67.6808	83.31	3.73	0.00183824					Related Proteins	Q8IZD4-2	Q8IZD4, Q8IZD4-2	1	3	3	1	3	100	0	Doubtful_x000D_	mRNA-decapping enzyme 1B (DCP1B_HUMAN)	67.6808	83.31	6	0.00275735					Single Protein		Q8IZD4	2	3	3	2	3	100	0	Confident_x000D_
Q9NVC6	Mediator of RNA polymerase II transcription subunit 17 (MED17_HUMAN)	72.8445	82.49	2.3	0.0018622					Single Protein		Q9NVC6	1	4	4	1	4	97.0149	0	Doubtful_x000D_	Mediator of RNA polymerase II transcription subunit 17 (MED17_HUMAN)	72.8445	82.49	2.3	0.00372439					Single Protein		Q9NVC6	1	3	3	2	4	100	0	Doubtful_x000D_
Q9UIV1	CCR4-NOT transcription complex subunit 7 (CNOT7_HUMAN)	32.7239	70.88	13.68	0.00994152					Single Protein		Q9UIV1	3	6	6	4	7	100	0	Confident_x000D_	CCR4-NOT transcription complex subunit 7 (CNOT7_HUMAN)	32.7239	70.88	12.28	0.0116959					Related Proteins	Q9UIV1-2	Q9UIV1, Q9UIV1-2	3	5	5	5	7	100	0	Confident_x000D_	CCR4-NOT transcription complex subunit 7 (CNOT7_HUMAN)	32.7239	70.88	8.42	0.00701754
P46734	Dual specificity mitogen-activated protein kinase kinase 3 (MP2K3_HUMAN)	39.2929	100	4.03	0.00288184					Related Proteins	P46734-2, P46734-3	P46734, P46734-2, P46734-3	1	4	4	1	4	100	0	Doubtful_x000D_	Dual specificity mitogen-activated protein kinase kinase 3 (MP2K3_HUMAN)	39.2929	100	4.03	0.00288184					Single Protein		P46734	1	5	5	1	5	100	0	Doubtful_x000D_	Dual specificity mitogen-activated protein kinase kinase 3 (MP2K3_HUMAN)	39.2929	100	8.07	0.00864553
Q8WVJ2	NudC domain-containing protein 2 (NUDC2_HUMAN)	17.6647	80.25	47.13	0.0346561					Single Protein		Q8WVJ2	5	5	5	9	9	100	0	Confident_x000D_	NudC domain-containing protein 2 (NUDC2_HUMAN)	17.6647	80.25	59.87	0.0296296	Oxidation of M(M84)	Oxidation of M(1)			Single Protein		Q8WVJ2	6	7	7	9	13	100	0	Confident_x000D_	NudC domain-containing protein 2 (NUDC2_HUMAN)	17.6647	80.25	24.84	0.0291005
Q13573	SNW domain-containing protein 1 (SNW1_HUMAN)	61.4565	100	17.54	0.0117848					Single Protein		Q13573	6	9	9	12	15	100	0	Confident_x000D_	SNW domain-containing protein 1 (SNW1_HUMAN)	61.4565	100	15.67	0.0103856					Single Protein		Q13573	5	11	11	12	18	100	0	Confident_x000D_	SNW domain-containing protein 1 (SNW1_HUMAN)	61.4565	100	27.43	0.0102708
Q14C86	GTPase-activating protein and VPS9 domain-containing protein 1 (GAPD1_HUMAN)	164.876	67.25	10.35	0.00333238					Related Proteins	Q14C86-2, Q14C86-3, Q14C86-4, Q14C86-5, Q14C86-6	Q14C86, Q14C86-2, Q14C86-3, Q14C86-4, Q14C86-5, Q14C86-6	10	21	21	13	25	100	0	Confident_x000D_	GTPase-activating protein and VPS9 domain-containing protein 1 (GAPD1_HUMAN)	164.876	67.25	11.37	0.00469096					Related Proteins	Q14C86-2, Q14C86-3, Q14C86-4, Q14C86-6	Q14C86, Q14C86-2, Q14C86-3, Q14C86-4, Q14C86-6	12	21	21	17	27	100	0	Confident_x000D_	GTPase-activating protein and VPS9 domain-containing protein 1 (GAPD1_HUMAN)	164.876	67.25	10.83	0.00612413
Q13576	Ras GTPase-activating-like protein IQGAP2 (IQGA2_HUMAN)	180.465	83.87	5.71	0.00275235					Single Protein		Q13576	5	15	5	9	20	100	0	Confident_x000D_	Ras GTPase-activating-like protein IQGAP2 (IQGA2_HUMAN)	180.465	83.87	4.51	0.00255339					Single Protein		Q13576	4	12	7	7	15	100	0	Confident_x000D_	Ras GTPase-activating-like protein IQGAP2 (IQGA2_HUMAN)	180.465	83.87	22.54	0.00568413
O95777	U6 snRNA-associated Sm-like protein LSm8 (LSM8_HUMAN)	10.3963	100	71.88	0.0631944					Single Protein		O95777	5	5	5	14	16	100	0	Confident_x000D_	U6 snRNA-associated Sm-like protein LSm8 (LSM8_HUMAN)	10.3963	100	71.88	0.0684028					Single Protein		O95777	5	5	5	17	17	100	0	Confident_x000D_	U6 snRNA-associated Sm-like protein LSm8 (LSM8_HUMAN)	10.3963	100	71.88	0.0996528
P78527	DNA-dependent protein kinase catalytic subunit (PRKDC_HUMAN)	468.788	82.22	22.7	0.00260876	Oxidation of M(M238)	Oxidation of M(1)			Single Protein		P78527	77	99	99	125	151	100	0	Confident_x000D_	DNA-dependent protein kinase catalytic subunit (PRKDC_HUMAN)	468.788	82.22	25.53	0.00285837	Oxidation of M(M238, M395)	Oxidation of M(2)			Single Protein		P78527	87	103	103	153	172	100	0	Confident_x000D_	DNA-dependent protein kinase catalytic subunit (PRKDC_HUMAN)	468.788	82.22	35.37	0.00334819	Oxidation of M(M238, M395, M3173, M3206)	Oxidation of M(4)
P53609	Geranylgeranyl transferase type-1 subunit beta (PGTB1_HUMAN)	42.3407	75.33	3.45	0.00320513					Related Proteins	P53609-2	P53609, P53609-2	1	4	4	1	4	100	0	Doubtful_x000D_	Geranylgeranyl transferase type-1 subunit beta (PGTB1_HUMAN)	42.3407	75.33	11.14	0.00587607					Related Proteins	P53609-2	P53609, P53609-2	3	4	4	4	4	100	0	Confident_x000D_	Geranylgeranyl transferase type-1 subunit beta (PGTB1_HUMAN)	42.3407	75.33	5.57	0.00480769
Q9BSE5	Agmatinase, mitochondrial (SPEB_HUMAN)	37.6362	58.24	8.52	0.00862069					Single Protein		Q9BSE5	1	2	2	2	3	100	0	Doubtful_x000D_																					Agmatinase, mitochondrial (SPEB_HUMAN)	37.6362	58.24	19.03	0.0100575
Q9Y4A5	Transformation/transcription domain-associated protein (TRRAP_HUMAN)	437.318	83.52	0.96	0.000570939					Single Protein		Q9Y4A5	2	13	13	3	14	100	0	Confident_x000D_	Transformation/transcription domain-associated protein (TRRAP_HUMAN)	437.318	83.52	1.61	0.00102293					Related Proteins	Q9Y4A5-2	Q9Y4A5, Q9Y4A5-2	4	17	17	6	19	100	0	Confident_x000D_	Transformation/transcription domain-associated protein (TRRAP_HUMAN)	437.318	83.52	4.48	0.000804989
Q9NVE7	Pantothenate kinase 4 (PANK4_HUMAN)	85.937	88.36	8.8	0.00376635					Single Protein		Q9NVE7	5	9	9	6	10	100	0	Confident_x000D_	Pantothenate kinase 4 (PANK4_HUMAN)	85.937	88.36	6.08	0.00383401					Single Protein		Q9NVE7	3	8	8	5	9	100	0	Confident_x000D_	Pantothenate kinase 4 (PANK4_HUMAN)	85.937	88.36	4.01	0.00338295
O95782	AP-2 complex subunit alpha-1 (AP2A1_HUMAN)	107.478	79.84	11.87	0.00535622					Single Protein		O95782	9	14	11	15	20	100	0	Confident_x000D_	AP-2 complex subunit alpha-1 (AP2A1_HUMAN)	107.478	79.84	13.1	0.00513846					Related Proteins	O95782-2	O95782, O95782-2	11	13	8	16	17	100	0	Confident_x000D_	AP-2 complex subunit alpha-1 (AP2A1_HUMAN)	107.478	79.84	17.09	0.00645157
P67870	Casein kinase II subunit beta (CSK2B_HUMAN)	24.926	81.86	41.4	0.0372768	Oxidation of M(M132)	Oxidation of M(1)			Single Protein		P67870	8	8	8	15	15	100	0	Confident_x000D_	Casein kinase II subunit beta (CSK2B_HUMAN)	24.926	81.86	41.4	0.0387446					Single Protein		P67870	7	11	11	15	18	100	0	Confident_x000D_	Casein kinase II subunit beta (CSK2B_HUMAN)	24.926	81.86	37.67	0.0314935
Q9HCS7	Pre-mRNA-splicing factor SYF1 (SYF1_HUMAN)	99.9464	96.02	16.84	0.006197					Single Protein		Q9HCS7	12	16	16	19	28	100	0	Confident_x000D_	Pre-mRNA-splicing factor SYF1 (SYF1_HUMAN)	99.9464	96.02	20.12	0.00590261					Single Protein		Q9HCS7	13	21	21	21	31	100	0	Confident_x000D_	Pre-mRNA-splicing factor SYF1 (SYF1_HUMAN)	99.9464	96.02	21.05	0.00764748
Q13595	Transformer-2 protein homolog alpha (TRA2A_HUMAN)	32.6691	100	27.66	0.0133457	Oxidation of M(M183)	Oxidation of M(1)			Single Protein		Q13595	7	10	8	13	16	100	0	Confident_x000D_	Transformer-2 protein homolog alpha (TRA2A_HUMAN)	32.6691	100	20.57	0.0116726	Oxidation of M(M183)	Oxidation of M(1)			Related Proteins	Q13595-3, Q13595-4	Q13595, Q13595-3, Q13595-4	6	8	6	10	12	99.9483	0	Confident_x000D_	Transformer-2 protein homolog alpha (TRA2A_HUMAN)	32.6691	100	15.6	0.0112293	Oxidation of M(M183)	Oxidation of M(1)
Q6QNY1	Biogenesis of lysosome-related organelles complex 1 subunit 2 (BL1S2_HUMAN)	15.9511	80.99	28.87	0.0105634					Single Protein		Q6QNY1	2	3	3	2	3	100	0	Confident_x000D_	Biogenesis of lysosome-related organelles complex 1 subunit 2 (BL1S2_HUMAN)	15.9511	80.99	28.87	0.0176056					Single Protein		Q6QNY1	2	2	2	3	3	100	0	Confident_x000D_	Biogenesis of lysosome-related organelles complex 1 subunit 2 (BL1S2_HUMAN)	15.9511	80.99	7.75	0.00704225
Q9Y2X3	Nucleolar protein 58 (NOP58_HUMAN)	59.5405	93.76	35.73	0.0171547					Single Protein		Q9Y2X3	18	22	22	34	38	100	0	Confident_x000D_	Nucleolar protein 58 (NOP58_HUMAN)	59.5405	93.76	38.75	0.0175992	Oxidation of M(M383)	Oxidation of M(1)			Single Protein		Q9Y2X3	20	21	21	38	39	100	0	Confident_x000D_	Nucleolar protein 58 (NOP58_HUMAN)	59.5405	93.76	36.11	0.0192926	Oxidation of M(M383)	Oxidation of M(1)
P27105	Erythrocyte band 7 integral membrane protein (STOM_HUMAN)	31.7107	89.58	13.19	0.00636574					Single Protein		P27105	3	6	6	3	6	99.9732	0	Confident_x000D_	Erythrocyte band 7 integral membrane protein (STOM_HUMAN)	31.7107	89.58	3.47	0.00347222					Single Protein		P27105	1	4	4	1	4	79.661	0	Doubtful_x000D_	Erythrocyte band 7 integral membrane protein (STOM_HUMAN)	31.7107	89.58	23.96	0.0134259
Q9BYM8-4	Isoform 3 of RanBP-type and C3HC4-type zinc finger-containing protein 1 (HOIL1_HUMAN)	25.6377	100	16.09	0.00434783					Related Proteins	Q9BYM8-3	Q9BYM8-3, Q9BYM8-4	2	6	1	3	7	98.5075	0	Confident_x000D_
Q99571	P2X purinoceptor 4 (P2RX4_HUMAN)	43.3409	71.91	5.41	0.00358423					Related Proteins	Q99571-2, Q99571-3	Q99571, Q99571-2, Q99571-3	1	2	2	1	2	100	0	Doubtful_x000D_	P2X purinoceptor 4 (P2RX4_HUMAN)	43.3409	71.91	5.41	0.00716846					Related Proteins	Q99571-2, Q99571-3	Q99571, Q99571-2, Q99571-3	1	2	2	2	3	100	0	Doubtful_x000D_	P2X purinoceptor 4 (P2RX4_HUMAN)	43.3409	71.91	5.41	0.00716846
Q5VT52	Regulation of nuclear pre-mRNA domain-containing protein 2 (RPRD2_HUMAN)	155.924	74.61	3.63	0.00276083					Related Proteins	Q5VT52-2, Q5VT52-3	Q5VT52, Q5VT52-2, Q5VT52-3	4	13	5	6	15	100	0	Confident_x000D_	Regulation of nuclear pre-mRNA domain-containing protein 2 (RPRD2_HUMAN)	155.924	74.61	1.78	0.000726533					Related Proteins	Q5VT52-2, Q5VT52-3, Q5VT52-5	Q5VT52, Q5VT52-2, Q5VT52-3, Q5VT52-5	2	6	0	3	7	100	0	Confident_x000D_	Regulation of nuclear pre-mRNA domain-containing protein 2 (RPRD2_HUMAN)	155.924	74.61	3.7	0.00341471
P15144	Aminopeptidase N (AMPN_HUMAN)	109.471	67.84	1.55	0.0013459					Single Protein		P15144	1	5	5	1	5	100	0	Doubtful_x000D_																					Aminopeptidase N (AMPN_HUMAN)	109.471	67.84	5.38	0.00392553
P22061	Protein-L-isoaspartate(D-aspartate) O-methyltransferase (PIMT_HUMAN)	24.6206	69.6	45.81	0.0352816					Related Proteins	P22061-2	P22061, P22061-2	10	10	10	22	22	100	0	Confident_x000D_	Protein-L-isoaspartate(D-aspartate) O-methyltransferase (PIMT_HUMAN)	24.6206	69.6	51.98	0.0451072	Oxidation of M(M191)	Oxidation of M(1)			Related Proteins	P22061-2	P22061, P22061-2	10	11	11	23	24	100	0	Confident_x000D_	Protein-L-isoaspartate(D-aspartate) O-methyltransferase (PIMT_HUMAN)	24.6206	69.6	44.49	0.0321112
Q16563	Synaptophysin-like protein 1 (SYPL1_HUMAN)	28.5467	68.34	13.9	0.0169492					Related Proteins	Q16563-2	Q16563, Q16563-2	2	2	2	4	4	100	0	Confident_x000D_	Synaptophysin-like protein 1 (SYPL1_HUMAN)	28.5467	68.34	13.9	0.0169492					Related Proteins	Q16563-2	Q16563, Q16563-2	2	2	2	4	4	100	0	Confident_x000D_	Synaptophysin-like protein 1 (SYPL1_HUMAN)	28.5467	68.34	18.15	0.0188324
O95758	Polypyrimidine tract-binding protein 3 (PTBP3_HUMAN)	59.6521	51.81	12.14	0.0100196					Related Proteins	O95758-1, O95758-2, O95758-4, O95758-5, O95758-6, O95758-7	O95758, O95758-1, O95758-2, O95758-4, O95758-5, O95758-6, O95758-7	4	5	5	6	7	100	0	Confident_x000D_	Polypyrimidine tract-binding protein 3 (PTBP3_HUMAN)	59.6521	51.81	10.14	0.00325839					Related Proteins	O95758-1, O95758-2, O95758-4, O95758-5, O95758-6, O95758-7	O95758, O95758-1, O95758-2, O95758-4, O95758-5, O95758-6, O95758-7	3	4	0	5	6	100	0	Confident_x000D_	Polypyrimidine tract-binding protein 3 (PTBP3_HUMAN)	59.6521	51.81	12.32	0.00840665
Q96NT0	Coiled-coil domain-containing protein 115 (CC115_HUMAN)	19.7484	84.44	15	0.00833333					Single Protein		Q96NT0	2	2	2	2	2	100	0	Confident_x000D_
Q99873	Protein arginine N-methyltransferase 1 (ANM1_HUMAN)	42.4339	89.22	42.86	0.0128614					Related Proteins	Q99873-2, Q99873-3	Q99873, Q99873-2, Q99873-3	17	19	0	39	41	100	0	Confident_x000D_	Protein arginine N-methyltransferase 1 (ANM1_HUMAN)	42.4339	89.22	42.05	0.0131722					Related Proteins	Q99873-2, Q99873-3	Q99873, Q99873-2, Q99873-3	18	23	0	38	45	100	0	Confident_x000D_	Protein arginine N-methyltransferase 1 (ANM1_HUMAN)	42.4339	89.22	34.77	0.0226141
Q9BR76	Coronin-1B (COR1B_HUMAN)	54.2002	67.28	30.88	0.0164737					Single Protein		Q9BR76	11	13	12	22	25	100	0	Confident_x000D_	Coronin-1B (COR1B_HUMAN)	54.2002	67.28	32.52	0.0135607					Single Protein		Q9BR76	12	14	13	23	27	100	0	Confident_x000D_	Coronin-1B (COR1B_HUMAN)	54.2002	67.28	22.7	0.0183422
P15104	Glutamine synthetase (GLNA_HUMAN)	42.0373	68.63	2.68	0.0078125					Single Protein		P15104	1	5	5	3	6	100	0	Doubtful_x000D_	Glutamine synthetase (GLNA_HUMAN)	42.0373	68.63	2.68	0.00390625					Single Protein		P15104	1	7	7	1	7	100	0	Doubtful_x000D_	Glutamine synthetase (GLNA_HUMAN)	42.0373	68.63	2.68	0.00390625
P30740	Leukocyte elastase inhibitor (ILEU_HUMAN)	42.7147	71.5	35.09	0.0238611					Single Protein		P30740	13	14	14	24	25	100	0	Confident_x000D_	Leukocyte elastase inhibitor (ILEU_HUMAN)	42.7147	71.5	32.72	0.028823					Single Protein		P30740	11	14	14	24	28	100	0	Confident_x000D_	Leukocyte elastase inhibitor (ILEU_HUMAN)	42.7147	71.5	27.18	0.0217487	Oxidation of M(M307)	Oxidation of M(1)
Q9Y2Z4	Tyrosine--tRNA ligase, mitochondrial (SYYM_HUMAN)	53.1657	86.37	4.19	0.00226757					Single Protein		Q9Y2Z4	1	5	5	1	6	100	0	Doubtful_x000D_	Tyrosine--tRNA ligase, mitochondrial (SYYM_HUMAN)	53.1657	86.37	4.4	0.00226757					Single Protein		Q9Y2Z4	1	3	3	1	3	100	0	Doubtful_x000D_	Tyrosine--tRNA ligase, mitochondrial (SYYM_HUMAN)	53.1657	86.37	21.38	0.0152683
P29762	Cellular retinoic acid-binding protein 1 (RABP1_HUMAN)	15.5557	100	78.1	0.0441374					Single Protein		P29762	9	9	9	20	20	100	0	Confident_x000D_	Cellular retinoic acid-binding protein 1 (RABP1_HUMAN)	15.5557	100	78.1	0.0623856					Single Protein		P29762	9	10	10	20	23	100	0	Confident_x000D_	Cellular retinoic acid-binding protein 1 (RABP1_HUMAN)	15.5557	100	72.26	0.0488008
Q9BR61	Acyl-CoA-binding domain-containing protein 6 (ACBD6_HUMAN)	31.1314	69.5	6.74	0.00510204					Single Protein		Q9BR61	1	1	1	1	1	80.8824	0	Doubtful_x000D_
P16455	Methylated-DNA--protein-cysteine methyltransferase (MGMT_HUMAN)	21.6322	71.01	14.98	0.0124717					Single Protein		P16455	3	3	3	3	3	98.5075	0	Confident_x000D_																					Methylated-DNA--protein-cysteine methyltransferase (MGMT_HUMAN)	21.6322	71.01	19.81	0.0124717
Q99698	Lysosomal-trafficking regulator (LYST_HUMAN)	428.866	71.72	2.21	0.00104187					Single Protein		Q99698	7	25	11	9	29	100	0	Confident_x000D_	Lysosomal-trafficking regulator (LYST_HUMAN)	428.866	71.72	2.08	0.0011458					Single Protein		Q99698	6	16	15	7	17	100	0	Confident_x000D_	Lysosomal-trafficking regulator (LYST_HUMAN)	428.866	71.72	1.13	0.000940994
P15121	Aldose reductase (ALDR_HUMAN)	35.8305	88.92	53.48	0.0276825	Oxidation of M(M13)	Oxidation of M(1)			Single Protein		P15121	16	18	16	37	40	100	0	Confident_x000D_	Aldose reductase (ALDR_HUMAN)	35.8305	88.92	46.84	0.0248158	Oxidation of M(M13)	Oxidation of M(1)			Single Protein		P15121	15	16	13	31	32	100	0	Confident_x000D_	Aldose reductase (ALDR_HUMAN)	35.8305	88.92	50.95	0.0204259	Oxidation of M(M13)	Oxidation of M(1)
Q9UI30	Multifunctional methyltransferase subunit TRM112-like protein (TR112_HUMAN)	14.1903	100	42.4	0.0409333					Single Protein		Q9UI30	5	5	5	9	10	100	0	Confident_x000D_	Multifunctional methyltransferase subunit TRM112-like protein (TR112_HUMAN)	14.1903	100	42.4	0.0473333					Single Protein		Q9UI30	4	5	5	10	11	100	0	Confident_x000D_	Multifunctional methyltransferase subunit TRM112-like protein (TR112_HUMAN)	14.1903	100	42.4	0.0589333
Q9UHR6	Zinc finger HIT domain-containing protein 2 (ZNHI2_HUMAN)	42.8567	75.43	10.92	0.00704935					Single Protein		Q9UHR6	3	6	6	4	7	100	0	Confident_x000D_	Zinc finger HIT domain-containing protein 2 (ZNHI2_HUMAN)	42.8567	75.43	10.92	0.0100705					Single Protein		Q9UHR6	3	5	5	5	7	100	0	Confident_x000D_	Zinc finger HIT domain-containing protein 2 (ZNHI2_HUMAN)	42.8567	75.43	10.92	0.0100705
Q8WUA2	Peptidyl-prolyl cis-trans isomerase-like 4 (PPIL4_HUMAN)	57.1895	90.65	21.34	0.0172414					Single Protein		Q8WUA2	9	13	13	20	24	100	0	Confident_x000D_	Peptidyl-prolyl cis-trans isomerase-like 4 (PPIL4_HUMAN)	57.1895	90.65	20.33	0.0170991					Single Protein		Q8WUA2	8	11	11	18	20	100	0	Confident_x000D_	Peptidyl-prolyl cis-trans isomerase-like 4 (PPIL4_HUMAN)	57.1895	90.65	14.63	0.0169656
Q9Y2S7	Polymerase delta-interacting protein 2 (PDIP2_HUMAN)	42.0072	90.76	7.88	0.00748503					Single Protein		Q9Y2S7	2	5	5	3	6	100	0	Confident_x000D_	Polymerase delta-interacting protein 2 (PDIP2_HUMAN)	42.0072	90.76	3.26	0.00299401					Single Protein		Q9Y2S7	1	4	4	1	4	84.7458	0	Doubtful_x000D_	Polymerase delta-interacting protein 2 (PDIP2_HUMAN)	42.0072	90.76	13.86	0.00948104
Q9Y2S6	Translation machinery-associated protein 7 (TMA7_HUMAN)	7.06193	100	29.69	0.09375	Oxidation of M(M22)	Oxidation of M(1)			Single Protein		Q9Y2S6	3	4	4	9	10	100	0	Confident_x000D_	Translation machinery-associated protein 7 (TMA7_HUMAN)	7.06193	100	29.69	0.0911458	Oxidation of M(M22)	Oxidation of M(1)			Single Protein		Q9Y2S6	3	3	3	8	8	100	0	Confident_x000D_	Translation machinery-associated protein 7 (TMA7_HUMAN)	7.06193	100	29.69	0.106771	Oxidation of M(M22)	Oxidation of M(1)
Q9UHJ6	Sedoheptulokinase (SHPK_HUMAN)	51.458	77.2	7.95	0.00378788					Single Protein		Q9UHJ6	2	2	2	2	2	100	0	Confident_x000D_
P28482	Mitogen-activated protein kinase 1 (MK01_HUMAN)	41.3632	84.17	33.06	0.0158081					Single Protein		P28482	10	14	8	23	26	100	0	Confident_x000D_	Mitogen-activated protein kinase 1 (MK01_HUMAN)	41.3632	84.17	41.67	0.0156653					Single Protein		P28482	13	14	8	26	27	100	0	Confident_x000D_	Mitogen-activated protein kinase 1 (MK01_HUMAN)	41.3632	84.17	46.11	0.0134439
Q8WUA4	General transcription factor 3C polypeptide 2 (TF3C2_HUMAN)	100.616	56.64	9	0.0038482					Single Protein		Q8WUA4	4	7	7	5	8	100	0	Confident_x000D_	General transcription factor 3C polypeptide 2 (TF3C2_HUMAN)	100.616	56.64	4.17	0.00238854					Single Protein		Q8WUA4	2	4	4	2	4	84.7458	0	Confident_x000D_	General transcription factor 3C polypeptide 2 (TF3C2_HUMAN)	100.616	56.64	6.7	0.00212314
P40121	Macrophage-capping protein (CAPG_HUMAN)	38.4745	72.41	56.32	0.0345282	Oxidation of M(M1, M107, M261)	Oxidation of M(3)			Single Protein		P40121	18	23	23	45	49	100	0	Confident_x000D_	Macrophage-capping protein (CAPG_HUMAN)	38.4745	72.41	59.2	0.0285886	Oxidation of M(M1, M107, M261)	Oxidation of M(3)			Single Protein		P40121	22	22	22	45	46	100	0	Confident_x000D_	Macrophage-capping protein (CAPG_HUMAN)	38.4745	72.41	47.41	0.0323918	Oxidation of M(M107, M220, M261)	Oxidation of M(3)
Q9Y2T2	AP-3 complex subunit mu-1 (AP3M1_HUMAN)	46.9093	86.84	24.16	0.0113238					Single Protein		Q9Y2T2	6	9	9	11	14	100	0	Confident_x000D_	AP-3 complex subunit mu-1 (AP3M1_HUMAN)	46.9093	86.84	25.6	0.0116655					Single Protein		Q9Y2T2	7	10	10	12	16	100	0	Confident_x000D_	AP-3 complex subunit mu-1 (AP3M1_HUMAN)	46.9093	86.84	25.6	0.0108681
O75152	Zinc finger CCCH domain-containing protein 11A (ZC11A_HUMAN)	89.076	91.6	5.56	0.000647668					Related Proteins	A0A1B0GTU1	A0A1B0GTU1, O75152	2	3	0	2	3	100	0	Confident_x000D_	Zinc finger CCCH domain-containing protein 11A (ZC11A_HUMAN)	89.076	91.6	2.72	0.000863558					Related Proteins	A0A1B0GTU1	A0A1B0GTU1, O75152	1	2	0	2	3	100	0	Doubtful_x000D_	Zinc finger CCCH domain-containing protein 11A (ZC11A_HUMAN)	89.076	91.6	13.7	0.0048462
P54709	Sodium/potassium-transporting ATPase subunit beta-3 (AT1B3_HUMAN)	31.4921	73.48	29.39	0.023012					Single Protein		P54709	6	7	4	13	14	100	0	Confident_x000D_	Sodium/potassium-transporting ATPase subunit beta-3 (AT1B3_HUMAN)	31.4921	73.48	29.39	0.0277352					Single Protein		P54709	6	9	5	14	17	100	0	Confident_x000D_	Sodium/potassium-transporting ATPase subunit beta-3 (AT1B3_HUMAN)	31.4921	73.48	46.59	0.0406098
P42773	Cyclin-dependent kinase 4 inhibitor C (CDN2C_HUMAN)	18.1163	80.36	39.29	0.0304938					Single Protein		P42773	5	5	5	8	8	100	0	Confident_x000D_	Cyclin-dependent kinase 4 inhibitor C (CDN2C_HUMAN)	18.1163	80.36	34.52	0.0280247					Single Protein		P42773	5	6	6	7	8	100	0	Confident_x000D_	Cyclin-dependent kinase 4 inhibitor C (CDN2C_HUMAN)	18.1163	80.36	33.93	0.0308642
Q9UHL4	Dipeptidyl peptidase 2 (DPP2_HUMAN)	54.3072	75.41	23.37	0.01582					Single Protein		Q9UHL4	9	11	11	20	22	100	0	Confident_x000D_	Dipeptidyl peptidase 2 (DPP2_HUMAN)	54.3072	75.41	26.02	0.0149418					Single Protein		Q9UHL4	9	12	12	19	24	100	0	Confident_x000D_	Dipeptidyl peptidase 2 (DPP2_HUMAN)	54.3072	75.41	21.75	0.018767
P39880	Homeobox protein cut-like 1 (CUX1_HUMAN)	164.087	78.74	3.65	0.00124222					Related Proteins	P39880-2, P39880-3, P39880-4, P39880-5, P39880-6, P39880-9, Q13948, Q13948-10	P39880, P39880-2, P39880-3, P39880-4, P39880-5, P39880-6, P39880-9, Q13948, Q13948-10	4	7	0	6	9	100	0	Confident_x000D_	Homeobox protein cut-like 1 (CUX1_HUMAN)	164.087	78.74	3.19	0.000828328					Related Proteins	P39880-2, P39880-3, P39880-4, P39880-5, P39880-6, P39880-9, Q13948, Q13948-10	P39880, P39880-2, P39880-3, P39880-4, P39880-5, P39880-6, P39880-9, Q13948, Q13948-10	4	7	0	5	9	100	0	Confident_x000D_	Homeobox protein cut-like 1 (CUX1_HUMAN)	164.087	78.74	7.71	0.0026587
P39880	Homeobox protein cut-like 1 (CUX1_HUMAN)	164.087	78.74	3.65	0.00124222					Related Proteins	P39880-2, P39880-3, P39880-4, P39880-5, P39880-6, P39880-9, Q13948, Q13948-10	P39880, P39880-2, P39880-3, P39880-4, P39880-5, P39880-6, P39880-9, Q13948, Q13948-10	4	7	0	6	9	100	0	Confident_x000D_	Homeobox protein cut-like 1 (CUX1_HUMAN)	164.087	78.74	3.65	0.00206493					Related Proteins	P39880-2, P39880-3, P39880-4, P39880-5, P39880-6, Q13948, Q13948-10, Q13948-2, Q13948-9	P39880, P39880-2, P39880-3, P39880-4, P39880-5, P39880-6, Q13948, Q13948-10, Q13948-2, Q13948-9	4	8	0	8	15	100	0	Confident_x000D_	Homeobox protein cut-like 1 (CUX1_HUMAN)	164.087	78.74	7.71	0.0026587
P39880	Homeobox protein cut-like 1 (CUX1_HUMAN)	164.087	78.74	4.12	0.00124222					Related Proteins	P39880-2, P39880-3, P39880-4, P39880-5, P39880-6, Q13948, Q13948-10, Q13948-2, Q13948-9	P39880, P39880-2, P39880-3, P39880-4, P39880-5, P39880-6, Q13948, Q13948-10, Q13948-2, Q13948-9	4	7	0	6	9	100	0	Confident_x000D_	Homeobox protein cut-like 1 (CUX1_HUMAN)	164.087	78.74	3.19	0.000828328					Related Proteins	P39880-2, P39880-3, P39880-4, P39880-5, P39880-6, P39880-9, Q13948, Q13948-10	P39880, P39880-2, P39880-3, P39880-4, P39880-5, P39880-6, P39880-9, Q13948, Q13948-10	4	7	0	5	9	100	0	Confident_x000D_	Homeobox protein cut-like 1 (CUX1_HUMAN)	164.087	78.74	7.71	0.0026587
P39880	Homeobox protein cut-like 1 (CUX1_HUMAN)	164.087	78.74	4.12	0.00124222					Related Proteins	P39880-2, P39880-3, P39880-4, P39880-5, P39880-6, Q13948, Q13948-10, Q13948-2, Q13948-9	P39880, P39880-2, P39880-3, P39880-4, P39880-5, P39880-6, Q13948, Q13948-10, Q13948-2, Q13948-9	4	7	0	6	9	100	0	Confident_x000D_	Homeobox protein cut-like 1 (CUX1_HUMAN)	164.087	78.74	3.65	0.00206493					Related Proteins	P39880-2, P39880-3, P39880-4, P39880-5, P39880-6, Q13948, Q13948-10, Q13948-2, Q13948-9	P39880, P39880-2, P39880-3, P39880-4, P39880-5, P39880-6, Q13948, Q13948-10, Q13948-2, Q13948-9	4	8	0	8	15	100	0	Confident_x000D_	Homeobox protein cut-like 1 (CUX1_HUMAN)	164.087	78.74	7.71	0.0026587
P42765	3-ketoacyl-CoA thiolase, mitochondrial (THIM_HUMAN)	41.8976	79.09	51.64	0.0134293					Single Protein		P42765	11	13	13	20	23	100	0	Confident_x000D_	3-ketoacyl-CoA thiolase, mitochondrial (THIM_HUMAN)	41.8976	79.09	39.29	0.0130273					Single Protein		P42765	9	11	11	15	17	100	0	Confident_x000D_	3-ketoacyl-CoA thiolase, mitochondrial (THIM_HUMAN)	41.8976	79.09	63.48	0.0169506
Q86UA1	Pre-mRNA-processing factor 39 (PRP39_HUMAN)	78.3805	72.5	7.32	0.00502594					Single Protein		Q86UA1	4	9	9	5	10	100	0	Confident_x000D_	Pre-mRNA-processing factor 39 (PRP39_HUMAN)	78.3805	72.5	1.79	0.00389105					Single Protein		Q86UA1	1	9	9	2	10	100	0	Doubtful_x000D_	Pre-mRNA-processing factor 39 (PRP39_HUMAN)	78.3805	72.5	1.94	0.00194553
P42766	60S ribosomal protein L35 (RL35_HUMAN)	14.5426	100	10.57	0.0365854					Single Protein		P42766	2	2	2	5	5	100	0	Confident_x000D_	60S ribosomal protein L35 (RL35_HUMAN)	14.5426	100	17.89	0.0392954					Single Protein		P42766	3	3	3	6	6	100	0	Confident_x000D_	60S ribosomal protein L35 (RL35_HUMAN)	14.5426	100	17.89	0.0352304
Q96KQ7	Histone-lysine N-methyltransferase EHMT2 (EHMT2_HUMAN)	132.287	65.62	9.17	0.00173745					Related Proteins	Q96KQ7-2	Q96KQ7, Q96KQ7-2	7	13	0	9	16	100	0	Confident_x000D_																					Histone-lysine N-methyltransferase EHMT2 (EHMT2_HUMAN)	132.287	65.62	10.25	0.00360484
P42768	Wiskott-Aldrich syndrome protein (WASP_HUMAN)	52.8799	66.53	27.69	0.0191425					Single Protein		P42768	8	11	11	16	18	100	0	Confident_x000D_	Wiskott-Aldrich syndrome protein (WASP_HUMAN)	52.8799	66.53	27.69	0.0148188					Single Protein		P42768	8	10	10	15	17	100	0	Confident_x000D_	Wiskott-Aldrich syndrome protein (WASP_HUMAN)	52.8799	66.53	31.27	0.0161238
P15153	Ras-related C3 botulinum toxin substrate 2 (RAC2_HUMAN)	21.4151	82.81	63.02	0.0324127					Single Protein		P15153	11	11	4	20	20	100	0	Confident_x000D_	Ras-related C3 botulinum toxin substrate 2 (RAC2_HUMAN)	21.4151	82.81	55.73	0.0324551					Single Protein		P15153	11	12	4	22	25	100	0	Confident_x000D_	Ras-related C3 botulinum toxin substrate 2 (RAC2_HUMAN)	21.4151	82.81	67.71	0.0487541
Q96Q15	Serine/threonine-protein kinase SMG1 (SMG1_HUMAN)	410.241	76.86	0.33	0.000328515					Related Proteins	Q96Q15-2	Q96Q15, Q96Q15-2	1	8	0	1	8	100	0	Doubtful_x000D_																					Serine/threonine-protein kinase SMG1 (SMG1_HUMAN)	410.241	76.86	0.66	0.000492773
Q9Y2V2	Calcium-regulated heat-stable protein 1 (CHSP1_HUMAN)	15.882	75.51	34.69	0.0600601					Single Protein		Q9Y2V2	3	3	3	10	10	100	0	Confident_x000D_	Calcium-regulated heat-stable protein 1 (CHSP1_HUMAN)	15.882	75.51	34.69	0.0570571					Single Protein		Q9Y2V2	3	3	3	9	9	100	0	Confident_x000D_	Calcium-regulated heat-stable protein 1 (CHSP1_HUMAN)	15.882	75.51	27.21	0.0540541
Q9Y376	Calcium-binding protein 39 (CAB39_HUMAN)	39.8437	89.74	27.86	0.0208826					Single Protein		Q9Y376	10	11	11	19	20	100	0	Confident_x000D_	Calcium-binding protein 39 (CAB39_HUMAN)	39.8437	89.74	28.15	0.0176247					Single Protein		Q9Y376	10	12	9	16	19	100	0	Confident_x000D_	Calcium-binding protein 39 (CAB39_HUMAN)	39.8437	89.74	27.27	0.0164527
Q96NW4	Ankyrin repeat domain-containing protein 27 (ANR27_HUMAN)	116.91	82.67	7.43	0.00240351					Single Protein		Q96NW4	5	15	15	5	15	99.973	0	Confident_x000D_	Ankyrin repeat domain-containing protein 27 (ANR27_HUMAN)	116.91	82.67	2.76	0.00263158					Single Protein		Q96NW4	2	11	11	3	12	100	0	Confident_x000D_	Ankyrin repeat domain-containing protein 27 (ANR27_HUMAN)	116.91	82.67	1.33	0.00105263
Q9NTZ6	RNA-binding protein 12 (RBM12_HUMAN)	97.3334	47.32	17.81	0.0130723	Oxidation of M(M113)	Oxidation of M(1)			Single Protein		Q9NTZ6	15	20	20	27	32	100	0	Confident_x000D_	RNA-binding protein 12 (RBM12_HUMAN)	97.3334	47.32	17.49	0.0125929	Oxidation of M(M113)	Oxidation of M(1)			Single Protein		Q9NTZ6	15	19	19	27	30	100	0	Confident_x000D_	RNA-binding protein 12 (RBM12_HUMAN)	97.3334	47.32	12.55	0.0115794
P54727	UV excision repair protein RAD23 homolog B (RD23B_HUMAN)	43.1446	50.37	34.72	0.0255622					Single Protein		P54727	11	13	11	19	22	100	0	Confident_x000D_	UV excision repair protein RAD23 homolog B (RD23B_HUMAN)	43.1446	50.37	30.56	0.0249633					Single Protein		P54727	10	11	8	18	19	100	0	Confident_x000D_	UV excision repair protein RAD23 homolog B (RD23B_HUMAN)	43.1446	50.37	25.67	0.0303398
Q06265	Exosome complex component RRP45 (EXOS9_HUMAN)	48.9181	68.56	17.31	0.0157078	Oxidation of M(M1)	Oxidation of M(1)			Related Proteins	Q06265-2	Q06265, Q06265-2	8	9	9	14	15	100	0	Confident_x000D_	Exosome complex component RRP45 (EXOS9_HUMAN)	48.9181	68.56	12.53	0.0116008					Related Proteins	Q06265-2	Q06265, Q06265-2	5	8	8	8	11	100	0	Confident_x000D_	Exosome complex component RRP45 (EXOS9_HUMAN)	48.9181	68.56	10.25	0.00919453
Q06265	Exosome complex component RRP45 (EXOS9_HUMAN)	48.9181	68.56	17.31	0.0157078	Oxidation of M(M1)	Oxidation of M(1)			Related Proteins	Q06265-2	Q06265, Q06265-2	8	9	9	14	15	100	0	Confident_x000D_	Exosome complex component RRP45 (EXOS9_HUMAN)	48.9181	68.56	12.53	0.0116008					Related Proteins	Q06265-2	Q06265, Q06265-2	5	8	8	8	11	100	0	Confident_x000D_	Exosome complex component RRP45 (EXOS9_HUMAN)	48.9181	68.56	5.24	0.00253293
Q8NF91	Nesprin-1 (SYNE1_HUMAN)	1010.46	90.21	0.11	0.000120482	Oxidation of M(M4752)	Oxidation of M(1)			Related Proteins	Q8NF91-4, Q8NF91-7	Q8NF91, Q8NF91-4, Q8NF91-7	1	12	0	1	13	86.5672	0	Doubtful_x000D_																					Nesprin-1 (SYNE1_HUMAN)	1010.46	90.21	0.2	0.000120482
Q9Y383	Putative RNA-binding protein Luc7-like 2 (LC7L2_HUMAN)	46.4856	100	32.14	0.0140754	Oxidation of M(M10, M177)	Oxidation of M(2)			Single Protein		Q9Y383	16	22	16	29	38	100	0	Confident_x000D_	Putative RNA-binding protein Luc7-like 2 (LC7L2_HUMAN)	46.4856	100	31.63	0.0133213	Oxidation of M(M177)	Oxidation of M(1)			Single Protein		Q9Y383	13	21	3	27	37	100	0	Confident_x000D_	Putative RNA-binding protein Luc7-like 2 (LC7L2_HUMAN)	46.4856	100	26.02	0.0106545	Oxidation of M(M177)	Oxidation of M(1)
Q9Y383	Putative RNA-binding protein Luc7-like 2 (LC7L2_HUMAN)	46.4856	100	32.14	0.0140754	Oxidation of M(M10, M177)	Oxidation of M(2)			Single Protein		Q9Y383	16	22	16	29	38	100	0	Confident_x000D_	Putative RNA-binding protein Luc7-like 2 (LC7L2_HUMAN)	46.4856	100	31.63	0.0133213	Oxidation of M(M177)	Oxidation of M(1)			Single Protein		Q9Y383	13	21	3	27	37	100	0	Confident_x000D_	Putative RNA-binding protein Luc7-like 2 (LC7L2_HUMAN)	46.4856	100	23.21	0.00671066	Oxidation of M(M177)	Oxidation of M(1)
Q9Y2W2	WW domain-binding protein 11 (WBP11_HUMAN)	69.9539	81.12	16.85	0.0104747					Single Protein		Q9Y2W2	10	11	11	17	18	100	0	Confident_x000D_	WW domain-binding protein 11 (WBP11_HUMAN)	69.9539	81.12	15.13	0.010496					Single Protein		Q9Y2W2	9	14	14	17	22	100	0	Confident_x000D_	WW domain-binding protein 11 (WBP11_HUMAN)	69.9539	81.12	16.85	0.00989774
Q9Y2W1	Thyroid hormone receptor-associated protein 3 (TR150_HUMAN)	108.601	95.71	26.81	0.0123429	Oxidation of M(M422, M430, M648)	Oxidation of M(3)			Single Protein		Q9Y2W1	27	35	33	57	66	100	0	Confident_x000D_	Thyroid hormone receptor-associated protein 3 (TR150_HUMAN)	108.601	95.71	28.17	0.0086983					Single Protein		Q9Y2W1	25	35	33	52	61	100	0	Confident_x000D_	Thyroid hormone receptor-associated protein 3 (TR150_HUMAN)	108.601	95.71	23.98	0.00845274
Q86TU7	Histone-lysine N-methyltransferase setd3 (SETD3_HUMAN)	67.2152	85.52	10.61	0.00735129					Single Protein		Q86TU7	5	8	8	9	13	100	0	Confident_x000D_	Histone-lysine N-methyltransferase setd3 (SETD3_HUMAN)	67.2152	85.52	8.59	0.00701459					Single Protein		Q86TU7	4	7	7	9	11	100	0	Confident_x000D_	Histone-lysine N-methyltransferase setd3 (SETD3_HUMAN)	67.2152	85.52	6.9	0.00617284
Q9UHF1	Epidermal growth factor-like protein 7 (EGFL7_HUMAN)	29.5984	76.56	5.13	0.00843882					Single Protein		Q9UHF1	1	1	1	2	2	100	0	Doubtful_x000D_	Epidermal growth factor-like protein 7 (EGFL7_HUMAN)	29.5984	76.56	5.13	0.00843882					Single Protein		Q9UHF1	1	2	2	2	3	100	0	Doubtful_x000D_	Epidermal growth factor-like protein 7 (EGFL7_HUMAN)	29.5984	76.56	5.13	0.00843882
P08243	Asparagine synthetase [glutamine-hydrolyzing] (ASNS_HUMAN)	64.3286	93.05	42.25	0.0131189					Related Proteins	P08243-2	P08243, P08243-2	18	18	18	37	37	100	0	Confident_x000D_	Asparagine synthetase [glutamine-hydrolyzing] (ASNS_HUMAN)	64.3286	93.05	37.79	0.0135741	Oxidation of M(M116)	Oxidation of M(1)			Related Proteins	P08243-2	P08243, P08243-2	16	17	17	33	37	100	0	Confident_x000D_	Asparagine synthetase [glutamine-hydrolyzing] (ASNS_HUMAN)	64.3286	93.05	38.68	0.0144663
Q8WTS6	Histone-lysine N-methyltransferase SETD7 (SETD7_HUMAN)	40.6951	60.93	25.68	0.00770609	Oxidation of M(M185)	Oxidation of M(1)			Single Protein		Q8WTS6	6	8	8	7	14	99.973	0	Confident_x000D_	Histone-lysine N-methyltransferase SETD7 (SETD7_HUMAN)	40.6951	60.93	13.93	0.00477897	Oxidation of M(M185)	Oxidation of M(1)			Single Protein		Q8WTS6	3	4	4	2	8	100	0	Confident_x000D_	Histone-lysine N-methyltransferase SETD7 (SETD7_HUMAN)	40.6951	60.93	12.57	0.00657109
P17707	S-adenosylmethionine decarboxylase proenzyme (DCAM_HUMAN)	38.3149	81.44	7.19	0.00668896					Single Protein		P17707	2	7	7	3	8	94.0299	0	Confident_x000D_	S-adenosylmethionine decarboxylase proenzyme (DCAM_HUMAN)	38.3149	81.44	3.89	0.00668896					Single Protein		P17707	1	3	3	2	4	100	0	Doubtful_x000D_	S-adenosylmethionine decarboxylase proenzyme (DCAM_HUMAN)	38.3149	81.44	7.49	0.00501672
Q9Y314	Nitric oxide synthase-interacting protein (NOSIP_HUMAN)	33.151	100	26.25	0.0145072					Single Protein		Q9Y314	5	8	8	9	12	100	0	Confident_x000D_	Nitric oxide synthase-interacting protein (NOSIP_HUMAN)	33.151	100	31.23	0.0111849					Single Protein		Q9Y314	6	8	8	9	11	100	0	Confident_x000D_	Nitric oxide synthase-interacting protein (NOSIP_HUMAN)	33.151	100	17.61	0.0119048
Q9Y315	Deoxyribose-phosphate aldolase (DEOC_HUMAN)	35.2085	100	33.65	0.014705					Single Protein		Q9Y315	7	9	9	11	13	100	0	Confident_x000D_	Deoxyribose-phosphate aldolase (DEOC_HUMAN)	35.2085	100	34.59	0.0127134					Single Protein		Q9Y315	7	7	7	10	11	100	0	Confident_x000D_	Deoxyribose-phosphate aldolase (DEOC_HUMAN)	35.2085	100	25.79	0.010587
Q68EM7	Rho GTPase-activating protein 17 (RHG17_HUMAN)	95.3773	63.79	11.35	0.00561466					Related Proteins	Q68EM7-2, Q68EM7-3, Q68EM7-5, Q68EM7-6	Q68EM7, Q68EM7-2, Q68EM7-3, Q68EM7-5, Q68EM7-6	5	6	0	9	11	100	0	Confident_x000D_	Rho GTPase-activating protein 17 (RHG17_HUMAN)	95.3773	63.79	8.51	0.00591017					Related Proteins	Q68EM7-3, Q68EM7-5, Q68EM7-6	Q68EM7, Q68EM7-3, Q68EM7-5, Q68EM7-6	4	7	0	8	11	100	0	Confident_x000D_	Rho GTPase-activating protein 17 (RHG17_HUMAN)	95.3773	63.79	8.51	0.00543735
Q68EM7	Rho GTPase-activating protein 17 (RHG17_HUMAN)	95.3773	63.79	11.35	0.00561466					Related Proteins	Q68EM7-2, Q68EM7-3, Q68EM7-5, Q68EM7-6	Q68EM7, Q68EM7-2, Q68EM7-3, Q68EM7-5, Q68EM7-6	5	6	0	9	11	100	0	Confident_x000D_	Rho GTPase-activating protein 17 (RHG17_HUMAN)	95.3773	63.79	8.51	0.00591017					Related Proteins	Q68EM7-3, Q68EM7-5, Q68EM7-6	Q68EM7, Q68EM7-3, Q68EM7-5, Q68EM7-6	4	7	0	8	11	100	0	Confident_x000D_	Rho GTPase-activating protein 17 (RHG17_HUMAN)	95.3773	63.79	10.22	0.00786221
Q68EM7	Rho GTPase-activating protein 17 (RHG17_HUMAN)	95.3773	63.79	11.35	0.00561466					Related Proteins	Q68EM7-2, Q68EM7-3, Q68EM7-5, Q68EM7-6	Q68EM7, Q68EM7-2, Q68EM7-3, Q68EM7-5, Q68EM7-6	5	6	0	9	11	100	0	Confident_x000D_	Rho GTPase-activating protein 17 (RHG17_HUMAN)	95.3773	63.79	7.38	0.00725768					Related Proteins	Q68EM7-2, Q68EM7-4, Q68EM7-5, Q68EM7-6	Q68EM7, Q68EM7-2, Q68EM7-4, Q68EM7-5, Q68EM7-6	5	10	0	10	17	100	0	Confident_x000D_	Rho GTPase-activating protein 17 (RHG17_HUMAN)	95.3773	63.79	8.51	0.00543735
Q68EM7	Rho GTPase-activating protein 17 (RHG17_HUMAN)	95.3773	63.79	11.35	0.00561466					Related Proteins	Q68EM7-2, Q68EM7-3, Q68EM7-5, Q68EM7-6	Q68EM7, Q68EM7-2, Q68EM7-3, Q68EM7-5, Q68EM7-6	5	6	0	9	11	100	0	Confident_x000D_	Rho GTPase-activating protein 17 (RHG17_HUMAN)	95.3773	63.79	7.38	0.00725768					Related Proteins	Q68EM7-2, Q68EM7-4, Q68EM7-5, Q68EM7-6	Q68EM7, Q68EM7-2, Q68EM7-4, Q68EM7-5, Q68EM7-6	5	10	0	10	17	100	0	Confident_x000D_	Rho GTPase-activating protein 17 (RHG17_HUMAN)	95.3773	63.79	10.22	0.00786221
Q68EM7	Rho GTPase-activating protein 17 (RHG17_HUMAN)	95.3773	63.79	8.97	0.00643026					Related Proteins	Q68EM7-2, Q68EM7-4, Q68EM7-5, Q68EM7-6	Q68EM7, Q68EM7-2, Q68EM7-4, Q68EM7-5, Q68EM7-6	6	8	0	11	13	100	0	Confident_x000D_	Rho GTPase-activating protein 17 (RHG17_HUMAN)	95.3773	63.79	8.51	0.00591017					Related Proteins	Q68EM7-3, Q68EM7-5, Q68EM7-6	Q68EM7, Q68EM7-3, Q68EM7-5, Q68EM7-6	4	7	0	8	11	100	0	Confident_x000D_	Rho GTPase-activating protein 17 (RHG17_HUMAN)	95.3773	63.79	8.51	0.00543735
Q68EM7	Rho GTPase-activating protein 17 (RHG17_HUMAN)	95.3773	63.79	8.97	0.00643026					Related Proteins	Q68EM7-2, Q68EM7-4, Q68EM7-5, Q68EM7-6	Q68EM7, Q68EM7-2, Q68EM7-4, Q68EM7-5, Q68EM7-6	6	8	0	11	13	100	0	Confident_x000D_	Rho GTPase-activating protein 17 (RHG17_HUMAN)	95.3773	63.79	8.51	0.00591017					Related Proteins	Q68EM7-3, Q68EM7-5, Q68EM7-6	Q68EM7, Q68EM7-3, Q68EM7-5, Q68EM7-6	4	7	0	8	11	100	0	Confident_x000D_	Rho GTPase-activating protein 17 (RHG17_HUMAN)	95.3773	63.79	10.22	0.00786221
Q68EM7	Rho GTPase-activating protein 17 (RHG17_HUMAN)	95.3773	63.79	8.97	0.00643026					Related Proteins	Q68EM7-2, Q68EM7-4, Q68EM7-5, Q68EM7-6	Q68EM7, Q68EM7-2, Q68EM7-4, Q68EM7-5, Q68EM7-6	6	8	0	11	13	100	0	Confident_x000D_	Rho GTPase-activating protein 17 (RHG17_HUMAN)	95.3773	63.79	7.38	0.00725768					Related Proteins	Q68EM7-2, Q68EM7-4, Q68EM7-5, Q68EM7-6	Q68EM7, Q68EM7-2, Q68EM7-4, Q68EM7-5, Q68EM7-6	5	10	0	10	17	100	0	Confident_x000D_	Rho GTPase-activating protein 17 (RHG17_HUMAN)	95.3773	63.79	8.51	0.00543735
Q68EM7	Rho GTPase-activating protein 17 (RHG17_HUMAN)	95.3773	63.79	8.97	0.00643026					Related Proteins	Q68EM7-2, Q68EM7-4, Q68EM7-5, Q68EM7-6	Q68EM7, Q68EM7-2, Q68EM7-4, Q68EM7-5, Q68EM7-6	6	8	0	11	13	100	0	Confident_x000D_	Rho GTPase-activating protein 17 (RHG17_HUMAN)	95.3773	63.79	7.38	0.00725768					Related Proteins	Q68EM7-2, Q68EM7-4, Q68EM7-5, Q68EM7-6	Q68EM7, Q68EM7-2, Q68EM7-4, Q68EM7-5, Q68EM7-6	5	10	0	10	17	100	0	Confident_x000D_	Rho GTPase-activating protein 17 (RHG17_HUMAN)	95.3773	63.79	10.22	0.00786221
P04406	Glyceraldehyde-3-phosphate dehydrogenase (G3P_HUMAN)	36.0304	80.3	78.81	0.128219	Oxidation of M(M46, M105, M130, M133, M175, M328, M331)	Oxidation of M(7)			Single Protein		P04406	63	67	63	319	335	100	0	Confident_x000D_	Glyceraldehyde-3-phosphate dehydrogenase (G3P_HUMAN)	36.0304	80.3	84.18	0.0736709	Oxidation of M(M46, M105, M130, M133, M175, M328, M331)	Oxidation of M(7)			Single Protein		P04406	65	71	68	333	358	100	0	Confident_x000D_	Glyceraldehyde-3-phosphate dehydrogenase (G3P_HUMAN)	36.0304	80.3	84.18	0.0823564	Oxidation of M(M46, M105, M130, M133, M175, M328, M331)	Oxidation of M(7)
Q9Y312	Protein AAR2 homolog (AAR2_HUMAN)	43.4441	77.08	21.88	0.0186937					Single Protein		Q9Y312	6	10	10	11	15	100	0	Confident_x000D_	Protein AAR2 homolog (AAR2_HUMAN)	43.4441	77.08	17.97	0.0126126					Single Protein		Q9Y312	5	9	9	9	14	100	0	Confident_x000D_	Protein AAR2 homolog (AAR2_HUMAN)	43.4441	77.08	19.01	0.0110923
Q13510	Acid ceramidase (ASAH1_HUMAN)	44.6308	84.3	12.15	0.00923361					Related Proteins	Q13510-2	Q13510, Q13510-2	3	7	7	8	10	100	0	Confident_x000D_	Acid ceramidase (ASAH1_HUMAN)	44.6308	84.3	12.15	0.00784857					Related Proteins	Q13510-2	Q13510, Q13510-2	3	7	7	4	8	100	0	Doubtful_x000D_	Acid ceramidase (ASAH1_HUMAN)	44.6308	84.3	12.91	0.00784857
Q53H47	Histone-lysine N-methyltransferase SETMAR (SETMR_HUMAN)	77.9838	78.51	1.46	0.00168919					Related Proteins	Q53H47-3	Q53H47, Q53H47-3	1	5	5	1	5	97.0149	0	Doubtful_x000D_	Histone-lysine N-methyltransferase SETMAR (SETMR_HUMAN)	77.9838	78.51	3.65	0.00253378					Related Proteins	Q53H47-3	Q53H47, Q53H47-3	2	3	3	2	3	86.8852	0	Confident_x000D_
Q99633	Pre-mRNA-splicing factor 18 (PRP18_HUMAN)	39.835	92.11	5.85	0.00292398					Single Protein		Q99633	1	2	2	1	2	86.5672	0	Doubtful_x000D_
Q86U44	N6-adenosine-methyltransferase catalytic subunit (MTA70_HUMAN)	64.4335	78.62	9.66	0.0085034					Single Protein		Q86U44	4	6	6	9	11	100	0	Confident_x000D_	N6-adenosine-methyltransferase catalytic subunit (MTA70_HUMAN)	64.4335	78.62	14.66	0.00670996					Single Protein		Q86U44	5	6	6	7	9	100	0	Confident_x000D_	N6-adenosine-methyltransferase catalytic subunit (MTA70_HUMAN)	64.4335	78.62	4.31	0.00463822
Q9Y6M1	Insulin-like growth factor 2 mRNA-binding protein 2 (IF2B2_HUMAN)	66.0806	76.29	35.89	0.0152483					Related Proteins	Q9Y6M1-1	Q9Y6M1, Q9Y6M1-1	17	18	16	35	39	100	0	Confident_x000D_	Insulin-like growth factor 2 mRNA-binding protein 2 (IF2B2_HUMAN)	66.0806	76.29	38.06	0.0116533					Related Proteins	Q9Y6M1-1	Q9Y6M1, Q9Y6M1-1	18	20	0	34	38	100	0	Confident_x000D_	Insulin-like growth factor 2 mRNA-binding protein 2 (IF2B2_HUMAN)	66.0806	76.29	40.4	0.012045
Q9Y2Q9	28S ribosomal protein S28, mitochondrial (RT28_HUMAN)	20.8298	100	20.86	0.00980392					Single Protein		Q9Y2Q9	3	4	4	3	4	100	0	Confident_x000D_																					28S ribosomal protein S28, mitochondrial (RT28_HUMAN)	20.8298	100	31.02	0.0230838
Q99623	Prohibitin-2 (PHB2_HUMAN)	33.2759	100	41.47	0.0191511					Single Protein		Q99623	10	13	13	19	23	100	0	Confident_x000D_	Prohibitin-2 (PHB2_HUMAN)	33.2759	100	50.5	0.0218215					Single Protein		Q99623	13	15	15	27	30	100	0	Confident_x000D_	Prohibitin-2 (PHB2_HUMAN)	33.2759	100	46.15	0.0261308
Q99622	Protein C10 (C10_HUMAN)	13.1697	100	69.05	0.0425926					Single Protein		Q99622	5	5	5	10	11	100	0	Confident_x000D_	Protein C10 (C10_HUMAN)	13.1697	100	81.75	0.0413454					Single Protein		Q99622	7	8	8	13	14	100	0	Confident_x000D_	Protein C10 (C10_HUMAN)	13.1697	100	69.05	0.0269841
Q13564	NEDD8-activating enzyme E1 regulatory subunit (ULA1_HUMAN)	60.2086	81.84	34.64	0.014101					Related Proteins	Q13564-2, Q13564-3, Q13564-4	Q13564, Q13564-2, Q13564-3, Q13564-4	12	15	15	21	25	100	0	Confident_x000D_	NEDD8-activating enzyme E1 regulatory subunit (ULA1_HUMAN)	60.2086	81.84	30.52	0.0111563					Related Proteins	Q13564-2, Q13564-3, Q13564-4	Q13564, Q13564-2, Q13564-3, Q13564-4	12	15	15	21	25	100	0	Confident_x000D_	NEDD8-activating enzyme E1 regulatory subunit (ULA1_HUMAN)	60.2086	81.84	23.6	0.0110983
P38117	Electron transfer flavoprotein subunit beta (ETFB_HUMAN)	27.8262	86.27	24.71	0.00916667					Related Proteins	P38117-2	P38117, P38117-2	5	9	0	9	12	100	0	Confident_x000D_	Electron transfer flavoprotein subunit beta (ETFB_HUMAN)	27.8262	86.27	27.84	0.0110606					Related Proteins	P38117-2	P38117, P38117-2	6	8	0	11	13	100	0	Confident_x000D_	Electron transfer flavoprotein subunit beta (ETFB_HUMAN)	27.8262	86.27	27.84	0.0236797
Q99627	COP9 signalosome complex subunit 8 (CSN8_HUMAN)	23.211	66.99	33.49	0.0233333					Single Protein		Q99627	5	6	6	11	12	100	0	Confident_x000D_	COP9 signalosome complex subunit 8 (CSN8_HUMAN)	23.211	66.99	28.71	0.0362745					Related Proteins	Q99627-2	Q99627, Q99627-2	4	4	4	10	10	100	0	Confident_x000D_	COP9 signalosome complex subunit 8 (CSN8_HUMAN)	23.211	66.99	28.71	0.0284314
Q7Z7K6	Centromere protein V (CENPV_HUMAN)	29.9271	84.36	6.91	0.00287356					Related Proteins	Q7Z7K6-2, Q7Z7K6-3	Q7Z7K6, Q7Z7K6-2, Q7Z7K6-3	1	1	0	2	2	100	0	Doubtful_x000D_	Centromere protein V (CENPV_HUMAN)	29.9271	84.36	20	0.0104167					Related Proteins	Q7Z7K6-3	Q7Z7K6, Q7Z7K6-3	4	5	5	5	6	100	0	Confident_x000D_	Centromere protein V (CENPV_HUMAN)	29.9271	84.36	25.45	0.0172414
Q7Z7K6	Centromere protein V (CENPV_HUMAN)	29.9271	84.36	16.36	0.00818966					Related Proteins	Q7Z7K6-3	Q7Z7K6, Q7Z7K6-3	3	3	0	4	4	92.5373	0	Confident_x000D_	Centromere protein V (CENPV_HUMAN)	29.9271	84.36	20	0.0104167					Related Proteins	Q7Z7K6-3	Q7Z7K6, Q7Z7K6-3	4	5	5	5	6	100	0	Confident_x000D_	Centromere protein V (CENPV_HUMAN)	29.9271	84.36	25.45	0.0172414
P35573	Glycogen debranching enzyme (GDE_HUMAN)	174.652	95.82	5.16	0.00197061					Related Proteins	P35573-2, P35573-3	P35573, P35573-2, P35573-3	6	17	17	8	19	100	0	Confident_x000D_	Glycogen debranching enzyme (GDE_HUMAN)	174.652	95.82	4.7	0.00174794					Related Proteins	P35573-2, P35573-3	P35573, P35573-2, P35573-3	5	12	12	6	15	100	0	Confident_x000D_	Glycogen debranching enzyme (GDE_HUMAN)	174.652	95.82	7.31	0.00255776	Oxidation of M(M581)	Oxidation of M(1)
Q9Y333	U6 snRNA-associated Sm-like protein LSm2 (LSM2_HUMAN)	10.8276	100	68.42	0.0715789					Single Protein		Q9Y333	6	8	8	17	20	100	0	Confident_x000D_	U6 snRNA-associated Sm-like protein LSm2 (LSM2_HUMAN)	10.8276	100	60	0.0617544					Single Protein		Q9Y333	5	6	6	12	14	100	0	Confident_x000D_	U6 snRNA-associated Sm-like protein LSm2 (LSM2_HUMAN)	10.8276	100	60	0.0708772
Q9UHI6	Probable ATP-dependent RNA helicase DDX20 (DDX20_HUMAN)	92.1825	88.71	13.11	0.00879016					Single Protein		Q9UHI6	8	13	13	15	22	100	0	Confident_x000D_	Probable ATP-dependent RNA helicase DDX20 (DDX20_HUMAN)	92.1825	88.71	15.41	0.0070042					Single Protein		Q9UHI6	10	16	16	15	21	100	0	Confident_x000D_	Probable ATP-dependent RNA helicase DDX20 (DDX20_HUMAN)	92.1825	88.71	12.26	0.00424759
Q99618	Cell division cycle-associated protein 3 (CDCA3_HUMAN)	28.9808	83.58	6.34	0.00446429					Single Protein		Q99618	1	2	2	1	2	100	0	Doubtful_x000D_																					Cell division cycle-associated protein 3 (CDCA3_HUMAN)	28.9808	83.58	6.34	0.00892857
Q99614	Tetratricopeptide repeat protein 1 (TTC1_HUMAN)	33.5052	89.38	61.3	0.0274849	Oxidation of M(M173)	Oxidation of M(1)			Single Protein		Q99614	16	17	17	32	33	100	0	Confident_x000D_	Tetratricopeptide repeat protein 1 (TTC1_HUMAN)	33.5052	89.38	61.3	0.0282587	Oxidation of M(M173)	Oxidation of M(1)			Single Protein		Q99614	16	18	18	29	31	100	0	Confident_x000D_	Tetratricopeptide repeat protein 1 (TTC1_HUMAN)	33.5052	89.38	45.21	0.0229551
Q99615	DnaJ homolog subfamily C member 7 (DNJC7_HUMAN)	56.4047	100	40.28	0.0131292					Single Protein		Q99615	21	29	29	36	44	100	0	Confident_x000D_	DnaJ homolog subfamily C member 7 (DNJC7_HUMAN)	56.4047	100	43.52	0.0132726					Single Protein		Q99615	22	27	27	36	42	100	0	Confident_x000D_	DnaJ homolog subfamily C member 7 (DNJC7_HUMAN)	56.4047	100	44.33	0.0154165
Q8WU90	Zinc finger CCCH domain-containing protein 15 (ZC3HF_HUMAN)	48.5726	84.74	29.81	0.0127956					Single Protein		Q8WU90	10	18	18	17	25	100	0	Confident_x000D_	Zinc finger CCCH domain-containing protein 15 (ZC3HF_HUMAN)	48.5726	84.74	25.35	0.0119089					Single Protein		Q8WU90	9	13	13	15	20	100	0	Confident_x000D_	Zinc finger CCCH domain-containing protein 15 (ZC3HF_HUMAN)	48.5726	84.74	26.29	0.0149791
Q15637-2	Isoform 2 of Splicing factor 1 (SF01_HUMAN)	68.5892	60.5	21	0.00842458	Oxidation of M(M212)	Oxidation of M(1)			Related Proteins	Q15637, Q15637-3, Q15637-4, Q15637-6	Q15637, Q15637-2, Q15637-3, Q15637-4, Q15637-6	15	17	0	33	35	100	0	Confident_x000D_	Isoform 2 of Splicing factor 1 (SF01_HUMAN)	68.5892	60.5	21	0.00758087	Oxidation of M(M27, M36, M212)	Oxidation of M(3)			Related Proteins	Q15637, Q15637-3, Q15637-4, Q15637-6	Q15637, Q15637-2, Q15637-3, Q15637-4, Q15637-6	15	20	0	28	34	100	0	Confident_x000D_
Q6PL24	Protein TMED8 (TMED8_HUMAN)	35.7184	62.77	3.69	0.00429185					Single Protein		Q6PL24	1	2	2	1	2	100	0	Doubtful_x000D_	Protein TMED8 (TMED8_HUMAN)	35.7184	62.77	4.92	0.00429185					Single Protein		Q6PL24	1	3	3	1	3	100	0	Doubtful_x000D_	Protein TMED8 (TMED8_HUMAN)	35.7184	62.77	4.92	0.00858369
P42704	Leucine-rich PPR motif-containing protein, mitochondrial (LPPRC_HUMAN)	157.805	93.76	35.8	0.00519616					Single Protein		P42704	38	42	42	69	78	100	0	Confident_x000D_	Leucine-rich PPR motif-containing protein, mitochondrial (LPPRC_HUMAN)	157.805	93.76	35.51	0.0077086	Oxidation of M(M248)	Oxidation of M(1)			Single Protein		P42704	40	46	46	77	86	100	0	Confident_x000D_	Leucine-rich PPR motif-containing protein, mitochondrial (LPPRC_HUMAN)	157.805	93.76	45.12	0.00933186	Oxidation of M(M188, M1177)	Oxidation of M(2)
Q8WU79	Stromal membrane-associated protein 2 (SMAP2_HUMAN)	46.7548	55.24	37.76	0.0209444					Single Protein		Q8WU79	12	15	13	26	31	100	0	Confident_x000D_	Stromal membrane-associated protein 2 (SMAP2_HUMAN)	46.7548	55.24	35.9	0.0252583	Oxidation of M(M232)	Oxidation of M(1)			Single Protein		Q8WU79	12	13	12	26	27	100	0	Confident_x000D_	Stromal membrane-associated protein 2 (SMAP2_HUMAN)	46.7548	55.24	32.4	0.0261951
Q96L92	Sorting nexin-27 (SNX27_HUMAN)	61.2265	82.99	26.06	0.0111324					Related Proteins	Q96L92-3	Q96L92, Q96L92-3	11	13	7	19	23	100	0	Confident_x000D_	Sorting nexin-27 (SNX27_HUMAN)	61.2265	82.99	20.7	0.0100717					Related Proteins	Q96L92-3	Q96L92, Q96L92-3	9	11	11	16	18	100	0	Confident_x000D_	Sorting nexin-27 (SNX27_HUMAN)	61.2265	82.99	20.89	0.00843665
Q9UHD2	Serine/threonine-protein kinase TBK1 (TBK1_HUMAN)	83.5888	95.2	1.65	0.00288184					Single Protein		Q9UHD2	1	5	5	2	7	100	0	Doubtful_x000D_	Serine/threonine-protein kinase TBK1 (TBK1_HUMAN)	83.5888	95.2	10.56	0.00401057					Single Protein		Q9UHD2	5	14	13	6	16	100	0	Confident_x000D_	Serine/threonine-protein kinase TBK1 (TBK1_HUMAN)	83.5888	95.2	6.17	0.00408261
Q9UHD1	Cysteine and histidine-rich domain-containing protein 1 (CHRD1_HUMAN)	37.4656	100	45.18	0.0213821					Single Protein		Q9UHD1	11	12	12	25	26	100	0	Confident_x000D_	Cysteine and histidine-rich domain-containing protein 1 (CHRD1_HUMAN)	37.4656	100	43.37	0.0230387					Single Protein		Q9UHD1	11	12	12	25	27	100	0	Confident_x000D_	Cysteine and histidine-rich domain-containing protein 1 (CHRD1_HUMAN)	37.4656	100	38.25	0.0184643
Q9NU22	Midasin (MDN1_HUMAN)	632.42	80.4	1.34	0.000713547					Single Protein		Q9NU22	6	35	35	7	36	99.973	0	Confident_x000D_	Midasin (MDN1_HUMAN)	632.42	80.4	1.91	0.000993007					Single Protein		Q9NU22	8	37	37	14	41	100	0	Confident_x000D_	Midasin (MDN1_HUMAN)	632.42	80.4	10.69	0.00129689
Q9UHD9	Ubiquilin-2 (UBQL2_HUMAN)	65.6546	42.95	25	0.0165914	Oxidation of M(M206)	Oxidation of M(1)			Single Protein		Q9UHD9	12	16	7	23	27	100	0	Confident_x000D_	Ubiquilin-2 (UBQL2_HUMAN)	65.6546	42.95	20.03	0.0175376					Single Protein		Q9UHD9	9	13	6	20	23	100	0	Confident_x000D_	Ubiquilin-2 (UBQL2_HUMAN)	65.6546	42.95	22.28	0.0159804	Oxidation of M(M211)	Oxidation of M(1)
Q86U90	YrdC domain-containing protein, mitochondrial (YRDC_HUMAN)	29.3093	77.78	16.85	0.015361					Single Protein		Q86U90	3	4	4	5	6	98.5075	0	Confident_x000D_	YrdC domain-containing protein, mitochondrial (YRDC_HUMAN)	29.3093	77.78	13.98	0.0130568					Single Protein		Q86U90	3	4	4	4	6	100	0	Confident_x000D_	YrdC domain-containing protein, mitochondrial (YRDC_HUMAN)	29.3093	77.78	21.51	0.0165131
Q8N999	Uncharacterized protein C12orf29 (CL029_HUMAN)	37.466	87.38	7.69	0.00352113					Single Protein		Q8N999	1	3	3	1	3	91.0448	0	Doubtful_x000D_
P16403	Histone H1.2 (H12_HUMAN)	21.3517	100	29.58	0.0141952					Single Protein		P16403	10	10	1	21	21	100	0	Confident_x000D_	Histone H1.2 (H12_HUMAN)	21.3517	100	33.8	0.0173676					Single Protein		P16403	11	12	2	27	28	100	0	Confident_x000D_	Histone H1.2 (H12_HUMAN)	21.3517	100	33.8	0.0194394
P16402	Histone H1.3 (H13_HUMAN)	22.3363	100	28.51	0.0136813					Single Protein		P16402	10	10	1	21	21	100	0	Confident_x000D_	Histone H1.3 (H13_HUMAN)	22.3363	100	36.65	0.0191715					Single Protein		P16402	12	12	3	27	27	100	0	Confident_x000D_	Histone H1.3 (H13_HUMAN)	22.3363	100	40.72	0.0175689
P16401	Histone H1.5 (H15_HUMAN)	22.5665	100	26.11	0.0363429					Single Protein		P16401	11	11	10	22	23	100	0	Confident_x000D_	Histone H1.5 (H15_HUMAN)	22.5665	100	31.86	0.0378022					Single Protein		P16401	13	14	12	27	28	100	0	Confident_x000D_	Histone H1.5 (H15_HUMAN)	22.5665	100	38.94	0.0429871
Q8WTT2	Nucleolar complex protein 3 homolog (NOC3L_HUMAN)	92.4896	84.38	4	0.00222222					Single Protein		Q8WTT2	2	6	6	2	6	100	0	Confident_x000D_	Nucleolar complex protein 3 homolog (NOC3L_HUMAN)	92.4896	84.38	6.13	0.00345679					Single Protein		Q8WTT2	3	6	6	4	7	100	0	Confident_x000D_	Nucleolar complex protein 3 homolog (NOC3L_HUMAN)	92.4896	84.38	13	0.00606349
Q6PL18	ATPase family AAA domain-containing protein 2 (ATAD2_HUMAN)	158.456	86.62	3.17	0.00311147					Single Protein		Q6PL18	3	13	13	5	16	100	0	Confident_x000D_	ATPase family AAA domain-containing protein 2 (ATAD2_HUMAN)	158.456	86.62	5.18	0.00444496					Single Protein		Q6PL18	5	11	10	9	16	100	0	Confident_x000D_	ATPase family AAA domain-containing protein 2 (ATAD2_HUMAN)	158.456	86.62	6.98	0.00456671
Q8N9Q2	Protein SREK1IP1 (SR1IP_HUMAN)	18.1656	100	7.74	0.0129032					Single Protein		Q8N9Q2	1	2	2	2	3	94.0299	0	Doubtful_x000D_	Protein SREK1IP1 (SR1IP_HUMAN)	18.1656	100	7.74	0.0258065					Single Protein		Q8N9Q2	1	2	2	4	5	79.661	0	Doubtful_x000D_	Protein SREK1IP1 (SR1IP_HUMAN)	18.1656	100	7.74	0.00645161
O43760	Synaptogyrin-2 (SNG2_HUMAN)	24.7941	46.43	12.5	0.0100316					Related Proteins	O43760-2	O43760, O43760-2	3	4	0	5	6	100	0	Confident_x000D_	Synaptogyrin-2 (SNG2_HUMAN)	24.7941	46.43	12.5	0.0294872					Related Proteins	O43760-2	O43760, O43760-2	3	4	2	6	7	100	0	Confident_x000D_	Synaptogyrin-2 (SNG2_HUMAN)	24.7941	46.43	12.5	0.0294872
Q9Y3I0	tRNA-splicing ligase RtcB homolog (RTCB_HUMAN)	55.1749	74.85	39.6	0.0191542					Single Protein		Q9Y3I0	17	21	21	36	41	100	0	Confident_x000D_	tRNA-splicing ligase RtcB homolog (RTCB_HUMAN)	55.1749	74.85	38.02	0.0206897	Oxidation of M(M468)	Oxidation of M(1)			Single Protein		Q9Y3I0	16	20	20	34	39	100	0	Confident_x000D_	tRNA-splicing ligase RtcB homolog (RTCB_HUMAN)	55.1749	74.85	39.01	0.0247526
Q16610-2	Isoform 2 of Extracellular matrix protein 1 (ECM1_HUMAN)	46.0702	84.34	5.78	0.00462963					Related Proteins	Q16610, Q16610-4	Q16610, Q16610-2, Q16610-4	2	2	0	4	4	95.5224	0	Confident_x000D_
Q13485	Mothers against decapentaplegic homolog 4 (SMAD4_HUMAN)	60.4009	53.26	5.8	0.00714286					Single Protein		Q13485	2	2	2	3	3	100	0	Confident_x000D_	Mothers against decapentaplegic homolog 4 (SMAD4_HUMAN)	60.4009	53.26	5.8	0.00428571					Single Protein		Q13485	2	3	3	2	3	100	0	Confident_x000D_	Mothers against decapentaplegic homolog 4 (SMAD4_HUMAN)	60.4009	53.26	5.8	0.00714286
Q8WUM0	Nuclear pore complex protein Nup133 (NU133_HUMAN)	128.898	78.2	16.78	0.00619793					Single Protein		Q8WUM0	13	18	18	23	30	100	0	Confident_x000D_	Nuclear pore complex protein Nup133 (NU133_HUMAN)	128.898	78.2	18.17	0.00517734	Oxidation of M(M995)	Oxidation of M(1)			Single Protein		Q8WUM0	15	20	20	23	29	100	0	Confident_x000D_	Nuclear pore complex protein Nup133 (NU133_HUMAN)	128.898	78.2	14.36	0.00662127	Oxidation of M(M995)	Oxidation of M(1)
Q9UIA0	Cytohesin-4 (CYH4_HUMAN)	45.643	84.26	5.08	0.0111421					Single Protein		Q9UIA0	1	4	4	5	27	94.0299	0	Doubtful_x000D_	Cytohesin-4 (CYH4_HUMAN)	45.643	84.26	7.87	0.0097493					Single Protein		Q9UIA0	2	3	3	4	19	100	0	Doubtful_x000D_	Cytohesin-4 (CYH4_HUMAN)	45.643	84.26	5.84	0.00417827
Q9BZE9	Tether containing UBX domain for GLUT4 (ASPC1_HUMAN)	60.1458	85.17	31.46	0.00551154					Related Proteins	Q9BZE9-2	Q9BZE9, Q9BZE9-2	12	20	0	18	26	100	0	Confident_x000D_	Tether containing UBX domain for GLUT4 (ASPC1_HUMAN)	60.1458	85.17	24.59	0.00859127					Related Proteins	Q9BZE9-2	Q9BZE9, Q9BZE9-2	10	20	20	15	23	100	0	Confident_x000D_	Tether containing UBX domain for GLUT4 (ASPC1_HUMAN)	60.1458	85.17	28.57	0.00797698
Q9UIA9	Exportin-7 (XPO7_HUMAN)	123.828	69.27	20.7	0.00598561					Single Protein		Q9UIA9	17	20	19	27	30	100	0	Confident_x000D_	Exportin-7 (XPO7_HUMAN)	123.828	69.27	22.26	0.00956925					Single Protein		Q9UIA9	18	25	24	35	42	100	0	Confident_x000D_	Exportin-7 (XPO7_HUMAN)	123.828	69.27	18.68	0.00718344
Q96QU8	Exportin-6 (XPO6_HUMAN)	128.801	70.84	1.87	0.00175439					Related Proteins	Q96QU8-2	Q96QU8, Q96QU8-2	2	3	3	2	3	89.5522	0	Doubtful_x000D_	Exportin-6 (XPO6_HUMAN)	128.801	70.84	2.31	0.00175439					Related Proteins	Q96QU8-2	Q96QU8, Q96QU8-2	2	8	8	3	8	100	0	Confident_x000D_	Exportin-6 (XPO6_HUMAN)	128.801	70.84	2.13	0.00175439
Q14344	Guanine nucleotide-binding protein subunit alpha-13 (GNA13_HUMAN)	44.0217	92.57	4.51	0.00265252					Related Proteins	Q14344-2	Q14344, Q14344-2	1	4	4	1	4	86.9565	0	Doubtful_x000D_	Guanine nucleotide-binding protein subunit alpha-13 (GNA13_HUMAN)	44.0217	92.57	4.51	0.00265252					Related Proteins	Q14344-2	Q14344, Q14344-2	1	1	1	1	1	100	0	Doubtful_x000D_	Guanine nucleotide-binding protein subunit alpha-13 (GNA13_HUMAN)	44.0217	92.57	12.73	0.00795756
Q6ZS81-5	Isoform 5 of WD repeat- and FYVE domain-containing protein 4 (WDFY4_HUMAN)	325.025	71.92	2.74	0.000253107					Single Protein		Q6ZS81-5	4	11	1	6	13	100	0	Confident_x000D_
Q01469	Fatty acid-binding protein 5 (FABP5_HUMAN)	15.1546	100	67.41	0.091802	Oxidation of M(M35, M38, M122)	Oxidation of M(3)			Single Protein		Q01469	14	14	13	39	40	100	0	Confident_x000D_	Fatty acid-binding protein 5 (FABP5_HUMAN)	15.1546	100	66.67	0.060262	Oxidation of M(M35, M38, M122)	Oxidation of M(3)			Single Protein		Q01469	14	18	17	41	47	100	0	Confident_x000D_	Fatty acid-binding protein 5 (FABP5_HUMAN)	15.1546	100	60	0.0764561	Oxidation of M(M35, M38, M122)	Oxidation of M(3)
Q9NV06	DDB1- and CUL4-associated factor 13 (DCA13_HUMAN)	51.3692	93.48	4.27	0.00449438					Single Protein		Q9NV06	1	1	1	2	2	100	0	Doubtful_x000D_	DDB1- and CUL4-associated factor 13 (DCA13_HUMAN)	51.3692	93.48	11.46	0.00486891					Single Protein		Q9NV06	3	4	4	4	6	100	0	Confident_x000D_	DDB1- and CUL4-associated factor 13 (DCA13_HUMAN)	51.3692	93.48	11.01	0.0071161
Q9BRG1	Vacuolar protein-sorting-associated protein 25 (VPS25_HUMAN)	20.7345	80.68	43.75	0.0317572					Single Protein		Q9BRG1	7	8	8	13	13	100	0	Confident_x000D_	Vacuolar protein-sorting-associated protein 25 (VPS25_HUMAN)	20.7345	80.68	43.75	0.0329309					Single Protein		Q9BRG1	7	9	9	12	14	100	0	Confident_x000D_	Vacuolar protein-sorting-associated protein 25 (VPS25_HUMAN)	20.7345	80.68	28.98	0.0293427
Q9H2D6-3	Isoform 4 of TRIO and F-actin-binding protein (TARA_HUMAN)	242.924	89.1	0.59	0.000201816					Related Proteins	Q9H2D6, Q9H2D6-2, Q9H2D6-5, Q9H2D6-6, Q9H2D6-7	Q9H2D6, Q9H2D6-2, Q9H2D6-3, Q9H2D6-5, Q9H2D6-6, Q9H2D6-7	1	4	0	2	5	91.0448	0	Doubtful_x000D_	Isoform 4 of TRIO and F-actin-binding protein (TARA_HUMAN)	242.924	89.1	0.87	0.00016818					Related Proteins	Q9H2D6, Q9H2D6-2, Q9H2D6-5, Q9H2D6-6, Q9H2D6-7	Q9H2D6, Q9H2D6-2, Q9H2D6-3, Q9H2D6-5, Q9H2D6-6, Q9H2D6-7	2	2	0	2	6	100	0	Doubtful_x000D_
Q6UN15	Pre-mRNA 3'-end-processing factor FIP1 (FIP1_HUMAN)	66.4865	74.58	18.18	0.00520905					Related Proteins	Q6UN15-4, Q6UN15-5	Q6UN15, Q6UN15-4, Q6UN15-5	8	11	0	11	15	100	0	Confident_x000D_	Pre-mRNA 3'-end-processing factor FIP1 (FIP1_HUMAN)	66.4865	74.58	24.24	0.00800278					Related Proteins	Q6UN15-3, Q6UN15-5	Q6UN15, Q6UN15-3, Q6UN15-5	8	10	10	11	15	100	0	Confident_x000D_	Pre-mRNA 3'-end-processing factor FIP1 (FIP1_HUMAN)	66.4865	74.58	15.15	0.00507576
Q6UN15	Pre-mRNA 3'-end-processing factor FIP1 (FIP1_HUMAN)	66.4865	74.58	18.18	0.00520905					Related Proteins	Q6UN15-4, Q6UN15-5	Q6UN15, Q6UN15-4, Q6UN15-5	8	11	0	11	15	100	0	Confident_x000D_	Pre-mRNA 3'-end-processing factor FIP1 (FIP1_HUMAN)	66.4865	74.58	24.24	0.00800278					Related Proteins	Q6UN15-3, Q6UN15-5	Q6UN15, Q6UN15-3, Q6UN15-5	8	10	10	11	15	100	0	Confident_x000D_	Pre-mRNA 3'-end-processing factor FIP1 (FIP1_HUMAN)	66.4865	74.58	16.33	0.00708784
Q6UN15	Pre-mRNA 3'-end-processing factor FIP1 (FIP1_HUMAN)	66.4865	74.58	19.36	0.00722113					Related Proteins	Q6UN15-3, Q6UN15-5	Q6UN15, Q6UN15-3, Q6UN15-5	8	9	0	12	14	100	0	Confident_x000D_	Pre-mRNA 3'-end-processing factor FIP1 (FIP1_HUMAN)	66.4865	74.58	24.24	0.00800278					Related Proteins	Q6UN15-3, Q6UN15-5	Q6UN15, Q6UN15-3, Q6UN15-5	8	10	10	11	15	100	0	Confident_x000D_	Pre-mRNA 3'-end-processing factor FIP1 (FIP1_HUMAN)	66.4865	74.58	15.15	0.00507576
Q6UN15	Pre-mRNA 3'-end-processing factor FIP1 (FIP1_HUMAN)	66.4865	74.58	19.36	0.00722113					Related Proteins	Q6UN15-3, Q6UN15-5	Q6UN15, Q6UN15-3, Q6UN15-5	8	9	0	12	14	100	0	Confident_x000D_	Pre-mRNA 3'-end-processing factor FIP1 (FIP1_HUMAN)	66.4865	74.58	24.24	0.00800278					Related Proteins	Q6UN15-3, Q6UN15-5	Q6UN15, Q6UN15-3, Q6UN15-5	8	10	10	11	15	100	0	Confident_x000D_	Pre-mRNA 3'-end-processing factor FIP1 (FIP1_HUMAN)	66.4865	74.58	16.33	0.00708784
Q8N9N8	Probable RNA-binding protein EIF1AD (EIF1A_HUMAN)	19.0415	81.21	29.09	0.0199005					Single Protein		Q8N9N8	3	3	3	5	5	100	0	Confident_x000D_	Probable RNA-binding protein EIF1AD (EIF1A_HUMAN)	19.0415	81.21	20	0.0261194					Single Protein		Q8N9N8	2	2	2	4	4	100	0	Confident_x000D_	Probable RNA-binding protein EIF1AD (EIF1A_HUMAN)	19.0415	81.21	9.7	0.0149254
Q02790	Peptidyl-prolyl cis-trans isomerase FKBP4 (FKBP4_HUMAN)	51.7721	100	70.15	0.030221	Oxidation of M(M20, M440)	Oxidation of M(2)			Single Protein		Q02790	32	36	36	83	89	100	0	Confident_x000D_	Peptidyl-prolyl cis-trans isomerase FKBP4 (FKBP4_HUMAN)	51.7721	100	68.19	0.0231302	Oxidation of M(M20, M97, M440)	Oxidation of M(3)	Oxidation of M (M46-{M46 M48})	Oxidation of M (1)	Single Protein		Q02790	35	37	37	81	86	100	0	Confident_x000D_	Peptidyl-prolyl cis-trans isomerase FKBP4 (FKBP4_HUMAN)	51.7721	100	59.69	0.0251182	Oxidation of M(M20, M440)	Oxidation of M(2)
Q9NUP1	Biogenesis of lysosome-related organelles complex 1 subunit 4 (BL1S4_HUMAN)	23.3365	74.65	5.53	0.00617284					Single Protein		Q9NUP1	1	3	3	1	3	100	0	Doubtful_x000D_	Biogenesis of lysosome-related organelles complex 1 subunit 4 (BL1S4_HUMAN)	23.3365	74.65	5.99	0.00617284					Single Protein		Q9NUP1	1	2	2	1	2	86.4407	0	Doubtful_x000D_
Q9BRF8	Serine/threonine-protein phosphatase CPPED1 (CPPED_HUMAN)	35.5259	72.61	24.84	0.0137473					Single Protein		Q9BRF8	6	7	7	10	11	100	0	Confident_x000D_	Serine/threonine-protein phosphatase CPPED1 (CPPED_HUMAN)	35.5259	72.61	22.29	0.0123142					Single Protein		Q9BRF8	5	6	6	8	9	100	0	Confident_x000D_	Serine/threonine-protein phosphatase CPPED1 (CPPED_HUMAN)	35.5259	72.61	15.61	0.0100849
Q9NUP7	tRNA:m(4)X modification enzyme TRM13 homolog (TRM13_HUMAN)	54.2128	92.52	7.28	0.00636704					Single Protein		Q9NUP7	3	5	5	4	6	100	0	Confident_x000D_	tRNA:m(4)X modification enzyme TRM13 homolog (TRM13_HUMAN)	54.2128	92.52	7.28	0.00636704					Single Protein		Q9NUP7	3	5	5	4	6	100	0	Confident_x000D_	tRNA:m(4)X modification enzyme TRM13 homolog (TRM13_HUMAN)	54.2128	92.52	6.03	0.00636704
Q15084	Protein disulfide-isomerase A6 (PDIA6_HUMAN)	48.0913	83.86	52.95	0.0370146					Related Proteins	Q15084-2, Q15084-3, Q15084-4, Q15084-5	Q15084, Q15084-2, Q15084-3, Q15084-4, Q15084-5	23	24	24	71	72	100	0	Confident_x000D_	Protein disulfide-isomerase A6 (PDIA6_HUMAN)	48.0913	83.86	55.45	0.0249672					Related Proteins	Q15084-2, Q15084-3, Q15084-4, Q15084-5	Q15084, Q15084-2, Q15084-3, Q15084-4, Q15084-5	25	26	0	78	81	100	0	Confident_x000D_	Protein disulfide-isomerase A6 (PDIA6_HUMAN)	48.0913	83.86	55	0.0405081
P52701	DNA mismatch repair protein Msh6 (MSH6_HUMAN)	152.689	91.18	25.66	0.00257759					Related Proteins	P52701-3, P52701-4	P52701, P52701-3, P52701-4	27	29	0	47	49	100	0	Confident_x000D_	DNA mismatch repair protein Msh6 (MSH6_HUMAN)	152.689	91.18	25	0.00524408					Related Proteins	P52701-3, P52701-4	P52701, P52701-3, P52701-4	27	33	0	46	52	100	0	Confident_x000D_	DNA mismatch repair protein Msh6 (MSH6_HUMAN)	152.689	91.18	26.18	0.00434535	Oxidation of M(M1153)	Oxidation of M(1)
P52701	DNA mismatch repair protein Msh6 (MSH6_HUMAN)	152.689	91.18	25.66	0.00257759					Related Proteins	P52701-3, P52701-4	P52701, P52701-3, P52701-4	27	29	0	47	49	100	0	Confident_x000D_	DNA mismatch repair protein Msh6 (MSH6_HUMAN)	152.689	91.18	25	0.00524408					Related Proteins	P52701-3, P52701-4	P52701, P52701-3, P52701-4	27	33	0	46	52	100	0	Confident_x000D_	DNA mismatch repair protein Msh6 (MSH6_HUMAN)	152.689	91.18	21.69	0.0031168
P52701	DNA mismatch repair protein Msh6 (MSH6_HUMAN)	152.689	91.18	25.66	0.00257759					Related Proteins	P52701-3, P52701-4	P52701, P52701-3, P52701-4	27	29	0	47	49	100	0	Confident_x000D_	DNA mismatch repair protein Msh6 (MSH6_HUMAN)	152.689	91.18	22.13	0.00368235					Related Proteins	P52701-2	P52701, P52701-2	22	29	0	36	43	100	0	Confident_x000D_	DNA mismatch repair protein Msh6 (MSH6_HUMAN)	152.689	91.18	26.18	0.00434535	Oxidation of M(M1153)	Oxidation of M(1)
P52701	DNA mismatch repair protein Msh6 (MSH6_HUMAN)	152.689	91.18	25.66	0.00257759					Related Proteins	P52701-3, P52701-4	P52701, P52701-3, P52701-4	27	29	0	47	49	100	0	Confident_x000D_	DNA mismatch repair protein Msh6 (MSH6_HUMAN)	152.689	91.18	22.13	0.00368235					Related Proteins	P52701-2	P52701, P52701-2	22	29	0	36	43	100	0	Confident_x000D_	DNA mismatch repair protein Msh6 (MSH6_HUMAN)	152.689	91.18	21.69	0.0031168
P52701	DNA mismatch repair protein Msh6 (MSH6_HUMAN)	152.689	91.18	22.79	0.00286409					Related Proteins	P52701-2	P52701, P52701-2	22	26	0	37	41	100	0	Confident_x000D_	DNA mismatch repair protein Msh6 (MSH6_HUMAN)	152.689	91.18	25	0.00524408					Related Proteins	P52701-3, P52701-4	P52701, P52701-3, P52701-4	27	33	0	46	52	100	0	Confident_x000D_	DNA mismatch repair protein Msh6 (MSH6_HUMAN)	152.689	91.18	26.18	0.00434535	Oxidation of M(M1153)	Oxidation of M(1)
P52701	DNA mismatch repair protein Msh6 (MSH6_HUMAN)	152.689	91.18	22.79	0.00286409					Related Proteins	P52701-2	P52701, P52701-2	22	26	0	37	41	100	0	Confident_x000D_	DNA mismatch repair protein Msh6 (MSH6_HUMAN)	152.689	91.18	25	0.00524408					Related Proteins	P52701-3, P52701-4	P52701, P52701-3, P52701-4	27	33	0	46	52	100	0	Confident_x000D_	DNA mismatch repair protein Msh6 (MSH6_HUMAN)	152.689	91.18	21.69	0.0031168
P52701	DNA mismatch repair protein Msh6 (MSH6_HUMAN)	152.689	91.18	22.79	0.00286409					Related Proteins	P52701-2	P52701, P52701-2	22	26	0	37	41	100	0	Confident_x000D_	DNA mismatch repair protein Msh6 (MSH6_HUMAN)	152.689	91.18	22.13	0.00368235					Related Proteins	P52701-2	P52701, P52701-2	22	29	0	36	43	100	0	Confident_x000D_	DNA mismatch repair protein Msh6 (MSH6_HUMAN)	152.689	91.18	26.18	0.00434535	Oxidation of M(M1153)	Oxidation of M(1)
P52701	DNA mismatch repair protein Msh6 (MSH6_HUMAN)	152.689	91.18	22.79	0.00286409					Related Proteins	P52701-2	P52701, P52701-2	22	26	0	37	41	100	0	Confident_x000D_	DNA mismatch repair protein Msh6 (MSH6_HUMAN)	152.689	91.18	22.13	0.00368235					Related Proteins	P52701-2	P52701, P52701-2	22	29	0	36	43	100	0	Confident_x000D_	DNA mismatch repair protein Msh6 (MSH6_HUMAN)	152.689	91.18	21.69	0.0031168
Q13617	Cullin-2 (CUL2_HUMAN)	86.9268	90.47	27.92	0.00874062	Oxidation of M(M406, M605)	Oxidation of M(2)			Related Proteins	Q13617-2	Q13617, Q13617-2	17	23	23	25	31	100	0	Confident_x000D_	Cullin-2 (CUL2_HUMAN)	86.9268	90.47	17.05	0.00816613	Oxidation of M(M406, M605)	Oxidation of M(2)			Related Proteins	Q13617-2	Q13617, Q13617-2	10	12	12	17	19	100	0	Confident_x000D_	Cullin-2 (CUL2_HUMAN)	86.9268	90.47	13.29	0.00658118	Oxidation of M(M605)	Oxidation of M(1)
Q8N9T8	Protein KRI1 homolog (KRI1_HUMAN)	82.5475	78.81	15.5	0.011556					Single Protein		Q8N9T8	8	15	15	16	24	100	0	Confident_x000D_	Protein KRI1 homolog (KRI1_HUMAN)	82.5475	78.81	19.35	0.00977191					Single Protein		Q8N9T8	10	12	12	18	20	100	0	Confident_x000D_	Protein KRI1 homolog (KRI1_HUMAN)	82.5475	78.81	19.35	0.0079508
P61326	Protein mago nashi homolog (MGN_HUMAN)	17.1528	100	34.25	0.0244016					Related Proteins	P61326-2	P61326, P61326-2	5	7	0	11	13	88.0597	0	Confident_x000D_	Protein mago nashi homolog (MGN_HUMAN)	17.1528	100	34.25	0.0132694					Related Proteins	P61326-2	P61326, P61326-2	5	5	0	9	9	100	0	Confident_x000D_	Protein mago nashi homolog (MGN_HUMAN)	17.1528	100	23.97	0.0194716
P61326	Protein mago nashi homolog (MGN_HUMAN)	17.1528	100	34.25	0.0244016					Related Proteins	P61326-2	P61326, P61326-2	5	7	0	11	13	88.0597	0	Confident_x000D_	Protein mago nashi homolog (MGN_HUMAN)	17.1528	100	34.25	0.0132694					Related Proteins	P61326-2	P61326, P61326-2	5	5	0	9	9	100	0	Confident_x000D_	Protein mago nashi homolog (MGN_HUMAN)	17.1528	100	32.19	0.0185399
P61326	Protein mago nashi homolog (MGN_HUMAN)	17.1528	100	54.79	0.0204642					Related Proteins	Q96A72	P61326, Q96A72	6	7	0	15	17	100	0	Confident_x000D_	Protein mago nashi homolog (MGN_HUMAN)	17.1528	100	34.25	0.0132694					Related Proteins	P61326-2	P61326, P61326-2	5	5	0	9	9	100	0	Confident_x000D_	Protein mago nashi homolog (MGN_HUMAN)	17.1528	100	23.97	0.0194716
P61326	Protein mago nashi homolog (MGN_HUMAN)	17.1528	100	54.79	0.0204642					Related Proteins	Q96A72	P61326, Q96A72	6	7	0	15	17	100	0	Confident_x000D_	Protein mago nashi homolog (MGN_HUMAN)	17.1528	100	34.25	0.0132694					Related Proteins	P61326-2	P61326, P61326-2	5	5	0	9	9	100	0	Confident_x000D_	Protein mago nashi homolog (MGN_HUMAN)	17.1528	100	32.19	0.0185399
O95801	Tetratricopeptide repeat protein 4 (TTC4_HUMAN)	44.6503	91.47	21.96	0.00927495					Single Protein		O95801	6	8	8	8	11	100	0	Confident_x000D_	Tetratricopeptide repeat protein 4 (TTC4_HUMAN)	44.6503	91.47	18.86	0.00998117					Single Protein		O95801	5	8	8	7	11	100	0	Confident_x000D_	Tetratricopeptide repeat protein 4 (TTC4_HUMAN)	44.6503	91.47	16.28	0.00870998
Q99719	Septin-5 (SEPT5_HUMAN)	42.7497	100	9.76	0.00587173	Oxidation of M(M325)	Oxidation of M(1)			Single Protein		Q99719	3	5	5	4	6	98.5075	0	Confident_x000D_
Q99714	3-hydroxyacyl-CoA dehydrogenase type-2 (HCD2_HUMAN)	26.9061	100	63.98	0.0169177	Oxidation of M(M194)	Oxidation of M(1)			Single Protein		Q99714	12	13	13	19	21	100	0	Confident_x000D_	3-hydroxyacyl-CoA dehydrogenase type-2 (HCD2_HUMAN)	26.9061	100	65.9	0.0214834					Single Protein		Q99714	12	13	13	20	20	100	0	Confident_x000D_	3-hydroxyacyl-CoA dehydrogenase type-2 (HCD2_HUMAN)	26.9061	100	78.54	0.0216146	Oxidation of M(M194)	Oxidation of M(1)
O95817	BAG family molecular chaperone regulator 3 (BAG3_HUMAN)	61.5569	86.78	9.57	0.00835003					Single Protein		O95817	4	7	7	9	12	100	0	Confident_x000D_	BAG family molecular chaperone regulator 3 (BAG3_HUMAN)	61.5569	86.78	11.65	0.00918504					Single Protein		O95817	4	7	7	7	10	100	0	Confident_x000D_	BAG family molecular chaperone regulator 3 (BAG3_HUMAN)	61.5569	86.78	5.57	0.00501002
O95816	BAG family molecular chaperone regulator 2 (BAG2_HUMAN)	23.7572	100	45.97	0.0284135					Single Protein		O95816	7	10	10	17	21	100	0	Confident_x000D_	BAG family molecular chaperone regulator 2 (BAG2_HUMAN)	23.7572	100	46.45	0.0193179					Single Protein		O95816	8	8	1	17	19	100	0	Confident_x000D_	BAG family molecular chaperone regulator 2 (BAG2_HUMAN)	23.7572	100	41.23	0.00717671
O95816	BAG family molecular chaperone regulator 2 (BAG2_HUMAN)	23.7572	100	45.97	0.0284135					Single Protein		O95816	7	10	10	17	21	100	0	Confident_x000D_	BAG family molecular chaperone regulator 2 (BAG2_HUMAN)	23.7572	100	46.45	0.0193179					Single Protein		O95816	8	8	1	17	19	100	0	Confident_x000D_	BAG family molecular chaperone regulator 2 (BAG2_HUMAN)	23.7572	100	46.45	0.0154628
Q99707	Methionine synthase (METH_HUMAN)	140.437	84.43	7.59	0.00277884					Single Protein		Q99707	7	14	14	9	17	100	0	Confident_x000D_	Methionine synthase (METH_HUMAN)	140.437	84.43	5.38	0.00274074					Single Protein		Q99707	4	13	13	5	14	100	0	Confident_x000D_	Methionine synthase (METH_HUMAN)	140.437	84.43	3.64	0.00207407
Q8WU10	Pyridine nucleotide-disulfide oxidoreductase domain-containing protein 1 (PYRD1_HUMAN)	55.757	64.6	2.6	0.00571429					Related Proteins	Q8WU10-2	Q8WU10, Q8WU10-2	1	4	4	2	5	100	0	Doubtful_x000D_
Q6P996	Pyridoxal-dependent decarboxylase domain-containing protein 1 (PDXD1_HUMAN)	86.6523	86.17	3.05	0.00171821					Related Proteins	Q6P474, Q6P996-2, Q6P996-4, Q6P996-5	Q6P474, Q6P996, Q6P996-2, Q6P996-4, Q6P996-5	2	3	0	3	4	100	0	Confident_x000D_
Q6P996	Pyridoxal-dependent decarboxylase domain-containing protein 1 (PDXD1_HUMAN)	86.6523	86.17	15.48	0.0020512					Related Proteins	Q6P996-3, Q6P996-4, Q6P996-5	Q6P996, Q6P996-3, Q6P996-4, Q6P996-5	8	11	0	9	13	100	0	Confident_x000D_
Q02750	Dual specificity mitogen-activated protein kinase kinase 1 (MP2K1_HUMAN)	43.4113	73.54	20.1	0.00898083					Single Protein		Q02750	7	10	6	12	16	100	0	Confident_x000D_	Dual specificity mitogen-activated protein kinase kinase 1 (MP2K1_HUMAN)	43.4113	73.54	16.03	0.0118333					Single Protein		Q02750	6	11	7	12	18	100	0	Confident_x000D_	Dual specificity mitogen-activated protein kinase kinase 1 (MP2K1_HUMAN)	43.4113	73.54	16.03	0.0124286
Q86UP2	Kinectin (KTN1_HUMAN)	156.179	91.6	11.86	0.00433249					Single Protein		Q86UP2	12	21	21	23	29	100	0	Confident_x000D_	Kinectin (KTN1_HUMAN)	156.179	91.6	17.61	0.00175985					Related Proteins	Q86UP2-2, Q86UP2-3, Q86UP2-4	Q86UP2, Q86UP2-2, Q86UP2-3, Q86UP2-4	18	26	0	25	38	100	0	Confident_x000D_	Kinectin (KTN1_HUMAN)	156.179	91.6	24.61	0.00160225
Q86UP2	Kinectin (KTN1_HUMAN)	156.179	91.6	11.86	0.00433249					Single Protein		Q86UP2	12	21	21	23	29	100	0	Confident_x000D_	Kinectin (KTN1_HUMAN)	156.179	91.6	17.61	0.00175985					Related Proteins	Q86UP2-2, Q86UP2-3, Q86UP2-4	Q86UP2, Q86UP2-2, Q86UP2-3, Q86UP2-4	18	26	0	25	38	100	0	Confident_x000D_	Kinectin (KTN1_HUMAN)	156.179	91.6	25.57	0.00370841
Q9NUL3	Double-stranded RNA-binding protein Staufen homolog 2 (STAU2_HUMAN)	62.5693	100	7.19	0.00497076					Single Protein		Q9NUL3	3	8	8	5	9	99.9732	0	Confident_x000D_	Double-stranded RNA-binding protein Staufen homolog 2 (STAU2_HUMAN)	62.5693	100	8.07	0.00321637	Oxidation of M(M236)	Oxidation of M(1)			Related Proteins	Q9NUL3-2, Q9NUL3-3, Q9NUL3-6, Q9NUL3-7, Q9NUL3-8	Q9NUL3, Q9NUL3-2, Q9NUL3-3, Q9NUL3-6, Q9NUL3-7, Q9NUL3-8	3	6	6	3	6	100	0	Confident_x000D_	Double-stranded RNA-binding protein Staufen homolog 2 (STAU2_HUMAN)	62.5693	100	7.19	0.00107212
O95825	Quinone oxidoreductase-like protein 1 (QORL1_HUMAN)	38.672	82.52	12.32	0.00738397					Single Protein		O95825	3	4	4	4	5	100	0	Confident_x000D_	Quinone oxidoreductase-like protein 1 (QORL1_HUMAN)	38.672	82.52	5.73	0.00316456					Single Protein		O95825	1	3	3	1	3	100	0	Doubtful_x000D_	Quinone oxidoreductase-like protein 1 (QORL1_HUMAN)	38.672	82.52	8.88	0.00791139
Q9BRJ7	Tudor-interacting repair regulator protein (TIRR_HUMAN)	23.3232	100	17.06	0.0118483					Single Protein		Q9BRJ7	3	4	3	5	6	92.5373	0	Confident_x000D_	Tudor-interacting repair regulator protein (TIRR_HUMAN)	23.3232	100	29.86	0.0130332					Single Protein		Q9BRJ7	5	5	4	6	6	100	0	Confident_x000D_	Tudor-interacting repair regulator protein (TIRR_HUMAN)	23.3232	100	29.38	0.0135861
Q9NUD5	Zinc finger CCHC domain-containing protein 3 (ZCHC3_HUMAN)	43.5909	92.08	18.32	0.0125704					Single Protein		Q9NUD5	7	11	11	11	15	100	0	Confident_x000D_	Zinc finger CCHC domain-containing protein 3 (ZCHC3_HUMAN)	43.5909	92.08	21.04	0.012772					Single Protein		Q9NUD5	8	11	11	12	15	100	0	Confident_x000D_	Zinc finger CCHC domain-containing protein 3 (ZCHC3_HUMAN)	43.5909	92.08	16.58	0.0115143
P53367	Arfaptin-1 (ARFP1_HUMAN)	41.7126	100	28.69	0.0105515					Single Protein		P53367	7	13	13	12	18	100	0	Confident_x000D_	Arfaptin-1 (ARFP1_HUMAN)	41.7126	100	31.64	0.0104558					Single Protein		P53367	8	12	1	14	18	100	0	Confident_x000D_	Arfaptin-1 (ARFP1_HUMAN)	41.7126	100	23.86	0.0106792
P53365	Arfaptin-2 (ARFP2_HUMAN)	37.8324	86.51	4.99	0.00677966					Single Protein		P53365	1	5	5	2	6	100	0	Doubtful_x000D_	Arfaptin-2 (ARFP2_HUMAN)	37.8324	86.51	8.21	0.00847458					Single Protein		P53365	2	5	5	3	6	100	0	Confident_x000D_	Arfaptin-2 (ARFP2_HUMAN)	37.8324	86.51	4.99	0.00677966
Q9Y3A4	Ribosomal RNA-processing protein 7 homolog A (RRP7A_HUMAN)	32.314	100	10.71	0.00535714					Single Protein		Q9Y3A4	2	4	4	2	4	100	0	Confident_x000D_	Ribosomal RNA-processing protein 7 homolog A (RRP7A_HUMAN)	32.314	100	16.07	0.0113095					Single Protein		Q9Y3A4	3	6	6	5	8	100	0	Confident_x000D_	Ribosomal RNA-processing protein 7 homolog A (RRP7A_HUMAN)	32.314	100	10.71	0.00535714
Q9BRA2	Thioredoxin domain-containing protein 17 (TXD17_HUMAN)	13.9318	100	26.83	0.0338753					Single Protein		Q9BRA2	3	3	3	7	7	100	0	Confident_x000D_	Thioredoxin domain-containing protein 17 (TXD17_HUMAN)	13.9318	100	26.83	0.0298103					Single Protein		Q9BRA2	3	3	3	6	6	100	0	Confident_x000D_	Thioredoxin domain-containing protein 17 (TXD17_HUMAN)	13.9318	100	26.83	0.0298103
Q9Y3A6	Transmembrane emp24 domain-containing protein 5 (TMED5_HUMAN)	25.9882	58.08	13.1	0.0159574					Single Protein		Q9Y3A6	2	3	3	4	5	100	0	Confident_x000D_	Transmembrane emp24 domain-containing protein 5 (TMED5_HUMAN)	25.9882	58.08	13.1	0.0132979					Single Protein		Q9Y3A6	2	3	3	3	4	100	0	Confident_x000D_	Transmembrane emp24 domain-containing protein 5 (TMED5_HUMAN)	25.9882	58.08	26.2	0.0242908
Q9Y3A5	Ribosome maturation protein SBDS (SBDS_HUMAN)	28.7453	100	3.6	0.008					Single Protein		Q9Y3A5	1	2	2	2	3	85.2941	0	Doubtful_x000D_																					Ribosome maturation protein SBDS (SBDS_HUMAN)	28.7453	100	3.6	0.008
Q8WUD4	Coiled-coil domain-containing protein 12 (CCD12_HUMAN)	19.1692	100	48.19	0.0325301					Single Protein		Q8WUD4	6	8	8	12	15	100	0	Confident_x000D_	Coiled-coil domain-containing protein 12 (CCD12_HUMAN)	19.1692	100	46.99	0.0338353					Single Protein		Q8WUD4	6	7	7	12	13	100	0	Confident_x000D_	Coiled-coil domain-containing protein 12 (CCD12_HUMAN)	19.1692	100	40.36	0.0356426
Q13405	39S ribosomal protein L49, mitochondrial (RM49_HUMAN)	19.1859	100	23.49	0.0200803					Single Protein		Q13405	3	3	3	5	5	100	0	Confident_x000D_	39S ribosomal protein L49, mitochondrial (RM49_HUMAN)	19.1859	100	30.72	0.0175703					Single Protein		Q13405	4	7	7	8	9	100	0	Confident_x000D_	39S ribosomal protein L49, mitochondrial (RM49_HUMAN)	19.1859	100	30.72	0.0251004
Q14739	Lamin-B receptor (LBR_HUMAN)	70.658	67.32	4.72	0.003386					Single Protein		Q14739	2	5	5	2	5	94.0299	0	Confident_x000D_	Lamin-B receptor (LBR_HUMAN)	70.658	67.32	1.63	0.00451467					Single Protein		Q14739	1	3	3	2	4	91.5254	0	Doubtful_x000D_	Lamin-B receptor (LBR_HUMAN)	70.658	67.32	14.96	0.0203339
Q9Y3B4	Splicing factor 3B subunit 6 (SF3B6_HUMAN)	14.5756	100	28	0.0453333					Single Protein		Q9Y3B4	3	3	3	8	8	100	0	Confident_x000D_	Splicing factor 3B subunit 6 (SF3B6_HUMAN)	14.5756	100	34.4	0.0466667					Single Protein		Q9Y3B4	4	5	5	9	10	100	0	Confident_x000D_	Splicing factor 3B subunit 6 (SF3B6_HUMAN)	14.5756	100	28	0.0373333
Q9HC07	Transmembrane protein 165 (TM165_HUMAN)	34.8835	81.48	13.58	0.00925926					Single Protein		Q9HC07	2	3	3	4	5	100	0	Confident_x000D_	Transmembrane protein 165 (TM165_HUMAN)	34.8835	81.48	13.89	0.00874486					Single Protein		Q9HC07	3	4	4	4	5	100	0	Confident_x000D_	Transmembrane protein 165 (TM165_HUMAN)	34.8835	81.48	19.44	0.0136317
Q9Y3B2	Exosome complex component CSL4 (EXOS1_HUMAN)	21.438	76.92	35.38	0.0335556					Single Protein		Q9Y3B2	5	6	6	11	12	100	0	Confident_x000D_	Exosome complex component CSL4 (EXOS1_HUMAN)	21.438	76.92	26.67	0.0188889					Single Protein		Q9Y3B2	4	7	7	6	10	100	0	Confident_x000D_	Exosome complex component CSL4 (EXOS1_HUMAN)	21.438	76.92	21.54	0.0222222
P42694	Probable helicase with zinc finger domain (HELZ_HUMAN)	218.833	71.16	1.6	0.000952381					Single Protein		P42694	2	8	8	2	8	100	0	Confident_x000D_	Probable helicase with zinc finger domain (HELZ_HUMAN)	218.833	71.16	4.43	0.00144974					Single Protein		P42694	5	9	9	5	9	100	0	Confident_x000D_	Probable helicase with zinc finger domain (HELZ_HUMAN)	218.833	71.16	1.65	0.00126984
Q9Y3B9	RRP15-like protein (RRP15_HUMAN)	31.4645	90.07	13.12	0.0100473	Oxidation of M(M217)	Oxidation of M(1)			Single Protein		Q9Y3B9	3	5	5	4	7	100	0	Confident_x000D_	RRP15-like protein (RRP15_HUMAN)	31.4645	90.07	8.51	0.0070922					Single Protein		Q9Y3B9	2	3	3	3	4	100	0	Confident_x000D_	RRP15-like protein (RRP15_HUMAN)	31.4645	90.07	8.51	0.0106383
P42696	RNA-binding protein 34 (RBM34_HUMAN)	48.5351	100	3.02	0.00232558					Single Protein		P42696	1	6	6	1	7	92.5373	0	Doubtful_x000D_	RNA-binding protein 34 (RBM34_HUMAN)	48.5351	100	11.63	0.00484496					Single Protein		P42696	4	7	7	4	7	100	0	Confident_x000D_	RNA-binding protein 34 (RBM34_HUMAN)	48.5351	100	14.88	0.00771318
P35749	Myosin-11 (MYH11_HUMAN)	227.199	95.69	8.87	0.00151562	Oxidation of M(M79, M372)	Oxidation of M(2)			Related Proteins	P35749-2, P35749-3, P35749-4	P35749, P35749-2, P35749-3, P35749-4	18	30	11	42	56	92.5373	0	Confident_x000D_	Myosin-11 (MYH11_HUMAN)	227.199	95.69	7.51	0.000743619	Oxidation of M(M372)	Oxidation of M(1)			Related Proteins	P35749-2, P35749-3, P35749-4	P35749, P35749-2, P35749-3, P35749-4	17	36	0	45	63	93.3333	0	Confident_x000D_	Myosin-11 (MYH11_HUMAN)	227.199	95.69	9.18	0.001117	Oxidation of M(M79, M372)	Oxidation of M(2)
Q13416	Origin recognition complex subunit 2 (ORC2_HUMAN)	65.9309	82.84	2.43	0.00393701					Single Protein		Q13416	1	5	5	2	6	100	0	Doubtful_x000D_	Origin recognition complex subunit 2 (ORC2_HUMAN)	65.9309	82.84	4.51	0.00295276					Single Protein		Q13416	2	3	3	2	3	100	0	Confident_x000D_	Origin recognition complex subunit 2 (ORC2_HUMAN)	65.9309	82.84	2.43	0.0019685
[truncated: 5,639 more rows]
[truncated: 11 more columns]

## Sheet: P1SP3_2.5k_THP1
Replicate 1																					Replicate 2																				Replicate 3
[truncated: 389 more rows]
[truncated: 11 more columns]

## Sheet: P1SP3_10k_THP1
Replicate 1																					Replicate 2																				Replicate 3
[truncated: 2,471 more rows]
[truncated: 11 more columns]

## Sheet: P1SP3_50k_THP1
Replicate 1																					Replicate 2																				Replicate 3
[truncated: 5,655 more rows]
[truncated: 11 more columns]

## Sheet: P3SP3_50k_THP1
Replicate 1																					Replicate 2																				Replicate 3
[truncated: 5,983 more rows]
[truncated: 11 more columns]

## Sheet: P1SP3_20ug_HT29
Replicate 1																					Replicate 2																				Replicate 3
[truncated: 6,379 more rows]
[truncated: 11 more columns]

[truncated: 4 more sheets: P1SP3_2.5k_HT29, P1SP3_10k_HT29, P1SP3_50k_HT29, P3SP3_50k_HT29]
