# Supplementary material for: Quantitative proteomics of small numbers of closely-related cells: Selection of the optimal method for a clinical setting
Source: Front Med (Lausanne). 2022 Sep 27;9:997305. doi: 10.3389/fmed.2022.997305 (PMC9553008; doi:10.3389/fmed.2022.997305)
Supplement: Supplementary file 2 [file Data_Sheet_2.zip › 997305_Supplementary Material II/Supplementary Table S8.xlsx]

## Sheet: Supplementary Table S8
Supplementary Table S8. Quantified TMT-labelled proteins in cell populations from peripheral blood (PB) (i.e. classical monocytes, cMo; intermediate monocytes, iMo; non-classical monocytes, ncMo; T cells) and glioblastoma samples (i.e. macrophage/microglia, MAC; T cells). All proteins have at least 2 unique peptides. Normalized abundances per sample and abundance ratios are indicated. Quantified …

## Sheet: QuantifiedProteins
Accession	Description	Sum PEP Score	Coverage [%]	# Peptides	# PSMs	# Unique Peptides	# AAs	MW [kDa]	calc. pI	Score Mascot: Mascot	# Peptides (by Search Engine): Mascot	# Razor Peptides	Abundance ratios																	Abundance ratio adjusted p-value																	Abundances (grouped)
													(1 cMo, 50000) / (1 cMo, 2500)	(3 ncMo, 50000) / (1 cMo, 50000)	(2 iMo, 2500) / (1 cMo, 2500)	(2 iMo, 50000) / (1 cMo, 50000)	(3 ncMo, 2500) / (1 cMo, 2500)	(4 Tcell PB, 2500) / (1 cMo, 2500)	(4 Tcell PB, 50000) / (1 cMo, 50000)	(5 MAC, 2500) / (1 cMo, 2500)	(5 MAC, 50000) / (1 cMo, 50000)	(6 Tcell Glioma, 2500) / (1 cMo, 2500)	(6 Tcell Glioma, 50000) / (1 cMo, 50000)	(2 iMo, 50000) / (2 iMo, 2500)	(3 ncMo, 50000) / (3 ncMo, 2500)	(4 Tcell PB, 50000) / (4 Tcell PB, 2500)	(5 MAC, 50000) / (5 MAC, 2500)	(6 Tcell Glioma, 50000) / (6 Tcell Glioma, 2500)	(7 Reference, 50000) / (7 Reference, 2500)	(1 cMo, 50000) / (1 cMo, 2500)	(3 ncMo, 50000) / (1 cMo, 50000)	(2 iMo, 2500) / (1 cMo, 2500)	(2 iMo, 50000) / (1 cMo, 50000)	(3 ncMo, 2500) / (1 cMo, 2500)	(4 Tcell PB, 2500) / (1 cMo, 2500)	(4 Tcell PB, 50000) / (1 cMo, 50000)	(5 MAC, 2500) / (1 cMo, 2500)	(5 MAC, 50000) / (1 cMo, 50000)	(6 Tcell Glioma, 2500) / (1 cMo, 2500)	(6 Tcell Glioma, 50000) / (1 cMo, 50000)	(2 iMo, 50000) / (2 iMo, 2500)	(3 ncMo, 50000) / (3 ncMo, 2500)	(4 Tcell PB, 50000) / (4 Tcell PB, 2500)	(5 MAC, 50000) / (5 MAC, 2500)	(6 Tcell Glioma, 50000) / (6 Tcell Glioma, 2500)	(7 Reference, 50000) / (7 Reference, 2500)	1 cMo, 2500	1 cMo, 50000	2 iMo, 2500
Q9UPN6	SR-related and CTD-associated factor 8 OS=Homo sapiens (Human) OX=9606 GN=SCAF8 PE=1 SV=1	7.094	2	2	4	2	1271	140.4	8.29	22	2	0
Sequence	Modifications	Qvality q-value	# Protein Groups	# Proteins	# PSMs	Master Protein Accessions	# Missed Cleavages	Theo. MH+ [Da]	Abundance Ratio: (1 cMo, 50000) / (1 cMo, 2500)	Abundance Ratio: (3 ncMo, 50000) / (1 cMo, 50000)	Abundance Ratio: (2 iMo, 2500) / (1 cMo, 2500)	Abundance Ratio: (2 iMo, 50000) / (1 cMo, 50000)	Abundance Ratio: (3 ncMo, 2500) / (1 cMo, 2500)	Abundance Ratio: (4 Tcell PB, 2500) / (1 cMo, 2500)	Abundance Ratio: (4 Tcell PB, 50000) / (1 cMo, 50000)	Abundance Ratio: (5 MAC, 2500) / (1 cMo, 2500)	Abundance Ratio: (5 MAC, 50000) / (1 cMo, 50000)	Abundance Ratio: (6 Tcell Glioma, 2500) / (1 cMo, 2500)	Abundance Ratio: (6 Tcell Glioma, 50000) / (1 cMo, 50000)	Abundance Ratio: (7 Reference, 2500) / (1 cMo, 2500)	Abundance Ratio: (7 Reference, 50000) / (1 cMo, 50000)	Abundance Ratio: (8 Empty, Empty) / (1 cMo, 2500)	Abundance Ratio: (8 Empty, Empty) / (1 cMo, 50000)	Abundance Ratio: (2 iMo, 50000) / (4 Tcell PB, 50000)	Abundance Ratio: (3 ncMo, 2500) / (4 Tcell PB, 2500)	Abundance Ratio: (6 Tcell Glioma, 50000) / (4 Tcell PB, 50000)	Abundance Ratio Adj. P-Value: (3 ncMo, 50000) / (1 cMo, 50000)	Abundance Ratio Adj. P-Value: (2 iMo, 2500) / (1 cMo, 2500)	Abundance Ratio Adj. P-Value: (2 iMo, 50000) / (1 cMo, 50000)	Abundance Ratio Adj. P-Value: (3 ncMo, 2500) / (1 cMo, 2500)	Abundance Ratio Adj. P-Value: (4 Tcell PB, 2500) / (1 cMo, 2500)	Abundance Ratio Adj. P-Value: (4 Tcell PB, 50000) / (1 cMo, 50000)	Abundance Ratio Adj. P-Value: (5 MAC, 2500) / (1 cMo, 2500)	Abundance Ratio Adj. P-Value: (5 MAC, 50000) / (1 cMo, 50000)	Abundance Ratio Adj. P-Value: (6 Tcell Glioma, 2500) / (1 cMo, 2500)	Abundance Ratio Adj. P-Value: (6 Tcell Glioma, 50000) / (1 cMo, 50000)	Abundance Ratio Adj. P-Value: (7 Reference, 2500) / (1 cMo, 2500)	Abundance Ratio Adj. P-Value: (7 Reference, 50000) / (1 cMo, 50000)	Abundance Ratio Adj. P-Value: (8 Empty, Empty) / (1 cMo, 2500)	Abundance Ratio Adj. P-Value: (8 Empty, Empty) / (1 cMo, 50000)	Abundance Ratio Adj. P-Value: (2 iMo, 50000) / (4 Tcell PB, 50000)	Abundance Ratio Adj. P-Value: (3 ncMo, 2500) / (4 Tcell PB, 2500)	Abundance Ratio Adj. P-Value: (6 Tcell Glioma, 50000) / (4 Tcell PB, 50000)	Abundances (Grouped): 1 cMo, 50000	Abundances (Grouped): 2 iMo, 2500	Abundances (Grouped): 2 iMo, 50000	Abundances (Grouped): 3 ncMo, 2500	Abundances (Grouped): 3 ncMo, 50000	Abundances (Grouped): 4 Tcell PB, 2500
SDTVADIESEPVVESTETEGT	1xTMTPro [N-Term]	5.20064e-05	1	1	3	Q9UPN6	0	2499.18
GFGQEVHR	1xTMTPro [N-Term]	0.000167227	1	1	1	Q9UPN6	0	1233.67
Q9UBW8	COP9 signalosome complex subunit 7a OS=Homo sapiens (Human) OX=9606 GN=COPS7A PE=1 SV=1	34.491	19	4	5	4	275	30.3	8.22	25	4	0	0.528	1.194	1.208	1.187	1.566	0.85	1.64	0.537	0.637	0.567	1.034	0.519	0.402	1.019	0.626	0.962	0.929	1	1	1	1	1	1	1	1	1	1	1	1	1	1	1	1	1	169.2	89.3	204.4
Sequence	Modifications	Qvality q-value	# Protein Groups	# Proteins	# PSMs	Master Protein Accessions	# Missed Cleavages	Theo. MH+ [Da]	Abundance Ratio: (1 cMo, 50000) / (1 cMo, 2500)	Abundance Ratio: (3 ncMo, 50000) / (1 cMo, 50000)	Abundance Ratio: (2 iMo, 2500) / (1 cMo, 2500)	Abundance Ratio: (2 iMo, 50000) / (1 cMo, 50000)	Abundance Ratio: (3 ncMo, 2500) / (1 cMo, 2500)	Abundance Ratio: (4 Tcell PB, 2500) / (1 cMo, 2500)	Abundance Ratio: (4 Tcell PB, 50000) / (1 cMo, 50000)	Abundance Ratio: (5 MAC, 2500) / (1 cMo, 2500)	Abundance Ratio: (5 MAC, 50000) / (1 cMo, 50000)	Abundance Ratio: (6 Tcell Glioma, 2500) / (1 cMo, 2500)	Abundance Ratio: (6 Tcell Glioma, 50000) / (1 cMo, 50000)	Abundance Ratio: (7 Reference, 2500) / (1 cMo, 2500)	Abundance Ratio: (7 Reference, 50000) / (1 cMo, 50000)	Abundance Ratio: (8 Empty, Empty) / (1 cMo, 2500)	Abundance Ratio: (8 Empty, Empty) / (1 cMo, 50000)	Abundance Ratio: (2 iMo, 50000) / (4 Tcell PB, 50000)	Abundance Ratio: (3 ncMo, 2500) / (4 Tcell PB, 2500)	Abundance Ratio: (6 Tcell Glioma, 50000) / (4 Tcell PB, 50000)	Abundance Ratio Adj. P-Value: (3 ncMo, 50000) / (1 cMo, 50000)	Abundance Ratio Adj. P-Value: (2 iMo, 2500) / (1 cMo, 2500)	Abundance Ratio Adj. P-Value: (2 iMo, 50000) / (1 cMo, 50000)	Abundance Ratio Adj. P-Value: (3 ncMo, 2500) / (1 cMo, 2500)	Abundance Ratio Adj. P-Value: (4 Tcell PB, 2500) / (1 cMo, 2500)	Abundance Ratio Adj. P-Value: (4 Tcell PB, 50000) / (1 cMo, 50000)	Abundance Ratio Adj. P-Value: (5 MAC, 2500) / (1 cMo, 2500)	Abundance Ratio Adj. P-Value: (5 MAC, 50000) / (1 cMo, 50000)	Abundance Ratio Adj. P-Value: (6 Tcell Glioma, 2500) / (1 cMo, 2500)	Abundance Ratio Adj. P-Value: (6 Tcell Glioma, 50000) / (1 cMo, 50000)	Abundance Ratio Adj. P-Value: (7 Reference, 2500) / (1 cMo, 2500)	Abundance Ratio Adj. P-Value: (7 Reference, 50000) / (1 cMo, 50000)	Abundance Ratio Adj. P-Value: (8 Empty, Empty) / (1 cMo, 2500)	Abundance Ratio Adj. P-Value: (8 Empty, Empty) / (1 cMo, 50000)	Abundance Ratio Adj. P-Value: (2 iMo, 50000) / (4 Tcell PB, 50000)	Abundance Ratio Adj. P-Value: (3 ncMo, 2500) / (4 Tcell PB, 2500)	Abundance Ratio Adj. P-Value: (6 Tcell Glioma, 50000) / (4 Tcell PB, 50000)	Abundances (Grouped): 1 cMo, 50000	Abundances (Grouped): 2 iMo, 2500	Abundances (Grouped): 2 iMo, 50000	Abundances (Grouped): 3 ncMo, 2500	Abundances (Grouped): 3 ncMo, 50000	Abundances (Grouped): 4 Tcell PB, 2500
VTTAAAAAATSQDPEQHLTELREPAPGTNQR	1xTMTPro [N-Term]	1.34221e-05	1	1	1	Q9UBW8	1	3535.81	100	0.932		0.01		100	1.89	100	0.856	100	0.01	100	1.531		0.01	0.01	0.01	0.01	1					0.243999												65.3				60.9	211.5
VTTAAAAAATSQDPEQHLTELR	1xTMTPro [N-Term]	1.34221e-05	1	1	1	Q9UBW8	0	2585.35	100	0.779		0.01		100	1.304	100	0.904	100	0.01	100	0.981		0.01	0.01	0.01	0.01	1					1												101.9				79.4	195.7
QQIESEVANLKK	2xTMTPro [K11; K12]; 1xTMTPro [N-Term]	1.34221e-05	1	1	1	Q9UBW8	1	2299.38				100		100		100	100	100	100	100	100			100	0.01	100																				74.5			87.3
LEVDYSIGR	1xTMTPro [N-Term]	5.20064e-05	1	1	2	Q9UBW8	0	1355.75	0.684	1.058	1.208	1.227	1.566	1.235	1.304	1.316	1.398	1.47	1.709	0.79	0.864	0.01	0.01	0.941	1.268	1.311	1	1	1	1	1	1	1		1		1	1			1	1		115.8	204.4	142	265.1	122.4	209.1
Q14919	Dr1-associated corepressor OS=Homo sapiens (Human) OX=9606 GN=DRAP1 PE=1 SV=3	7.316	8	2	10	2	205	22.3	5.17	0	2	0	0.052	1.405	0.269	1.012	0.144	0.023	2.061	0.046	0.729	0.04	1.142	0.195	0.506	4.693	0.829	1.468	0.726	0.000131051	1	1	1	0.176181	2.1882e-07	1	3.91721e-06	1	4.1285e-06	1	1	1	0.328859	1	1	1	3235.8	167.7	870.2
Sequence	Modifications	Qvality q-value	# Protein Groups	# Proteins	# PSMs	Master Protein Accessions	# Missed Cleavages	Theo. MH+ [Da]	Abundance Ratio: (1 cMo, 50000) / (1 cMo, 2500)	Abundance Ratio: (3 ncMo, 50000) / (1 cMo, 50000)	Abundance Ratio: (2 iMo, 2500) / (1 cMo, 2500)	Abundance Ratio: (2 iMo, 50000) / (1 cMo, 50000)	Abundance Ratio: (3 ncMo, 2500) / (1 cMo, 2500)	Abundance Ratio: (4 Tcell PB, 2500) / (1 cMo, 2500)	Abundance Ratio: (4 Tcell PB, 50000) / (1 cMo, 50000)	Abundance Ratio: (5 MAC, 2500) / (1 cMo, 2500)	Abundance Ratio: (5 MAC, 50000) / (1 cMo, 50000)	Abundance Ratio: (6 Tcell Glioma, 2500) / (1 cMo, 2500)	Abundance Ratio: (6 Tcell Glioma, 50000) / (1 cMo, 50000)	Abundance Ratio: (7 Reference, 2500) / (1 cMo, 2500)	Abundance Ratio: (7 Reference, 50000) / (1 cMo, 50000)	Abundance Ratio: (8 Empty, Empty) / (1 cMo, 2500)	Abundance Ratio: (8 Empty, Empty) / (1 cMo, 50000)	Abundance Ratio: (2 iMo, 50000) / (4 Tcell PB, 50000)	Abundance Ratio: (3 ncMo, 2500) / (4 Tcell PB, 2500)	Abundance Ratio: (6 Tcell Glioma, 50000) / (4 Tcell PB, 50000)	Abundance Ratio Adj. P-Value: (3 ncMo, 50000) / (1 cMo, 50000)	Abundance Ratio Adj. P-Value: (2 iMo, 2500) / (1 cMo, 2500)	Abundance Ratio Adj. P-Value: (2 iMo, 50000) / (1 cMo, 50000)	Abundance Ratio Adj. P-Value: (3 ncMo, 2500) / (1 cMo, 2500)	Abundance Ratio Adj. P-Value: (4 Tcell PB, 2500) / (1 cMo, 2500)	Abundance Ratio Adj. P-Value: (4 Tcell PB, 50000) / (1 cMo, 50000)	Abundance Ratio Adj. P-Value: (5 MAC, 2500) / (1 cMo, 2500)	Abundance Ratio Adj. P-Value: (5 MAC, 50000) / (1 cMo, 50000)	Abundance Ratio Adj. P-Value: (6 Tcell Glioma, 2500) / (1 cMo, 2500)	Abundance Ratio Adj. P-Value: (6 Tcell Glioma, 50000) / (1 cMo, 50000)	Abundance Ratio Adj. P-Value: (7 Reference, 2500) / (1 cMo, 2500)	Abundance Ratio Adj. P-Value: (7 Reference, 50000) / (1 cMo, 50000)	Abundance Ratio Adj. P-Value: (8 Empty, Empty) / (1 cMo, 2500)	Abundance Ratio Adj. P-Value: (8 Empty, Empty) / (1 cMo, 50000)	Abundance Ratio Adj. P-Value: (2 iMo, 50000) / (4 Tcell PB, 50000)	Abundance Ratio Adj. P-Value: (3 ncMo, 2500) / (4 Tcell PB, 2500)	Abundance Ratio Adj. P-Value: (6 Tcell Glioma, 50000) / (4 Tcell PB, 50000)	Abundances (Grouped): 1 cMo, 50000	Abundances (Grouped): 2 iMo, 2500	Abundances (Grouped): 2 iMo, 50000	Abundances (Grouped): 3 ncMo, 2500	Abundances (Grouped): 3 ncMo, 50000	Abundances (Grouped): 4 Tcell PB, 2500
TMTTSHLK	1xOxidation [M2]; 1xTMTPro [K8]; 1xTMTPro [N-Term]	5.20064e-05	1	1	6	Q14919	0	1542.88	100	1.371		0.01		100	0.796	100	0.892	100	0.01	100	0.778		0.01	0.01	0.01	0.01	1					1												128.5				176.2	59.7
ACQVTQSR	1xCarbamidomethyl [C2]; 1xTMTPro [N-Term]	0.000167227	1	1	4	Q14919	0	1253.66	0.08	1.237	0.269	0.655	0.144	0.028	1.644	0.049	0.509	0.042	0.739	0.044	0.386	0.01	0.01	0.398	5.095	0.449	1	1	1	0.107476	0.000359771	1	0.000631083	1	0.000446767	1	3.76126e-05	1			1	1	1	259.3	870.2	169.8	466.1	320.8	91.5
P53602	Diphosphomevalonate decarboxylase OS=Homo sapiens (Human) OX=9606 GN=MVD PE=1 SV=1	12.019	5	2	5	2	400	43.4	7.23	34	2	0	0.886	0.964	1.808	1.06	0.753	1.737	0.812	0.727	0.881	0.668	1.066	0.519	1.134	0.414	1.073	1.413	0.731	1	1	1	1	1	1	1	1	1	1	1	1	1	1	1	1	1	175.1	155.1	316.6
Sequence	Modifications	Qvality q-value	# Protein Groups	# Proteins	# PSMs	Master Protein Accessions	# Missed Cleavages	Theo. MH+ [Da]	Abundance Ratio: (1 cMo, 50000) / (1 cMo, 2500)	Abundance Ratio: (3 ncMo, 50000) / (1 cMo, 50000)	Abundance Ratio: (2 iMo, 2500) / (1 cMo, 2500)	Abundance Ratio: (2 iMo, 50000) / (1 cMo, 50000)	Abundance Ratio: (3 ncMo, 2500) / (1 cMo, 2500)	Abundance Ratio: (4 Tcell PB, 2500) / (1 cMo, 2500)	Abundance Ratio: (4 Tcell PB, 50000) / (1 cMo, 50000)	Abundance Ratio: (5 MAC, 2500) / (1 cMo, 2500)	Abundance Ratio: (5 MAC, 50000) / (1 cMo, 50000)	Abundance Ratio: (6 Tcell Glioma, 2500) / (1 cMo, 2500)	Abundance Ratio: (6 Tcell Glioma, 50000) / (1 cMo, 50000)	Abundance Ratio: (7 Reference, 2500) / (1 cMo, 2500)	Abundance Ratio: (7 Reference, 50000) / (1 cMo, 50000)	Abundance Ratio: (8 Empty, Empty) / (1 cMo, 2500)	Abundance Ratio: (8 Empty, Empty) / (1 cMo, 50000)	Abundance Ratio: (2 iMo, 50000) / (4 Tcell PB, 50000)	Abundance Ratio: (3 ncMo, 2500) / (4 Tcell PB, 2500)	Abundance Ratio: (6 Tcell Glioma, 50000) / (4 Tcell PB, 50000)	Abundance Ratio Adj. P-Value: (3 ncMo, 50000) / (1 cMo, 50000)	Abundance Ratio Adj. P-Value: (2 iMo, 2500) / (1 cMo, 2500)	Abundance Ratio Adj. P-Value: (2 iMo, 50000) / (1 cMo, 50000)	Abundance Ratio Adj. P-Value: (3 ncMo, 2500) / (1 cMo, 2500)	Abundance Ratio Adj. P-Value: (4 Tcell PB, 2500) / (1 cMo, 2500)	Abundance Ratio Adj. P-Value: (4 Tcell PB, 50000) / (1 cMo, 50000)	Abundance Ratio Adj. P-Value: (5 MAC, 2500) / (1 cMo, 2500)	Abundance Ratio Adj. P-Value: (5 MAC, 50000) / (1 cMo, 50000)	Abundance Ratio Adj. P-Value: (6 Tcell Glioma, 2500) / (1 cMo, 2500)	Abundance Ratio Adj. P-Value: (6 Tcell Glioma, 50000) / (1 cMo, 50000)	Abundance Ratio Adj. P-Value: (7 Reference, 2500) / (1 cMo, 2500)	Abundance Ratio Adj. P-Value: (7 Reference, 50000) / (1 cMo, 50000)	Abundance Ratio Adj. P-Value: (8 Empty, Empty) / (1 cMo, 2500)	Abundance Ratio Adj. P-Value: (8 Empty, Empty) / (1 cMo, 50000)	Abundance Ratio Adj. P-Value: (2 iMo, 50000) / (4 Tcell PB, 50000)	Abundance Ratio Adj. P-Value: (3 ncMo, 2500) / (4 Tcell PB, 2500)	Abundance Ratio Adj. P-Value: (6 Tcell Glioma, 50000) / (4 Tcell PB, 50000)	Abundances (Grouped): 1 cMo, 50000	Abundances (Grouped): 2 iMo, 2500	Abundances (Grouped): 2 iMo, 50000	Abundances (Grouped): 3 ncMo, 2500	Abundances (Grouped): 3 ncMo, 50000	Abundances (Grouped): 4 Tcell PB, 2500
VYGVESDLSEVAR	1xTMTPro [N-Term]	1.34221e-05	1	1	4	P53602	0	1727.91	0.886	0.964	1.808	1.06	0.753	1.737	0.812	0.727	0.881	0.668	1.066	0.781	0.645	0.01	0.01	1.304	0.434	1.312	1	1	1	1	1	1	1	1	0.975229	1	1	1			1	1	1	155.1	316.6	164.4	131.9	149.5	304.1
EEDVGQPR	1xTMTPro [N-Term]	0.00334116	1	1	1	P53602	0	1233.64
Q9H7Z6	Histone acetyltransferase KAT8 OS=Homo sapiens (Human) OX=9606 GN=KAT8 PE=1 SV=2	12.236	15	4	4	4	458	52.4	8.27	0	4	0	0.01	100	8.819	100	12.978	0.01	100	0.01		0.01	100	0.643	0.573	100		100	0.884			1		1							1	1					17.8		156.9
Sequence	Modifications	Qvality q-value	# Protein Groups	# Proteins	# PSMs	Master Protein Accessions	# Missed Cleavages	Theo. MH+ [Da]	Abundance Ratio: (1 cMo, 50000) / (1 cMo, 2500)	Abundance Ratio: (3 ncMo, 50000) / (1 cMo, 50000)	Abundance Ratio: (2 iMo, 2500) / (1 cMo, 2500)	Abundance Ratio: (2 iMo, 50000) / (1 cMo, 50000)	Abundance Ratio: (3 ncMo, 2500) / (1 cMo, 2500)	Abundance Ratio: (4 Tcell PB, 2500) / (1 cMo, 2500)	Abundance Ratio: (4 Tcell PB, 50000) / (1 cMo, 50000)	Abundance Ratio: (5 MAC, 2500) / (1 cMo, 2500)	Abundance Ratio: (5 MAC, 50000) / (1 cMo, 50000)	Abundance Ratio: (6 Tcell Glioma, 2500) / (1 cMo, 2500)	Abundance Ratio: (6 Tcell Glioma, 50000) / (1 cMo, 50000)	Abundance Ratio: (7 Reference, 2500) / (1 cMo, 2500)	Abundance Ratio: (7 Reference, 50000) / (1 cMo, 50000)	Abundance Ratio: (8 Empty, Empty) / (1 cMo, 2500)	Abundance Ratio: (8 Empty, Empty) / (1 cMo, 50000)	Abundance Ratio: (2 iMo, 50000) / (4 Tcell PB, 50000)	Abundance Ratio: (3 ncMo, 2500) / (4 Tcell PB, 2500)	Abundance Ratio: (6 Tcell Glioma, 50000) / (4 Tcell PB, 50000)	Abundance Ratio Adj. P-Value: (3 ncMo, 50000) / (1 cMo, 50000)	Abundance Ratio Adj. P-Value: (2 iMo, 2500) / (1 cMo, 2500)	Abundance Ratio Adj. P-Value: (2 iMo, 50000) / (1 cMo, 50000)	Abundance Ratio Adj. P-Value: (3 ncMo, 2500) / (1 cMo, 2500)	Abundance Ratio Adj. P-Value: (4 Tcell PB, 2500) / (1 cMo, 2500)	Abundance Ratio Adj. P-Value: (4 Tcell PB, 50000) / (1 cMo, 50000)	Abundance Ratio Adj. P-Value: (5 MAC, 2500) / (1 cMo, 2500)	Abundance Ratio Adj. P-Value: (5 MAC, 50000) / (1 cMo, 50000)	Abundance Ratio Adj. P-Value: (6 Tcell Glioma, 2500) / (1 cMo, 2500)	Abundance Ratio Adj. P-Value: (6 Tcell Glioma, 50000) / (1 cMo, 50000)	Abundance Ratio Adj. P-Value: (7 Reference, 2500) / (1 cMo, 2500)	Abundance Ratio Adj. P-Value: (7 Reference, 50000) / (1 cMo, 50000)	Abundance Ratio Adj. P-Value: (8 Empty, Empty) / (1 cMo, 2500)	Abundance Ratio Adj. P-Value: (8 Empty, Empty) / (1 cMo, 50000)	Abundance Ratio Adj. P-Value: (2 iMo, 50000) / (4 Tcell PB, 50000)	Abundance Ratio Adj. P-Value: (3 ncMo, 2500) / (4 Tcell PB, 2500)	Abundance Ratio Adj. P-Value: (6 Tcell Glioma, 50000) / (4 Tcell PB, 50000)	Abundances (Grouped): 1 cMo, 50000	Abundances (Grouped): 2 iMo, 2500	Abundances (Grouped): 2 iMo, 50000	Abundances (Grouped): 3 ncMo, 2500	Abundances (Grouped): 3 ncMo, 50000	Abundances (Grouped): 4 Tcell PB, 2500
GEPEVTVEIGETYLCR	1xCarbamidomethyl [C15]; 1xTMTPro [N-Term]	5.20064e-05	1	1	1	Q9H7Z6	0	2156.09
AAQGAAAAVAAGTSGVAGEGEPGPGENAAAEGTAPSPGR	1xAcetyl [N-Term]	9.27818e-05	1	1	1	Q9H7Z6	0	3374.58
VNDQEGR	1xTMTPro [N-Term]	0.00136177	1	1	1	Q9H7Z6	0	1121.59
LVEEHLK	1xTMTPro [K7]; 1xTMTPro [N-Term]	0.00674685	1	1	1	Q9H7Z6	0	1475.91	0.01	100	8.819	100	12.978	0.01	100	0.01		0.01	100	6.357	100	0.01		0.818	100	1.908		1		1											1				156.9	100.9	231	132.2
Q9H2P0	Activity-dependent neuroprotector homeobox protein OS=Homo sapiens (Human) OX=9606 GN=ADNP PE=1 SV=1	17.87	4	4	9	4	1102	123.5	7.34	107	4	0	0.129	1.003	0.151	1.003	0.29	0.145	0.819	0.155	1.109	0.165	2.104	0.857	0.447	0.729	0.922	1.646	1.03	0.462256	1	1	1	1	1	1	0.565418	1	0.680384	1	1	1	1	1	1	1	1156.8	149.4	174.9
Sequence	Modifications	Qvality q-value	# Protein Groups	# Proteins	# PSMs	Master Protein Accessions	# Missed Cleavages	Theo. MH+ [Da]	Abundance Ratio: (1 cMo, 50000) / (1 cMo, 2500)	Abundance Ratio: (3 ncMo, 50000) / (1 cMo, 50000)	Abundance Ratio: (2 iMo, 2500) / (1 cMo, 2500)	Abundance Ratio: (2 iMo, 50000) / (1 cMo, 50000)	Abundance Ratio: (3 ncMo, 2500) / (1 cMo, 2500)	Abundance Ratio: (4 Tcell PB, 2500) / (1 cMo, 2500)	Abundance Ratio: (4 Tcell PB, 50000) / (1 cMo, 50000)	Abundance Ratio: (5 MAC, 2500) / (1 cMo, 2500)	Abundance Ratio: (5 MAC, 50000) / (1 cMo, 50000)	Abundance Ratio: (6 Tcell Glioma, 2500) / (1 cMo, 2500)	Abundance Ratio: (6 Tcell Glioma, 50000) / (1 cMo, 50000)	Abundance Ratio: (7 Reference, 2500) / (1 cMo, 2500)	Abundance Ratio: (7 Reference, 50000) / (1 cMo, 50000)	Abundance Ratio: (8 Empty, Empty) / (1 cMo, 2500)	Abundance Ratio: (8 Empty, Empty) / (1 cMo, 50000)	Abundance Ratio: (2 iMo, 50000) / (4 Tcell PB, 50000)	Abundance Ratio: (3 ncMo, 2500) / (4 Tcell PB, 2500)	Abundance Ratio: (6 Tcell Glioma, 50000) / (4 Tcell PB, 50000)	Abundance Ratio Adj. P-Value: (3 ncMo, 50000) / (1 cMo, 50000)	Abundance Ratio Adj. P-Value: (2 iMo, 2500) / (1 cMo, 2500)	Abundance Ratio Adj. P-Value: (2 iMo, 50000) / (1 cMo, 50000)	Abundance Ratio Adj. P-Value: (3 ncMo, 2500) / (1 cMo, 2500)	Abundance Ratio Adj. P-Value: (4 Tcell PB, 2500) / (1 cMo, 2500)	Abundance Ratio Adj. P-Value: (4 Tcell PB, 50000) / (1 cMo, 50000)	Abundance Ratio Adj. P-Value: (5 MAC, 2500) / (1 cMo, 2500)	Abundance Ratio Adj. P-Value: (5 MAC, 50000) / (1 cMo, 50000)	Abundance Ratio Adj. P-Value: (6 Tcell Glioma, 2500) / (1 cMo, 2500)	Abundance Ratio Adj. P-Value: (6 Tcell Glioma, 50000) / (1 cMo, 50000)	Abundance Ratio Adj. P-Value: (7 Reference, 2500) / (1 cMo, 2500)	Abundance Ratio Adj. P-Value: (7 Reference, 50000) / (1 cMo, 50000)	Abundance Ratio Adj. P-Value: (8 Empty, Empty) / (1 cMo, 2500)	Abundance Ratio Adj. P-Value: (8 Empty, Empty) / (1 cMo, 50000)	Abundance Ratio Adj. P-Value: (2 iMo, 50000) / (4 Tcell PB, 50000)	Abundance Ratio Adj. P-Value: (3 ncMo, 2500) / (4 Tcell PB, 2500)	Abundance Ratio Adj. P-Value: (6 Tcell Glioma, 50000) / (4 Tcell PB, 50000)	Abundances (Grouped): 1 cMo, 50000	Abundances (Grouped): 2 iMo, 2500	Abundances (Grouped): 2 iMo, 50000	Abundances (Grouped): 3 ncMo, 2500	Abundances (Grouped): 3 ncMo, 50000	Abundances (Grouped): 4 Tcell PB, 2500
GHEDDSYEAR	1xTMTPro [N-Term]	1.34221e-05	1	1	5	Q9H2P0	0	1482.68	0.01	100	0.199	100	0.115	0.156	100	0.078	100	0.09	100	0.041	100	0.01		0.809	0.737	1.449		1		1	1		0.33787		0.346992		0.0602419				1	1	1		584.4	175.6	337	193.8	457.6
SPSLSQSQASR	1xTMTPro [N-Term]	5.20064e-05	1	1	2	Q9H2P0	0	1451.78	0.458	0.904	0.259	0.572	0.416	0.428	0.778	0.317	0.672	0.359	0.01	0.282	0.669	1.131	2.468	0.735	0.973	0.01	1	1			1	1	1		1		0.532802	1						149.4	84.5	85.4	135.6	135.1	139.4
NASENDER	1xTMTPro [N-Term]	0.000237519	1	1	1	Q9H2P0	0	1238.59
NVHSEDFENR	1xTMTPro [N-Term]	0.00178967	1	1	1	Q9H2P0	0	1550.75
P56202	Cathepsin W OS=Homo sapiens (Human) OX=9606 GN=CTSW PE=1 SV=2	7.395	6	2	3	2	376	42.1	7.42	0	2	0	0.687	1.309	0.682	1.303	0.625	0.01	1.795	0.01	0.01	0.01	1.335	1.313	1.439	100		100	0.82	1	1	1	1	1		1					1	1				1	174	119.6	118.7
Sequence	Modifications	Qvality q-value	# Protein Groups	# Proteins	# PSMs	Master Protein Accessions	# Missed Cleavages	Theo. MH+ [Da]	Abundance Ratio: (1 cMo, 50000) / (1 cMo, 2500)	Abundance Ratio: (3 ncMo, 50000) / (1 cMo, 50000)	Abundance Ratio: (2 iMo, 2500) / (1 cMo, 2500)	Abundance Ratio: (2 iMo, 50000) / (1 cMo, 50000)	Abundance Ratio: (3 ncMo, 2500) / (1 cMo, 2500)	Abundance Ratio: (4 Tcell PB, 2500) / (1 cMo, 2500)	Abundance Ratio: (4 Tcell PB, 50000) / (1 cMo, 50000)	Abundance Ratio: (5 MAC, 2500) / (1 cMo, 2500)	Abundance Ratio: (5 MAC, 50000) / (1 cMo, 50000)	Abundance Ratio: (6 Tcell Glioma, 2500) / (1 cMo, 2500)	Abundance Ratio: (6 Tcell Glioma, 50000) / (1 cMo, 50000)	Abundance Ratio: (7 Reference, 2500) / (1 cMo, 2500)	Abundance Ratio: (7 Reference, 50000) / (1 cMo, 50000)	Abundance Ratio: (8 Empty, Empty) / (1 cMo, 2500)	Abundance Ratio: (8 Empty, Empty) / (1 cMo, 50000)	Abundance Ratio: (2 iMo, 50000) / (4 Tcell PB, 50000)	Abundance Ratio: (3 ncMo, 2500) / (4 Tcell PB, 2500)	Abundance Ratio: (6 Tcell Glioma, 50000) / (4 Tcell PB, 50000)	Abundance Ratio Adj. P-Value: (3 ncMo, 50000) / (1 cMo, 50000)	Abundance Ratio Adj. P-Value: (2 iMo, 2500) / (1 cMo, 2500)	Abundance Ratio Adj. P-Value: (2 iMo, 50000) / (1 cMo, 50000)	Abundance Ratio Adj. P-Value: (3 ncMo, 2500) / (1 cMo, 2500)	Abundance Ratio Adj. P-Value: (4 Tcell PB, 2500) / (1 cMo, 2500)	Abundance Ratio Adj. P-Value: (4 Tcell PB, 50000) / (1 cMo, 50000)	Abundance Ratio Adj. P-Value: (5 MAC, 2500) / (1 cMo, 2500)	Abundance Ratio Adj. P-Value: (5 MAC, 50000) / (1 cMo, 50000)	Abundance Ratio Adj. P-Value: (6 Tcell Glioma, 2500) / (1 cMo, 2500)	Abundance Ratio Adj. P-Value: (6 Tcell Glioma, 50000) / (1 cMo, 50000)	Abundance Ratio Adj. P-Value: (7 Reference, 2500) / (1 cMo, 2500)	Abundance Ratio Adj. P-Value: (7 Reference, 50000) / (1 cMo, 50000)	Abundance Ratio Adj. P-Value: (8 Empty, Empty) / (1 cMo, 2500)	Abundance Ratio Adj. P-Value: (8 Empty, Empty) / (1 cMo, 50000)	Abundance Ratio Adj. P-Value: (2 iMo, 50000) / (4 Tcell PB, 50000)	Abundance Ratio Adj. P-Value: (3 ncMo, 2500) / (4 Tcell PB, 2500)	Abundance Ratio Adj. P-Value: (6 Tcell Glioma, 50000) / (4 Tcell PB, 50000)	Abundances (Grouped): 1 cMo, 50000	Abundances (Grouped): 2 iMo, 2500	Abundances (Grouped): 2 iMo, 50000	Abundances (Grouped): 3 ncMo, 2500	Abundances (Grouped): 3 ncMo, 50000	Abundances (Grouped): 4 Tcell PB, 2500
GSNTCGITK	1xCarbamidomethyl [C5]; 1xTMTPro [K9]; 1xTMTPro [N-Term]	5.20064e-05	1	1	2	P56202	0	1545.86	0.717	1.259	0.54	1.249	0.681	0.01	1.702	0.01	0.01	0.01	1.28	0.706	0.802	3.369	4.699	0.734	100	0.752	1	1	1	1		1					1	1			1			124.8	93.9	155.8	118.6	157.1
SEEPEESVPFSCDWR	1xCarbamidomethyl [C12]; 1xTMTPro [N-Term]	0.000339621	1	1	1	P56202	0	2157.97	0.21	1.642	0.561	1.228	2.075	0.01	1.893	0.01	0.01	0.01	0.01	0.253	1.102	0.01	0.01	0.649	100	0.01	1	1				1												90.8	242.8	111.5	898.4	149.1
Q9UEU0	Vesicle transport through interaction with t-SNAREs homolog 1B OS=Homo sapiens (Human) OX=9606 GN=VTI1B PE=1 SV=3	27.33	20	4	10	4	232	26.7	9.04	97	4	0	0.386	1.794	1.454	1.906	1.298	1.279	1.919	1.315	2.68	1.583	3.332	0.506	0.534	0.58	0.787	0.813	1.028	1	1	1	1	1	1	1	1	1	1	0.792836	1	1	1	1	1	1	197.8	76.4	287.7
Sequence	Modifications	Qvality q-value	# Protein Groups	# Proteins	# PSMs	Master Protein Accessions	# Missed Cleavages	Theo. MH+ [Da]	Abundance Ratio: (1 cMo, 50000) / (1 cMo, 2500)	Abundance Ratio: (3 ncMo, 50000) / (1 cMo, 50000)	Abundance Ratio: (2 iMo, 2500) / (1 cMo, 2500)	Abundance Ratio: (2 iMo, 50000) / (1 cMo, 50000)	Abundance Ratio: (3 ncMo, 2500) / (1 cMo, 2500)	Abundance Ratio: (4 Tcell PB, 2500) / (1 cMo, 2500)	Abundance Ratio: (4 Tcell PB, 50000) / (1 cMo, 50000)	Abundance Ratio: (5 MAC, 2500) / (1 cMo, 2500)	Abundance Ratio: (5 MAC, 50000) / (1 cMo, 50000)	Abundance Ratio: (6 Tcell Glioma, 2500) / (1 cMo, 2500)	Abundance Ratio: (6 Tcell Glioma, 50000) / (1 cMo, 50000)	Abundance Ratio: (7 Reference, 2500) / (1 cMo, 2500)	Abundance Ratio: (7 Reference, 50000) / (1 cMo, 50000)	Abundance Ratio: (8 Empty, Empty) / (1 cMo, 2500)	Abundance Ratio: (8 Empty, Empty) / (1 cMo, 50000)	Abundance Ratio: (2 iMo, 50000) / (4 Tcell PB, 50000)	Abundance Ratio: (3 ncMo, 2500) / (4 Tcell PB, 2500)	Abundance Ratio: (6 Tcell Glioma, 50000) / (4 Tcell PB, 50000)	Abundance Ratio Adj. P-Value: (3 ncMo, 50000) / (1 cMo, 50000)	Abundance Ratio Adj. P-Value: (2 iMo, 2500) / (1 cMo, 2500)	Abundance Ratio Adj. P-Value: (2 iMo, 50000) / (1 cMo, 50000)	Abundance Ratio Adj. P-Value: (3 ncMo, 2500) / (1 cMo, 2500)	Abundance Ratio Adj. P-Value: (4 Tcell PB, 2500) / (1 cMo, 2500)	Abundance Ratio Adj. P-Value: (4 Tcell PB, 50000) / (1 cMo, 50000)	Abundance Ratio Adj. P-Value: (5 MAC, 2500) / (1 cMo, 2500)	Abundance Ratio Adj. P-Value: (5 MAC, 50000) / (1 cMo, 50000)	Abundance Ratio Adj. P-Value: (6 Tcell Glioma, 2500) / (1 cMo, 2500)	Abundance Ratio Adj. P-Value: (6 Tcell Glioma, 50000) / (1 cMo, 50000)	Abundance Ratio Adj. P-Value: (7 Reference, 2500) / (1 cMo, 2500)	Abundance Ratio Adj. P-Value: (7 Reference, 50000) / (1 cMo, 50000)	Abundance Ratio Adj. P-Value: (8 Empty, Empty) / (1 cMo, 2500)	Abundance Ratio Adj. P-Value: (8 Empty, Empty) / (1 cMo, 50000)	Abundance Ratio Adj. P-Value: (2 iMo, 50000) / (4 Tcell PB, 50000)	Abundance Ratio Adj. P-Value: (3 ncMo, 2500) / (4 Tcell PB, 2500)	Abundance Ratio Adj. P-Value: (6 Tcell Glioma, 50000) / (4 Tcell PB, 50000)	Abundances (Grouped): 1 cMo, 50000	Abundances (Grouped): 2 iMo, 2500	Abundances (Grouped): 2 iMo, 50000	Abundances (Grouped): 3 ncMo, 2500	Abundances (Grouped): 3 ncMo, 50000	Abundances (Grouped): 4 Tcell PB, 2500
GLHEDLQGVPER	1xTMTPro [N-Term]	1.34221e-05	1	1	4	Q9UEU0	0	1653.89	0.01	100	3.628	100	3.207	0.01	100	0.01		0.01	100	1.679	100	0.01		1.082	100	1.526		0.81311		0.984538											1				373.5	173.3	330.2	197.7
QQEANETLAEMEEELR	1xTMTPro [N-Term]	1.34221e-05	1	1	1	Q9UEU0	0	2224.07
ASSAASSEHFEK	1xAcetyl [N-Term]; 1xTMTPro [K12]	5.20064e-05	1	1	4	Q9UEU0	0	1596.78	100	1.521		2.484		100	2.153	100	2.68	100	3.886	100	1.309	100	24.35	1.154	0.01	1.805	1		1			1		1		0.734827		1			1		1	76.4		189.8		116.2	253
LHEIFR	1xTMTPro [N-Term]	0.00208987	1	1	1	Q9UEU0	0	1118.66	0.01	100	0.225	100	0.218	0.01	100	0.01		0.01	100	0.135	100	0.01		0.971	100	0.95		0.557542		0.552707											1				92.3	79.1	89.4	92.7
Q9UMN6	Histone-lysine N-methyltransferase 2B OS=Homo sapiens (Human) OX=9606 GN=KMT2B PE=1 SV=1	15.921	2	3	5	3	2715	293.3	8.22	23	3	0	0.01	100	0.273	100	0.252	0.257	100	0.092	100	0.102	100	0.473	0.789	0.377	0.723	1.867	0.754			1		1	1		0.262623		0.205134		1	1	1	1	1	1	1093.1		297.9
Sequence	Modifications	Qvality q-value	# Protein Groups	# Proteins	# PSMs	Master Protein Accessions	# Missed Cleavages	Theo. MH+ [Da]	Abundance Ratio: (1 cMo, 50000) / (1 cMo, 2500)	Abundance Ratio: (3 ncMo, 50000) / (1 cMo, 50000)	Abundance Ratio: (2 iMo, 2500) / (1 cMo, 2500)	Abundance Ratio: (2 iMo, 50000) / (1 cMo, 50000)	Abundance Ratio: (3 ncMo, 2500) / (1 cMo, 2500)	Abundance Ratio: (4 Tcell PB, 2500) / (1 cMo, 2500)	Abundance Ratio: (4 Tcell PB, 50000) / (1 cMo, 50000)	Abundance Ratio: (5 MAC, 2500) / (1 cMo, 2500)	Abundance Ratio: (5 MAC, 50000) / (1 cMo, 50000)	Abundance Ratio: (6 Tcell Glioma, 2500) / (1 cMo, 2500)	Abundance Ratio: (6 Tcell Glioma, 50000) / (1 cMo, 50000)	Abundance Ratio: (7 Reference, 2500) / (1 cMo, 2500)	Abundance Ratio: (7 Reference, 50000) / (1 cMo, 50000)	Abundance Ratio: (8 Empty, Empty) / (1 cMo, 2500)	Abundance Ratio: (8 Empty, Empty) / (1 cMo, 50000)	Abundance Ratio: (2 iMo, 50000) / (4 Tcell PB, 50000)	Abundance Ratio: (3 ncMo, 2500) / (4 Tcell PB, 2500)	Abundance Ratio: (6 Tcell Glioma, 50000) / (4 Tcell PB, 50000)	Abundance Ratio Adj. P-Value: (3 ncMo, 50000) / (1 cMo, 50000)	Abundance Ratio Adj. P-Value: (2 iMo, 2500) / (1 cMo, 2500)	Abundance Ratio Adj. P-Value: (2 iMo, 50000) / (1 cMo, 50000)	Abundance Ratio Adj. P-Value: (3 ncMo, 2500) / (1 cMo, 2500)	Abundance Ratio Adj. P-Value: (4 Tcell PB, 2500) / (1 cMo, 2500)	Abundance Ratio Adj. P-Value: (4 Tcell PB, 50000) / (1 cMo, 50000)	Abundance Ratio Adj. P-Value: (5 MAC, 2500) / (1 cMo, 2500)	Abundance Ratio Adj. P-Value: (5 MAC, 50000) / (1 cMo, 50000)	Abundance Ratio Adj. P-Value: (6 Tcell Glioma, 2500) / (1 cMo, 2500)	Abundance Ratio Adj. P-Value: (6 Tcell Glioma, 50000) / (1 cMo, 50000)	Abundance Ratio Adj. P-Value: (7 Reference, 2500) / (1 cMo, 2500)	Abundance Ratio Adj. P-Value: (7 Reference, 50000) / (1 cMo, 50000)	Abundance Ratio Adj. P-Value: (8 Empty, Empty) / (1 cMo, 2500)	Abundance Ratio Adj. P-Value: (8 Empty, Empty) / (1 cMo, 50000)	Abundance Ratio Adj. P-Value: (2 iMo, 50000) / (4 Tcell PB, 50000)	Abundance Ratio Adj. P-Value: (3 ncMo, 2500) / (4 Tcell PB, 2500)	Abundance Ratio Adj. P-Value: (6 Tcell Glioma, 50000) / (4 Tcell PB, 50000)	Abundances (Grouped): 1 cMo, 50000	Abundances (Grouped): 2 iMo, 2500	Abundances (Grouped): 2 iMo, 50000	Abundances (Grouped): 3 ncMo, 2500	Abundances (Grouped): 3 ncMo, 50000	Abundances (Grouped): 4 Tcell PB, 2500
LDEDGEASEDTPQVPGLGSGGFSR	1xTMTPro [N-Term]	1.34221e-05	1	1	1	Q9UMN6	0	2724.29
VLPEGATCDEEEDEVQLR	1xCarbamidomethyl [C8]; 1xTMTPro [N-Term]	5.20064e-05	1	1	1	Q9UMN6	0	2393.15				100		100		100	100	100	100	100	100			100	0.01	100																				89.9			281.3
GAGAGGPR	1xTMTPro [N-Term]	0.00606186	1	1	3	Q9UMN6	0	946.539	0.01	100	0.273	100	0.252	0.01	100	0.01		0.01	100	0.135	100	0.01		1.513	100	1.96		1		1											1				297.9	160.4	275.4	217.3
Q9NQ48	Leucine zipper transcription factor-like protein 1 OS=Homo sapiens (Human) OX=9606 GN=LZTFL1 PE=1 SV=1	9.846	9	2	3	2	299	34.6	5.36	31	2	0	0.01	100	0.638	100	0.638	0.994	100	0.753	100	0.69	100	0.721	0.608	0.402	0.461	0.668	0.915			1		1	1		1		1		1	1	1	1	1	1	203.4		129.9
Sequence	Modifications	Qvality q-value	# Protein Groups	# Proteins	# PSMs	Master Protein Accessions	# Missed Cleavages	Theo. MH+ [Da]	Abundance Ratio: (1 cMo, 50000) / (1 cMo, 2500)	Abundance Ratio: (3 ncMo, 50000) / (1 cMo, 50000)	Abundance Ratio: (2 iMo, 2500) / (1 cMo, 2500)	Abundance Ratio: (2 iMo, 50000) / (1 cMo, 50000)	Abundance Ratio: (3 ncMo, 2500) / (1 cMo, 2500)	Abundance Ratio: (4 Tcell PB, 2500) / (1 cMo, 2500)	Abundance Ratio: (4 Tcell PB, 50000) / (1 cMo, 50000)	Abundance Ratio: (5 MAC, 2500) / (1 cMo, 2500)	Abundance Ratio: (5 MAC, 50000) / (1 cMo, 50000)	Abundance Ratio: (6 Tcell Glioma, 2500) / (1 cMo, 2500)	Abundance Ratio: (6 Tcell Glioma, 50000) / (1 cMo, 50000)	Abundance Ratio: (7 Reference, 2500) / (1 cMo, 2500)	Abundance Ratio: (7 Reference, 50000) / (1 cMo, 50000)	Abundance Ratio: (8 Empty, Empty) / (1 cMo, 2500)	Abundance Ratio: (8 Empty, Empty) / (1 cMo, 50000)	Abundance Ratio: (2 iMo, 50000) / (4 Tcell PB, 50000)	Abundance Ratio: (3 ncMo, 2500) / (4 Tcell PB, 2500)	Abundance Ratio: (6 Tcell Glioma, 50000) / (4 Tcell PB, 50000)	Abundance Ratio Adj. P-Value: (3 ncMo, 50000) / (1 cMo, 50000)	Abundance Ratio Adj. P-Value: (2 iMo, 2500) / (1 cMo, 2500)	Abundance Ratio Adj. P-Value: (2 iMo, 50000) / (1 cMo, 50000)	Abundance Ratio Adj. P-Value: (3 ncMo, 2500) / (1 cMo, 2500)	Abundance Ratio Adj. P-Value: (4 Tcell PB, 2500) / (1 cMo, 2500)	Abundance Ratio Adj. P-Value: (4 Tcell PB, 50000) / (1 cMo, 50000)	Abundance Ratio Adj. P-Value: (5 MAC, 2500) / (1 cMo, 2500)	Abundance Ratio Adj. P-Value: (5 MAC, 50000) / (1 cMo, 50000)	Abundance Ratio Adj. P-Value: (6 Tcell Glioma, 2500) / (1 cMo, 2500)	Abundance Ratio Adj. P-Value: (6 Tcell Glioma, 50000) / (1 cMo, 50000)	Abundance Ratio Adj. P-Value: (7 Reference, 2500) / (1 cMo, 2500)	Abundance Ratio Adj. P-Value: (7 Reference, 50000) / (1 cMo, 50000)	Abundance Ratio Adj. P-Value: (8 Empty, Empty) / (1 cMo, 2500)	Abundance Ratio Adj. P-Value: (8 Empty, Empty) / (1 cMo, 50000)	Abundance Ratio Adj. P-Value: (2 iMo, 50000) / (4 Tcell PB, 50000)	Abundance Ratio Adj. P-Value: (3 ncMo, 2500) / (4 Tcell PB, 2500)	Abundance Ratio Adj. P-Value: (6 Tcell Glioma, 50000) / (4 Tcell PB, 50000)	Abundances (Grouped): 1 cMo, 50000	Abundances (Grouped): 2 iMo, 2500	Abundances (Grouped): 2 iMo, 50000	Abundances (Grouped): 3 ncMo, 2500	Abundances (Grouped): 3 ncMo, 50000	Abundances (Grouped): 4 Tcell PB, 2500
SLEENLATAK	1xTMTPro [K10]; 1xTMTPro [N-Term]	5.20064e-05	1	1	2	Q9NQ48	0	1683.98	0.01	100	0.638	100	0.638	0.994	100	0.753	100	0.69	100	0.538	100	0.912	100	1.152	0.642	1.153		1		1	1		1		1		1				1	1	1		129.9	93.6	129.8	78.9	202.2
AELGLNEHHQNEVINYMR	1xAcetyl [N-Term]	5.20064e-05	1	1	1	Q9NQ48	0	2209.05
Q5VVQ6	Ubiquitin thioesterase OTU1 OS=Homo sapiens (Human) OX=9606 GN=YOD1 PE=1 SV=1	6.091	5	2	11	2	348	38.3	6.11	18	2	0	0.441	1.213	0.989	1.215	0.992	0.544	1.042	0.487	0.563	0.476	1.05	0.543	0.54	0.845	0.509	0.973	0.787	0.381179	1	1	1	1	1	1	0.837	1	0.314126	1	1	1	1	1	1	1	177.3	78.3	175.3
Sequence	Modifications	Qvality q-value	# Protein Groups	# Proteins	# PSMs	Master Protein Accessions	# Missed Cleavages	Theo. MH+ [Da]	Abundance Ratio: (1 cMo, 50000) / (1 cMo, 2500)	Abundance Ratio: (3 ncMo, 50000) / (1 cMo, 50000)	Abundance Ratio: (2 iMo, 2500) / (1 cMo, 2500)	Abundance Ratio: (2 iMo, 50000) / (1 cMo, 50000)	Abundance Ratio: (3 ncMo, 2500) / (1 cMo, 2500)	Abundance Ratio: (4 Tcell PB, 2500) / (1 cMo, 2500)	Abundance Ratio: (4 Tcell PB, 50000) / (1 cMo, 50000)	Abundance Ratio: (5 MAC, 2500) / (1 cMo, 2500)	Abundance Ratio: (5 MAC, 50000) / (1 cMo, 50000)	Abundance Ratio: (6 Tcell Glioma, 2500) / (1 cMo, 2500)	Abundance Ratio: (6 Tcell Glioma, 50000) / (1 cMo, 50000)	Abundance Ratio: (7 Reference, 2500) / (1 cMo, 2500)	Abundance Ratio: (7 Reference, 50000) / (1 cMo, 50000)	Abundance Ratio: (8 Empty, Empty) / (1 cMo, 2500)	Abundance Ratio: (8 Empty, Empty) / (1 cMo, 50000)	Abundance Ratio: (2 iMo, 50000) / (4 Tcell PB, 50000)	Abundance Ratio: (3 ncMo, 2500) / (4 Tcell PB, 2500)	Abundance Ratio: (6 Tcell Glioma, 50000) / (4 Tcell PB, 50000)	Abundance Ratio Adj. P-Value: (3 ncMo, 50000) / (1 cMo, 50000)	Abundance Ratio Adj. P-Value: (2 iMo, 2500) / (1 cMo, 2500)	Abundance Ratio Adj. P-Value: (2 iMo, 50000) / (1 cMo, 50000)	Abundance Ratio Adj. P-Value: (3 ncMo, 2500) / (1 cMo, 2500)	Abundance Ratio Adj. P-Value: (4 Tcell PB, 2500) / (1 cMo, 2500)	Abundance Ratio Adj. P-Value: (4 Tcell PB, 50000) / (1 cMo, 50000)	Abundance Ratio Adj. P-Value: (5 MAC, 2500) / (1 cMo, 2500)	Abundance Ratio Adj. P-Value: (5 MAC, 50000) / (1 cMo, 50000)	Abundance Ratio Adj. P-Value: (6 Tcell Glioma, 2500) / (1 cMo, 2500)	Abundance Ratio Adj. P-Value: (6 Tcell Glioma, 50000) / (1 cMo, 50000)	Abundance Ratio Adj. P-Value: (7 Reference, 2500) / (1 cMo, 2500)	Abundance Ratio Adj. P-Value: (7 Reference, 50000) / (1 cMo, 50000)	Abundance Ratio Adj. P-Value: (8 Empty, Empty) / (1 cMo, 2500)	Abundance Ratio Adj. P-Value: (8 Empty, Empty) / (1 cMo, 50000)	Abundance Ratio Adj. P-Value: (2 iMo, 50000) / (4 Tcell PB, 50000)	Abundance Ratio Adj. P-Value: (3 ncMo, 2500) / (4 Tcell PB, 2500)	Abundance Ratio Adj. P-Value: (6 Tcell Glioma, 50000) / (4 Tcell PB, 50000)	Abundances (Grouped): 1 cMo, 50000	Abundances (Grouped): 2 iMo, 2500	Abundances (Grouped): 2 iMo, 50000	Abundances (Grouped): 3 ncMo, 2500	Abundances (Grouped): 3 ncMo, 50000	Abundances (Grouped): 4 Tcell PB, 2500
GLTGQAEAR	1xTMTPro [N-Term]	5.20064e-05	1	1	6	Q5VVQ6	0	1206.68	0.204	0.893	0.786	1.283	0.51	0.246	0.705	0.206	0.443	0.201	0.805	0.368	1.401	1.253	6.136	1.819	2.074	1.141	1	1	1	1	0.384581	1	0.176088	1	0.0540872	1	0.743859	1			1	1	1	71.4	274.7	91.5	178.3	63.7	86
ETGHTNFGEV	1xTMTPro [N-Term]	0.00487313	1	1	5	Q5VVQ6	0	1394.69	0.626	0.918	0.813	0.882	0.973	0.827	1.015	0.673	0.669	0.743	0.99	0.699	0.884	0.01	0.01	0.868	1.177	0.975	1	1	1	1	1	1	1	1	1	1	1	1			1	1	1	113.1	147	99.7	175.9	103.9	149.5
Q8NF91	Nesprin-1 OS=Homo sapiens (Human) OX=9606 GN=SYNE1 PE=1 SV=4	16.364	0	3	3	3	8797	1010.5	5.53	32	3	0		100	100	100	100		100				100	0.289	0.519	100		100	0.666												1	1							757.5
Sequence	Modifications	Qvality q-value	# Protein Groups	# Proteins	# PSMs	Master Protein Accessions	# Missed Cleavages	Theo. MH+ [Da]	Abundance Ratio: (1 cMo, 50000) / (1 cMo, 2500)	Abundance Ratio: (3 ncMo, 50000) / (1 cMo, 50000)	Abundance Ratio: (2 iMo, 2500) / (1 cMo, 2500)	Abundance Ratio: (2 iMo, 50000) / (1 cMo, 50000)	Abundance Ratio: (3 ncMo, 2500) / (1 cMo, 2500)	Abundance Ratio: (4 Tcell PB, 2500) / (1 cMo, 2500)	Abundance Ratio: (4 Tcell PB, 50000) / (1 cMo, 50000)	Abundance Ratio: (5 MAC, 2500) / (1 cMo, 2500)	Abundance Ratio: (5 MAC, 50000) / (1 cMo, 50000)	Abundance Ratio: (6 Tcell Glioma, 2500) / (1 cMo, 2500)	Abundance Ratio: (6 Tcell Glioma, 50000) / (1 cMo, 50000)	Abundance Ratio: (7 Reference, 2500) / (1 cMo, 2500)	Abundance Ratio: (7 Reference, 50000) / (1 cMo, 50000)	Abundance Ratio: (8 Empty, Empty) / (1 cMo, 2500)	Abundance Ratio: (8 Empty, Empty) / (1 cMo, 50000)	Abundance Ratio: (2 iMo, 50000) / (4 Tcell PB, 50000)	Abundance Ratio: (3 ncMo, 2500) / (4 Tcell PB, 2500)	Abundance Ratio: (6 Tcell Glioma, 50000) / (4 Tcell PB, 50000)	Abundance Ratio Adj. P-Value: (3 ncMo, 50000) / (1 cMo, 50000)	Abundance Ratio Adj. P-Value: (2 iMo, 2500) / (1 cMo, 2500)	Abundance Ratio Adj. P-Value: (2 iMo, 50000) / (1 cMo, 50000)	Abundance Ratio Adj. P-Value: (3 ncMo, 2500) / (1 cMo, 2500)	Abundance Ratio Adj. P-Value: (4 Tcell PB, 2500) / (1 cMo, 2500)	Abundance Ratio Adj. P-Value: (4 Tcell PB, 50000) / (1 cMo, 50000)	Abundance Ratio Adj. P-Value: (5 MAC, 2500) / (1 cMo, 2500)	Abundance Ratio Adj. P-Value: (5 MAC, 50000) / (1 cMo, 50000)	Abundance Ratio Adj. P-Value: (6 Tcell Glioma, 2500) / (1 cMo, 2500)	Abundance Ratio Adj. P-Value: (6 Tcell Glioma, 50000) / (1 cMo, 50000)	Abundance Ratio Adj. P-Value: (7 Reference, 2500) / (1 cMo, 2500)	Abundance Ratio Adj. P-Value: (7 Reference, 50000) / (1 cMo, 50000)	Abundance Ratio Adj. P-Value: (8 Empty, Empty) / (1 cMo, 2500)	Abundance Ratio Adj. P-Value: (8 Empty, Empty) / (1 cMo, 50000)	Abundance Ratio Adj. P-Value: (2 iMo, 50000) / (4 Tcell PB, 50000)	Abundance Ratio Adj. P-Value: (3 ncMo, 2500) / (4 Tcell PB, 2500)	Abundance Ratio Adj. P-Value: (6 Tcell Glioma, 50000) / (4 Tcell PB, 50000)	Abundances (Grouped): 1 cMo, 50000	Abundances (Grouped): 2 iMo, 2500	Abundances (Grouped): 2 iMo, 50000	Abundances (Grouped): 3 ncMo, 2500	Abundances (Grouped): 3 ncMo, 50000	Abundances (Grouped): 4 Tcell PB, 2500
DYQEEIAIAQENK	1xTMTPro [K13]; 1xTMTPro [N-Term]	1.34221e-05	1	1	1	Q8NF91	0	2159.15		100	100	100	100		100				100	100	100			0.47	100	0.906															0.80177				757.5	219.2	518.2	269
ELEQELAEQK	1xTMTPro [K10]; 1xTMTPro [N-Term]	5.20064e-05	1	1	1	Q8NF91	0	1825.02
LPLPDDEHDLSDR	1xTMTPro [N-Term]	5.20064e-05	1	1	1	Q8NF91	0	1825.93
P61962	DDB1- and CUL4-associated factor 7 OS=Homo sapiens (Human) OX=9606 GN=DCAF7 PE=1 SV=1	6.127	5	2	6	2	342	38.9	5.52	0	2	0	1.058	1.488	0.928	1.32	1.745	2.609	1.524	3.464	1.915	2.944	2.745	1.506	0.902	0.618	0.585	0.987	0.716	1	1	1	1	1	1	1	1	1	1	1	1	1	1	1	1	1	104.9	111.1	97.4
Sequence	Modifications	Qvality q-value	# Protein Groups	# Proteins	# PSMs	Master Protein Accessions	# Missed Cleavages	Theo. MH+ [Da]	Abundance Ratio: (1 cMo, 50000) / (1 cMo, 2500)	Abundance Ratio: (3 ncMo, 50000) / (1 cMo, 50000)	Abundance Ratio: (2 iMo, 2500) / (1 cMo, 2500)	Abundance Ratio: (2 iMo, 50000) / (1 cMo, 50000)	Abundance Ratio: (3 ncMo, 2500) / (1 cMo, 2500)	Abundance Ratio: (4 Tcell PB, 2500) / (1 cMo, 2500)	Abundance Ratio: (4 Tcell PB, 50000) / (1 cMo, 50000)	Abundance Ratio: (5 MAC, 2500) / (1 cMo, 2500)	Abundance Ratio: (5 MAC, 50000) / (1 cMo, 50000)	Abundance Ratio: (6 Tcell Glioma, 2500) / (1 cMo, 2500)	Abundance Ratio: (6 Tcell Glioma, 50000) / (1 cMo, 50000)	Abundance Ratio: (7 Reference, 2500) / (1 cMo, 2500)	Abundance Ratio: (7 Reference, 50000) / (1 cMo, 50000)	Abundance Ratio: (8 Empty, Empty) / (1 cMo, 2500)	Abundance Ratio: (8 Empty, Empty) / (1 cMo, 50000)	Abundance Ratio: (2 iMo, 50000) / (4 Tcell PB, 50000)	Abundance Ratio: (3 ncMo, 2500) / (4 Tcell PB, 2500)	Abundance Ratio: (6 Tcell Glioma, 50000) / (4 Tcell PB, 50000)	Abundance Ratio Adj. P-Value: (3 ncMo, 50000) / (1 cMo, 50000)	Abundance Ratio Adj. P-Value: (2 iMo, 2500) / (1 cMo, 2500)	Abundance Ratio Adj. P-Value: (2 iMo, 50000) / (1 cMo, 50000)	Abundance Ratio Adj. P-Value: (3 ncMo, 2500) / (1 cMo, 2500)	Abundance Ratio Adj. P-Value: (4 Tcell PB, 2500) / (1 cMo, 2500)	Abundance Ratio Adj. P-Value: (4 Tcell PB, 50000) / (1 cMo, 50000)	Abundance Ratio Adj. P-Value: (5 MAC, 2500) / (1 cMo, 2500)	Abundance Ratio Adj. P-Value: (5 MAC, 50000) / (1 cMo, 50000)	Abundance Ratio Adj. P-Value: (6 Tcell Glioma, 2500) / (1 cMo, 2500)	Abundance Ratio Adj. P-Value: (6 Tcell Glioma, 50000) / (1 cMo, 50000)	Abundance Ratio Adj. P-Value: (7 Reference, 2500) / (1 cMo, 2500)	Abundance Ratio Adj. P-Value: (7 Reference, 50000) / (1 cMo, 50000)	Abundance Ratio Adj. P-Value: (8 Empty, Empty) / (1 cMo, 2500)	Abundance Ratio Adj. P-Value: (8 Empty, Empty) / (1 cMo, 50000)	Abundance Ratio Adj. P-Value: (2 iMo, 50000) / (4 Tcell PB, 50000)	Abundance Ratio Adj. P-Value: (3 ncMo, 2500) / (4 Tcell PB, 2500)	Abundance Ratio Adj. P-Value: (6 Tcell Glioma, 50000) / (4 Tcell PB, 50000)	Abundances (Grouped): 1 cMo, 50000	Abundances (Grouped): 2 iMo, 2500	Abundances (Grouped): 2 iMo, 50000	Abundances (Grouped): 3 ncMo, 2500	Abundances (Grouped): 3 ncMo, 50000	Abundances (Grouped): 4 Tcell PB, 2500
VNLVSGHVK	1xTMTPro [K9]; 1xTMTPro [N-Term]	5.20064e-05	1	1	4	P61962	0	1560.97	1.367	1.178	0.893	1.134	1.715	0.01	1.194	0.01	0.01	0.01	1.096	1.222	0.9	7.682	5.619	0.95	100	0.918	1	1	1	1		1					1	1			1			111.1	72.5	125.9	139.3	130.8
VGETETR	1xTMTPro [N-Term]	0.00674685	1	1	2	P61962	0	1095.6	0.01	100	1	100	1.416	0.747	100	0.992	100	0.844	100	0.595	100	0.01		0.572	1.895	1.213		1		1	1		1		1		1				1	1	1		366.1	283.5	518.7	454.8	273.7
Q969S8	Polyamine deacetylase HDAC10 OS=Homo sapiens (Human) OX=9606 GN=HDAC10 PE=1 SV=1	10.741	5	2	3	2	669	71.4	5.74	27	2	0
Sequence	Modifications	Qvality q-value	# Protein Groups	# Proteins	# PSMs	Master Protein Accessions	# Missed Cleavages	Theo. MH+ [Da]	Abundance Ratio: (1 cMo, 50000) / (1 cMo, 2500)	Abundance Ratio: (3 ncMo, 50000) / (1 cMo, 50000)	Abundance Ratio: (2 iMo, 2500) / (1 cMo, 2500)	Abundance Ratio: (2 iMo, 50000) / (1 cMo, 50000)	Abundance Ratio: (3 ncMo, 2500) / (1 cMo, 2500)	Abundance Ratio: (4 Tcell PB, 2500) / (1 cMo, 2500)	Abundance Ratio: (4 Tcell PB, 50000) / (1 cMo, 50000)	Abundance Ratio: (5 MAC, 2500) / (1 cMo, 2500)	Abundance Ratio: (5 MAC, 50000) / (1 cMo, 50000)	Abundance Ratio: (6 Tcell Glioma, 2500) / (1 cMo, 2500)	Abundance Ratio: (6 Tcell Glioma, 50000) / (1 cMo, 50000)	Abundance Ratio: (7 Reference, 2500) / (1 cMo, 2500)	Abundance Ratio: (7 Reference, 50000) / (1 cMo, 50000)	Abundance Ratio: (8 Empty, Empty) / (1 cMo, 2500)	Abundance Ratio: (8 Empty, Empty) / (1 cMo, 50000)	Abundance Ratio: (2 iMo, 50000) / (4 Tcell PB, 50000)	Abundance Ratio: (3 ncMo, 2500) / (4 Tcell PB, 2500)	Abundance Ratio: (6 Tcell Glioma, 50000) / (4 Tcell PB, 50000)	Abundance Ratio Adj. P-Value: (3 ncMo, 50000) / (1 cMo, 50000)	Abundance Ratio Adj. P-Value: (2 iMo, 2500) / (1 cMo, 2500)	Abundance Ratio Adj. P-Value: (2 iMo, 50000) / (1 cMo, 50000)	Abundance Ratio Adj. P-Value: (3 ncMo, 2500) / (1 cMo, 2500)	Abundance Ratio Adj. P-Value: (4 Tcell PB, 2500) / (1 cMo, 2500)	Abundance Ratio Adj. P-Value: (4 Tcell PB, 50000) / (1 cMo, 50000)	Abundance Ratio Adj. P-Value: (5 MAC, 2500) / (1 cMo, 2500)	Abundance Ratio Adj. P-Value: (5 MAC, 50000) / (1 cMo, 50000)	Abundance Ratio Adj. P-Value: (6 Tcell Glioma, 2500) / (1 cMo, 2500)	Abundance Ratio Adj. P-Value: (6 Tcell Glioma, 50000) / (1 cMo, 50000)	Abundance Ratio Adj. P-Value: (7 Reference, 2500) / (1 cMo, 2500)	Abundance Ratio Adj. P-Value: (7 Reference, 50000) / (1 cMo, 50000)	Abundance Ratio Adj. P-Value: (8 Empty, Empty) / (1 cMo, 2500)	Abundance Ratio Adj. P-Value: (8 Empty, Empty) / (1 cMo, 50000)	Abundance Ratio Adj. P-Value: (2 iMo, 50000) / (4 Tcell PB, 50000)	Abundance Ratio Adj. P-Value: (3 ncMo, 2500) / (4 Tcell PB, 2500)	Abundance Ratio Adj. P-Value: (6 Tcell Glioma, 50000) / (4 Tcell PB, 50000)	Abundances (Grouped): 1 cMo, 50000	Abundances (Grouped): 2 iMo, 2500	Abundances (Grouped): 2 iMo, 50000	Abundances (Grouped): 3 ncMo, 2500	Abundances (Grouped): 3 ncMo, 50000	Abundances (Grouped): 4 Tcell PB, 2500
GTALVYHEDMTATR	1xAcetyl [N-Term]	5.20064e-05	1	1	2	Q969S8	0	1606.75
EASEEELGLVHSPEYVSLVR	1xTMTPro [N-Term]	5.20064e-05	1	1	1	Q969S8	0	2547.33
Q9BX40	Protein LSM14 homolog B OS=Homo sapiens (Human) OX=9606 GN=LSM14B PE=1 SV=1	10.985	9	2	2	2	385	42	9.69	35	2	0	100	0.892		0.01		100	1.219	100	0.886	100	0.01		100	0.669	0.532	0.01	0.746		1					1							0.924631					183.3
Sequence	Modifications	Qvality q-value	# Protein Groups	# Proteins	# PSMs	Master Protein Accessions	# Missed Cleavages	Theo. MH+ [Da]	Abundance Ratio: (1 cMo, 50000) / (1 cMo, 2500)	Abundance Ratio: (3 ncMo, 50000) / (1 cMo, 50000)	Abundance Ratio: (2 iMo, 2500) / (1 cMo, 2500)	Abundance Ratio: (2 iMo, 50000) / (1 cMo, 50000)	Abundance Ratio: (3 ncMo, 2500) / (1 cMo, 2500)	Abundance Ratio: (4 Tcell PB, 2500) / (1 cMo, 2500)	Abundance Ratio: (4 Tcell PB, 50000) / (1 cMo, 50000)	Abundance Ratio: (5 MAC, 2500) / (1 cMo, 2500)	Abundance Ratio: (5 MAC, 50000) / (1 cMo, 50000)	Abundance Ratio: (6 Tcell Glioma, 2500) / (1 cMo, 2500)	Abundance Ratio: (6 Tcell Glioma, 50000) / (1 cMo, 50000)	Abundance Ratio: (7 Reference, 2500) / (1 cMo, 2500)	Abundance Ratio: (7 Reference, 50000) / (1 cMo, 50000)	Abundance Ratio: (8 Empty, Empty) / (1 cMo, 2500)	Abundance Ratio: (8 Empty, Empty) / (1 cMo, 50000)	Abundance Ratio: (2 iMo, 50000) / (4 Tcell PB, 50000)	Abundance Ratio: (3 ncMo, 2500) / (4 Tcell PB, 2500)	Abundance Ratio: (6 Tcell Glioma, 50000) / (4 Tcell PB, 50000)	Abundance Ratio Adj. P-Value: (3 ncMo, 50000) / (1 cMo, 50000)	Abundance Ratio Adj. P-Value: (2 iMo, 2500) / (1 cMo, 2500)	Abundance Ratio Adj. P-Value: (2 iMo, 50000) / (1 cMo, 50000)	Abundance Ratio Adj. P-Value: (3 ncMo, 2500) / (1 cMo, 2500)	Abundance Ratio Adj. P-Value: (4 Tcell PB, 2500) / (1 cMo, 2500)	Abundance Ratio Adj. P-Value: (4 Tcell PB, 50000) / (1 cMo, 50000)	Abundance Ratio Adj. P-Value: (5 MAC, 2500) / (1 cMo, 2500)	Abundance Ratio Adj. P-Value: (5 MAC, 50000) / (1 cMo, 50000)	Abundance Ratio Adj. P-Value: (6 Tcell Glioma, 2500) / (1 cMo, 2500)	Abundance Ratio Adj. P-Value: (6 Tcell Glioma, 50000) / (1 cMo, 50000)	Abundance Ratio Adj. P-Value: (7 Reference, 2500) / (1 cMo, 2500)	Abundance Ratio Adj. P-Value: (7 Reference, 50000) / (1 cMo, 50000)	Abundance Ratio Adj. P-Value: (8 Empty, Empty) / (1 cMo, 2500)	Abundance Ratio Adj. P-Value: (8 Empty, Empty) / (1 cMo, 50000)	Abundance Ratio Adj. P-Value: (2 iMo, 50000) / (4 Tcell PB, 50000)	Abundance Ratio Adj. P-Value: (3 ncMo, 2500) / (4 Tcell PB, 2500)	Abundance Ratio Adj. P-Value: (6 Tcell Glioma, 50000) / (4 Tcell PB, 50000)	Abundances (Grouped): 1 cMo, 50000	Abundances (Grouped): 2 iMo, 2500	Abundances (Grouped): 2 iMo, 50000	Abundances (Grouped): 3 ncMo, 2500	Abundances (Grouped): 3 ncMo, 50000	Abundances (Grouped): 4 Tcell PB, 2500
TASDVVQPAAVQAQGQVNDENR	1xTMTPro [N-Term]	1.34221e-05	1	1	1	Q9BX40	0	2601.32
SGSSGTPYLGSK	1xAcetyl [N-Term]; 1xTMTPro [K12]	0.00255366	1	1	1	Q9BX40	0	1486.77	100	0.892		0.01		100	1.219	100	0.886	100	0.01	100	0.545		0.01	0.01	0.01	0.01	1					1												183.3				163.5	334.3
P09769	Tyrosine-protein kinase Fgr OS=Homo sapiens (Human) OX=9606 GN=FGR PE=1 SV=2	33.695	15	8	19	7	529	59.4	5.59	125	8	0	1.009	2.284	1.182	2.458	3.513	2.722	0.836	4.248	2.245	3.321	3.431	2.099	0.656	0.31	0.533	1.043	0.821	1	1	1	1	1	1	1	1	1	1	1	1	1	1	1	1	1	149.2	150.6	176.3
Sequence	Modifications	Qvality q-value	# Protein Groups	# Proteins	# PSMs	Master Protein Accessions	# Missed Cleavages	Theo. MH+ [Da]	Abundance Ratio: (1 cMo, 50000) / (1 cMo, 2500)	Abundance Ratio: (3 ncMo, 50000) / (1 cMo, 50000)	Abundance Ratio: (2 iMo, 2500) / (1 cMo, 2500)	Abundance Ratio: (2 iMo, 50000) / (1 cMo, 50000)	Abundance Ratio: (3 ncMo, 2500) / (1 cMo, 2500)	Abundance Ratio: (4 Tcell PB, 2500) / (1 cMo, 2500)	Abundance Ratio: (4 Tcell PB, 50000) / (1 cMo, 50000)	Abundance Ratio: (5 MAC, 2500) / (1 cMo, 2500)	Abundance Ratio: (5 MAC, 50000) / (1 cMo, 50000)	Abundance Ratio: (6 Tcell Glioma, 2500) / (1 cMo, 2500)	Abundance Ratio: (6 Tcell Glioma, 50000) / (1 cMo, 50000)	Abundance Ratio: (7 Reference, 2500) / (1 cMo, 2500)	Abundance Ratio: (7 Reference, 50000) / (1 cMo, 50000)	Abundance Ratio: (8 Empty, Empty) / (1 cMo, 2500)	Abundance Ratio: (8 Empty, Empty) / (1 cMo, 50000)	Abundance Ratio: (2 iMo, 50000) / (4 Tcell PB, 50000)	Abundance Ratio: (3 ncMo, 2500) / (4 Tcell PB, 2500)	Abundance Ratio: (6 Tcell Glioma, 50000) / (4 Tcell PB, 50000)	Abundance Ratio Adj. P-Value: (3 ncMo, 50000) / (1 cMo, 50000)	Abundance Ratio Adj. P-Value: (2 iMo, 2500) / (1 cMo, 2500)	Abundance Ratio Adj. P-Value: (2 iMo, 50000) / (1 cMo, 50000)	Abundance Ratio Adj. P-Value: (3 ncMo, 2500) / (1 cMo, 2500)	Abundance Ratio Adj. P-Value: (4 Tcell PB, 2500) / (1 cMo, 2500)	Abundance Ratio Adj. P-Value: (4 Tcell PB, 50000) / (1 cMo, 50000)	Abundance Ratio Adj. P-Value: (5 MAC, 2500) / (1 cMo, 2500)	Abundance Ratio Adj. P-Value: (5 MAC, 50000) / (1 cMo, 50000)	Abundance Ratio Adj. P-Value: (6 Tcell Glioma, 2500) / (1 cMo, 2500)	Abundance Ratio Adj. P-Value: (6 Tcell Glioma, 50000) / (1 cMo, 50000)	Abundance Ratio Adj. P-Value: (7 Reference, 2500) / (1 cMo, 2500)	Abundance Ratio Adj. P-Value: (7 Reference, 50000) / (1 cMo, 50000)	Abundance Ratio Adj. P-Value: (8 Empty, Empty) / (1 cMo, 2500)	Abundance Ratio Adj. P-Value: (8 Empty, Empty) / (1 cMo, 50000)	Abundance Ratio Adj. P-Value: (2 iMo, 50000) / (4 Tcell PB, 50000)	Abundance Ratio Adj. P-Value: (3 ncMo, 2500) / (4 Tcell PB, 2500)	Abundance Ratio Adj. P-Value: (6 Tcell Glioma, 50000) / (4 Tcell PB, 50000)	Abundances (Grouped): 1 cMo, 50000	Abundances (Grouped): 2 iMo, 2500	Abundances (Grouped): 2 iMo, 50000	Abundances (Grouped): 3 ncMo, 2500	Abundances (Grouped): 3 ncMo, 50000	Abundances (Grouped): 4 Tcell PB, 2500
SYGAADHYGPDPTK	1xTMTPro [K14]; 1xTMTPro [N-Term]	1.34221e-05	1	1	4	P09769	0	2087.07	2.249	1.704	2.412	1.789	3.852	3.324	0.737	3.003	0.686	3.144	0.791	1.199	0.461	3.19	1.419	2.428	1.159	1.073	1	1	1	0.65924	0.874169	1	0.970794		0.723812		1	1			1	1		216.8	232.6	388	371.4	369.5	320.5
EDAGLEGDFR	1xTMTPro [N-Term]	1.34221e-05	1	1	4	P09769	0	1412.7	0.01	100	0.847	100	1.738	1.336	100	1.081	100	1.077	100	0.254	100	2.256	100	0.749	1.301	0.884		1		1	1		1		1		1				1	1	1		496.8	437.7	1019.3	1592.1	783.3
AANILVGER	1xTMTPro [N-Term]	5.20064e-05	1	1	1	P09769	0	1246.74
KLEPVATAK	2xTMTPro [K1; K9]; 1xTMTPro [N-Term]	5.20064e-05	1	1	1	P09769	1	1869.2
IADFGLAR	1xTMTPro [N-Term]	0.00019969	5	14	4	P06239; P07948; P06241; P09769; P08631	0	1166.69	4.843	1.852	2.367	0.824	1.224	1.008	0.763	2.858	0.65	0.53	0.01	3.111	1.483	0.01	0.01	1.079	1.215	0.01	1	1			1	1	1		1		1	1						67.4	33	55.5	17.1	124.9	14
TLKPGTMSPK	1xOxidation [M7]; 2xTMTPro [K3; K10]; 1xTMTPro [N-Term]	0.00369179	1	1	3	P09769	0	1988.2	0.978	1.127	0.301	0.571	2.054	0.51	0.513	0.592	0.831	0.974	0.01	0.67	0.963	3.347	3.424	1.113	4.029	0.01	1	1		1	1	1	1		1		1	1				1		103.9	32	59.3	218.2	117	54.2
AFLEEAQVMK	1xOxidation [M9]; 1xTMTPro [K10]; 1xTMTPro [N-Term]	0.00575258	1	1	1	P09769	0	1790
NPEGQDLR	1xTMTPro [N-Term]	0.00768235	1	1	1	P09769	0	1232.66	0.01	100	0.976	100	1.842	0.01	100	0.01		0.01	100	0.46	100	0.01		0.353	100	0.915		1		1											1				362.1	149.6	683.3	1098.2
O43148	mRNA cap guanine-N7 methyltransferase OS=Homo sapiens (Human) OX=9606 GN=RNMT PE=1 SV=1	34.737	17	7	8	7	476	54.8	6.61	36	7	0	0.271	1.558	0.402	1.232	0.911	0.391	0.945	0.583	1.75	0.752	3.308	0.832	0.464	0.656	0.815	1.194	0.778	1	1	1	1	1	1	1	1	1	1	1	1	1	1	1	1	1	469.2	127.3	188.5
Sequence	Modifications	Qvality q-value	# Protein Groups	# Proteins	# PSMs	Master Protein Accessions	# Missed Cleavages	Theo. MH+ [Da]	Abundance Ratio: (1 cMo, 50000) / (1 cMo, 2500)	Abundance Ratio: (3 ncMo, 50000) / (1 cMo, 50000)	Abundance Ratio: (2 iMo, 2500) / (1 cMo, 2500)	Abundance Ratio: (2 iMo, 50000) / (1 cMo, 50000)	Abundance Ratio: (3 ncMo, 2500) / (1 cMo, 2500)	Abundance Ratio: (4 Tcell PB, 2500) / (1 cMo, 2500)	Abundance Ratio: (4 Tcell PB, 50000) / (1 cMo, 50000)	Abundance Ratio: (5 MAC, 2500) / (1 cMo, 2500)	Abundance Ratio: (5 MAC, 50000) / (1 cMo, 50000)	Abundance Ratio: (6 Tcell Glioma, 2500) / (1 cMo, 2500)	Abundance Ratio: (6 Tcell Glioma, 50000) / (1 cMo, 50000)	Abundance Ratio: (7 Reference, 2500) / (1 cMo, 2500)	Abundance Ratio: (7 Reference, 50000) / (1 cMo, 50000)	Abundance Ratio: (8 Empty, Empty) / (1 cMo, 2500)	Abundance Ratio: (8 Empty, Empty) / (1 cMo, 50000)	Abundance Ratio: (2 iMo, 50000) / (4 Tcell PB, 50000)	Abundance Ratio: (3 ncMo, 2500) / (4 Tcell PB, 2500)	Abundance Ratio: (6 Tcell Glioma, 50000) / (4 Tcell PB, 50000)	Abundance Ratio Adj. P-Value: (3 ncMo, 50000) / (1 cMo, 50000)	Abundance Ratio Adj. P-Value: (2 iMo, 2500) / (1 cMo, 2500)	Abundance Ratio Adj. P-Value: (2 iMo, 50000) / (1 cMo, 50000)	Abundance Ratio Adj. P-Value: (3 ncMo, 2500) / (1 cMo, 2500)	Abundance Ratio Adj. P-Value: (4 Tcell PB, 2500) / (1 cMo, 2500)	Abundance Ratio Adj. P-Value: (4 Tcell PB, 50000) / (1 cMo, 50000)	Abundance Ratio Adj. P-Value: (5 MAC, 2500) / (1 cMo, 2500)	Abundance Ratio Adj. P-Value: (5 MAC, 50000) / (1 cMo, 50000)	Abundance Ratio Adj. P-Value: (6 Tcell Glioma, 2500) / (1 cMo, 2500)	Abundance Ratio Adj. P-Value: (6 Tcell Glioma, 50000) / (1 cMo, 50000)	Abundance Ratio Adj. P-Value: (7 Reference, 2500) / (1 cMo, 2500)	Abundance Ratio Adj. P-Value: (7 Reference, 50000) / (1 cMo, 50000)	Abundance Ratio Adj. P-Value: (8 Empty, Empty) / (1 cMo, 2500)	Abundance Ratio Adj. P-Value: (8 Empty, Empty) / (1 cMo, 50000)	Abundance Ratio Adj. P-Value: (2 iMo, 50000) / (4 Tcell PB, 50000)	Abundance Ratio Adj. P-Value: (3 ncMo, 2500) / (4 Tcell PB, 2500)	Abundance Ratio Adj. P-Value: (6 Tcell Glioma, 50000) / (4 Tcell PB, 50000)	Abundances (Grouped): 1 cMo, 50000	Abundances (Grouped): 2 iMo, 2500	Abundances (Grouped): 2 iMo, 50000	Abundances (Grouped): 3 ncMo, 2500	Abundances (Grouped): 3 ncMo, 50000	Abundances (Grouped): 4 Tcell PB, 2500
SSTGDGTQNK	1xTMTPro [K10]; 1xTMTPro [N-Term]	1.34221e-05	1	1	2	O43148	0	1602.86	0.271	1.558	0.402	0.819	0.911	0.236	0.945	0.257	1.077	0.203	0.01	0.259	0.785	0.01	0.01	0.867	3.86	0.01	1	1		1	1	1	1		0.852307		0.972331	1				1		127.3	188.5	104.3	427.6	198.3	110.8
ASVNSETESSFNINENTTASGTGLSEK	1xTMTPro [K27]; 1xTMTPro [N-Term]	1.34221e-05	1	1	1	O43148	0	3382.67
IALEDVPEKQK	2xTMTPro [K9; K11]; 1xTMTPro [N-Term]	5.20064e-05	1	1	1	O43148	1	2182.33
DITVLDLGCGK	1xCarbamidomethyl [C9]; 1xTMTPro [K11]; 1xTMTPro [N-Term]	0.000131834	1	1	1	O43148	0	1799.02
ESSSCGK	1xCarbamidomethyl [C5]; 1xTMTPro [K7]; 1xTMTPro [N-Term]	0.00060048	1	1	1	O43148	0	1362.72
VDDYEHAAK	1xTMTPro [K9]; 1xTMTPro [N-Term]	0.000699319	1	1	1	O43148	0	1655.89				100		100		100	100	100	100	100	100			100	0.01	100																				216.1			314.5
EFEDDLVK	1xTMTPro [K8]; 1xTMTPro [N-Term]	0.00187909	1	1	1	O43148	0	1602.89
Q0VDG4	Secernin-3 OS=Homo sapiens (Human) OX=9606 GN=SCRN3 PE=1 SV=1	4.544	4	3	7	2	424	48.5	5.55	22	3	0	100	0.758		0.01		100	0.587	100	0.761	100	0.01		100	0.097	1.416	0.01	0.955		1					1							0.191719					94.9
Sequence	Modifications	Qvality q-value	# Protein Groups	# Proteins	# PSMs	Master Protein Accessions	# Missed Cleavages	Theo. MH+ [Da]	Abundance Ratio: (1 cMo, 50000) / (1 cMo, 2500)	Abundance Ratio: (3 ncMo, 50000) / (1 cMo, 50000)	Abundance Ratio: (2 iMo, 2500) / (1 cMo, 2500)	Abundance Ratio: (2 iMo, 50000) / (1 cMo, 50000)	Abundance Ratio: (3 ncMo, 2500) / (1 cMo, 2500)	Abundance Ratio: (4 Tcell PB, 2500) / (1 cMo, 2500)	Abundance Ratio: (4 Tcell PB, 50000) / (1 cMo, 50000)	Abundance Ratio: (5 MAC, 2500) / (1 cMo, 2500)	Abundance Ratio: (5 MAC, 50000) / (1 cMo, 50000)	Abundance Ratio: (6 Tcell Glioma, 2500) / (1 cMo, 2500)	Abundance Ratio: (6 Tcell Glioma, 50000) / (1 cMo, 50000)	Abundance Ratio: (7 Reference, 2500) / (1 cMo, 2500)	Abundance Ratio: (7 Reference, 50000) / (1 cMo, 50000)	Abundance Ratio: (8 Empty, Empty) / (1 cMo, 2500)	Abundance Ratio: (8 Empty, Empty) / (1 cMo, 50000)	Abundance Ratio: (2 iMo, 50000) / (4 Tcell PB, 50000)	Abundance Ratio: (3 ncMo, 2500) / (4 Tcell PB, 2500)	Abundance Ratio: (6 Tcell Glioma, 50000) / (4 Tcell PB, 50000)	Abundance Ratio Adj. P-Value: (3 ncMo, 50000) / (1 cMo, 50000)	Abundance Ratio Adj. P-Value: (2 iMo, 2500) / (1 cMo, 2500)	Abundance Ratio Adj. P-Value: (2 iMo, 50000) / (1 cMo, 50000)	Abundance Ratio Adj. P-Value: (3 ncMo, 2500) / (1 cMo, 2500)	Abundance Ratio Adj. P-Value: (4 Tcell PB, 2500) / (1 cMo, 2500)	Abundance Ratio Adj. P-Value: (4 Tcell PB, 50000) / (1 cMo, 50000)	Abundance Ratio Adj. P-Value: (5 MAC, 2500) / (1 cMo, 2500)	Abundance Ratio Adj. P-Value: (5 MAC, 50000) / (1 cMo, 50000)	Abundance Ratio Adj. P-Value: (6 Tcell Glioma, 2500) / (1 cMo, 2500)	Abundance Ratio Adj. P-Value: (6 Tcell Glioma, 50000) / (1 cMo, 50000)	Abundance Ratio Adj. P-Value: (7 Reference, 2500) / (1 cMo, 2500)	Abundance Ratio Adj. P-Value: (7 Reference, 50000) / (1 cMo, 50000)	Abundance Ratio Adj. P-Value: (8 Empty, Empty) / (1 cMo, 2500)	Abundance Ratio Adj. P-Value: (8 Empty, Empty) / (1 cMo, 50000)	Abundance Ratio Adj. P-Value: (2 iMo, 50000) / (4 Tcell PB, 50000)	Abundance Ratio Adj. P-Value: (3 ncMo, 2500) / (4 Tcell PB, 2500)	Abundance Ratio Adj. P-Value: (6 Tcell Glioma, 50000) / (4 Tcell PB, 50000)	Abundances (Grouped): 1 cMo, 50000	Abundances (Grouped): 2 iMo, 2500	Abundances (Grouped): 2 iMo, 50000	Abundances (Grouped): 3 ncMo, 2500	Abundances (Grouped): 3 ncMo, 50000	Abundances (Grouped): 4 Tcell PB, 2500
EHPDMR	1xTMTPro [N-Term]	0.00261237	1	1	2	Q0VDG4	0	1088.55
HPLYQK	1xTMTPro [K6]; 1xTMTPro [N-Term]	0.00506928	1	1	1	Q0VDG4	0	1393.84	100	0.758		0.01		100	0.587	100	0.761	100	0.01	100	1.054		0.01	0.01	0.01	0.01	1					1												94.9				72	573.9
YWAAEK	1xTMTPro [K6]; 1xTMTPro [N-Term]	0.00759669	2	2	4	Q12765; Q0VDG4	0	1375.79	0.819	3.022	0.589	0.988	0.727	0.626	0.768	0.877	2.486	0.506	0.585	0.714	0.662	0.01	0.01	1.287	1.162	0.763	0.000162069	1	1	1	1	1	1	0.00506858	0.0425185	1	1	1			1	1	1	151.1	108.8	149.3	134.3	456.7	115.5
Q13107	Ubiquitin carboxyl-terminal hydrolase 4 OS=Homo sapiens (Human) OX=9606 GN=USP4 PE=1 SV=3	12.468	4	5	14	4	963	108.5	5.71	48	5	0	0.573	0.951	0.377	1.16	0.387	0.384	0.753	0.736	0.891	0.787	1.195	1.764	1.408	1.124	0.693	0.87	1.122	1	1	1	1	1	1	1	1	1	1	1	1	1	1	1	1	1	232	132.9	87.4
Sequence	Modifications	Qvality q-value	# Protein Groups	# Proteins	# PSMs	Master Protein Accessions	# Missed Cleavages	Theo. MH+ [Da]	Abundance Ratio: (1 cMo, 50000) / (1 cMo, 2500)	Abundance Ratio: (3 ncMo, 50000) / (1 cMo, 50000)	Abundance Ratio: (2 iMo, 2500) / (1 cMo, 2500)	Abundance Ratio: (2 iMo, 50000) / (1 cMo, 50000)	Abundance Ratio: (3 ncMo, 2500) / (1 cMo, 2500)	Abundance Ratio: (4 Tcell PB, 2500) / (1 cMo, 2500)	Abundance Ratio: (4 Tcell PB, 50000) / (1 cMo, 50000)	Abundance Ratio: (5 MAC, 2500) / (1 cMo, 2500)	Abundance Ratio: (5 MAC, 50000) / (1 cMo, 50000)	Abundance Ratio: (6 Tcell Glioma, 2500) / (1 cMo, 2500)	Abundance Ratio: (6 Tcell Glioma, 50000) / (1 cMo, 50000)	Abundance Ratio: (7 Reference, 2500) / (1 cMo, 2500)	Abundance Ratio: (7 Reference, 50000) / (1 cMo, 50000)	Abundance Ratio: (8 Empty, Empty) / (1 cMo, 2500)	Abundance Ratio: (8 Empty, Empty) / (1 cMo, 50000)	Abundance Ratio: (2 iMo, 50000) / (4 Tcell PB, 50000)	Abundance Ratio: (3 ncMo, 2500) / (4 Tcell PB, 2500)	Abundance Ratio: (6 Tcell Glioma, 50000) / (4 Tcell PB, 50000)	Abundance Ratio Adj. P-Value: (3 ncMo, 50000) / (1 cMo, 50000)	Abundance Ratio Adj. P-Value: (2 iMo, 2500) / (1 cMo, 2500)	Abundance Ratio Adj. P-Value: (2 iMo, 50000) / (1 cMo, 50000)	Abundance Ratio Adj. P-Value: (3 ncMo, 2500) / (1 cMo, 2500)	Abundance Ratio Adj. P-Value: (4 Tcell PB, 2500) / (1 cMo, 2500)	Abundance Ratio Adj. P-Value: (4 Tcell PB, 50000) / (1 cMo, 50000)	Abundance Ratio Adj. P-Value: (5 MAC, 2500) / (1 cMo, 2500)	Abundance Ratio Adj. P-Value: (5 MAC, 50000) / (1 cMo, 50000)	Abundance Ratio Adj. P-Value: (6 Tcell Glioma, 2500) / (1 cMo, 2500)	Abundance Ratio Adj. P-Value: (6 Tcell Glioma, 50000) / (1 cMo, 50000)	Abundance Ratio Adj. P-Value: (7 Reference, 2500) / (1 cMo, 2500)	Abundance Ratio Adj. P-Value: (7 Reference, 50000) / (1 cMo, 50000)	Abundance Ratio Adj. P-Value: (8 Empty, Empty) / (1 cMo, 2500)	Abundance Ratio Adj. P-Value: (8 Empty, Empty) / (1 cMo, 50000)	Abundance Ratio Adj. P-Value: (2 iMo, 50000) / (4 Tcell PB, 50000)	Abundance Ratio Adj. P-Value: (3 ncMo, 2500) / (4 Tcell PB, 2500)	Abundance Ratio Adj. P-Value: (6 Tcell Glioma, 50000) / (4 Tcell PB, 50000)	Abundances (Grouped): 1 cMo, 50000	Abundances (Grouped): 2 iMo, 2500	Abundances (Grouped): 2 iMo, 50000	Abundances (Grouped): 3 ncMo, 2500	Abundances (Grouped): 3 ncMo, 50000	Abundances (Grouped): 4 Tcell PB, 2500
STLVCPECAK	2xCarbamidomethyl [C5; C8]; 1xTMTPro [K10]; 1xTMTPro [N-Term]	9.27818e-05	2	2	1	Q9Y4E8; Q13107	0	1772.95	0.888	1.057	0.847	1.031	0.596	0.01	1.273	0.01	0.01	0.01	0.01	0.922	1.114	0.01	0.01	0.81	100	0.01	1	1		1		1												89.8	85.6	92.6	60.2	94.9
DAHVAPR	1xTMTPro [N-Term]	0.00019969	1	1	5	Q13107	0	1069.61	0.01	100	0.605	100	0.255	0.366	100	0.22	100	0.293	100	0.199	100	0.01		1.767	0.698	0.842		1		1	1		0.367184		0.613468		0.202941				1	1	1		402.3	222.3	169.7	178.8	243.3
SSTAPSR	1xTMTPro [N-Term]	0.00178967	1	1	2	Q13107	0	1009.56
EAWENHR	1xTMTPro [N-Term]	0.00293676	1	1	1	Q13107	0	1245.63				100		100		100	100	100	100	100	100			100	0.01	100																				351			569.4
HQQATK	1xTMTPro [K6]; 1xTMTPro [N-Term]	0.00322751	1	1	5	Q13107	0	1320.79	1.012	0.912	0.407	0.8	0.454	0.38	0.68	0.515	0.746	0.365	0.623	0.567	0.752	0.51	0.503	1.176	1.195	0.915	1	0.502839	1	1	0.471635	1	1	1	0.0922034	1	1	1			1	1	1	132.9	53.4	106.3	59.6	121.2	49.9
P00751	Complement factor B OS=Homo sapiens (Human) OX=9606 GN=CFB PE=1 SV=2	11.333	5	3	3	3	764	85.5	7.06	0	3	0	100	0.795		2.52		100	0.957	100	1.859	100	2.272	100	100	0.358	0.783	0.653	0.812		1		1			1		1		1			1	1	1	1		70.9
Sequence	Modifications	Qvality q-value	# Protein Groups	# Proteins	# PSMs	Master Protein Accessions	# Missed Cleavages	Theo. MH+ [Da]	Abundance Ratio: (1 cMo, 50000) / (1 cMo, 2500)	Abundance Ratio: (3 ncMo, 50000) / (1 cMo, 50000)	Abundance Ratio: (2 iMo, 2500) / (1 cMo, 2500)	Abundance Ratio: (2 iMo, 50000) / (1 cMo, 50000)	Abundance Ratio: (3 ncMo, 2500) / (1 cMo, 2500)	Abundance Ratio: (4 Tcell PB, 2500) / (1 cMo, 2500)	Abundance Ratio: (4 Tcell PB, 50000) / (1 cMo, 50000)	Abundance Ratio: (5 MAC, 2500) / (1 cMo, 2500)	Abundance Ratio: (5 MAC, 50000) / (1 cMo, 50000)	Abundance Ratio: (6 Tcell Glioma, 2500) / (1 cMo, 2500)	Abundance Ratio: (6 Tcell Glioma, 50000) / (1 cMo, 50000)	Abundance Ratio: (7 Reference, 2500) / (1 cMo, 2500)	Abundance Ratio: (7 Reference, 50000) / (1 cMo, 50000)	Abundance Ratio: (8 Empty, Empty) / (1 cMo, 2500)	Abundance Ratio: (8 Empty, Empty) / (1 cMo, 50000)	Abundance Ratio: (2 iMo, 50000) / (4 Tcell PB, 50000)	Abundance Ratio: (3 ncMo, 2500) / (4 Tcell PB, 2500)	Abundance Ratio: (6 Tcell Glioma, 50000) / (4 Tcell PB, 50000)	Abundance Ratio Adj. P-Value: (3 ncMo, 50000) / (1 cMo, 50000)	Abundance Ratio Adj. P-Value: (2 iMo, 2500) / (1 cMo, 2500)	Abundance Ratio Adj. P-Value: (2 iMo, 50000) / (1 cMo, 50000)	Abundance Ratio Adj. P-Value: (3 ncMo, 2500) / (1 cMo, 2500)	Abundance Ratio Adj. P-Value: (4 Tcell PB, 2500) / (1 cMo, 2500)	Abundance Ratio Adj. P-Value: (4 Tcell PB, 50000) / (1 cMo, 50000)	Abundance Ratio Adj. P-Value: (5 MAC, 2500) / (1 cMo, 2500)	Abundance Ratio Adj. P-Value: (5 MAC, 50000) / (1 cMo, 50000)	Abundance Ratio Adj. P-Value: (6 Tcell Glioma, 2500) / (1 cMo, 2500)	Abundance Ratio Adj. P-Value: (6 Tcell Glioma, 50000) / (1 cMo, 50000)	Abundance Ratio Adj. P-Value: (7 Reference, 2500) / (1 cMo, 2500)	Abundance Ratio Adj. P-Value: (7 Reference, 50000) / (1 cMo, 50000)	Abundance Ratio Adj. P-Value: (8 Empty, Empty) / (1 cMo, 2500)	Abundance Ratio Adj. P-Value: (8 Empty, Empty) / (1 cMo, 50000)	Abundance Ratio Adj. P-Value: (2 iMo, 50000) / (4 Tcell PB, 50000)	Abundance Ratio Adj. P-Value: (3 ncMo, 2500) / (4 Tcell PB, 2500)	Abundance Ratio Adj. P-Value: (6 Tcell Glioma, 50000) / (4 Tcell PB, 50000)	Abundances (Grouped): 1 cMo, 50000	Abundances (Grouped): 2 iMo, 2500	Abundances (Grouped): 2 iMo, 50000	Abundances (Grouped): 3 ncMo, 2500	Abundances (Grouped): 3 ncMo, 50000	Abundances (Grouped): 4 Tcell PB, 2500
VSEADSSNADWVTK	1xTMTPro [K14]; 1xTMTPro [N-Term]	1.34221e-05	1	1	1	P00751	0	2117.1	100	0.795		0.01		100	0.957	100	0.809	100	0.01	100	1.41		0.01	0.01	0.01	0.01	1					1												70.9				56.4	112.1
FLCTGGVSPYADPNTCR	2xCarbamidomethyl [C3; C16]; 1xTMTPro [N-Term]	0.000167227	1	1	1	P00751	0	2219.05				100		100		100	100	100	100	100	100			100	0.01	100																				178.7			373.6
QVPAHAR	1xTMTPro [N-Term]	0.00600649	1	1	1	P00751	0	1082.64
Q05397	Focal adhesion kinase 1 OS=Homo sapiens (Human) OX=9606 GN=PTK2 PE=1 SV=2	53.214	10	8	28	7	1052	119.2	6.62	198	8	0	1.062	0.615	1.067	0.627	0.863	0.841	0.68	0.465	0.239	0.602	0.363	0.624	0.756	0.859	0.546	0.64	1.001	1	1	1	1	1	1	1	1	1	1	1	1	1	1	1	1	1	52.6	55.9	56.1
Sequence	Modifications	Qvality q-value	# Protein Groups	# Proteins	# PSMs	Master Protein Accessions	# Missed Cleavages	Theo. MH+ [Da]	Abundance Ratio: (1 cMo, 50000) / (1 cMo, 2500)	Abundance Ratio: (3 ncMo, 50000) / (1 cMo, 50000)	Abundance Ratio: (2 iMo, 2500) / (1 cMo, 2500)	Abundance Ratio: (2 iMo, 50000) / (1 cMo, 50000)	Abundance Ratio: (3 ncMo, 2500) / (1 cMo, 2500)	Abundance Ratio: (4 Tcell PB, 2500) / (1 cMo, 2500)	Abundance Ratio: (4 Tcell PB, 50000) / (1 cMo, 50000)	Abundance Ratio: (5 MAC, 2500) / (1 cMo, 2500)	Abundance Ratio: (5 MAC, 50000) / (1 cMo, 50000)	Abundance Ratio: (6 Tcell Glioma, 2500) / (1 cMo, 2500)	Abundance Ratio: (6 Tcell Glioma, 50000) / (1 cMo, 50000)	Abundance Ratio: (7 Reference, 2500) / (1 cMo, 2500)	Abundance Ratio: (7 Reference, 50000) / (1 cMo, 50000)	Abundance Ratio: (8 Empty, Empty) / (1 cMo, 2500)	Abundance Ratio: (8 Empty, Empty) / (1 cMo, 50000)	Abundance Ratio: (2 iMo, 50000) / (4 Tcell PB, 50000)	Abundance Ratio: (3 ncMo, 2500) / (4 Tcell PB, 2500)	Abundance Ratio: (6 Tcell Glioma, 50000) / (4 Tcell PB, 50000)	Abundance Ratio Adj. P-Value: (3 ncMo, 50000) / (1 cMo, 50000)	Abundance Ratio Adj. P-Value: (2 iMo, 2500) / (1 cMo, 2500)	Abundance Ratio Adj. P-Value: (2 iMo, 50000) / (1 cMo, 50000)	Abundance Ratio Adj. P-Value: (3 ncMo, 2500) / (1 cMo, 2500)	Abundance Ratio Adj. P-Value: (4 Tcell PB, 2500) / (1 cMo, 2500)	Abundance Ratio Adj. P-Value: (4 Tcell PB, 50000) / (1 cMo, 50000)	Abundance Ratio Adj. P-Value: (5 MAC, 2500) / (1 cMo, 2500)	Abundance Ratio Adj. P-Value: (5 MAC, 50000) / (1 cMo, 50000)	Abundance Ratio Adj. P-Value: (6 Tcell Glioma, 2500) / (1 cMo, 2500)	Abundance Ratio Adj. P-Value: (6 Tcell Glioma, 50000) / (1 cMo, 50000)	Abundance Ratio Adj. P-Value: (7 Reference, 2500) / (1 cMo, 2500)	Abundance Ratio Adj. P-Value: (7 Reference, 50000) / (1 cMo, 50000)	Abundance Ratio Adj. P-Value: (8 Empty, Empty) / (1 cMo, 2500)	Abundance Ratio Adj. P-Value: (8 Empty, Empty) / (1 cMo, 50000)	Abundance Ratio Adj. P-Value: (2 iMo, 50000) / (4 Tcell PB, 50000)	Abundance Ratio Adj. P-Value: (3 ncMo, 2500) / (4 Tcell PB, 2500)	Abundance Ratio Adj. P-Value: (6 Tcell Glioma, 50000) / (4 Tcell PB, 50000)	Abundances (Grouped): 1 cMo, 50000	Abundances (Grouped): 2 iMo, 2500	Abundances (Grouped): 2 iMo, 50000	Abundances (Grouped): 3 ncMo, 2500	Abundances (Grouped): 3 ncMo, 50000	Abundances (Grouped): 4 Tcell PB, 2500
GIGQVLPTHLMEER	1xTMTPro [N-Term]	1.34221e-05	1	1	2	Q05397	0	1884.03	0.592	1.03	0.895	1.273	0.777	0.01	1.466	0.01	0.01	0.01	0.01	0.691	1.157	0.01	0.01	0.868	100	0.01	1	1				1												86.4	130.7	110	113.4	89.1
THAVSVSETDDYAEIIDEEDTYTMPSTR	1xTMTPro [N-Term]	1.34221e-05	1	1	3	Q05397	0	3479.6	100	0.879	100	1.476	100	100	1.249	100	0.51	100	0.01	100	1.204		0.01	1.182	2.27	0.01	1					1						1						83.1	178.5	122.6	373.4	73	164.5
AQLSTILEEEKAQQEER	1xTMTPro [K11]; 1xTMTPro [N-Term]	1.34221e-05	1	1	3	Q05397	1	2610.42	3.665	0.622	5.999	0.937	3.075	4.516	0.496	2.461	0.366	2.601	0.556	11.865	2.746	11.631	3.174	1.89	0.681	1.122	1		1			0.635466		0.231006		1		0.379947			0.206414	1	1	36.4	59.6	34.1	30.6	22.7	44.9
LQPQEISPPPTANLDR	1xTMTPro [N-Term]	5.20064e-05	1	1	2	Q05397	0	2080.14
HGDATDVR	1xTMTPro [N-Term]	9.27818e-05	1	1	3	Q05397	0	1174.61
QQQEMEEDQR	1xTMTPro [N-Term]	0.000730082	1	1	1	Q05397	0	1624.76	0.01	100	5.23	100	5.86	0.01	100	0.01		0.01	100	1.404	100	22.172	100	1.577	100	2.241															1				222.1	71	248.9	69.9
ALPSIPK	1xTMTPro [K7]; 1xTMTPro [N-Term]	0.00136177	1	1	4	Q05397	0	1333.87	1.268	0.695	0.734	0.96	0.825	0.922	0.767	1.033	0.77	1.437	0.01	1.861	1.58	7.526	5.934	1.252	0.894	0.01	1	1			1	1	1		1		0.116219	0.871176						63.3	36.6	60.7	41.2	44	46
AQQEER	1xTMTPro [N-Term]	0.00498577	2	2	10	Q05397; P55008	0	1064.57	0.777	6.881	0.649	0.94	1.286	1.344	0.707	0.921	3.607	0.672	0.401	0.286	0.293	0.913	1.176	1.33	0.957	0.568	0.239623	1	1	1	1	1	1	0.177621	1	1	1	1			1	1	1	340.8	284.6	320.5	564.2	2345	589.5
Q8WZA0	Protein LZIC OS=Homo sapiens (Human) OX=9606 GN=LZIC PE=1 SV=1	14.504	14	3	7	3	190	21.5	4.94	21	3	0	1.218	1.068	1.136	0.921	1.844	3.074	1.593	2.643	1.605	2.954	1.385	0.987	0.705	0.631	0.74	0.571	0.866	1	1	1	1	1	0.309531	1	0.41991	1	0.0674283	1	1	1	1	1	1	1	97.7	119	111
Sequence	Modifications	Qvality q-value	# Protein Groups	# Proteins	# PSMs	Master Protein Accessions	# Missed Cleavages	Theo. MH+ [Da]	Abundance Ratio: (1 cMo, 50000) / (1 cMo, 2500)	Abundance Ratio: (3 ncMo, 50000) / (1 cMo, 50000)	Abundance Ratio: (2 iMo, 2500) / (1 cMo, 2500)	Abundance Ratio: (2 iMo, 50000) / (1 cMo, 50000)	Abundance Ratio: (3 ncMo, 2500) / (1 cMo, 2500)	Abundance Ratio: (4 Tcell PB, 2500) / (1 cMo, 2500)	Abundance Ratio: (4 Tcell PB, 50000) / (1 cMo, 50000)	Abundance Ratio: (5 MAC, 2500) / (1 cMo, 2500)	Abundance Ratio: (5 MAC, 50000) / (1 cMo, 50000)	Abundance Ratio: (6 Tcell Glioma, 2500) / (1 cMo, 2500)	Abundance Ratio: (6 Tcell Glioma, 50000) / (1 cMo, 50000)	Abundance Ratio: (7 Reference, 2500) / (1 cMo, 2500)	Abundance Ratio: (7 Reference, 50000) / (1 cMo, 50000)	Abundance Ratio: (8 Empty, Empty) / (1 cMo, 2500)	Abundance Ratio: (8 Empty, Empty) / (1 cMo, 50000)	Abundance Ratio: (2 iMo, 50000) / (4 Tcell PB, 50000)	Abundance Ratio: (3 ncMo, 2500) / (4 Tcell PB, 2500)	Abundance Ratio: (6 Tcell Glioma, 50000) / (4 Tcell PB, 50000)	Abundance Ratio Adj. P-Value: (3 ncMo, 50000) / (1 cMo, 50000)	Abundance Ratio Adj. P-Value: (2 iMo, 2500) / (1 cMo, 2500)	Abundance Ratio Adj. P-Value: (2 iMo, 50000) / (1 cMo, 50000)	Abundance Ratio Adj. P-Value: (3 ncMo, 2500) / (1 cMo, 2500)	Abundance Ratio Adj. P-Value: (4 Tcell PB, 2500) / (1 cMo, 2500)	Abundance Ratio Adj. P-Value: (4 Tcell PB, 50000) / (1 cMo, 50000)	Abundance Ratio Adj. P-Value: (5 MAC, 2500) / (1 cMo, 2500)	Abundance Ratio Adj. P-Value: (5 MAC, 50000) / (1 cMo, 50000)	Abundance Ratio Adj. P-Value: (6 Tcell Glioma, 2500) / (1 cMo, 2500)	Abundance Ratio Adj. P-Value: (6 Tcell Glioma, 50000) / (1 cMo, 50000)	Abundance Ratio Adj. P-Value: (7 Reference, 2500) / (1 cMo, 2500)	Abundance Ratio Adj. P-Value: (7 Reference, 50000) / (1 cMo, 50000)	Abundance Ratio Adj. P-Value: (8 Empty, Empty) / (1 cMo, 2500)	Abundance Ratio Adj. P-Value: (8 Empty, Empty) / (1 cMo, 50000)	Abundance Ratio Adj. P-Value: (2 iMo, 50000) / (4 Tcell PB, 50000)	Abundance Ratio Adj. P-Value: (3 ncMo, 2500) / (4 Tcell PB, 2500)	Abundance Ratio Adj. P-Value: (6 Tcell Glioma, 50000) / (4 Tcell PB, 50000)	Abundances (Grouped): 1 cMo, 50000	Abundances (Grouped): 2 iMo, 2500	Abundances (Grouped): 2 iMo, 50000	Abundances (Grouped): 3 ncMo, 2500	Abundances (Grouped): 3 ncMo, 50000	Abundances (Grouped): 4 Tcell PB, 2500
VSTDLGSGDK	1xTMTPro [K10]; 1xTMTPro [N-Term]	1.34221e-05	1	1	2	Q8WZA0	0	1586.89	0.724	1.648	1.017	1.345	2.01	0.01	2.676	0.01	0.01	0.01	2.155	0.961	1.391	0.01	0.01	0.503	100	0.806	1	1	1	1		0.990584					1	1			1			71.9	100.9	96.7	199.5	118.4
QNLEEQLDR	1xTMTPro [N-Term]	5.20064e-05	1	1	1	Q8WZA0	0	1448.77				100		100		100	100	100	100	100	100			100	0.01	100																				271.6			471.2
DLYTQQK	1xTMTPro [K7]; 1xTMTPro [N-Term]	0.000567518	1	1	4	Q8WZA0	0	1503.87	1.446	1.113	1.902	0.88	1.699	3.437	1.52	2.87	1.35	3.333	1.278	1.481	0.806	0.01	0.01	0.579	0.494	0.84	1	1	1	1	0.39253	1	0.438856	1	0.096983	1	1	1			1	1	1	124.1	163.3	109.3	145.9	138.2	295.1
Q9HB19	Pleckstrin homology domain-containing family A member 2 OS=Homo sapiens (Human) OX=9606 GN=PLEKHA2 PE=1 SV=2	9.45	7	3	4	3	425	47.2	8.66	38	3	0				100		100		100	100	100	100	100		0.01	1.22	1.041	0.96															1	1
Sequence	Modifications	Qvality q-value	# Protein Groups	# Proteins	# PSMs	Master Protein Accessions	# Missed Cleavages	Theo. MH+ [Da]	Abundance Ratio: (1 cMo, 50000) / (1 cMo, 2500)	Abundance Ratio: (3 ncMo, 50000) / (1 cMo, 50000)	Abundance Ratio: (2 iMo, 2500) / (1 cMo, 2500)	Abundance Ratio: (2 iMo, 50000) / (1 cMo, 50000)	Abundance Ratio: (3 ncMo, 2500) / (1 cMo, 2500)	Abundance Ratio: (4 Tcell PB, 2500) / (1 cMo, 2500)	Abundance Ratio: (4 Tcell PB, 50000) / (1 cMo, 50000)	Abundance Ratio: (5 MAC, 2500) / (1 cMo, 2500)	Abundance Ratio: (5 MAC, 50000) / (1 cMo, 50000)	Abundance Ratio: (6 Tcell Glioma, 2500) / (1 cMo, 2500)	Abundance Ratio: (6 Tcell Glioma, 50000) / (1 cMo, 50000)	Abundance Ratio: (7 Reference, 2500) / (1 cMo, 2500)	Abundance Ratio: (7 Reference, 50000) / (1 cMo, 50000)	Abundance Ratio: (8 Empty, Empty) / (1 cMo, 2500)	Abundance Ratio: (8 Empty, Empty) / (1 cMo, 50000)	Abundance Ratio: (2 iMo, 50000) / (4 Tcell PB, 50000)	Abundance Ratio: (3 ncMo, 2500) / (4 Tcell PB, 2500)	Abundance Ratio: (6 Tcell Glioma, 50000) / (4 Tcell PB, 50000)	Abundance Ratio Adj. P-Value: (3 ncMo, 50000) / (1 cMo, 50000)	Abundance Ratio Adj. P-Value: (2 iMo, 2500) / (1 cMo, 2500)	Abundance Ratio Adj. P-Value: (2 iMo, 50000) / (1 cMo, 50000)	Abundance Ratio Adj. P-Value: (3 ncMo, 2500) / (1 cMo, 2500)	Abundance Ratio Adj. P-Value: (4 Tcell PB, 2500) / (1 cMo, 2500)	Abundance Ratio Adj. P-Value: (4 Tcell PB, 50000) / (1 cMo, 50000)	Abundance Ratio Adj. P-Value: (5 MAC, 2500) / (1 cMo, 2500)	Abundance Ratio Adj. P-Value: (5 MAC, 50000) / (1 cMo, 50000)	Abundance Ratio Adj. P-Value: (6 Tcell Glioma, 2500) / (1 cMo, 2500)	Abundance Ratio Adj. P-Value: (6 Tcell Glioma, 50000) / (1 cMo, 50000)	Abundance Ratio Adj. P-Value: (7 Reference, 2500) / (1 cMo, 2500)	Abundance Ratio Adj. P-Value: (7 Reference, 50000) / (1 cMo, 50000)	Abundance Ratio Adj. P-Value: (8 Empty, Empty) / (1 cMo, 2500)	Abundance Ratio Adj. P-Value: (8 Empty, Empty) / (1 cMo, 50000)	Abundance Ratio Adj. P-Value: (2 iMo, 50000) / (4 Tcell PB, 50000)	Abundance Ratio Adj. P-Value: (3 ncMo, 2500) / (4 Tcell PB, 2500)	Abundance Ratio Adj. P-Value: (6 Tcell Glioma, 50000) / (4 Tcell PB, 50000)	Abundances (Grouped): 1 cMo, 50000	Abundances (Grouped): 2 iMo, 2500	Abundances (Grouped): 2 iMo, 50000	Abundances (Grouped): 3 ncMo, 2500	Abundances (Grouped): 3 ncMo, 50000	Abundances (Grouped): 4 Tcell PB, 2500
SLAAPPALEK	1xTMTPro [K10]; 1xTMTPro [N-Term]	5.20064e-05	1	1	2	Q9HB19	0	1604.99				100		100		100	100	100	100	100	100			100	0.01	100																				87.9			79.4
YFLQANDQK	1xTMTPro [K9]; 1xTMTPro [N-Term]	0.000339621	1	1	1	Q9HB19	0	1734.97
GGGLPMTTEVLK	1xTMTPro [K12]; 1xTMTPro [N-Term]	0.00269827	1	1	1	Q9HB19	0	1811.06
Q5T5Y3	Calmodulin-regulated spectrin-associated protein 1 OS=Homo sapiens (Human) OX=9606 GN=CAMSAP1 PE=1 SV=2	18.491	3	5	10	4	1602	177.9	6.73	21	5	0	0.894	1.18	1.306	1.184	2.975	1.006	0.935	1.09	0.714	0.739	1.159	0.81	0.354	0.831	0.585	1.402	0.928	1	1	1	1	1	1	1	1	1	1	1	1	1	1	1	1	1	172.5	154.1	225.2
Sequence	Modifications	Qvality q-value	# Protein Groups	# Proteins	# PSMs	Master Protein Accessions	# Missed Cleavages	Theo. MH+ [Da]	Abundance Ratio: (1 cMo, 50000) / (1 cMo, 2500)	Abundance Ratio: (3 ncMo, 50000) / (1 cMo, 50000)	Abundance Ratio: (2 iMo, 2500) / (1 cMo, 2500)	Abundance Ratio: (2 iMo, 50000) / (1 cMo, 50000)	Abundance Ratio: (3 ncMo, 2500) / (1 cMo, 2500)	Abundance Ratio: (4 Tcell PB, 2500) / (1 cMo, 2500)	Abundance Ratio: (4 Tcell PB, 50000) / (1 cMo, 50000)	Abundance Ratio: (5 MAC, 2500) / (1 cMo, 2500)	Abundance Ratio: (5 MAC, 50000) / (1 cMo, 50000)	Abundance Ratio: (6 Tcell Glioma, 2500) / (1 cMo, 2500)	Abundance Ratio: (6 Tcell Glioma, 50000) / (1 cMo, 50000)	Abundance Ratio: (7 Reference, 2500) / (1 cMo, 2500)	Abundance Ratio: (7 Reference, 50000) / (1 cMo, 50000)	Abundance Ratio: (8 Empty, Empty) / (1 cMo, 2500)	Abundance Ratio: (8 Empty, Empty) / (1 cMo, 50000)	Abundance Ratio: (2 iMo, 50000) / (4 Tcell PB, 50000)	Abundance Ratio: (3 ncMo, 2500) / (4 Tcell PB, 2500)	Abundance Ratio: (6 Tcell Glioma, 50000) / (4 Tcell PB, 50000)	Abundance Ratio Adj. P-Value: (3 ncMo, 50000) / (1 cMo, 50000)	Abundance Ratio Adj. P-Value: (2 iMo, 2500) / (1 cMo, 2500)	Abundance Ratio Adj. P-Value: (2 iMo, 50000) / (1 cMo, 50000)	Abundance Ratio Adj. P-Value: (3 ncMo, 2500) / (1 cMo, 2500)	Abundance Ratio Adj. P-Value: (4 Tcell PB, 2500) / (1 cMo, 2500)	Abundance Ratio Adj. P-Value: (4 Tcell PB, 50000) / (1 cMo, 50000)	Abundance Ratio Adj. P-Value: (5 MAC, 2500) / (1 cMo, 2500)	Abundance Ratio Adj. P-Value: (5 MAC, 50000) / (1 cMo, 50000)	Abundance Ratio Adj. P-Value: (6 Tcell Glioma, 2500) / (1 cMo, 2500)	Abundance Ratio Adj. P-Value: (6 Tcell Glioma, 50000) / (1 cMo, 50000)	Abundance Ratio Adj. P-Value: (7 Reference, 2500) / (1 cMo, 2500)	Abundance Ratio Adj. P-Value: (7 Reference, 50000) / (1 cMo, 50000)	Abundance Ratio Adj. P-Value: (8 Empty, Empty) / (1 cMo, 2500)	Abundance Ratio Adj. P-Value: (8 Empty, Empty) / (1 cMo, 50000)	Abundance Ratio Adj. P-Value: (2 iMo, 50000) / (4 Tcell PB, 50000)	Abundance Ratio Adj. P-Value: (3 ncMo, 2500) / (4 Tcell PB, 2500)	Abundance Ratio Adj. P-Value: (6 Tcell Glioma, 50000) / (4 Tcell PB, 50000)	Abundances (Grouped): 1 cMo, 50000	Abundances (Grouped): 2 iMo, 2500	Abundances (Grouped): 2 iMo, 50000	Abundances (Grouped): 3 ncMo, 2500	Abundances (Grouped): 3 ncMo, 50000	Abundances (Grouped): 4 Tcell PB, 2500
SIQGEDIPDQR	1xTMTPro [N-Term]	5.20064e-05	1	1	2	Q5T5Y3	0	1561.81	0.01	100	0.475	100	0.945	0.072	100	0.141	100	0.109	100	0.11	100	0.01		0.937	13.088	0.652															1	0.385601	1		556.3	256.6	1107.9	383	84.6
ESVPVEEPLR	1xTMTPro [N-Term]	5.20064e-05	1	1	1	Q5T5Y3	0	1458.81	0.01	100	1.448	100	4.022	0.01	100	0.01		0.01	100	2.087	100	0.01		0.651	100	1.515				1											1				81.3	83.3	225.8	184.9
TPTDPGLDSALEPSGDPHGK	1xTMTPro [K20]; 1xTMTPro [N-Term]	0.000167227	1	1	1	Q5T5Y3	0	2599.35	100	0.799		0.01		100	0.697	100	0.705	100	0.01	100	0.649		0.01	0.01	0.01	0.01	1					1												154.1				123.1	181.8
DRPQGSSR	1xTMTPro [N-Term]	0.00617327	1	1	2	Q5T5Y3	0	1206.65
VVASVK	1xTMTPro [K6]; 1xTMTPro [N-Term]	0.00931191	2	2	4	Q5T5Y3; P12270	0	1210.8	1.587	0.01	1.062	0.775	0.769	1.189	0.01	1.181	1.217	1.092	1.318	1.656	1.232	0.01	0.01	100	0.646	100								1		1		1				1		81.2	54.3	62.9	39.3		60.8
P61266	Syntaxin-1B OS=Homo sapiens (Human) OX=9606 GN=STX1B PE=1 SV=1	30.592	12	3	10	2	288	33.2	5.38	169	3	1	0.516	1.531	0.9	1.674	1.664	0.507	1.541	0.431	0.923	0.542	1.127	0.959	0.475	1.567	1.104	1.072	0.869	1	1	1	1	1	1	1	1	1	1	1	1	1	1	1	1	1	68.4	35.3	61.5
Sequence	Modifications	Qvality q-value	# Protein Groups	# Proteins	# PSMs	Master Protein Accessions	# Missed Cleavages	Theo. MH+ [Da]	Abundance Ratio: (1 cMo, 50000) / (1 cMo, 2500)	Abundance Ratio: (3 ncMo, 50000) / (1 cMo, 50000)	Abundance Ratio: (2 iMo, 2500) / (1 cMo, 2500)	Abundance Ratio: (2 iMo, 50000) / (1 cMo, 50000)	Abundance Ratio: (3 ncMo, 2500) / (1 cMo, 2500)	Abundance Ratio: (4 Tcell PB, 2500) / (1 cMo, 2500)	Abundance Ratio: (4 Tcell PB, 50000) / (1 cMo, 50000)	Abundance Ratio: (5 MAC, 2500) / (1 cMo, 2500)	Abundance Ratio: (5 MAC, 50000) / (1 cMo, 50000)	Abundance Ratio: (6 Tcell Glioma, 2500) / (1 cMo, 2500)	Abundance Ratio: (6 Tcell Glioma, 50000) / (1 cMo, 50000)	Abundance Ratio: (7 Reference, 2500) / (1 cMo, 2500)	Abundance Ratio: (7 Reference, 50000) / (1 cMo, 50000)	Abundance Ratio: (8 Empty, Empty) / (1 cMo, 2500)	Abundance Ratio: (8 Empty, Empty) / (1 cMo, 50000)	Abundance Ratio: (2 iMo, 50000) / (4 Tcell PB, 50000)	Abundance Ratio: (3 ncMo, 2500) / (4 Tcell PB, 2500)	Abundance Ratio: (6 Tcell Glioma, 50000) / (4 Tcell PB, 50000)	Abundance Ratio Adj. P-Value: (3 ncMo, 50000) / (1 cMo, 50000)	Abundance Ratio Adj. P-Value: (2 iMo, 2500) / (1 cMo, 2500)	Abundance Ratio Adj. P-Value: (2 iMo, 50000) / (1 cMo, 50000)	Abundance Ratio Adj. P-Value: (3 ncMo, 2500) / (1 cMo, 2500)	Abundance Ratio Adj. P-Value: (4 Tcell PB, 2500) / (1 cMo, 2500)	Abundance Ratio Adj. P-Value: (4 Tcell PB, 50000) / (1 cMo, 50000)	Abundance Ratio Adj. P-Value: (5 MAC, 2500) / (1 cMo, 2500)	Abundance Ratio Adj. P-Value: (5 MAC, 50000) / (1 cMo, 50000)	Abundance Ratio Adj. P-Value: (6 Tcell Glioma, 2500) / (1 cMo, 2500)	Abundance Ratio Adj. P-Value: (6 Tcell Glioma, 50000) / (1 cMo, 50000)	Abundance Ratio Adj. P-Value: (7 Reference, 2500) / (1 cMo, 2500)	Abundance Ratio Adj. P-Value: (7 Reference, 50000) / (1 cMo, 50000)	Abundance Ratio Adj. P-Value: (8 Empty, Empty) / (1 cMo, 2500)	Abundance Ratio Adj. P-Value: (8 Empty, Empty) / (1 cMo, 50000)	Abundance Ratio Adj. P-Value: (2 iMo, 50000) / (4 Tcell PB, 50000)	Abundance Ratio Adj. P-Value: (3 ncMo, 2500) / (4 Tcell PB, 2500)	Abundance Ratio Adj. P-Value: (6 Tcell Glioma, 50000) / (4 Tcell PB, 50000)	Abundances (Grouped): 1 cMo, 50000	Abundances (Grouped): 2 iMo, 2500	Abundances (Grouped): 2 iMo, 50000	Abundances (Grouped): 3 ncMo, 2500	Abundances (Grouped): 3 ncMo, 50000	Abundances (Grouped): 4 Tcell PB, 2500
QHSAILAAPNPDEK	1xTMTPro [K14]; 1xTMTPro [N-Term]	1.34221e-05	1	1	1	P61266	0	2099.17
AIEQSIEQEEGLNR	1xTMTPro [N-Term]	1.34221e-05	1	1	7	P61266	0	1920	0.436	2.083	0.666	2.116	1.769	0.784	1.931	0.666	1.687	0.838	2.06	2.605	5.182	0.01	0.01	1.096	2.258	1.067	1	1	1	1	1	1	1	1	1	1	1	0.778258			1	1	1	19.3	29.5	40.8	78.3	40.2	34.7
QLEITGR	1xTMTPro [N-Term]	0.00206364	2	3	2	P61266; Q16623	0	1120.66	0.627	1.047	1.532	1.114	1.582	0.01	1.155	0.01	0.01	0.01	1.28	1.28	1.839	6.238	9.956	0.965	100	1.109	1	1	1	1		1					1	1			1			54.4	132.9	60.6	137.2	56.9
Q9HAN9	Nicotinamide/nicotinic acid mononucleotide adenylyltransferase 1 OS=Homo sapiens (Human) OX=9606 GN=NMNAT1 PE=1 SV=1	7.652	10	2	4	2	279	31.9	8.87	25	2	0	1.233	2.172	1.184	0.283	0.333	0.763	0.764	0.996	1.536	0.668	0.629	0.295	8.037	1.234	1.901	1.16	0.615	1	1	1	1	1	1	1	1	1	1	1	1	1	1	1	1	1	228.8	282	271.1
Sequence	Modifications	Qvality q-value	# Protein Groups	# Proteins	# PSMs	Master Protein Accessions	# Missed Cleavages	Theo. MH+ [Da]	Abundance Ratio: (1 cMo, 50000) / (1 cMo, 2500)	Abundance Ratio: (3 ncMo, 50000) / (1 cMo, 50000)	Abundance Ratio: (2 iMo, 2500) / (1 cMo, 2500)	Abundance Ratio: (2 iMo, 50000) / (1 cMo, 50000)	Abundance Ratio: (3 ncMo, 2500) / (1 cMo, 2500)	Abundance Ratio: (4 Tcell PB, 2500) / (1 cMo, 2500)	Abundance Ratio: (4 Tcell PB, 50000) / (1 cMo, 50000)	Abundance Ratio: (5 MAC, 2500) / (1 cMo, 2500)	Abundance Ratio: (5 MAC, 50000) / (1 cMo, 50000)	Abundance Ratio: (6 Tcell Glioma, 2500) / (1 cMo, 2500)	Abundance Ratio: (6 Tcell Glioma, 50000) / (1 cMo, 50000)	Abundance Ratio: (7 Reference, 2500) / (1 cMo, 2500)	Abundance Ratio: (7 Reference, 50000) / (1 cMo, 50000)	Abundance Ratio: (8 Empty, Empty) / (1 cMo, 2500)	Abundance Ratio: (8 Empty, Empty) / (1 cMo, 50000)	Abundance Ratio: (2 iMo, 50000) / (4 Tcell PB, 50000)	Abundance Ratio: (3 ncMo, 2500) / (4 Tcell PB, 2500)	Abundance Ratio: (6 Tcell Glioma, 50000) / (4 Tcell PB, 50000)	Abundance Ratio Adj. P-Value: (3 ncMo, 50000) / (1 cMo, 50000)	Abundance Ratio Adj. P-Value: (2 iMo, 2500) / (1 cMo, 2500)	Abundance Ratio Adj. P-Value: (2 iMo, 50000) / (1 cMo, 50000)	Abundance Ratio Adj. P-Value: (3 ncMo, 2500) / (1 cMo, 2500)	Abundance Ratio Adj. P-Value: (4 Tcell PB, 2500) / (1 cMo, 2500)	Abundance Ratio Adj. P-Value: (4 Tcell PB, 50000) / (1 cMo, 50000)	Abundance Ratio Adj. P-Value: (5 MAC, 2500) / (1 cMo, 2500)	Abundance Ratio Adj. P-Value: (5 MAC, 50000) / (1 cMo, 50000)	Abundance Ratio Adj. P-Value: (6 Tcell Glioma, 2500) / (1 cMo, 2500)	Abundance Ratio Adj. P-Value: (6 Tcell Glioma, 50000) / (1 cMo, 50000)	Abundance Ratio Adj. P-Value: (7 Reference, 2500) / (1 cMo, 2500)	Abundance Ratio Adj. P-Value: (7 Reference, 50000) / (1 cMo, 50000)	Abundance Ratio Adj. P-Value: (8 Empty, Empty) / (1 cMo, 2500)	Abundance Ratio Adj. P-Value: (8 Empty, Empty) / (1 cMo, 50000)	Abundance Ratio Adj. P-Value: (2 iMo, 50000) / (4 Tcell PB, 50000)	Abundance Ratio Adj. P-Value: (3 ncMo, 2500) / (4 Tcell PB, 2500)	Abundance Ratio Adj. P-Value: (6 Tcell Glioma, 50000) / (4 Tcell PB, 50000)	Abundances (Grouped): 1 cMo, 50000	Abundances (Grouped): 2 iMo, 2500	Abundances (Grouped): 2 iMo, 50000	Abundances (Grouped): 3 ncMo, 2500	Abundances (Grouped): 3 ncMo, 50000	Abundances (Grouped): 4 Tcell PB, 2500
LEASDCDHQQNSPTLERPGR	1xCarbamidomethyl [C6]; 1xTMTPro [N-Term]	5.20064e-05	1	1	1	Q9HAN9	0	2614.26	0.01	100	0.422	100	0.626	0.01	100	0.01		0.01	100	0.789	100	1.436	100	1.096	100	1.034				1											1				49.3	63.7	73.1	70.7
AGNDAQK	1xTMTPro [K7]; 1xTMTPro [N-Term]	0.00130881	1	1	3	Q9HAN9	0	1311.75	0.429	2.266	0.459	0.931	0.3	0.266	0.804	0.347	1.536	0.233	0.675	0.248	0.355	0.01	0.01	1.158	1.13	0.84	1	1	1		0.0293707	1	0.23245	1	0.00226767	1	0.00682412	0.0570296			1		1	282	301.7	262.7	197.4	639.1	174.6
Q9UJ41	Rab5 GDP/GTP exchange factor OS=Homo sapiens (Human) OX=9606 GN=RABGEF1 PE=1 SV=3	19.912	7	2	6	2	491	56.9	7.02	272	2	0	1.182	1.329	1.891	1.425	1.872	1.212	1.339	2.051	1.369	2.09	2.082	0.891	0.839	1.305	0.789	1.177	0.76	1	1	1	1	1	1	1	1	1	1	1	1	1	1	1	1	1	89.4	105.7	169.1
Sequence	Modifications	Qvality q-value	# Protein Groups	# Proteins	# PSMs	Master Protein Accessions	# Missed Cleavages	Theo. MH+ [Da]	Abundance Ratio: (1 cMo, 50000) / (1 cMo, 2500)	Abundance Ratio: (3 ncMo, 50000) / (1 cMo, 50000)	Abundance Ratio: (2 iMo, 2500) / (1 cMo, 2500)	Abundance Ratio: (2 iMo, 50000) / (1 cMo, 50000)	Abundance Ratio: (3 ncMo, 2500) / (1 cMo, 2500)	Abundance Ratio: (4 Tcell PB, 2500) / (1 cMo, 2500)	Abundance Ratio: (4 Tcell PB, 50000) / (1 cMo, 50000)	Abundance Ratio: (5 MAC, 2500) / (1 cMo, 2500)	Abundance Ratio: (5 MAC, 50000) / (1 cMo, 50000)	Abundance Ratio: (6 Tcell Glioma, 2500) / (1 cMo, 2500)	Abundance Ratio: (6 Tcell Glioma, 50000) / (1 cMo, 50000)	Abundance Ratio: (7 Reference, 2500) / (1 cMo, 2500)	Abundance Ratio: (7 Reference, 50000) / (1 cMo, 50000)	Abundance Ratio: (8 Empty, Empty) / (1 cMo, 2500)	Abundance Ratio: (8 Empty, Empty) / (1 cMo, 50000)	Abundance Ratio: (2 iMo, 50000) / (4 Tcell PB, 50000)	Abundance Ratio: (3 ncMo, 2500) / (4 Tcell PB, 2500)	Abundance Ratio: (6 Tcell Glioma, 50000) / (4 Tcell PB, 50000)	Abundance Ratio Adj. P-Value: (3 ncMo, 50000) / (1 cMo, 50000)	Abundance Ratio Adj. P-Value: (2 iMo, 2500) / (1 cMo, 2500)	Abundance Ratio Adj. P-Value: (2 iMo, 50000) / (1 cMo, 50000)	Abundance Ratio Adj. P-Value: (3 ncMo, 2500) / (1 cMo, 2500)	Abundance Ratio Adj. P-Value: (4 Tcell PB, 2500) / (1 cMo, 2500)	Abundance Ratio Adj. P-Value: (4 Tcell PB, 50000) / (1 cMo, 50000)	Abundance Ratio Adj. P-Value: (5 MAC, 2500) / (1 cMo, 2500)	Abundance Ratio Adj. P-Value: (5 MAC, 50000) / (1 cMo, 50000)	Abundance Ratio Adj. P-Value: (6 Tcell Glioma, 2500) / (1 cMo, 2500)	Abundance Ratio Adj. P-Value: (6 Tcell Glioma, 50000) / (1 cMo, 50000)	Abundance Ratio Adj. P-Value: (7 Reference, 2500) / (1 cMo, 2500)	Abundance Ratio Adj. P-Value: (7 Reference, 50000) / (1 cMo, 50000)	Abundance Ratio Adj. P-Value: (8 Empty, Empty) / (1 cMo, 2500)	Abundance Ratio Adj. P-Value: (8 Empty, Empty) / (1 cMo, 50000)	Abundance Ratio Adj. P-Value: (2 iMo, 50000) / (4 Tcell PB, 50000)	Abundance Ratio Adj. P-Value: (3 ncMo, 2500) / (4 Tcell PB, 2500)	Abundance Ratio Adj. P-Value: (6 Tcell Glioma, 50000) / (4 Tcell PB, 50000)	Abundances (Grouped): 1 cMo, 50000	Abundances (Grouped): 2 iMo, 2500	Abundances (Grouped): 2 iMo, 50000	Abundances (Grouped): 3 ncMo, 2500	Abundances (Grouped): 3 ncMo, 50000	Abundances (Grouped): 4 Tcell PB, 2500
DLSIEEQSECAQDFYHNVAER	1xCarbamidomethyl [C10]; 1xTMTPro [N-Term]	1.34221e-05	1	1	5	Q9UJ41	0	2844.31	1.182	1.329	1.891	1.425	1.872	1.212	1.339	2.051	1.369	2.09	2.082	1.471	0.946	0.01	0.01	1.065	1.544	1.555	1	1	1	1	1	1	0.891973	1	1	1	1	1			1	1	1	105.7	169.1	150.7	167.4	140.5	108.4
QIQEDWELAER	1xTMTPro [N-Term]	5.20064e-05	1	1	1	Q9UJ41	0	1720.88
P30203	T-cell differentiation antigen CD6 OS=Homo sapiens (Human) OX=9606 GN=CD6 PE=1 SV=3	22.284	6	4	5	4	668	71.8	4.92	0	4	0	0.01	100	0.462	100	0.405	0.01	100	0.01		0.01	100	0.461	0.448	100		100	0.941			1		1							1	1					672.5		310.6
Sequence	Modifications	Qvality q-value	# Protein Groups	# Proteins	# PSMs	Master Protein Accessions	# Missed Cleavages	Theo. MH+ [Da]	Abundance Ratio: (1 cMo, 50000) / (1 cMo, 2500)	Abundance Ratio: (3 ncMo, 50000) / (1 cMo, 50000)	Abundance Ratio: (2 iMo, 2500) / (1 cMo, 2500)	Abundance Ratio: (2 iMo, 50000) / (1 cMo, 50000)	Abundance Ratio: (3 ncMo, 2500) / (1 cMo, 2500)	Abundance Ratio: (4 Tcell PB, 2500) / (1 cMo, 2500)	Abundance Ratio: (4 Tcell PB, 50000) / (1 cMo, 50000)	Abundance Ratio: (5 MAC, 2500) / (1 cMo, 2500)	Abundance Ratio: (5 MAC, 50000) / (1 cMo, 50000)	Abundance Ratio: (6 Tcell Glioma, 2500) / (1 cMo, 2500)	Abundance Ratio: (6 Tcell Glioma, 50000) / (1 cMo, 50000)	Abundance Ratio: (7 Reference, 2500) / (1 cMo, 2500)	Abundance Ratio: (7 Reference, 50000) / (1 cMo, 50000)	Abundance Ratio: (8 Empty, Empty) / (1 cMo, 2500)	Abundance Ratio: (8 Empty, Empty) / (1 cMo, 50000)	Abundance Ratio: (2 iMo, 50000) / (4 Tcell PB, 50000)	Abundance Ratio: (3 ncMo, 2500) / (4 Tcell PB, 2500)	Abundance Ratio: (6 Tcell Glioma, 50000) / (4 Tcell PB, 50000)	Abundance Ratio Adj. P-Value: (3 ncMo, 50000) / (1 cMo, 50000)	Abundance Ratio Adj. P-Value: (2 iMo, 2500) / (1 cMo, 2500)	Abundance Ratio Adj. P-Value: (2 iMo, 50000) / (1 cMo, 50000)	Abundance Ratio Adj. P-Value: (3 ncMo, 2500) / (1 cMo, 2500)	Abundance Ratio Adj. P-Value: (4 Tcell PB, 2500) / (1 cMo, 2500)	Abundance Ratio Adj. P-Value: (4 Tcell PB, 50000) / (1 cMo, 50000)	Abundance Ratio Adj. P-Value: (5 MAC, 2500) / (1 cMo, 2500)	Abundance Ratio Adj. P-Value: (5 MAC, 50000) / (1 cMo, 50000)	Abundance Ratio Adj. P-Value: (6 Tcell Glioma, 2500) / (1 cMo, 2500)	Abundance Ratio Adj. P-Value: (6 Tcell Glioma, 50000) / (1 cMo, 50000)	Abundance Ratio Adj. P-Value: (7 Reference, 2500) / (1 cMo, 2500)	Abundance Ratio Adj. P-Value: (7 Reference, 50000) / (1 cMo, 50000)	Abundance Ratio Adj. P-Value: (8 Empty, Empty) / (1 cMo, 2500)	Abundance Ratio Adj. P-Value: (8 Empty, Empty) / (1 cMo, 50000)	Abundance Ratio Adj. P-Value: (2 iMo, 50000) / (4 Tcell PB, 50000)	Abundance Ratio Adj. P-Value: (3 ncMo, 2500) / (4 Tcell PB, 2500)	Abundance Ratio Adj. P-Value: (6 Tcell Glioma, 50000) / (4 Tcell PB, 50000)	Abundances (Grouped): 1 cMo, 50000	Abundances (Grouped): 2 iMo, 2500	Abundances (Grouped): 2 iMo, 50000	Abundances (Grouped): 3 ncMo, 2500	Abundances (Grouped): 3 ncMo, 50000	Abundances (Grouped): 4 Tcell PB, 2500
EDAGAVCSEHQSWR	1xCarbamidomethyl [C7]; 1xTMTPro [N-Term]	1.34221e-05	1	1	1	P30203	0	1935.89
VTDEEVQQSR	1xTMTPro [N-Term]	5.20064e-05	1	1	2	P30203	0	1494.77		100	100	100	100		100				100	100	100			0.099	100	0.577															0.392057				156.6	206.3	710.8	182.1
LCEVVEHACR	2xCarbamidomethyl [C2; C9]; 1xTMTPro [N-Term]	5.20064e-05	1	1	1	P30203	0	1576.79
VTCAENR	1xCarbamidomethyl [C3]; 1xTMTPro [N-Term]	0.00089664	1	1	1	P30203	0	1153.6	0.01	100	0.412	100	0.312	0.01	100	0.01		0.01	100	0.142	100	0.01		0.562	100	0.753		1		1											1				303.6	136.8	229.5	116
Q86VP3	Phosphofurin acidic cluster sorting protein 2 OS=Homo sapiens (Human) OX=9606 GN=PACS2 PE=1 SV=3	15.258	4	2	3	2	889	97.6	6.6	64	2	0		100		100	100	100	100	100	100	100	100	100	0.611	5.305	1.474	1.758	1.131													1		1	1	1
Sequence	Modifications	Qvality q-value	# Protein Groups	# Proteins	# PSMs	Master Protein Accessions	# Missed Cleavages	Theo. MH+ [Da]	Abundance Ratio: (1 cMo, 50000) / (1 cMo, 2500)	Abundance Ratio: (3 ncMo, 50000) / (1 cMo, 50000)	Abundance Ratio: (2 iMo, 2500) / (1 cMo, 2500)	Abundance Ratio: (2 iMo, 50000) / (1 cMo, 50000)	Abundance Ratio: (3 ncMo, 2500) / (1 cMo, 2500)	Abundance Ratio: (4 Tcell PB, 2500) / (1 cMo, 2500)	Abundance Ratio: (4 Tcell PB, 50000) / (1 cMo, 50000)	Abundance Ratio: (5 MAC, 2500) / (1 cMo, 2500)	Abundance Ratio: (5 MAC, 50000) / (1 cMo, 50000)	Abundance Ratio: (6 Tcell Glioma, 2500) / (1 cMo, 2500)	Abundance Ratio: (6 Tcell Glioma, 50000) / (1 cMo, 50000)	Abundance Ratio: (7 Reference, 2500) / (1 cMo, 2500)	Abundance Ratio: (7 Reference, 50000) / (1 cMo, 50000)	Abundance Ratio: (8 Empty, Empty) / (1 cMo, 2500)	Abundance Ratio: (8 Empty, Empty) / (1 cMo, 50000)	Abundance Ratio: (2 iMo, 50000) / (4 Tcell PB, 50000)	Abundance Ratio: (3 ncMo, 2500) / (4 Tcell PB, 2500)	Abundance Ratio: (6 Tcell Glioma, 50000) / (4 Tcell PB, 50000)	Abundance Ratio Adj. P-Value: (3 ncMo, 50000) / (1 cMo, 50000)	Abundance Ratio Adj. P-Value: (2 iMo, 2500) / (1 cMo, 2500)	Abundance Ratio Adj. P-Value: (2 iMo, 50000) / (1 cMo, 50000)	Abundance Ratio Adj. P-Value: (3 ncMo, 2500) / (1 cMo, 2500)	Abundance Ratio Adj. P-Value: (4 Tcell PB, 2500) / (1 cMo, 2500)	Abundance Ratio Adj. P-Value: (4 Tcell PB, 50000) / (1 cMo, 50000)	Abundance Ratio Adj. P-Value: (5 MAC, 2500) / (1 cMo, 2500)	Abundance Ratio Adj. P-Value: (5 MAC, 50000) / (1 cMo, 50000)	Abundance Ratio Adj. P-Value: (6 Tcell Glioma, 2500) / (1 cMo, 2500)	Abundance Ratio Adj. P-Value: (6 Tcell Glioma, 50000) / (1 cMo, 50000)	Abundance Ratio Adj. P-Value: (7 Reference, 2500) / (1 cMo, 2500)	Abundance Ratio Adj. P-Value: (7 Reference, 50000) / (1 cMo, 50000)	Abundance Ratio Adj. P-Value: (8 Empty, Empty) / (1 cMo, 2500)	Abundance Ratio Adj. P-Value: (8 Empty, Empty) / (1 cMo, 50000)	Abundance Ratio Adj. P-Value: (2 iMo, 50000) / (4 Tcell PB, 50000)	Abundance Ratio Adj. P-Value: (3 ncMo, 2500) / (4 Tcell PB, 2500)	Abundance Ratio Adj. P-Value: (6 Tcell Glioma, 50000) / (4 Tcell PB, 50000)	Abundances (Grouped): 1 cMo, 50000	Abundances (Grouped): 2 iMo, 2500	Abundances (Grouped): 2 iMo, 50000	Abundances (Grouped): 3 ncMo, 2500	Abundances (Grouped): 3 ncMo, 50000	Abundances (Grouped): 4 Tcell PB, 2500
EHPGQPEDSPEAEASTLDVFTER	1xTMTPro [N-Term]	1.34221e-05	1	1	1	Q86VP3	0	2845.34		100		100	100		100				100	100	100			0.832	100	1.526															1					58.1	141.9	86.7
QAARPQNER	1xTMTPro [N-Term]	0.00019969	1	1	2	Q86VP3	0	1373.76				100		100		100	100	100	100	100	100			100	0.01	100																				43.5			13.2
Q9BUF5	Tubulin beta-6 chain OS=Homo sapiens (Human) OX=9606 GN=TUBB6 PE=1 SV=1	85.182	23	12	110	2	446	49.8	4.88	803	12	0	1.17	0.945	0.741	1.544	0.919	3.463	1.022	3.238	1.58	3.512	2.271	2.438	1.202	0.345	0.571	0.757	0.767	1	1	1	1	1	1	1	1	1	1	1	1	1	0.93948	1	1	1	119.9	140.2	88.8
Sequence	Modifications	Qvality q-value	# Protein Groups	# Proteins	# PSMs	Master Protein Accessions	# Missed Cleavages	Theo. MH+ [Da]	Abundance Ratio: (1 cMo, 50000) / (1 cMo, 2500)	Abundance Ratio: (3 ncMo, 50000) / (1 cMo, 50000)	Abundance Ratio: (2 iMo, 2500) / (1 cMo, 2500)	Abundance Ratio: (2 iMo, 50000) / (1 cMo, 50000)	Abundance Ratio: (3 ncMo, 2500) / (1 cMo, 2500)	Abundance Ratio: (4 Tcell PB, 2500) / (1 cMo, 2500)	Abundance Ratio: (4 Tcell PB, 50000) / (1 cMo, 50000)	Abundance Ratio: (5 MAC, 2500) / (1 cMo, 2500)	Abundance Ratio: (5 MAC, 50000) / (1 cMo, 50000)	Abundance Ratio: (6 Tcell Glioma, 2500) / (1 cMo, 2500)	Abundance Ratio: (6 Tcell Glioma, 50000) / (1 cMo, 50000)	Abundance Ratio: (7 Reference, 2500) / (1 cMo, 2500)	Abundance Ratio: (7 Reference, 50000) / (1 cMo, 50000)	Abundance Ratio: (8 Empty, Empty) / (1 cMo, 2500)	Abundance Ratio: (8 Empty, Empty) / (1 cMo, 50000)	Abundance Ratio: (2 iMo, 50000) / (4 Tcell PB, 50000)	Abundance Ratio: (3 ncMo, 2500) / (4 Tcell PB, 2500)	Abundance Ratio: (6 Tcell Glioma, 50000) / (4 Tcell PB, 50000)	Abundance Ratio Adj. P-Value: (3 ncMo, 50000) / (1 cMo, 50000)	Abundance Ratio Adj. P-Value: (2 iMo, 2500) / (1 cMo, 2500)	Abundance Ratio Adj. P-Value: (2 iMo, 50000) / (1 cMo, 50000)	Abundance Ratio Adj. P-Value: (3 ncMo, 2500) / (1 cMo, 2500)	Abundance Ratio Adj. P-Value: (4 Tcell PB, 2500) / (1 cMo, 2500)	Abundance Ratio Adj. P-Value: (4 Tcell PB, 50000) / (1 cMo, 50000)	Abundance Ratio Adj. P-Value: (5 MAC, 2500) / (1 cMo, 2500)	Abundance Ratio Adj. P-Value: (5 MAC, 50000) / (1 cMo, 50000)	Abundance Ratio Adj. P-Value: (6 Tcell Glioma, 2500) / (1 cMo, 2500)	Abundance Ratio Adj. P-Value: (6 Tcell Glioma, 50000) / (1 cMo, 50000)	Abundance Ratio Adj. P-Value: (7 Reference, 2500) / (1 cMo, 2500)	Abundance Ratio Adj. P-Value: (7 Reference, 50000) / (1 cMo, 50000)	Abundance Ratio Adj. P-Value: (8 Empty, Empty) / (1 cMo, 2500)	Abundance Ratio Adj. P-Value: (8 Empty, Empty) / (1 cMo, 50000)	Abundance Ratio Adj. P-Value: (2 iMo, 50000) / (4 Tcell PB, 50000)	Abundance Ratio Adj. P-Value: (3 ncMo, 2500) / (4 Tcell PB, 2500)	Abundance Ratio Adj. P-Value: (6 Tcell Glioma, 50000) / (4 Tcell PB, 50000)	Abundances (Grouped): 1 cMo, 50000	Abundances (Grouped): 2 iMo, 2500	Abundances (Grouped): 2 iMo, 50000	Abundances (Grouped): 3 ncMo, 2500	Abundances (Grouped): 3 ncMo, 50000	Abundances (Grouped): 4 Tcell PB, 2500
EVDEQMLAIQSK	1xTMTPro [K12]; 1xTMTPro [N-Term]	1.34221e-05	2	2	5	Q13509; Q9BUF5	0	1999.1	1.138	1.11	1.394	1.29	0.82	2.046	1.04	2.095	2.588	1.585	1.461	3.179	3.08	13.302	11.687	1.241	0.401	1.406	1	1	1		1	1	1	0.108337	1	1	0.195999	0.202182			1		1	32.5	39.8	41.9	23.4	36.1	58.4
AALVDLEPGTMDSVR	1xOxidation [M11]; 1xTMTPro [N-Term]	1.34221e-05	1	1	2	Q9BUF5	0	1893.99	100	0.807		2.134		100	0.658	100	1.004	100	1.443	100	0.453		0.01	3.246	0.01	2.195	1		1			1		1		1		1			1		1	220.7		470.9		178	415
AALVDLEPGTMDSVR	1xTMTPro [N-Term]	1.34221e-05	1	1	5	Q9BUF5	0	1878	0.858	1.126	1.216	1.084	0.179	0.01	1.011	0.01	0.01	0.01	0.01	0.619	0.654	0.01	0.01	1.072	100	0.01	1	1		1		1												152.8	216.6	165.7	31.9	172.1
NMMAACDPR	1xCarbamidomethyl [C6]; 1xOxidation [M]; 1xTMTPro [N-Term]	5.20064e-05	7	9	26	Q13885; Q13509; P04350; Q9BUF5; P07437; P68371; Q9BVA1	0	1385.63	2.582	0.815	1.886	0.817	1.308	1.337	0.888	1.693	0.918	1.19	0.933	1.681	0.6	0.705	0.273	0.92	0.978	1.051	1	1	1	1	1	1	1	1	1	1	1	1			1	1	1	166.8	121.8	136.3	84.5	136	86.4
VAVCDIPPR	1xCarbamidomethyl [C4]; 1xTMTPro [N-Term]	5.20064e-05	3	3	12	Q13509; Q9H4B7; Q9BUF5	0	1330.75	1.242	0.902	1.194	0.959	1.644	1.945	0.932	1.54	0.558	1.481	0.922	1.639	0.928	0.01	0.01	1.03	0.845	0.99	1	1	1	1	0.27187	1	0.793016	0.95658	0.323789	1	0.196763	1			1	1	1	107.7	103.5	103.3	142.5	97.1	168.6
LAVNMVPFPR	1xOxidation [M5]; 1xTMTPro [N-Term]	5.20064e-05	8	10	9	Q13885; Q13509; Q9H4B7; P04350; Q9BUF5; P07437; P68371; Q9BVA1	0	1463.84	2.274	0.728	1.405	0.951	1.671	3.439	3.951	1.734	0.985	1.73	1.289	1.911	0.84	0.01	0.01	0.241	0.486	0.326	1	1	1	1	0.374519	0.0500843	1	1	1	1	1	1			0.0142942	1	1	119	73.5	113.1	87.5	86.7	180
FPGQLNADLR	1xTMTPro [N-Term]	5.20064e-05	8	10	16	Q13885; Q13509; Q9H4B7; P04350; Q9BUF5; P07437; P68371; Q9BVA1	0	1434.8	1.765	0.932	1.458	1.232	1.722	1.371	1.356	1.989	1.832	1.882	1.537	1.797	0.657	0.01	0.01	0.909	1.255	1.134	1	1	1	1	1	1	1	1	1	1	1	1			1	1	1	152.1	125.7	187.4	148.4	141.8	118.2
IMNTFSVMPSPK	1xOxidation [M]; 1xTMTPro [K12]; 1xTMTPro [N-Term]	5.20064e-05	3	3	2	Q13885; Q9BUF5; Q9BVA1	0	1976.08				100		100		100	100	100	100	100	100			100	0.01	100																				80.1			101.8
INVYYNESSSQK	1xTMTPro [K12]; 1xTMTPro [N-Term]	5.20064e-05	1	1	1	Q9BUF5	0	2040.09	0.805	0.911	0.668	1.003	0.973	0.01	1.413	0.01	0.01	0.01	0.01	0.81	1.113	0.01	0.01	0.71	100	0.01	1	1		1		1												89.8	74.5	90.1	108.6	81.8
KLAVNMVPFPR	1xOxidation [M6]; 1xTMTPro [K1]; 1xTMTPro [N-Term]	9.27818e-05	8	10	2	Q13885; Q13509; Q9H4B7; P04350; Q9BUF5; P07437; P68371; Q9BVA1	1	1896.14
NMMAACDPR	1xCarbamidomethyl [C6]; 1xTMTPro [N-Term]	0.000167227	7	9	12	Q13885; Q13509; P04350; Q9BUF5; P07437; P68371; Q9BVA1	0	1369.63	1.719	0.635	0.503	1.076	0.686	0.837	0.57	0.659	0.743	0.527	0.634	1.53	0.906	0.01	0.01	1.889	0.819	1.114	1	1	1	1	1	1	1	1	1	1	1	1			1	1	1	110.4	32.3	118.7	44	70.1	53.7
NMMAACDPR	1xCarbamidomethyl [C6]; 2xOxidation [M2; M3]; 1xTMTPro [N-Term]	0.000567518	7	9	10	Q13885; Q13509; P04350; Q9BUF5; P07437; P68371; Q9BVA1	0	1401.62	1.015	0.719	3.517	1.778	4.098	1.331	0.432	2.114	3.062	1.839	3.213	0.893	0.622	1.036	1.021	4.112	3.079	7.429	1	1	1	1	1	1	1	1	1	1	1	1			1	1	1	160.8	556.9	286	648.9	115.6	210.8
IREEFPDR	1xTMTPro [N-Term]	0.00130881	2	2	2	P04350; Q9BUF5	1	1365.74	0.01	100	0.228	100	0.469	0.01	100	0.01		0.01	100	1.469	100	6.781	100	0.991	100	0.948		1		1											1				15.7	63	32.2	49.7
FPGQLNADLRK	1xTMTPro [K11]; 1xTMTPro [N-Term]	0.00214292	8	10	2	Q13885; Q13509; Q9H4B7; P04350; Q9BUF5; P07437; P68371; Q9BVA1	1	1867.1	6.622	0.778	0.518	0.01	0.01	2.037	0.39	2.755	0.3	4.241	0.243	7.484	0.56	0.01	0.01	0.01	0.01	0.624	1					1		1		1		1					1	178.6	14			139	55
GSQQYR	1xTMTPro [N-Term]	0.0091202	7	9	4	Q13885; Q13509; P04350; Q9BUF5; P07437; P68371; Q9BVA1	0	1042.56	4.101	0.485	4.389	0.01	3.048	1.781	0.31	3.244	0.981	0.723	0.759	3.989	1.094	0.01	0.01	0.01	1.711	2.446	1	1		1	1	1	1	1	1	1	1	1				1	1	91.4	97.8		67.9	44.3	39.7
Q9UNA1	Rho GTPase-activating protein 26 OS=Homo sapiens (Human) OX=9606 GN=ARHGAP26 PE=1 SV=1	9.907	3	2	2	2	814	92.2	6.64	41	2	0	0.01	100	0.573	100	1.084	0.01	100	0.01		0.01	100	0.663	0.415	100		100	0.408			1		1							1	0.530769					470.7		269.7
Sequence	Modifications	Qvality q-value	# Protein Groups	# Proteins	# PSMs	Master Protein Accessions	# Missed Cleavages	Theo. MH+ [Da]	Abundance Ratio: (1 cMo, 50000) / (1 cMo, 2500)	Abundance Ratio: (3 ncMo, 50000) / (1 cMo, 50000)	Abundance Ratio: (2 iMo, 2500) / (1 cMo, 2500)	Abundance Ratio: (2 iMo, 50000) / (1 cMo, 50000)	Abundance Ratio: (3 ncMo, 2500) / (1 cMo, 2500)	Abundance Ratio: (4 Tcell PB, 2500) / (1 cMo, 2500)	Abundance Ratio: (4 Tcell PB, 50000) / (1 cMo, 50000)	Abundance Ratio: (5 MAC, 2500) / (1 cMo, 2500)	Abundance Ratio: (5 MAC, 50000) / (1 cMo, 50000)	Abundance Ratio: (6 Tcell Glioma, 2500) / (1 cMo, 2500)	Abundance Ratio: (6 Tcell Glioma, 50000) / (1 cMo, 50000)	Abundance Ratio: (7 Reference, 2500) / (1 cMo, 2500)	Abundance Ratio: (7 Reference, 50000) / (1 cMo, 50000)	Abundance Ratio: (8 Empty, Empty) / (1 cMo, 2500)	Abundance Ratio: (8 Empty, Empty) / (1 cMo, 50000)	Abundance Ratio: (2 iMo, 50000) / (4 Tcell PB, 50000)	Abundance Ratio: (3 ncMo, 2500) / (4 Tcell PB, 2500)	Abundance Ratio: (6 Tcell Glioma, 50000) / (4 Tcell PB, 50000)	Abundance Ratio Adj. P-Value: (3 ncMo, 50000) / (1 cMo, 50000)	Abundance Ratio Adj. P-Value: (2 iMo, 2500) / (1 cMo, 2500)	Abundance Ratio Adj. P-Value: (2 iMo, 50000) / (1 cMo, 50000)	Abundance Ratio Adj. P-Value: (3 ncMo, 2500) / (1 cMo, 2500)	Abundance Ratio Adj. P-Value: (4 Tcell PB, 2500) / (1 cMo, 2500)	Abundance Ratio Adj. P-Value: (4 Tcell PB, 50000) / (1 cMo, 50000)	Abundance Ratio Adj. P-Value: (5 MAC, 2500) / (1 cMo, 2500)	Abundance Ratio Adj. P-Value: (5 MAC, 50000) / (1 cMo, 50000)	Abundance Ratio Adj. P-Value: (6 Tcell Glioma, 2500) / (1 cMo, 2500)	Abundance Ratio Adj. P-Value: (6 Tcell Glioma, 50000) / (1 cMo, 50000)	Abundance Ratio Adj. P-Value: (7 Reference, 2500) / (1 cMo, 2500)	Abundance Ratio Adj. P-Value: (7 Reference, 50000) / (1 cMo, 50000)	Abundance Ratio Adj. P-Value: (8 Empty, Empty) / (1 cMo, 2500)	Abundance Ratio Adj. P-Value: (8 Empty, Empty) / (1 cMo, 50000)	Abundance Ratio Adj. P-Value: (2 iMo, 50000) / (4 Tcell PB, 50000)	Abundance Ratio Adj. P-Value: (3 ncMo, 2500) / (4 Tcell PB, 2500)	Abundance Ratio Adj. P-Value: (6 Tcell Glioma, 50000) / (4 Tcell PB, 50000)	Abundances (Grouped): 1 cMo, 50000	Abundances (Grouped): 2 iMo, 2500	Abundances (Grouped): 2 iMo, 50000	Abundances (Grouped): 3 ncMo, 2500	Abundances (Grouped): 3 ncMo, 50000	Abundances (Grouped): 4 Tcell PB, 2500
ESQLQEADSQVDLVR	1xTMTPro [N-Term]	1.34221e-05	1	1	1	Q9UNA1	0	2021.05	0.01	100	0.573	100	1.084	0.01	100	0.01		0.01	100	0.521	100	0.01		0.849	100	1.671		1		1											1				269.7	178.7	510.4	211.9
SLISALK	1xTMTPro [K7]; 1xTMTPro [N-Term]	0.00128029	1	1	1	Q9UNA1	0	1339.88
O95613	Pericentrin OS=Homo sapiens (Human) OX=9606 GN=PCNT PE=1 SV=4	14.099	1	3	7	3	3336	377.8	5.55	58	3	0	0.37	2.361	1.033	1.234	4.849	1.639	2.489	1.037	1.125	1.313	3.87	0.441	0.18	0.562	0.401	1.09	0.866	1	1	1	1	1	1	1	1	1	1	1	1	1	1	1	1	1	185.9	68.7	192.1
Sequence	Modifications	Qvality q-value	# Protein Groups	# Proteins	# PSMs	Master Protein Accessions	# Missed Cleavages	Theo. MH+ [Da]	Abundance Ratio: (1 cMo, 50000) / (1 cMo, 2500)	Abundance Ratio: (3 ncMo, 50000) / (1 cMo, 50000)	Abundance Ratio: (2 iMo, 2500) / (1 cMo, 2500)	Abundance Ratio: (2 iMo, 50000) / (1 cMo, 50000)	Abundance Ratio: (3 ncMo, 2500) / (1 cMo, 2500)	Abundance Ratio: (4 Tcell PB, 2500) / (1 cMo, 2500)	Abundance Ratio: (4 Tcell PB, 50000) / (1 cMo, 50000)	Abundance Ratio: (5 MAC, 2500) / (1 cMo, 2500)	Abundance Ratio: (5 MAC, 50000) / (1 cMo, 50000)	Abundance Ratio: (6 Tcell Glioma, 2500) / (1 cMo, 2500)	Abundance Ratio: (6 Tcell Glioma, 50000) / (1 cMo, 50000)	Abundance Ratio: (7 Reference, 2500) / (1 cMo, 2500)	Abundance Ratio: (7 Reference, 50000) / (1 cMo, 50000)	Abundance Ratio: (8 Empty, Empty) / (1 cMo, 2500)	Abundance Ratio: (8 Empty, Empty) / (1 cMo, 50000)	Abundance Ratio: (2 iMo, 50000) / (4 Tcell PB, 50000)	Abundance Ratio: (3 ncMo, 2500) / (4 Tcell PB, 2500)	Abundance Ratio: (6 Tcell Glioma, 50000) / (4 Tcell PB, 50000)	Abundance Ratio Adj. P-Value: (3 ncMo, 50000) / (1 cMo, 50000)	Abundance Ratio Adj. P-Value: (2 iMo, 2500) / (1 cMo, 2500)	Abundance Ratio Adj. P-Value: (2 iMo, 50000) / (1 cMo, 50000)	Abundance Ratio Adj. P-Value: (3 ncMo, 2500) / (1 cMo, 2500)	Abundance Ratio Adj. P-Value: (4 Tcell PB, 2500) / (1 cMo, 2500)	Abundance Ratio Adj. P-Value: (4 Tcell PB, 50000) / (1 cMo, 50000)	Abundance Ratio Adj. P-Value: (5 MAC, 2500) / (1 cMo, 2500)	Abundance Ratio Adj. P-Value: (5 MAC, 50000) / (1 cMo, 50000)	Abundance Ratio Adj. P-Value: (6 Tcell Glioma, 2500) / (1 cMo, 2500)	Abundance Ratio Adj. P-Value: (6 Tcell Glioma, 50000) / (1 cMo, 50000)	Abundance Ratio Adj. P-Value: (7 Reference, 2500) / (1 cMo, 2500)	Abundance Ratio Adj. P-Value: (7 Reference, 50000) / (1 cMo, 50000)	Abundance Ratio Adj. P-Value: (8 Empty, Empty) / (1 cMo, 2500)	Abundance Ratio Adj. P-Value: (8 Empty, Empty) / (1 cMo, 50000)	Abundance Ratio Adj. P-Value: (2 iMo, 50000) / (4 Tcell PB, 50000)	Abundance Ratio Adj. P-Value: (3 ncMo, 2500) / (4 Tcell PB, 2500)	Abundance Ratio Adj. P-Value: (6 Tcell Glioma, 50000) / (4 Tcell PB, 50000)	Abundances (Grouped): 1 cMo, 50000	Abundances (Grouped): 2 iMo, 2500	Abundances (Grouped): 2 iMo, 50000	Abundances (Grouped): 3 ncMo, 2500	Abundances (Grouped): 3 ncMo, 50000	Abundances (Grouped): 4 Tcell PB, 2500
DHVDELEPER	1xTMTPro [N-Term]	5.20064e-05	1	1	2	O95613	0	1542.77
HQSHTAEAGPR	1xTMTPro [N-Term]	5.20064e-05	1	1	3	O95613	0	1494.77	0.01	100	0.735	100	0.284	0.325	100	0.205	100	0.26	100	0.094	100	0.01		0.89	0.875	0.667															1	1	1		690.2	170.7	266.8	131.3	304.8
GEATATDAEAR	1xTMTPro [N-Term]	5.20064e-05	1	1	2	O95613	0	1395.7	0.496	2.381	1.323	1.041	6.774	0.01	2.441	0.01	0.01	0.01	4.099	0.966	1.455	0.01	0.01	0.426	100	1.679	1	1	1	1		1					1	1			1			68.7	183.2	71.6	938.4	163.7
Q8WUA2	Peptidyl-prolyl cis-trans isomerase-like 4 OS=Homo sapiens (Human) OX=9606 GN=PPIL4 PE=1 SV=1	16.347	7	4	4	4	492	57.2	5.92	0	4	0				100		100		100	100	100	100	100		0.01	1.246	1.672	0.758															1	1
Sequence	Modifications	Qvality q-value	# Protein Groups	# Proteins	# PSMs	Master Protein Accessions	# Missed Cleavages	Theo. MH+ [Da]	Abundance Ratio: (1 cMo, 50000) / (1 cMo, 2500)	Abundance Ratio: (3 ncMo, 50000) / (1 cMo, 50000)	Abundance Ratio: (2 iMo, 2500) / (1 cMo, 2500)	Abundance Ratio: (2 iMo, 50000) / (1 cMo, 50000)	Abundance Ratio: (3 ncMo, 2500) / (1 cMo, 2500)	Abundance Ratio: (4 Tcell PB, 2500) / (1 cMo, 2500)	Abundance Ratio: (4 Tcell PB, 50000) / (1 cMo, 50000)	Abundance Ratio: (5 MAC, 2500) / (1 cMo, 2500)	Abundance Ratio: (5 MAC, 50000) / (1 cMo, 50000)	Abundance Ratio: (6 Tcell Glioma, 2500) / (1 cMo, 2500)	Abundance Ratio: (6 Tcell Glioma, 50000) / (1 cMo, 50000)	Abundance Ratio: (7 Reference, 2500) / (1 cMo, 2500)	Abundance Ratio: (7 Reference, 50000) / (1 cMo, 50000)	Abundance Ratio: (8 Empty, Empty) / (1 cMo, 2500)	Abundance Ratio: (8 Empty, Empty) / (1 cMo, 50000)	Abundance Ratio: (2 iMo, 50000) / (4 Tcell PB, 50000)	Abundance Ratio: (3 ncMo, 2500) / (4 Tcell PB, 2500)	Abundance Ratio: (6 Tcell Glioma, 50000) / (4 Tcell PB, 50000)	Abundance Ratio Adj. P-Value: (3 ncMo, 50000) / (1 cMo, 50000)	Abundance Ratio Adj. P-Value: (2 iMo, 2500) / (1 cMo, 2500)	Abundance Ratio Adj. P-Value: (2 iMo, 50000) / (1 cMo, 50000)	Abundance Ratio Adj. P-Value: (3 ncMo, 2500) / (1 cMo, 2500)	Abundance Ratio Adj. P-Value: (4 Tcell PB, 2500) / (1 cMo, 2500)	Abundance Ratio Adj. P-Value: (4 Tcell PB, 50000) / (1 cMo, 50000)	Abundance Ratio Adj. P-Value: (5 MAC, 2500) / (1 cMo, 2500)	Abundance Ratio Adj. P-Value: (5 MAC, 50000) / (1 cMo, 50000)	Abundance Ratio Adj. P-Value: (6 Tcell Glioma, 2500) / (1 cMo, 2500)	Abundance Ratio Adj. P-Value: (6 Tcell Glioma, 50000) / (1 cMo, 50000)	Abundance Ratio Adj. P-Value: (7 Reference, 2500) / (1 cMo, 2500)	Abundance Ratio Adj. P-Value: (7 Reference, 50000) / (1 cMo, 50000)	Abundance Ratio Adj. P-Value: (8 Empty, Empty) / (1 cMo, 2500)	Abundance Ratio Adj. P-Value: (8 Empty, Empty) / (1 cMo, 50000)	Abundance Ratio Adj. P-Value: (2 iMo, 50000) / (4 Tcell PB, 50000)	Abundance Ratio Adj. P-Value: (3 ncMo, 2500) / (4 Tcell PB, 2500)	Abundance Ratio Adj. P-Value: (6 Tcell Glioma, 50000) / (4 Tcell PB, 50000)	Abundances (Grouped): 1 cMo, 50000	Abundances (Grouped): 2 iMo, 2500	Abundances (Grouped): 2 iMo, 50000	Abundances (Grouped): 3 ncMo, 2500	Abundances (Grouped): 3 ncMo, 50000	Abundances (Grouped): 4 Tcell PB, 2500
IGADEEIDDFKGR	1xTMTPro [K11]; 1xTMTPro [N-Term]	1.34221e-05	1	1	1	Q8WUA2	1	2073.11
YDLILDEQAEDSK	1xTMTPro [K13]; 1xTMTPro [N-Term]	5.20064e-05	1	1	1	Q8WUA2	0	2147.14
IGADEEIDDFK	1xTMTPro [K11]; 1xTMTPro [N-Term]	0.000167227	1	1	1	Q8WUA2	0	1859.99
EQLDSGR	1xTMTPro [N-Term]	0.00278782	1	1	1	Q8WUA2	0	1108.59				100		100		100	100	100	100	100	100			100	0.01	100																				223.6			595.1
P50440	Glycine amidinotransferase, mitochondrial OS=Homo sapiens (Human) OX=9606 GN=GATM PE=1 SV=1	16.664	10	5	8	5	423	48.4	8.05	59	5	0	0.146	1.29	0.644	3.815	0.63	1.418	2.426	0.928	5.013	1.014	4.745	0.867	0.3	0.251	0.791	0.685	2.026	0.655127	1	1	1	1	1	1	1	1	1	1	1	1	1	1	1	1	167.3	24.5	107.7
Sequence	Modifications	Qvality q-value	# Protein Groups	# Proteins	# PSMs	Master Protein Accessions	# Missed Cleavages	Theo. MH+ [Da]	Abundance Ratio: (1 cMo, 50000) / (1 cMo, 2500)	Abundance Ratio: (3 ncMo, 50000) / (1 cMo, 50000)	Abundance Ratio: (2 iMo, 2500) / (1 cMo, 2500)	Abundance Ratio: (2 iMo, 50000) / (1 cMo, 50000)	Abundance Ratio: (3 ncMo, 2500) / (1 cMo, 2500)	Abundance Ratio: (4 Tcell PB, 2500) / (1 cMo, 2500)	Abundance Ratio: (4 Tcell PB, 50000) / (1 cMo, 50000)	Abundance Ratio: (5 MAC, 2500) / (1 cMo, 2500)	Abundance Ratio: (5 MAC, 50000) / (1 cMo, 50000)	Abundance Ratio: (6 Tcell Glioma, 2500) / (1 cMo, 2500)	Abundance Ratio: (6 Tcell Glioma, 50000) / (1 cMo, 50000)	Abundance Ratio: (7 Reference, 2500) / (1 cMo, 2500)	Abundance Ratio: (7 Reference, 50000) / (1 cMo, 50000)	Abundance Ratio: (8 Empty, Empty) / (1 cMo, 2500)	Abundance Ratio: (8 Empty, Empty) / (1 cMo, 50000)	Abundance Ratio: (2 iMo, 50000) / (4 Tcell PB, 50000)	Abundance Ratio: (3 ncMo, 2500) / (4 Tcell PB, 2500)	Abundance Ratio: (6 Tcell Glioma, 50000) / (4 Tcell PB, 50000)	Abundance Ratio Adj. P-Value: (3 ncMo, 50000) / (1 cMo, 50000)	Abundance Ratio Adj. P-Value: (2 iMo, 2500) / (1 cMo, 2500)	Abundance Ratio Adj. P-Value: (2 iMo, 50000) / (1 cMo, 50000)	Abundance Ratio Adj. P-Value: (3 ncMo, 2500) / (1 cMo, 2500)	Abundance Ratio Adj. P-Value: (4 Tcell PB, 2500) / (1 cMo, 2500)	Abundance Ratio Adj. P-Value: (4 Tcell PB, 50000) / (1 cMo, 50000)	Abundance Ratio Adj. P-Value: (5 MAC, 2500) / (1 cMo, 2500)	Abundance Ratio Adj. P-Value: (5 MAC, 50000) / (1 cMo, 50000)	Abundance Ratio Adj. P-Value: (6 Tcell Glioma, 2500) / (1 cMo, 2500)	Abundance Ratio Adj. P-Value: (6 Tcell Glioma, 50000) / (1 cMo, 50000)	Abundance Ratio Adj. P-Value: (7 Reference, 2500) / (1 cMo, 2500)	Abundance Ratio Adj. P-Value: (7 Reference, 50000) / (1 cMo, 50000)	Abundance Ratio Adj. P-Value: (8 Empty, Empty) / (1 cMo, 2500)	Abundance Ratio Adj. P-Value: (8 Empty, Empty) / (1 cMo, 50000)	Abundance Ratio Adj. P-Value: (2 iMo, 50000) / (4 Tcell PB, 50000)	Abundance Ratio Adj. P-Value: (3 ncMo, 2500) / (4 Tcell PB, 2500)	Abundance Ratio Adj. P-Value: (6 Tcell Glioma, 50000) / (4 Tcell PB, 50000)	Abundances (Grouped): 1 cMo, 50000	Abundances (Grouped): 2 iMo, 2500	Abundances (Grouped): 2 iMo, 50000	Abundances (Grouped): 3 ncMo, 2500	Abundances (Grouped): 3 ncMo, 50000	Abundances (Grouped): 4 Tcell PB, 2500
VMVDANEVPIQK	1xTMTPro [K12]; 1xTMTPro [N-Term]	1.34221e-05	1	1	2	P50440	0	1951.12
HKLAAQGK	2xTMTPro [K2; K8]; 1xTMTPro [N-Term]	0.000167227	1	1	1	P50440	1	1765.13	0.146	1.29	0.644	2.37	0.63	0.01	2.426	0.01	0.01	0.01	0.01	0.114	4.083	0.01	0.01	0.977	100	0.01	1	1		1		1												24.5	107.7	58	105.4	31.6
LGITTIK	1xTMTPro [K7]; 1xTMTPro [N-Term]	0.000444177	1	1	1	P50440	0	1353.9
HLAPDYR	1xTMTPro [N-Term]	0.000539831	1	1	2	P50440	0	1175.65				100		100		100	100	100	100	100	100			100	0.01	100																				184.4			216.5
GTLQSYLD	1xTMTPro [N-Term]	0.00555103	1	1	2	P50440	0	1200.64				100		100		100	100	100	100	100	100			100	0.01	100																				121.2			253.1
Q96EE3	Nucleoporin SEH1 OS=Homo sapiens (Human) OX=9606 GN=SEH1L PE=1 SV=3	6.975	8	2	2	2	360	39.6	8.09	0	2	0	0.449	1.372	0.856	1.078	0.965	0.01	1.407	0.01	0.01	0.01	0.01	0.565	0.638	100			0.871	0.466999	1	1		1		1						1					239.5	107.5	204.9
Sequence	Modifications	Qvality q-value	# Protein Groups	# Proteins	# PSMs	Master Protein Accessions	# Missed Cleavages	Theo. MH+ [Da]	Abundance Ratio: (1 cMo, 50000) / (1 cMo, 2500)	Abundance Ratio: (3 ncMo, 50000) / (1 cMo, 50000)	Abundance Ratio: (2 iMo, 2500) / (1 cMo, 2500)	Abundance Ratio: (2 iMo, 50000) / (1 cMo, 50000)	Abundance Ratio: (3 ncMo, 2500) / (1 cMo, 2500)	Abundance Ratio: (4 Tcell PB, 2500) / (1 cMo, 2500)	Abundance Ratio: (4 Tcell PB, 50000) / (1 cMo, 50000)	Abundance Ratio: (5 MAC, 2500) / (1 cMo, 2500)	Abundance Ratio: (5 MAC, 50000) / (1 cMo, 50000)	Abundance Ratio: (6 Tcell Glioma, 2500) / (1 cMo, 2500)	Abundance Ratio: (6 Tcell Glioma, 50000) / (1 cMo, 50000)	Abundance Ratio: (7 Reference, 2500) / (1 cMo, 2500)	Abundance Ratio: (7 Reference, 50000) / (1 cMo, 50000)	Abundance Ratio: (8 Empty, Empty) / (1 cMo, 2500)	Abundance Ratio: (8 Empty, Empty) / (1 cMo, 50000)	Abundance Ratio: (2 iMo, 50000) / (4 Tcell PB, 50000)	Abundance Ratio: (3 ncMo, 2500) / (4 Tcell PB, 2500)	Abundance Ratio: (6 Tcell Glioma, 50000) / (4 Tcell PB, 50000)	Abundance Ratio Adj. P-Value: (3 ncMo, 50000) / (1 cMo, 50000)	Abundance Ratio Adj. P-Value: (2 iMo, 2500) / (1 cMo, 2500)	Abundance Ratio Adj. P-Value: (2 iMo, 50000) / (1 cMo, 50000)	Abundance Ratio Adj. P-Value: (3 ncMo, 2500) / (1 cMo, 2500)	Abundance Ratio Adj. P-Value: (4 Tcell PB, 2500) / (1 cMo, 2500)	Abundance Ratio Adj. P-Value: (4 Tcell PB, 50000) / (1 cMo, 50000)	Abundance Ratio Adj. P-Value: (5 MAC, 2500) / (1 cMo, 2500)	Abundance Ratio Adj. P-Value: (5 MAC, 50000) / (1 cMo, 50000)	Abundance Ratio Adj. P-Value: (6 Tcell Glioma, 2500) / (1 cMo, 2500)	Abundance Ratio Adj. P-Value: (6 Tcell Glioma, 50000) / (1 cMo, 50000)	Abundance Ratio Adj. P-Value: (7 Reference, 2500) / (1 cMo, 2500)	Abundance Ratio Adj. P-Value: (7 Reference, 50000) / (1 cMo, 50000)	Abundance Ratio Adj. P-Value: (8 Empty, Empty) / (1 cMo, 2500)	Abundance Ratio Adj. P-Value: (8 Empty, Empty) / (1 cMo, 50000)	Abundance Ratio Adj. P-Value: (2 iMo, 50000) / (4 Tcell PB, 50000)	Abundance Ratio Adj. P-Value: (3 ncMo, 2500) / (4 Tcell PB, 2500)	Abundance Ratio Adj. P-Value: (6 Tcell Glioma, 50000) / (4 Tcell PB, 50000)	Abundances (Grouped): 1 cMo, 50000	Abundances (Grouped): 2 iMo, 2500	Abundances (Grouped): 2 iMo, 50000	Abundances (Grouped): 3 ncMo, 2500	Abundances (Grouped): 3 ncMo, 50000	Abundances (Grouped): 4 Tcell PB, 2500
AHSPMIAVGSDDSSPNAMAK	1xOxidation [M5]; 1xTMTPro [K20]; 1xTMTPro [N-Term]	5.20064e-05	1	1	1	Q96EE3	0	2610.31	0.449	1.372	0.856	1.078	0.965	0.01	1.407	0.01	0.01	0.01	0.01	0.479	0.931	1.77	3.945	0.766	100	0.01	1	1		1		1												107.5	204.9	115.9	231.2	147.4
TSVTDVK	1xTMTPro [K7]; 1xTMTPro [N-Term]	0.00136177	1	1	1	Q96EE3	0	1357.82
Q9BQ70	Transcription factor 25 OS=Homo sapiens (Human) OX=9606 GN=TCF25 PE=1 SV=1	13.052	4	2	2	2	676	76.6	6.35	0	2	0	2.112	0.934	1.1	0.517	3.215	1.698	0.408	1.114	0.121	1.094	1.061	0.993	0.613	0.507	0.229	2.049	1.136	1	1		1	1	1	1	1		1			1	1			1	73.8	155.9	81.2
Sequence	Modifications	Qvality q-value	# Protein Groups	# Proteins	# PSMs	Master Protein Accessions	# Missed Cleavages	Theo. MH+ [Da]	Abundance Ratio: (1 cMo, 50000) / (1 cMo, 2500)	Abundance Ratio: (3 ncMo, 50000) / (1 cMo, 50000)	Abundance Ratio: (2 iMo, 2500) / (1 cMo, 2500)	Abundance Ratio: (2 iMo, 50000) / (1 cMo, 50000)	Abundance Ratio: (3 ncMo, 2500) / (1 cMo, 2500)	Abundance Ratio: (4 Tcell PB, 2500) / (1 cMo, 2500)	Abundance Ratio: (4 Tcell PB, 50000) / (1 cMo, 50000)	Abundance Ratio: (5 MAC, 2500) / (1 cMo, 2500)	Abundance Ratio: (5 MAC, 50000) / (1 cMo, 50000)	Abundance Ratio: (6 Tcell Glioma, 2500) / (1 cMo, 2500)	Abundance Ratio: (6 Tcell Glioma, 50000) / (1 cMo, 50000)	Abundance Ratio: (7 Reference, 2500) / (1 cMo, 2500)	Abundance Ratio: (7 Reference, 50000) / (1 cMo, 50000)	Abundance Ratio: (8 Empty, Empty) / (1 cMo, 2500)	Abundance Ratio: (8 Empty, Empty) / (1 cMo, 50000)	Abundance Ratio: (2 iMo, 50000) / (4 Tcell PB, 50000)	Abundance Ratio: (3 ncMo, 2500) / (4 Tcell PB, 2500)	Abundance Ratio: (6 Tcell Glioma, 50000) / (4 Tcell PB, 50000)	Abundance Ratio Adj. P-Value: (3 ncMo, 50000) / (1 cMo, 50000)	Abundance Ratio Adj. P-Value: (2 iMo, 2500) / (1 cMo, 2500)	Abundance Ratio Adj. P-Value: (2 iMo, 50000) / (1 cMo, 50000)	Abundance Ratio Adj. P-Value: (3 ncMo, 2500) / (1 cMo, 2500)	Abundance Ratio Adj. P-Value: (4 Tcell PB, 2500) / (1 cMo, 2500)	Abundance Ratio Adj. P-Value: (4 Tcell PB, 50000) / (1 cMo, 50000)	Abundance Ratio Adj. P-Value: (5 MAC, 2500) / (1 cMo, 2500)	Abundance Ratio Adj. P-Value: (5 MAC, 50000) / (1 cMo, 50000)	Abundance Ratio Adj. P-Value: (6 Tcell Glioma, 2500) / (1 cMo, 2500)	Abundance Ratio Adj. P-Value: (6 Tcell Glioma, 50000) / (1 cMo, 50000)	Abundance Ratio Adj. P-Value: (7 Reference, 2500) / (1 cMo, 2500)	Abundance Ratio Adj. P-Value: (7 Reference, 50000) / (1 cMo, 50000)	Abundance Ratio Adj. P-Value: (8 Empty, Empty) / (1 cMo, 2500)	Abundance Ratio Adj. P-Value: (8 Empty, Empty) / (1 cMo, 50000)	Abundance Ratio Adj. P-Value: (2 iMo, 50000) / (4 Tcell PB, 50000)	Abundance Ratio Adj. P-Value: (3 ncMo, 2500) / (4 Tcell PB, 2500)	Abundance Ratio Adj. P-Value: (6 Tcell Glioma, 50000) / (4 Tcell PB, 50000)	Abundances (Grouped): 1 cMo, 50000	Abundances (Grouped): 2 iMo, 2500	Abundances (Grouped): 2 iMo, 50000	Abundances (Grouped): 3 ncMo, 2500	Abundances (Grouped): 3 ncMo, 50000	Abundances (Grouped): 4 Tcell PB, 2500
GNTESKTDGDDTETVPSEQSHASGK	2xTMTPro [K6; K25]; 1xTMTPro [N-Term]	1.34221e-05	1	1	1	Q9BQ70	1	3489.74	100	0.934		0.01		100	0.222	100	0.121	100	0.01	100	0.641	100	11.747	0.01	0.01	0.01	1					0.44252												155.9				145.6	125.4
TDGDDTETVPSEQSHASGK	1xTMTPro [K19]; 1xTMTPro [N-Term]	5.20064e-05	1	1	1	Q9BQ70	0	2569.25	0.01	100	1.1	100	3.215	0.01	100	0.01		0.01	100	1.436	100	0.01		0.592	100	1.215				1											1				81.2	80.6	237.3	140.1
Q99698	Lysosomal-trafficking regulator OS=Homo sapiens (Human) OX=9606 GN=LYST PE=1 SV=3	12.234	1	3	3	3	3801	428.9	6.61	41	3	0
Sequence	Modifications	Qvality q-value	# Protein Groups	# Proteins	# PSMs	Master Protein Accessions	# Missed Cleavages	Theo. MH+ [Da]	Abundance Ratio: (1 cMo, 50000) / (1 cMo, 2500)	Abundance Ratio: (3 ncMo, 50000) / (1 cMo, 50000)	Abundance Ratio: (2 iMo, 2500) / (1 cMo, 2500)	Abundance Ratio: (2 iMo, 50000) / (1 cMo, 50000)	Abundance Ratio: (3 ncMo, 2500) / (1 cMo, 2500)	Abundance Ratio: (4 Tcell PB, 2500) / (1 cMo, 2500)	Abundance Ratio: (4 Tcell PB, 50000) / (1 cMo, 50000)	Abundance Ratio: (5 MAC, 2500) / (1 cMo, 2500)	Abundance Ratio: (5 MAC, 50000) / (1 cMo, 50000)	Abundance Ratio: (6 Tcell Glioma, 2500) / (1 cMo, 2500)	Abundance Ratio: (6 Tcell Glioma, 50000) / (1 cMo, 50000)	Abundance Ratio: (7 Reference, 2500) / (1 cMo, 2500)	Abundance Ratio: (7 Reference, 50000) / (1 cMo, 50000)	Abundance Ratio: (8 Empty, Empty) / (1 cMo, 2500)	Abundance Ratio: (8 Empty, Empty) / (1 cMo, 50000)	Abundance Ratio: (2 iMo, 50000) / (4 Tcell PB, 50000)	Abundance Ratio: (3 ncMo, 2500) / (4 Tcell PB, 2500)	Abundance Ratio: (6 Tcell Glioma, 50000) / (4 Tcell PB, 50000)	Abundance Ratio Adj. P-Value: (3 ncMo, 50000) / (1 cMo, 50000)	Abundance Ratio Adj. P-Value: (2 iMo, 2500) / (1 cMo, 2500)	Abundance Ratio Adj. P-Value: (2 iMo, 50000) / (1 cMo, 50000)	Abundance Ratio Adj. P-Value: (3 ncMo, 2500) / (1 cMo, 2500)	Abundance Ratio Adj. P-Value: (4 Tcell PB, 2500) / (1 cMo, 2500)	Abundance Ratio Adj. P-Value: (4 Tcell PB, 50000) / (1 cMo, 50000)	Abundance Ratio Adj. P-Value: (5 MAC, 2500) / (1 cMo, 2500)	Abundance Ratio Adj. P-Value: (5 MAC, 50000) / (1 cMo, 50000)	Abundance Ratio Adj. P-Value: (6 Tcell Glioma, 2500) / (1 cMo, 2500)	Abundance Ratio Adj. P-Value: (6 Tcell Glioma, 50000) / (1 cMo, 50000)	Abundance Ratio Adj. P-Value: (7 Reference, 2500) / (1 cMo, 2500)	Abundance Ratio Adj. P-Value: (7 Reference, 50000) / (1 cMo, 50000)	Abundance Ratio Adj. P-Value: (8 Empty, Empty) / (1 cMo, 2500)	Abundance Ratio Adj. P-Value: (8 Empty, Empty) / (1 cMo, 50000)	Abundance Ratio Adj. P-Value: (2 iMo, 50000) / (4 Tcell PB, 50000)	Abundance Ratio Adj. P-Value: (3 ncMo, 2500) / (4 Tcell PB, 2500)	Abundance Ratio Adj. P-Value: (6 Tcell Glioma, 50000) / (4 Tcell PB, 50000)	Abundances (Grouped): 1 cMo, 50000	Abundances (Grouped): 2 iMo, 2500	Abundances (Grouped): 2 iMo, 50000	Abundances (Grouped): 3 ncMo, 2500	Abundances (Grouped): 3 ncMo, 50000	Abundances (Grouped): 4 Tcell PB, 2500
EGDTSVNENQDLNR	1xTMTPro [N-Term]	1.34221e-05	1	1	1	Q99698	0	1894.91
EADRESFPHR	1xTMTPro [N-Term]	0.000730082	1	1	1	Q99698	1	1547.79
SEDDSPGDESCPR	1xCarbamidomethyl [C11]; 1xTMTPro [N-Term]	0.0024624	1	1	1	Q99698	0	1754.75
Q6FIF0	AN1-type zinc finger protein 6 OS=Homo sapiens (Human) OX=9606 GN=ZFAND6 PE=1 SV=2	21.347	16	2	7	2	208	22.5	7.2	80	2	0	0.673	1.231	0.973	1.083	0.385	0.873	1.296	0.947	1.544	0.768	0.01	0.749	2.15	0.999	1.097	0.01	0.863	1	1	1		1	1	1	1		1			1	1			1	186.9	125.8	181.9
Sequence	Modifications	Qvality q-value	# Protein Groups	# Proteins	# PSMs	Master Protein Accessions	# Missed Cleavages	Theo. MH+ [Da]	Abundance Ratio: (1 cMo, 50000) / (1 cMo, 2500)	Abundance Ratio: (3 ncMo, 50000) / (1 cMo, 50000)	Abundance Ratio: (2 iMo, 2500) / (1 cMo, 2500)	Abundance Ratio: (2 iMo, 50000) / (1 cMo, 50000)	Abundance Ratio: (3 ncMo, 2500) / (1 cMo, 2500)	Abundance Ratio: (4 Tcell PB, 2500) / (1 cMo, 2500)	Abundance Ratio: (4 Tcell PB, 50000) / (1 cMo, 50000)	Abundance Ratio: (5 MAC, 2500) / (1 cMo, 2500)	Abundance Ratio: (5 MAC, 50000) / (1 cMo, 50000)	Abundance Ratio: (6 Tcell Glioma, 2500) / (1 cMo, 2500)	Abundance Ratio: (6 Tcell Glioma, 50000) / (1 cMo, 50000)	Abundance Ratio: (7 Reference, 2500) / (1 cMo, 2500)	Abundance Ratio: (7 Reference, 50000) / (1 cMo, 50000)	Abundance Ratio: (8 Empty, Empty) / (1 cMo, 2500)	Abundance Ratio: (8 Empty, Empty) / (1 cMo, 50000)	Abundance Ratio: (2 iMo, 50000) / (4 Tcell PB, 50000)	Abundance Ratio: (3 ncMo, 2500) / (4 Tcell PB, 2500)	Abundance Ratio: (6 Tcell Glioma, 50000) / (4 Tcell PB, 50000)	Abundance Ratio Adj. P-Value: (3 ncMo, 50000) / (1 cMo, 50000)	Abundance Ratio Adj. P-Value: (2 iMo, 2500) / (1 cMo, 2500)	Abundance Ratio Adj. P-Value: (2 iMo, 50000) / (1 cMo, 50000)	Abundance Ratio Adj. P-Value: (3 ncMo, 2500) / (1 cMo, 2500)	Abundance Ratio Adj. P-Value: (4 Tcell PB, 2500) / (1 cMo, 2500)	Abundance Ratio Adj. P-Value: (4 Tcell PB, 50000) / (1 cMo, 50000)	Abundance Ratio Adj. P-Value: (5 MAC, 2500) / (1 cMo, 2500)	Abundance Ratio Adj. P-Value: (5 MAC, 50000) / (1 cMo, 50000)	Abundance Ratio Adj. P-Value: (6 Tcell Glioma, 2500) / (1 cMo, 2500)	Abundance Ratio Adj. P-Value: (6 Tcell Glioma, 50000) / (1 cMo, 50000)	Abundance Ratio Adj. P-Value: (7 Reference, 2500) / (1 cMo, 2500)	Abundance Ratio Adj. P-Value: (7 Reference, 50000) / (1 cMo, 50000)	Abundance Ratio Adj. P-Value: (8 Empty, Empty) / (1 cMo, 2500)	Abundance Ratio Adj. P-Value: (8 Empty, Empty) / (1 cMo, 50000)	Abundance Ratio Adj. P-Value: (2 iMo, 50000) / (4 Tcell PB, 50000)	Abundance Ratio Adj. P-Value: (3 ncMo, 2500) / (4 Tcell PB, 2500)	Abundance Ratio Adj. P-Value: (6 Tcell Glioma, 50000) / (4 Tcell PB, 50000)	Abundances (Grouped): 1 cMo, 50000	Abundances (Grouped): 2 iMo, 2500	Abundances (Grouped): 2 iMo, 50000	Abundances (Grouped): 3 ncMo, 2500	Abundances (Grouped): 3 ncMo, 50000	Abundances (Grouped): 4 Tcell PB, 2500
AVPETEDVQASVSDTAQQPSEEQSK	1xTMTPro [K25]; 1xTMTPro [N-Term]	1.34221e-05	1	1	6	Q6FIF0	0	3268.63	0.674	1.162	0.617	1.13	0.511	0.828	1.342	0.899	1.462	0.729	0.01	0.616	0.753	0.01	0.01	0.842	0.618	0.01	1	1		1	1	1	1		1		1	1				1		132.8	121.6	150	100.8	154.2	163.2
ENPVVVGEK	1xTMTPro [K9]; 1xTMTPro [N-Term]	0.000339621	1	1	1	Q6FIF0	0	1578.93	0.736	1.249	1.271	0.954	0.681	0.01	1.061	0.01	0.01	0.01	0.01	0.599	0.759	0.01	0.01	0.899	100	0.01	1	1				1												131.7	227.4	125.7	122	164.6
Q96AQ6	Pre-B-cell leukemia transcription factor-interacting protein 1 OS=Homo sapiens (Human) OX=9606 GN=PBXIP1 PE=1 SV=1	23.883	4	3	11	3	731	80.6	5.33	45	3	0	0.01	100	0.378	100	0.517	0.245	100	0.301	100	0.37	100	1.225	0.722	2.817	0.811	2.22	0.86			1		1	0.396845		0.495963		0.869907		1	1	1	1	1	1	366.7		138.7
Sequence	Modifications	Qvality q-value	# Protein Groups	# Proteins	# PSMs	Master Protein Accessions	# Missed Cleavages	Theo. MH+ [Da]	Abundance Ratio: (1 cMo, 50000) / (1 cMo, 2500)	Abundance Ratio: (3 ncMo, 50000) / (1 cMo, 50000)	Abundance Ratio: (2 iMo, 2500) / (1 cMo, 2500)	Abundance Ratio: (2 iMo, 50000) / (1 cMo, 50000)	Abundance Ratio: (3 ncMo, 2500) / (1 cMo, 2500)	Abundance Ratio: (4 Tcell PB, 2500) / (1 cMo, 2500)	Abundance Ratio: (4 Tcell PB, 50000) / (1 cMo, 50000)	Abundance Ratio: (5 MAC, 2500) / (1 cMo, 2500)	Abundance Ratio: (5 MAC, 50000) / (1 cMo, 50000)	Abundance Ratio: (6 Tcell Glioma, 2500) / (1 cMo, 2500)	Abundance Ratio: (6 Tcell Glioma, 50000) / (1 cMo, 50000)	Abundance Ratio: (7 Reference, 2500) / (1 cMo, 2500)	Abundance Ratio: (7 Reference, 50000) / (1 cMo, 50000)	Abundance Ratio: (8 Empty, Empty) / (1 cMo, 2500)	Abundance Ratio: (8 Empty, Empty) / (1 cMo, 50000)	Abundance Ratio: (2 iMo, 50000) / (4 Tcell PB, 50000)	Abundance Ratio: (3 ncMo, 2500) / (4 Tcell PB, 2500)	Abundance Ratio: (6 Tcell Glioma, 50000) / (4 Tcell PB, 50000)	Abundance Ratio Adj. P-Value: (3 ncMo, 50000) / (1 cMo, 50000)	Abundance Ratio Adj. P-Value: (2 iMo, 2500) / (1 cMo, 2500)	Abundance Ratio Adj. P-Value: (2 iMo, 50000) / (1 cMo, 50000)	Abundance Ratio Adj. P-Value: (3 ncMo, 2500) / (1 cMo, 2500)	Abundance Ratio Adj. P-Value: (4 Tcell PB, 2500) / (1 cMo, 2500)	Abundance Ratio Adj. P-Value: (4 Tcell PB, 50000) / (1 cMo, 50000)	Abundance Ratio Adj. P-Value: (5 MAC, 2500) / (1 cMo, 2500)	Abundance Ratio Adj. P-Value: (5 MAC, 50000) / (1 cMo, 50000)	Abundance Ratio Adj. P-Value: (6 Tcell Glioma, 2500) / (1 cMo, 2500)	Abundance Ratio Adj. P-Value: (6 Tcell Glioma, 50000) / (1 cMo, 50000)	Abundance Ratio Adj. P-Value: (7 Reference, 2500) / (1 cMo, 2500)	Abundance Ratio Adj. P-Value: (7 Reference, 50000) / (1 cMo, 50000)	Abundance Ratio Adj. P-Value: (8 Empty, Empty) / (1 cMo, 2500)	Abundance Ratio Adj. P-Value: (8 Empty, Empty) / (1 cMo, 50000)	Abundance Ratio Adj. P-Value: (2 iMo, 50000) / (4 Tcell PB, 50000)	Abundance Ratio Adj. P-Value: (3 ncMo, 2500) / (4 Tcell PB, 2500)	Abundance Ratio Adj. P-Value: (6 Tcell Glioma, 50000) / (4 Tcell PB, 50000)	Abundances (Grouped): 1 cMo, 50000	Abundances (Grouped): 2 iMo, 2500	Abundances (Grouped): 2 iMo, 50000	Abundances (Grouped): 3 ncMo, 2500	Abundances (Grouped): 3 ncMo, 50000	Abundances (Grouped): 4 Tcell PB, 2500
LLGSVQQDLER	1xTMTPro [N-Term]	1.34221e-05	1	1	1	Q96AQ6	0	1561.89				100		100		100	100	100	100	100	100			100	0.01	100																				119.9			113.6
GLEEENAQLR	1xTMTPro [N-Term]	1.34221e-05	1	1	3	Q96AQ6	0	1462.78	0.01	100	0.329	100	0.679	0.58	100	0.482	100	0.536	100	0.468	100	0.01		0.572	1.171	1.268				1			1		1		1				1		1		100.2	257.9	206.7	186.3	176.4
ALESELQQLR	1xTMTPro [N-Term]	5.20064e-05	1	1	7	Q96AQ6	0	1490.85	0.01	100	0.498	100	0.439	0.616	100	0.377	100	0.485	100	0.254	100	0.773	100	0.924	0.712	1.259		1		1	1		0.817481		1		0.0543663				1	1	1		199.4	108.7	175.6	103.1	246.6
Q9ULP9	TBC1 domain family member 24 OS=Homo sapiens (Human) OX=9606 GN=TBC1D24 PE=1 SV=2	6.317	5	2	2	2	559	62.9	7.36	0	2	0	100	0.907		0.01		100	0.956	100	0.807	100	0.01		100	0.758	1.025	0.01	0.922		1					1							1					119.5
Sequence	Modifications	Qvality q-value	# Protein Groups	# Proteins	# PSMs	Master Protein Accessions	# Missed Cleavages	Theo. MH+ [Da]	Abundance Ratio: (1 cMo, 50000) / (1 cMo, 2500)	Abundance Ratio: (3 ncMo, 50000) / (1 cMo, 50000)	Abundance Ratio: (2 iMo, 2500) / (1 cMo, 2500)	Abundance Ratio: (2 iMo, 50000) / (1 cMo, 50000)	Abundance Ratio: (3 ncMo, 2500) / (1 cMo, 2500)	Abundance Ratio: (4 Tcell PB, 2500) / (1 cMo, 2500)	Abundance Ratio: (4 Tcell PB, 50000) / (1 cMo, 50000)	Abundance Ratio: (5 MAC, 2500) / (1 cMo, 2500)	Abundance Ratio: (5 MAC, 50000) / (1 cMo, 50000)	Abundance Ratio: (6 Tcell Glioma, 2500) / (1 cMo, 2500)	Abundance Ratio: (6 Tcell Glioma, 50000) / (1 cMo, 50000)	Abundance Ratio: (7 Reference, 2500) / (1 cMo, 2500)	Abundance Ratio: (7 Reference, 50000) / (1 cMo, 50000)	Abundance Ratio: (8 Empty, Empty) / (1 cMo, 2500)	Abundance Ratio: (8 Empty, Empty) / (1 cMo, 50000)	Abundance Ratio: (2 iMo, 50000) / (4 Tcell PB, 50000)	Abundance Ratio: (3 ncMo, 2500) / (4 Tcell PB, 2500)	Abundance Ratio: (6 Tcell Glioma, 50000) / (4 Tcell PB, 50000)	Abundance Ratio Adj. P-Value: (3 ncMo, 50000) / (1 cMo, 50000)	Abundance Ratio Adj. P-Value: (2 iMo, 2500) / (1 cMo, 2500)	Abundance Ratio Adj. P-Value: (2 iMo, 50000) / (1 cMo, 50000)	Abundance Ratio Adj. P-Value: (3 ncMo, 2500) / (1 cMo, 2500)	Abundance Ratio Adj. P-Value: (4 Tcell PB, 2500) / (1 cMo, 2500)	Abundance Ratio Adj. P-Value: (4 Tcell PB, 50000) / (1 cMo, 50000)	Abundance Ratio Adj. P-Value: (5 MAC, 2500) / (1 cMo, 2500)	Abundance Ratio Adj. P-Value: (5 MAC, 50000) / (1 cMo, 50000)	Abundance Ratio Adj. P-Value: (6 Tcell Glioma, 2500) / (1 cMo, 2500)	Abundance Ratio Adj. P-Value: (6 Tcell Glioma, 50000) / (1 cMo, 50000)	Abundance Ratio Adj. P-Value: (7 Reference, 2500) / (1 cMo, 2500)	Abundance Ratio Adj. P-Value: (7 Reference, 50000) / (1 cMo, 50000)	Abundance Ratio Adj. P-Value: (8 Empty, Empty) / (1 cMo, 2500)	Abundance Ratio Adj. P-Value: (8 Empty, Empty) / (1 cMo, 50000)	Abundance Ratio Adj. P-Value: (2 iMo, 50000) / (4 Tcell PB, 50000)	Abundance Ratio Adj. P-Value: (3 ncMo, 2500) / (4 Tcell PB, 2500)	Abundance Ratio Adj. P-Value: (6 Tcell Glioma, 50000) / (4 Tcell PB, 50000)	Abundances (Grouped): 1 cMo, 50000	Abundances (Grouped): 2 iMo, 2500	Abundances (Grouped): 2 iMo, 50000	Abundances (Grouped): 3 ncMo, 2500	Abundances (Grouped): 3 ncMo, 50000	Abundances (Grouped): 4 Tcell PB, 2500
TVTPDASVYSDIVGK	1xTMTPro [K15]; 1xTMTPro [N-Term]	0.000167227	1	1	1	Q9ULP9	0	2160.2	100	0.907		0.01		100	0.956	100	0.807	100	0.01	100	0.837		0.01	0.01	0.01	0.01	1					1												119.5				108.4	150.6
ELSCTELQELK	1xCarbamidomethyl [C4]; 1xTMTPro [K11]; 1xTMTPro [N-Term]	0.000269633	1	1	1	Q9ULP9	0	1958.08
P49770	Translation initiation factor eIF-2B subunit beta OS=Homo sapiens (Human) OX=9606 GN=EIF2B2 PE=1 SV=3	12.477	7	2	3	2	351	39	6.16	27	2	0	100	1.008		0.01		100	0.967	100	0.806	100	0.01		100	0.953	1.065	0.01	1.111		1					1							1					82
Sequence	Modifications	Qvality q-value	# Protein Groups	# Proteins	# PSMs	Master Protein Accessions	# Missed Cleavages	Theo. MH+ [Da]	Abundance Ratio: (1 cMo, 50000) / (1 cMo, 2500)	Abundance Ratio: (3 ncMo, 50000) / (1 cMo, 50000)	Abundance Ratio: (2 iMo, 2500) / (1 cMo, 2500)	Abundance Ratio: (2 iMo, 50000) / (1 cMo, 50000)	Abundance Ratio: (3 ncMo, 2500) / (1 cMo, 2500)	Abundance Ratio: (4 Tcell PB, 2500) / (1 cMo, 2500)	Abundance Ratio: (4 Tcell PB, 50000) / (1 cMo, 50000)	Abundance Ratio: (5 MAC, 2500) / (1 cMo, 2500)	Abundance Ratio: (5 MAC, 50000) / (1 cMo, 50000)	Abundance Ratio: (6 Tcell Glioma, 2500) / (1 cMo, 2500)	Abundance Ratio: (6 Tcell Glioma, 50000) / (1 cMo, 50000)	Abundance Ratio: (7 Reference, 2500) / (1 cMo, 2500)	Abundance Ratio: (7 Reference, 50000) / (1 cMo, 50000)	Abundance Ratio: (8 Empty, Empty) / (1 cMo, 2500)	Abundance Ratio: (8 Empty, Empty) / (1 cMo, 50000)	Abundance Ratio: (2 iMo, 50000) / (4 Tcell PB, 50000)	Abundance Ratio: (3 ncMo, 2500) / (4 Tcell PB, 2500)	Abundance Ratio: (6 Tcell Glioma, 50000) / (4 Tcell PB, 50000)	Abundance Ratio Adj. P-Value: (3 ncMo, 50000) / (1 cMo, 50000)	Abundance Ratio Adj. P-Value: (2 iMo, 2500) / (1 cMo, 2500)	Abundance Ratio Adj. P-Value: (2 iMo, 50000) / (1 cMo, 50000)	Abundance Ratio Adj. P-Value: (3 ncMo, 2500) / (1 cMo, 2500)	Abundance Ratio Adj. P-Value: (4 Tcell PB, 2500) / (1 cMo, 2500)	Abundance Ratio Adj. P-Value: (4 Tcell PB, 50000) / (1 cMo, 50000)	Abundance Ratio Adj. P-Value: (5 MAC, 2500) / (1 cMo, 2500)	Abundance Ratio Adj. P-Value: (5 MAC, 50000) / (1 cMo, 50000)	Abundance Ratio Adj. P-Value: (6 Tcell Glioma, 2500) / (1 cMo, 2500)	Abundance Ratio Adj. P-Value: (6 Tcell Glioma, 50000) / (1 cMo, 50000)	Abundance Ratio Adj. P-Value: (7 Reference, 2500) / (1 cMo, 2500)	Abundance Ratio Adj. P-Value: (7 Reference, 50000) / (1 cMo, 50000)	Abundance Ratio Adj. P-Value: (8 Empty, Empty) / (1 cMo, 2500)	Abundance Ratio Adj. P-Value: (8 Empty, Empty) / (1 cMo, 50000)	Abundance Ratio Adj. P-Value: (2 iMo, 50000) / (4 Tcell PB, 50000)	Abundance Ratio Adj. P-Value: (3 ncMo, 2500) / (4 Tcell PB, 2500)	Abundance Ratio Adj. P-Value: (6 Tcell Glioma, 50000) / (4 Tcell PB, 50000)	Abundances (Grouped): 1 cMo, 50000	Abundances (Grouped): 2 iMo, 2500	Abundances (Grouped): 2 iMo, 50000	Abundances (Grouped): 3 ncMo, 2500	Abundances (Grouped): 3 ncMo, 50000	Abundances (Grouped): 4 Tcell PB, 2500
SDESDQQESLHK	1xTMTPro [K12]; 1xTMTPro [N-Term]	1.34221e-05	1	1	2	P49770	0	2011.02
AVTGTHTLALAAK	1xTMTPro [K13]; 1xTMTPro [N-Term]	5.20064e-05	1	1	1	P49770	0	1862.14	100	1.008		0.01		100	0.967	100	0.806	100	0.01	100	1.219		0.01	0.01	0.01	0.01	1					1												82				82.7	83.2
Q9H171	Z-DNA-binding protein 1 OS=Homo sapiens (Human) OX=9606 GN=ZBP1 PE=1 SV=2	6.402	4	2	4	2	429	46.3	6.77	13	2	0	0.01	100	0.785	100	1.213	0.01	100	0.01		0.01	100	0.799	0.866	100		100	0.825												1	1					282.5		221.8
Sequence	Modifications	Qvality q-value	# Protein Groups	# Proteins	# PSMs	Master Protein Accessions	# Missed Cleavages	Theo. MH+ [Da]	Abundance Ratio: (1 cMo, 50000) / (1 cMo, 2500)	Abundance Ratio: (3 ncMo, 50000) / (1 cMo, 50000)	Abundance Ratio: (2 iMo, 2500) / (1 cMo, 2500)	Abundance Ratio: (2 iMo, 50000) / (1 cMo, 50000)	Abundance Ratio: (3 ncMo, 2500) / (1 cMo, 2500)	Abundance Ratio: (4 Tcell PB, 2500) / (1 cMo, 2500)	Abundance Ratio: (4 Tcell PB, 50000) / (1 cMo, 50000)	Abundance Ratio: (5 MAC, 2500) / (1 cMo, 2500)	Abundance Ratio: (5 MAC, 50000) / (1 cMo, 50000)	Abundance Ratio: (6 Tcell Glioma, 2500) / (1 cMo, 2500)	Abundance Ratio: (6 Tcell Glioma, 50000) / (1 cMo, 50000)	Abundance Ratio: (7 Reference, 2500) / (1 cMo, 2500)	Abundance Ratio: (7 Reference, 50000) / (1 cMo, 50000)	Abundance Ratio: (8 Empty, Empty) / (1 cMo, 2500)	Abundance Ratio: (8 Empty, Empty) / (1 cMo, 50000)	Abundance Ratio: (2 iMo, 50000) / (4 Tcell PB, 50000)	Abundance Ratio: (3 ncMo, 2500) / (4 Tcell PB, 2500)	Abundance Ratio: (6 Tcell Glioma, 50000) / (4 Tcell PB, 50000)	Abundance Ratio Adj. P-Value: (3 ncMo, 50000) / (1 cMo, 50000)	Abundance Ratio Adj. P-Value: (2 iMo, 2500) / (1 cMo, 2500)	Abundance Ratio Adj. P-Value: (2 iMo, 50000) / (1 cMo, 50000)	Abundance Ratio Adj. P-Value: (3 ncMo, 2500) / (1 cMo, 2500)	Abundance Ratio Adj. P-Value: (4 Tcell PB, 2500) / (1 cMo, 2500)	Abundance Ratio Adj. P-Value: (4 Tcell PB, 50000) / (1 cMo, 50000)	Abundance Ratio Adj. P-Value: (5 MAC, 2500) / (1 cMo, 2500)	Abundance Ratio Adj. P-Value: (5 MAC, 50000) / (1 cMo, 50000)	Abundance Ratio Adj. P-Value: (6 Tcell Glioma, 2500) / (1 cMo, 2500)	Abundance Ratio Adj. P-Value: (6 Tcell Glioma, 50000) / (1 cMo, 50000)	Abundance Ratio Adj. P-Value: (7 Reference, 2500) / (1 cMo, 2500)	Abundance Ratio Adj. P-Value: (7 Reference, 50000) / (1 cMo, 50000)	Abundance Ratio Adj. P-Value: (8 Empty, Empty) / (1 cMo, 2500)	Abundance Ratio Adj. P-Value: (8 Empty, Empty) / (1 cMo, 50000)	Abundance Ratio Adj. P-Value: (2 iMo, 50000) / (4 Tcell PB, 50000)	Abundance Ratio Adj. P-Value: (3 ncMo, 2500) / (4 Tcell PB, 2500)	Abundance Ratio Adj. P-Value: (6 Tcell Glioma, 50000) / (4 Tcell PB, 50000)	Abundances (Grouped): 1 cMo, 50000	Abundances (Grouped): 2 iMo, 2500	Abundances (Grouped): 2 iMo, 50000	Abundances (Grouped): 3 ncMo, 2500	Abundances (Grouped): 3 ncMo, 50000	Abundances (Grouped): 4 Tcell PB, 2500
AQAPADPGR	1xAcetyl [N-Term]	0.000167227	1	1	2	Q9H171	0	924.453
EDGSAGPR	1xTMTPro [N-Term]	0.00019969	1	1	2	Q9H171	0	1092.56	0.01	100	0.785	100	1.213	0.01	100	0.01		0.01	100	0.429	100	0.01		0.338	100	1.418															1				221.8	177.3	342.7	296.9
Q99442	Translocation protein SEC62 OS=Homo sapiens (Human) OX=9606 GN=SEC62 PE=1 SV=1	9.095	5	2	5	2	399	45.8	7.12	0	2	0	1.235	0.825	1.794	1.063	1.861	1.494	1.182	0.872	1.202	1.112	1.111	0.732	0.547	0.977	1.703	1.234	0.989	1	1	1	1	1	1	1	1		1		1	1	1			1	145	179.2	260.1
Sequence	Modifications	Qvality q-value	# Protein Groups	# Proteins	# PSMs	Master Protein Accessions	# Missed Cleavages	Theo. MH+ [Da]	Abundance Ratio: (1 cMo, 50000) / (1 cMo, 2500)	Abundance Ratio: (3 ncMo, 50000) / (1 cMo, 50000)	Abundance Ratio: (2 iMo, 2500) / (1 cMo, 2500)	Abundance Ratio: (2 iMo, 50000) / (1 cMo, 50000)	Abundance Ratio: (3 ncMo, 2500) / (1 cMo, 2500)	Abundance Ratio: (4 Tcell PB, 2500) / (1 cMo, 2500)	Abundance Ratio: (4 Tcell PB, 50000) / (1 cMo, 50000)	Abundance Ratio: (5 MAC, 2500) / (1 cMo, 2500)	Abundance Ratio: (5 MAC, 50000) / (1 cMo, 50000)	Abundance Ratio: (6 Tcell Glioma, 2500) / (1 cMo, 2500)	Abundance Ratio: (6 Tcell Glioma, 50000) / (1 cMo, 50000)	Abundance Ratio: (7 Reference, 2500) / (1 cMo, 2500)	Abundance Ratio: (7 Reference, 50000) / (1 cMo, 50000)	Abundance Ratio: (8 Empty, Empty) / (1 cMo, 2500)	Abundance Ratio: (8 Empty, Empty) / (1 cMo, 50000)	Abundance Ratio: (2 iMo, 50000) / (4 Tcell PB, 50000)	Abundance Ratio: (3 ncMo, 2500) / (4 Tcell PB, 2500)	Abundance Ratio: (6 Tcell Glioma, 50000) / (4 Tcell PB, 50000)	Abundance Ratio Adj. P-Value: (3 ncMo, 50000) / (1 cMo, 50000)	Abundance Ratio Adj. P-Value: (2 iMo, 2500) / (1 cMo, 2500)	Abundance Ratio Adj. P-Value: (2 iMo, 50000) / (1 cMo, 50000)	Abundance Ratio Adj. P-Value: (3 ncMo, 2500) / (1 cMo, 2500)	Abundance Ratio Adj. P-Value: (4 Tcell PB, 2500) / (1 cMo, 2500)	Abundance Ratio Adj. P-Value: (4 Tcell PB, 50000) / (1 cMo, 50000)	Abundance Ratio Adj. P-Value: (5 MAC, 2500) / (1 cMo, 2500)	Abundance Ratio Adj. P-Value: (5 MAC, 50000) / (1 cMo, 50000)	Abundance Ratio Adj. P-Value: (6 Tcell Glioma, 2500) / (1 cMo, 2500)	Abundance Ratio Adj. P-Value: (6 Tcell Glioma, 50000) / (1 cMo, 50000)	Abundance Ratio Adj. P-Value: (7 Reference, 2500) / (1 cMo, 2500)	Abundance Ratio Adj. P-Value: (7 Reference, 50000) / (1 cMo, 50000)	Abundance Ratio Adj. P-Value: (8 Empty, Empty) / (1 cMo, 2500)	Abundance Ratio Adj. P-Value: (8 Empty, Empty) / (1 cMo, 50000)	Abundance Ratio Adj. P-Value: (2 iMo, 50000) / (4 Tcell PB, 50000)	Abundance Ratio Adj. P-Value: (3 ncMo, 2500) / (4 Tcell PB, 2500)	Abundance Ratio Adj. P-Value: (6 Tcell Glioma, 50000) / (4 Tcell PB, 50000)	Abundances (Grouped): 1 cMo, 50000	Abundances (Grouped): 2 iMo, 2500	Abundances (Grouped): 2 iMo, 50000	Abundances (Grouped): 3 ncMo, 2500	Abundances (Grouped): 3 ncMo, 50000	Abundances (Grouped): 4 Tcell PB, 2500
IQEVGEPSKEEK	2xTMTPro [K9; K12]; 1xTMTPro [N-Term]	1.34221e-05	1	1	4	Q99442	1	2285.32	0.666	0.662	0.983	0.619	0.343	0.806	1.234	0.47	1.202	0.6	0.01	0.354	0.558	0.01	0.01	0.502	0.426	0.01	1	1		1	1	1	1		1		1	1				1		179.2	264.4	110.9	92.4	118.6	216.7
ESVVDYCNR	1xCarbamidomethyl [C7]; 1xTMTPro [N-Term]	0.00030653	1	1	1	Q99442	0	1445.7	0.01	100	1.227	100	3.962	0.01	100	0.01		0.01	100	1.563	100	0.01		1.047	100	1.039				0.213874											1				83.6	200.4	269.9	181.1
Q9BZV1	UBX domain-containing protein 6 OS=Homo sapiens (Human) OX=9606 GN=UBXN6 PE=1 SV=1	17.407	7	2	7	2	441	49.7	6.89	114	2	0	1.005	0.709	0.523	0.788	0.41	0.571	0.628	0.976	0.801	0.697	0.516	1.514	1.737	1.107	0.825	0.744	1.217	1	1	1	1	1	1	1	1	1	1	1	1	1	1	1	1	1	88.1	88.5	46.1
Sequence	Modifications	Qvality q-value	# Protein Groups	# Proteins	# PSMs	Master Protein Accessions	# Missed Cleavages	Theo. MH+ [Da]	Abundance Ratio: (1 cMo, 50000) / (1 cMo, 2500)	Abundance Ratio: (3 ncMo, 50000) / (1 cMo, 50000)	Abundance Ratio: (2 iMo, 2500) / (1 cMo, 2500)	Abundance Ratio: (2 iMo, 50000) / (1 cMo, 50000)	Abundance Ratio: (3 ncMo, 2500) / (1 cMo, 2500)	Abundance Ratio: (4 Tcell PB, 2500) / (1 cMo, 2500)	Abundance Ratio: (4 Tcell PB, 50000) / (1 cMo, 50000)	Abundance Ratio: (5 MAC, 2500) / (1 cMo, 2500)	Abundance Ratio: (5 MAC, 50000) / (1 cMo, 50000)	Abundance Ratio: (6 Tcell Glioma, 2500) / (1 cMo, 2500)	Abundance Ratio: (6 Tcell Glioma, 50000) / (1 cMo, 50000)	Abundance Ratio: (7 Reference, 2500) / (1 cMo, 2500)	Abundance Ratio: (7 Reference, 50000) / (1 cMo, 50000)	Abundance Ratio: (8 Empty, Empty) / (1 cMo, 2500)	Abundance Ratio: (8 Empty, Empty) / (1 cMo, 50000)	Abundance Ratio: (2 iMo, 50000) / (4 Tcell PB, 50000)	Abundance Ratio: (3 ncMo, 2500) / (4 Tcell PB, 2500)	Abundance Ratio: (6 Tcell Glioma, 50000) / (4 Tcell PB, 50000)	Abundance Ratio Adj. P-Value: (3 ncMo, 50000) / (1 cMo, 50000)	Abundance Ratio Adj. P-Value: (2 iMo, 2500) / (1 cMo, 2500)	Abundance Ratio Adj. P-Value: (2 iMo, 50000) / (1 cMo, 50000)	Abundance Ratio Adj. P-Value: (3 ncMo, 2500) / (1 cMo, 2500)	Abundance Ratio Adj. P-Value: (4 Tcell PB, 2500) / (1 cMo, 2500)	Abundance Ratio Adj. P-Value: (4 Tcell PB, 50000) / (1 cMo, 50000)	Abundance Ratio Adj. P-Value: (5 MAC, 2500) / (1 cMo, 2500)	Abundance Ratio Adj. P-Value: (5 MAC, 50000) / (1 cMo, 50000)	Abundance Ratio Adj. P-Value: (6 Tcell Glioma, 2500) / (1 cMo, 2500)	Abundance Ratio Adj. P-Value: (6 Tcell Glioma, 50000) / (1 cMo, 50000)	Abundance Ratio Adj. P-Value: (7 Reference, 2500) / (1 cMo, 2500)	Abundance Ratio Adj. P-Value: (7 Reference, 50000) / (1 cMo, 50000)	Abundance Ratio Adj. P-Value: (8 Empty, Empty) / (1 cMo, 2500)	Abundance Ratio Adj. P-Value: (8 Empty, Empty) / (1 cMo, 50000)	Abundance Ratio Adj. P-Value: (2 iMo, 50000) / (4 Tcell PB, 50000)	Abundance Ratio Adj. P-Value: (3 ncMo, 2500) / (4 Tcell PB, 2500)	Abundance Ratio Adj. P-Value: (6 Tcell Glioma, 50000) / (4 Tcell PB, 50000)	Abundances (Grouped): 1 cMo, 50000	Abundances (Grouped): 2 iMo, 2500	Abundances (Grouped): 2 iMo, 50000	Abundances (Grouped): 3 ncMo, 2500	Abundances (Grouped): 3 ncMo, 50000	Abundances (Grouped): 4 Tcell PB, 2500
ELQAEATVSGSPEAPGTNVVSEPR	1xTMTPro [N-Term]	1.34221e-05	1	1	3	Q9BZV1	0	2729.39	0.938	1.133	1.481	1.052	0.602	3.175	1.547	2.522	2.61	1.888	0.01	1.365	1.587	8.279	8.826	0.68	0.19	0.01	1	1		1	0.978622	1	1		1		1	1				0.605672		63	99.5	66.3	40.5	71.4	213.3
SAGPGQK	1xTMTPro [K7]; 1xTMTPro [N-Term]	0.00133934	1	1	4	Q9BZV1	0	1252.75	1.022	0.592	0.416	0.712	0.382	0.474	0.481	0.796	0.723	0.596	0.466	0.849	1.02	0.737	0.722	1.479	0.806	0.968	1	1	1	1	1	1	1	1	1	1	1	1			1	1	1	98	39.9	69.8	36.7	58.1	45.5
Q14257	Reticulocalbin-2 OS=Homo sapiens (Human) OX=9606 GN=RCN2 PE=1 SV=1	12.18	10	3	6	3	317	36.9	4.4	20	3	0	0.6	1.642	0.858	0.546	0.863	0.681	1.413	0.754	1.751	0.701	1.221	0.382	1.141	1.244	1.392	1.045	1.052	1	1	1	1	1	1	1	1	1	1	1	1	1	1	1	1	1	216.8	130	186.1
Sequence	Modifications	Qvality q-value	# Protein Groups	# Proteins	# PSMs	Master Protein Accessions	# Missed Cleavages	Theo. MH+ [Da]	Abundance Ratio: (1 cMo, 50000) / (1 cMo, 2500)	Abundance Ratio: (3 ncMo, 50000) / (1 cMo, 50000)	Abundance Ratio: (2 iMo, 2500) / (1 cMo, 2500)	Abundance Ratio: (2 iMo, 50000) / (1 cMo, 50000)	Abundance Ratio: (3 ncMo, 2500) / (1 cMo, 2500)	Abundance Ratio: (4 Tcell PB, 2500) / (1 cMo, 2500)	Abundance Ratio: (4 Tcell PB, 50000) / (1 cMo, 50000)	Abundance Ratio: (5 MAC, 2500) / (1 cMo, 2500)	Abundance Ratio: (5 MAC, 50000) / (1 cMo, 50000)	Abundance Ratio: (6 Tcell Glioma, 2500) / (1 cMo, 2500)	Abundance Ratio: (6 Tcell Glioma, 50000) / (1 cMo, 50000)	Abundance Ratio: (7 Reference, 2500) / (1 cMo, 2500)	Abundance Ratio: (7 Reference, 50000) / (1 cMo, 50000)	Abundance Ratio: (8 Empty, Empty) / (1 cMo, 2500)	Abundance Ratio: (8 Empty, Empty) / (1 cMo, 50000)	Abundance Ratio: (2 iMo, 50000) / (4 Tcell PB, 50000)	Abundance Ratio: (3 ncMo, 2500) / (4 Tcell PB, 2500)	Abundance Ratio: (6 Tcell Glioma, 50000) / (4 Tcell PB, 50000)	Abundance Ratio Adj. P-Value: (3 ncMo, 50000) / (1 cMo, 50000)	Abundance Ratio Adj. P-Value: (2 iMo, 2500) / (1 cMo, 2500)	Abundance Ratio Adj. P-Value: (2 iMo, 50000) / (1 cMo, 50000)	Abundance Ratio Adj. P-Value: (3 ncMo, 2500) / (1 cMo, 2500)	Abundance Ratio Adj. P-Value: (4 Tcell PB, 2500) / (1 cMo, 2500)	Abundance Ratio Adj. P-Value: (4 Tcell PB, 50000) / (1 cMo, 50000)	Abundance Ratio Adj. P-Value: (5 MAC, 2500) / (1 cMo, 2500)	Abundance Ratio Adj. P-Value: (5 MAC, 50000) / (1 cMo, 50000)	Abundance Ratio Adj. P-Value: (6 Tcell Glioma, 2500) / (1 cMo, 2500)	Abundance Ratio Adj. P-Value: (6 Tcell Glioma, 50000) / (1 cMo, 50000)	Abundance Ratio Adj. P-Value: (7 Reference, 2500) / (1 cMo, 2500)	Abundance Ratio Adj. P-Value: (7 Reference, 50000) / (1 cMo, 50000)	Abundance Ratio Adj. P-Value: (8 Empty, Empty) / (1 cMo, 2500)	Abundance Ratio Adj. P-Value: (8 Empty, Empty) / (1 cMo, 50000)	Abundance Ratio Adj. P-Value: (2 iMo, 50000) / (4 Tcell PB, 50000)	Abundance Ratio Adj. P-Value: (3 ncMo, 2500) / (4 Tcell PB, 2500)	Abundance Ratio Adj. P-Value: (6 Tcell Glioma, 50000) / (4 Tcell PB, 50000)	Abundances (Grouped): 1 cMo, 50000	Abundances (Grouped): 2 iMo, 2500	Abundances (Grouped): 2 iMo, 50000	Abundances (Grouped): 3 ncMo, 2500	Abundances (Grouped): 3 ncMo, 50000	Abundances (Grouped): 4 Tcell PB, 2500
QLHDDYFYHDEL	1xTMTPro [N-Term]	5.20064e-05	1	1	4	Q14257	0	1898.89	0.6	1.642	0.858	1.103	0.863	0.753	1.413	0.686	0.934	0.756	1.144	0.52	0.769	2.51	4.184	0.781	1.147	0.809	1	1	1	1	1	1	1	1	1	1	0.863282	1			1	1	1	130	186.1	143.4	187.1	213.5	163.2
AEELHYPLGER	1xTMTPro [N-Term]	0.000339621	1	1	1	Q14257	0	1617.86
LGHEEQQK	1xTMTPro [K8]; 1xTMTPro [N-Term]	0.00122761	1	1	1	Q14257	0	1576.89				100		100		100	100	100	100	100	100			100	0.01	100																				58.2			143.7
P61764	Syntaxin-binding protein 1 OS=Homo sapiens (Human) OX=9606 GN=STXBP1 PE=1 SV=1	8.714	3	2	2	2	594	67.5	6.96	23	2	0
Sequence	Modifications	Qvality q-value	# Protein Groups	# Proteins	# PSMs	Master Protein Accessions	# Missed Cleavages	Theo. MH+ [Da]	Abundance Ratio: (1 cMo, 50000) / (1 cMo, 2500)	Abundance Ratio: (3 ncMo, 50000) / (1 cMo, 50000)	Abundance Ratio: (2 iMo, 2500) / (1 cMo, 2500)	Abundance Ratio: (2 iMo, 50000) / (1 cMo, 50000)	Abundance Ratio: (3 ncMo, 2500) / (1 cMo, 2500)	Abundance Ratio: (4 Tcell PB, 2500) / (1 cMo, 2500)	Abundance Ratio: (4 Tcell PB, 50000) / (1 cMo, 50000)	Abundance Ratio: (5 MAC, 2500) / (1 cMo, 2500)	Abundance Ratio: (5 MAC, 50000) / (1 cMo, 50000)	Abundance Ratio: (6 Tcell Glioma, 2500) / (1 cMo, 2500)	Abundance Ratio: (6 Tcell Glioma, 50000) / (1 cMo, 50000)	Abundance Ratio: (7 Reference, 2500) / (1 cMo, 2500)	Abundance Ratio: (7 Reference, 50000) / (1 cMo, 50000)	Abundance Ratio: (8 Empty, Empty) / (1 cMo, 2500)	Abundance Ratio: (8 Empty, Empty) / (1 cMo, 50000)	Abundance Ratio: (2 iMo, 50000) / (4 Tcell PB, 50000)	Abundance Ratio: (3 ncMo, 2500) / (4 Tcell PB, 2500)	Abundance Ratio: (6 Tcell Glioma, 50000) / (4 Tcell PB, 50000)	Abundance Ratio Adj. P-Value: (3 ncMo, 50000) / (1 cMo, 50000)	Abundance Ratio Adj. P-Value: (2 iMo, 2500) / (1 cMo, 2500)	Abundance Ratio Adj. P-Value: (2 iMo, 50000) / (1 cMo, 50000)	Abundance Ratio Adj. P-Value: (3 ncMo, 2500) / (1 cMo, 2500)	Abundance Ratio Adj. P-Value: (4 Tcell PB, 2500) / (1 cMo, 2500)	Abundance Ratio Adj. P-Value: (4 Tcell PB, 50000) / (1 cMo, 50000)	Abundance Ratio Adj. P-Value: (5 MAC, 2500) / (1 cMo, 2500)	Abundance Ratio Adj. P-Value: (5 MAC, 50000) / (1 cMo, 50000)	Abundance Ratio Adj. P-Value: (6 Tcell Glioma, 2500) / (1 cMo, 2500)	Abundance Ratio Adj. P-Value: (6 Tcell Glioma, 50000) / (1 cMo, 50000)	Abundance Ratio Adj. P-Value: (7 Reference, 2500) / (1 cMo, 2500)	Abundance Ratio Adj. P-Value: (7 Reference, 50000) / (1 cMo, 50000)	Abundance Ratio Adj. P-Value: (8 Empty, Empty) / (1 cMo, 2500)	Abundance Ratio Adj. P-Value: (8 Empty, Empty) / (1 cMo, 50000)	Abundance Ratio Adj. P-Value: (2 iMo, 50000) / (4 Tcell PB, 50000)	Abundance Ratio Adj. P-Value: (3 ncMo, 2500) / (4 Tcell PB, 2500)	Abundance Ratio Adj. P-Value: (6 Tcell Glioma, 50000) / (4 Tcell PB, 50000)	Abundances (Grouped): 1 cMo, 50000	Abundances (Grouped): 2 iMo, 2500	Abundances (Grouped): 2 iMo, 50000	Abundances (Grouped): 3 ncMo, 2500	Abundances (Grouped): 3 ncMo, 50000	Abundances (Grouped): 4 Tcell PB, 2500
HIAEVSQEVTR	1xTMTPro [N-Term]	1.34221e-05	1	1	1	P61764	0	1572.87
DLSQMLK	1xTMTPro [K7]; 1xTMTPro [N-Term]	0.000669044	1	1	1	P61764	0	1442.85
Q92599	Septin-8 OS=Homo sapiens (Human) OX=9606 GN=SEPTIN8 PE=1 SV=4	48.347	12	6	59	2	483	55.7	6.28	261	6	0	100	0.01	100	5.591		100	0.01	100	3.053	100	2.846	3.875		0.01	0.544	0.359	1.199				1					1		1	1			1	1	1		43.7	63
Sequence	Modifications	Qvality q-value	# Protein Groups	# Proteins	# PSMs	Master Protein Accessions	# Missed Cleavages	Theo. MH+ [Da]	Abundance Ratio: (1 cMo, 50000) / (1 cMo, 2500)	Abundance Ratio: (3 ncMo, 50000) / (1 cMo, 50000)	Abundance Ratio: (2 iMo, 2500) / (1 cMo, 2500)	Abundance Ratio: (2 iMo, 50000) / (1 cMo, 50000)	Abundance Ratio: (3 ncMo, 2500) / (1 cMo, 2500)	Abundance Ratio: (4 Tcell PB, 2500) / (1 cMo, 2500)	Abundance Ratio: (4 Tcell PB, 50000) / (1 cMo, 50000)	Abundance Ratio: (5 MAC, 2500) / (1 cMo, 2500)	Abundance Ratio: (5 MAC, 50000) / (1 cMo, 50000)	Abundance Ratio: (6 Tcell Glioma, 2500) / (1 cMo, 2500)	Abundance Ratio: (6 Tcell Glioma, 50000) / (1 cMo, 50000)	Abundance Ratio: (7 Reference, 2500) / (1 cMo, 2500)	Abundance Ratio: (7 Reference, 50000) / (1 cMo, 50000)	Abundance Ratio: (8 Empty, Empty) / (1 cMo, 2500)	Abundance Ratio: (8 Empty, Empty) / (1 cMo, 50000)	Abundance Ratio: (2 iMo, 50000) / (4 Tcell PB, 50000)	Abundance Ratio: (3 ncMo, 2500) / (4 Tcell PB, 2500)	Abundance Ratio: (6 Tcell Glioma, 50000) / (4 Tcell PB, 50000)	Abundance Ratio Adj. P-Value: (3 ncMo, 50000) / (1 cMo, 50000)	Abundance Ratio Adj. P-Value: (2 iMo, 2500) / (1 cMo, 2500)	Abundance Ratio Adj. P-Value: (2 iMo, 50000) / (1 cMo, 50000)	Abundance Ratio Adj. P-Value: (3 ncMo, 2500) / (1 cMo, 2500)	Abundance Ratio Adj. P-Value: (4 Tcell PB, 2500) / (1 cMo, 2500)	Abundance Ratio Adj. P-Value: (4 Tcell PB, 50000) / (1 cMo, 50000)	Abundance Ratio Adj. P-Value: (5 MAC, 2500) / (1 cMo, 2500)	Abundance Ratio Adj. P-Value: (5 MAC, 50000) / (1 cMo, 50000)	Abundance Ratio Adj. P-Value: (6 Tcell Glioma, 2500) / (1 cMo, 2500)	Abundance Ratio Adj. P-Value: (6 Tcell Glioma, 50000) / (1 cMo, 50000)	Abundance Ratio Adj. P-Value: (7 Reference, 2500) / (1 cMo, 2500)	Abundance Ratio Adj. P-Value: (7 Reference, 50000) / (1 cMo, 50000)	Abundance Ratio Adj. P-Value: (8 Empty, Empty) / (1 cMo, 2500)	Abundance Ratio Adj. P-Value: (8 Empty, Empty) / (1 cMo, 50000)	Abundance Ratio Adj. P-Value: (2 iMo, 50000) / (4 Tcell PB, 50000)	Abundance Ratio Adj. P-Value: (3 ncMo, 2500) / (4 Tcell PB, 2500)	Abundance Ratio Adj. P-Value: (6 Tcell Glioma, 50000) / (4 Tcell PB, 50000)	Abundances (Grouped): 1 cMo, 50000	Abundances (Grouped): 2 iMo, 2500	Abundances (Grouped): 2 iMo, 50000	Abundances (Grouped): 3 ncMo, 2500	Abundances (Grouped): 3 ncMo, 50000	Abundances (Grouped): 4 Tcell PB, 2500
QYPWGVVQVENENHCDFVK	1xCarbamidomethyl [C15]; 1xTMTPro [K19]; 1xTMTPro [N-Term]	1.34221e-05	3	3	3	Q9P0V9; Q92599; Q9NVA2	0	2956.49	0.339	1.542	0.606	2.137	0.324	0.161	1.335	0.01	0.742	0.01	0.785	1.209	2.419	1.654	4.875	1.601	2.013	0.588	1	1	1	1	1	1		1		1	1	1			1	1	1	41.3	73.8	88.4	39.5	63.8	19.6
ELEEETNAFNR	1xTMTPro [N-Term]	1.34221e-05	1	1	6	Q92599	0	1655.82	100	0.01	100	5.591		100	0.01	100	3.053	100	2.846	100	2.29		0.01	100	0.01	100			1					1		1		1						43.7	63	244.2			229.8
SLDLVTMK	1xTMTPro [K8]; 1xTMTPro [N-Term]	5.20064e-05	3	3	16	Q92599; Q14141; Q9NVA2	0	1514.91	1.249	1.03	1.272	1.224	1.484	0.889	1.643	0.652	0.842	0.878	1.927	1.773	1.577	2.025	1.621	0.745	1.668	1.173	1	1	1	1	1	1	1	1	1	1	1	1			1	1	1	63.4	64.6	77.6	75.3	65.3	45.1
SLDLVTMK	1xOxidation [M7]; 1xTMTPro [K8]; 1xTMTPro [N-Term]	9.27818e-05	3	3	16	Q92599; Q14141; Q9NVA2	0	1530.91	1.101	0.9	1.368	1.01	1.326	1.383	1.371	1.181	0.974	1.471	1.304	1.163	1.024	0.01	0.01	0.737	0.958	0.951	1	1	1	1	1	1	1	1	1	1	1	1			1	1	1	97.6	121.4	98.6	117.6	87.9	122.7
EFLSELQR	1xTMTPro [N-Term]	0.00019969	1	1	1	Q92599	0	1325.74
VNMEDLR	1xTMTPro [N-Term]	0.00128029	3	3	10	Q92599; Q14141; Q9NVA2	0	1180.63	1.882	0.79	1.016	0.787	0.855	0.842	1.022	0.672	0.629	0.756	0.886	2.213	0.651	0.01	0.01	0.77	1.016	0.867	1	1	1	1	1	1	1	1	1	1	0.334681	1			1	1	1	153.7	83	120.9	69.8	121.5	68.8
HYELYR	1xTMTPro [N-Term]	0.00440461	4	4	7	Q9P0V9; Q92599; Q14141; Q9NVA2	0	1184.64	0.394	1.546	1.242	1.562	0.832	0.56	1.574	0.691	0.918	0.555	1.987	0.413	0.649	3.468	8.806	0.992	1.485	1.262	1	1	1	1	1	1	1	1	1	1	1	1			1	1	1	154	485.9	240.6	325.4	238.2	219.1
P49903	Selenide, water dikinase 1 OS=Homo sapiens (Human) OX=9606 GN=SEPHS1 PE=1 SV=2	25.854	13	4	11	3	392	42.9	5.97	51	4	1	3.088	0.982	3.215	1.008	3.05	2.23	0.911	1.839	0.464	1.951	0.651	0.968	0.995	1.261	0.778	1.03	0.917	0.338197	1	0.807377	1	1	1	1	1	1	1	1	1	1	1	1	1	1	38.9	120.2	125.1
Sequence	Modifications	Qvality q-value	# Protein Groups	# Proteins	# PSMs	Master Protein Accessions	# Missed Cleavages	Theo. MH+ [Da]	Abundance Ratio: (1 cMo, 50000) / (1 cMo, 2500)	Abundance Ratio: (3 ncMo, 50000) / (1 cMo, 50000)	Abundance Ratio: (2 iMo, 2500) / (1 cMo, 2500)	Abundance Ratio: (2 iMo, 50000) / (1 cMo, 50000)	Abundance Ratio: (3 ncMo, 2500) / (1 cMo, 2500)	Abundance Ratio: (4 Tcell PB, 2500) / (1 cMo, 2500)	Abundance Ratio: (4 Tcell PB, 50000) / (1 cMo, 50000)	Abundance Ratio: (5 MAC, 2500) / (1 cMo, 2500)	Abundance Ratio: (5 MAC, 50000) / (1 cMo, 50000)	Abundance Ratio: (6 Tcell Glioma, 2500) / (1 cMo, 2500)	Abundance Ratio: (6 Tcell Glioma, 50000) / (1 cMo, 50000)	Abundance Ratio: (7 Reference, 2500) / (1 cMo, 2500)	Abundance Ratio: (7 Reference, 50000) / (1 cMo, 50000)	Abundance Ratio: (8 Empty, Empty) / (1 cMo, 2500)	Abundance Ratio: (8 Empty, Empty) / (1 cMo, 50000)	Abundance Ratio: (2 iMo, 50000) / (4 Tcell PB, 50000)	Abundance Ratio: (3 ncMo, 2500) / (4 Tcell PB, 2500)	Abundance Ratio: (6 Tcell Glioma, 50000) / (4 Tcell PB, 50000)	Abundance Ratio Adj. P-Value: (3 ncMo, 50000) / (1 cMo, 50000)	Abundance Ratio Adj. P-Value: (2 iMo, 2500) / (1 cMo, 2500)	Abundance Ratio Adj. P-Value: (2 iMo, 50000) / (1 cMo, 50000)	Abundance Ratio Adj. P-Value: (3 ncMo, 2500) / (1 cMo, 2500)	Abundance Ratio Adj. P-Value: (4 Tcell PB, 2500) / (1 cMo, 2500)	Abundance Ratio Adj. P-Value: (4 Tcell PB, 50000) / (1 cMo, 50000)	Abundance Ratio Adj. P-Value: (5 MAC, 2500) / (1 cMo, 2500)	Abundance Ratio Adj. P-Value: (5 MAC, 50000) / (1 cMo, 50000)	Abundance Ratio Adj. P-Value: (6 Tcell Glioma, 2500) / (1 cMo, 2500)	Abundance Ratio Adj. P-Value: (6 Tcell Glioma, 50000) / (1 cMo, 50000)	Abundance Ratio Adj. P-Value: (7 Reference, 2500) / (1 cMo, 2500)	Abundance Ratio Adj. P-Value: (7 Reference, 50000) / (1 cMo, 50000)	Abundance Ratio Adj. P-Value: (8 Empty, Empty) / (1 cMo, 2500)	Abundance Ratio Adj. P-Value: (8 Empty, Empty) / (1 cMo, 50000)	Abundance Ratio Adj. P-Value: (2 iMo, 50000) / (4 Tcell PB, 50000)	Abundance Ratio Adj. P-Value: (3 ncMo, 2500) / (4 Tcell PB, 2500)	Abundance Ratio Adj. P-Value: (6 Tcell Glioma, 50000) / (4 Tcell PB, 50000)	Abundances (Grouped): 1 cMo, 50000	Abundances (Grouped): 2 iMo, 2500	Abundances (Grouped): 2 iMo, 50000	Abundances (Grouped): 3 ncMo, 2500	Abundances (Grouped): 3 ncMo, 50000	Abundances (Grouped): 4 Tcell PB, 2500
IIEVAPQVATQNVNPTPGATS	1xTMTPro [N-Term]	1.34221e-05	1	1	2	P49903	0	2411.31
ESFNPESYELDKSFR	1xTMTPro [K12]; 1xTMTPro [N-Term]	1.34221e-05	1	1	4	P49903	1	2456.26	7.443	0.707	3.914	0.97	3.963	5.552	0.399	2.991	0.36	3.857	0.466	5.727	0.725	0.01	0.01	2.434	0.714	1.169	1	0.181792	1	0.186777	0.00173258	0.235328	0.0219355	0.175331	0.00655533	1	0.000218444	1			0.0895814	1	1	138	72.6	133.9	73.5	97.5	102.9
VPQDVLQK	1xTMTPro [K8]; 1xTMTPro [N-Term]	9.27818e-05	1	1	3	P49903	0	1534.94	1.036	1.425	1.723	1.398	1.622	1.693	1.534	1.125	1.361	1.305	1.853	1.226	0.996	0.01	0.01	0.912	0.958	1.208	1	1	1	1	1	1	1		1		1	1			1	1		100.4	167	140.4	157.2	143.1	164.1
MAAVSK	1xTMTPro [K6]; 1xTMTPro [N-Term]	0.00994055	2	2	2	P49903; Q99611	0	1214.74				100		100		100	100	100	100	100	100			100	0.01	100																				94.2			37
Q6PJG2	Mitotic deacetylase-associated SANT domain protein OS=Homo sapiens (Human) OX=9606 GN=MIDEAS PE=1 SV=2	6.799	4	3	3	3	1045	114.9	9.19	0	3	0	1.047	2.091	0.751	2.153	3.417	1.161	1.952	4.832	1.101	3.455	0.856	3.003	0.641	1.76	0.239	0.259	0.727	1	1	1	1	1	1	1	1	1	1	1	1	1	1	1	1	1	120.4	126	90.4
Sequence	Modifications	Qvality q-value	# Protein Groups	# Proteins	# PSMs	Master Protein Accessions	# Missed Cleavages	Theo. MH+ [Da]	Abundance Ratio: (1 cMo, 50000) / (1 cMo, 2500)	Abundance Ratio: (3 ncMo, 50000) / (1 cMo, 50000)	Abundance Ratio: (2 iMo, 2500) / (1 cMo, 2500)	Abundance Ratio: (2 iMo, 50000) / (1 cMo, 50000)	Abundance Ratio: (3 ncMo, 2500) / (1 cMo, 2500)	Abundance Ratio: (4 Tcell PB, 2500) / (1 cMo, 2500)	Abundance Ratio: (4 Tcell PB, 50000) / (1 cMo, 50000)	Abundance Ratio: (5 MAC, 2500) / (1 cMo, 2500)	Abundance Ratio: (5 MAC, 50000) / (1 cMo, 50000)	Abundance Ratio: (6 Tcell Glioma, 2500) / (1 cMo, 2500)	Abundance Ratio: (6 Tcell Glioma, 50000) / (1 cMo, 50000)	Abundance Ratio: (7 Reference, 2500) / (1 cMo, 2500)	Abundance Ratio: (7 Reference, 50000) / (1 cMo, 50000)	Abundance Ratio: (8 Empty, Empty) / (1 cMo, 2500)	Abundance Ratio: (8 Empty, Empty) / (1 cMo, 50000)	Abundance Ratio: (2 iMo, 50000) / (4 Tcell PB, 50000)	Abundance Ratio: (3 ncMo, 2500) / (4 Tcell PB, 2500)	Abundance Ratio: (6 Tcell Glioma, 50000) / (4 Tcell PB, 50000)	Abundance Ratio Adj. P-Value: (3 ncMo, 50000) / (1 cMo, 50000)	Abundance Ratio Adj. P-Value: (2 iMo, 2500) / (1 cMo, 2500)	Abundance Ratio Adj. P-Value: (2 iMo, 50000) / (1 cMo, 50000)	Abundance Ratio Adj. P-Value: (3 ncMo, 2500) / (1 cMo, 2500)	Abundance Ratio Adj. P-Value: (4 Tcell PB, 2500) / (1 cMo, 2500)	Abundance Ratio Adj. P-Value: (4 Tcell PB, 50000) / (1 cMo, 50000)	Abundance Ratio Adj. P-Value: (5 MAC, 2500) / (1 cMo, 2500)	Abundance Ratio Adj. P-Value: (5 MAC, 50000) / (1 cMo, 50000)	Abundance Ratio Adj. P-Value: (6 Tcell Glioma, 2500) / (1 cMo, 2500)	Abundance Ratio Adj. P-Value: (6 Tcell Glioma, 50000) / (1 cMo, 50000)	Abundance Ratio Adj. P-Value: (7 Reference, 2500) / (1 cMo, 2500)	Abundance Ratio Adj. P-Value: (7 Reference, 50000) / (1 cMo, 50000)	Abundance Ratio Adj. P-Value: (8 Empty, Empty) / (1 cMo, 2500)	Abundance Ratio Adj. P-Value: (8 Empty, Empty) / (1 cMo, 50000)	Abundance Ratio Adj. P-Value: (2 iMo, 50000) / (4 Tcell PB, 50000)	Abundance Ratio Adj. P-Value: (3 ncMo, 2500) / (4 Tcell PB, 2500)	Abundance Ratio Adj. P-Value: (6 Tcell Glioma, 50000) / (4 Tcell PB, 50000)	Abundances (Grouped): 1 cMo, 50000	Abundances (Grouped): 2 iMo, 2500	Abundances (Grouped): 2 iMo, 50000	Abundances (Grouped): 3 ncMo, 2500	Abundances (Grouped): 3 ncMo, 50000	Abundances (Grouped): 4 Tcell PB, 2500
SHESNAPGSAGGQASEKPR	1xTMTPro [K17]; 1xTMTPro [N-Term]	0.000269633	1	1	1	Q6PJG2	0	2475.28	100	0.945		0.01		100	1.045	100	0.645	100	0.01	100	0.513		0.01	0.01	0.01	0.01	1					1												195.1				184.3	399.1
ESQLLPDGER	1xTMTPro [N-Term]	0.000409495	1	1	1	Q6PJG2	0	1447.77	0.01	100	1.705	100	4.667	0.01	100	0.01		0.01	100	1.635	100	0.01		0.967	100	1.26		1		0.567014											1				172.7	271.4	472.7	364.5
RESPSEER	1xTMTPro [N-Term]	0.00807354	1	1	1	Q6PJG2	1	1293.67	0.683	0.01	0.302	0.01	0.34	0.333	0.01	0.01	1.982	0.01	1.217	0.553	1.16	0.01	0.01		1.019	100								1		1								86.2	38.1		42.9		42.1
Q9BW91	ADP-ribose pyrophosphatase, mitochondrial OS=Homo sapiens (Human) OX=9606 GN=NUDT9 PE=1 SV=1	10.173	8	2	3	2	350	39.1	8.22	20	2	0				100		100		100	100	100	100	100		0.01	0.518	0.645	0.612															1	1
Sequence	Modifications	Qvality q-value	# Protein Groups	# Proteins	# PSMs	Master Protein Accessions	# Missed Cleavages	Theo. MH+ [Da]	Abundance Ratio: (1 cMo, 50000) / (1 cMo, 2500)	Abundance Ratio: (3 ncMo, 50000) / (1 cMo, 50000)	Abundance Ratio: (2 iMo, 2500) / (1 cMo, 2500)	Abundance Ratio: (2 iMo, 50000) / (1 cMo, 50000)	Abundance Ratio: (3 ncMo, 2500) / (1 cMo, 2500)	Abundance Ratio: (4 Tcell PB, 2500) / (1 cMo, 2500)	Abundance Ratio: (4 Tcell PB, 50000) / (1 cMo, 50000)	Abundance Ratio: (5 MAC, 2500) / (1 cMo, 2500)	Abundance Ratio: (5 MAC, 50000) / (1 cMo, 50000)	Abundance Ratio: (6 Tcell Glioma, 2500) / (1 cMo, 2500)	Abundance Ratio: (6 Tcell Glioma, 50000) / (1 cMo, 50000)	Abundance Ratio: (7 Reference, 2500) / (1 cMo, 2500)	Abundance Ratio: (7 Reference, 50000) / (1 cMo, 50000)	Abundance Ratio: (8 Empty, Empty) / (1 cMo, 2500)	Abundance Ratio: (8 Empty, Empty) / (1 cMo, 50000)	Abundance Ratio: (2 iMo, 50000) / (4 Tcell PB, 50000)	Abundance Ratio: (3 ncMo, 2500) / (4 Tcell PB, 2500)	Abundance Ratio: (6 Tcell Glioma, 50000) / (4 Tcell PB, 50000)	Abundance Ratio Adj. P-Value: (3 ncMo, 50000) / (1 cMo, 50000)	Abundance Ratio Adj. P-Value: (2 iMo, 2500) / (1 cMo, 2500)	Abundance Ratio Adj. P-Value: (2 iMo, 50000) / (1 cMo, 50000)	Abundance Ratio Adj. P-Value: (3 ncMo, 2500) / (1 cMo, 2500)	Abundance Ratio Adj. P-Value: (4 Tcell PB, 2500) / (1 cMo, 2500)	Abundance Ratio Adj. P-Value: (4 Tcell PB, 50000) / (1 cMo, 50000)	Abundance Ratio Adj. P-Value: (5 MAC, 2500) / (1 cMo, 2500)	Abundance Ratio Adj. P-Value: (5 MAC, 50000) / (1 cMo, 50000)	Abundance Ratio Adj. P-Value: (6 Tcell Glioma, 2500) / (1 cMo, 2500)	Abundance Ratio Adj. P-Value: (6 Tcell Glioma, 50000) / (1 cMo, 50000)	Abundance Ratio Adj. P-Value: (7 Reference, 2500) / (1 cMo, 2500)	Abundance Ratio Adj. P-Value: (7 Reference, 50000) / (1 cMo, 50000)	Abundance Ratio Adj. P-Value: (8 Empty, Empty) / (1 cMo, 2500)	Abundance Ratio Adj. P-Value: (8 Empty, Empty) / (1 cMo, 50000)	Abundance Ratio Adj. P-Value: (2 iMo, 50000) / (4 Tcell PB, 50000)	Abundance Ratio Adj. P-Value: (3 ncMo, 2500) / (4 Tcell PB, 2500)	Abundance Ratio Adj. P-Value: (6 Tcell Glioma, 50000) / (4 Tcell PB, 50000)	Abundances (Grouped): 1 cMo, 50000	Abundances (Grouped): 2 iMo, 2500	Abundances (Grouped): 2 iMo, 50000	Abundances (Grouped): 3 ncMo, 2500	Abundances (Grouped): 3 ncMo, 50000	Abundances (Grouped): 4 Tcell PB, 2500
DAHWSEDSEADCHAL	1xCarbamidomethyl [C12]; 1xTMTPro [N-Term]	1.34221e-05	1	1	1	Q9BW91	0	2046.88				100		100		100	100	100	100	100	100			100	0.01	100																				198			578.4
EFGEEALNSLQK	1xTMTPro [K12]; 1xTMTPro [N-Term]	0.000167227	1	1	2	Q9BW91	0	1973.08
P49356	Protein farnesyltransferase subunit beta OS=Homo sapiens (Human) OX=9606 GN=FNTB PE=1 SV=1	13.045	6	2	2	2	437	48.7	5.82	46	2	0				100		100		100	100	100	100	100		0.01	1.621	1.393	0.804															1	1
Sequence	Modifications	Qvality q-value	# Protein Groups	# Proteins	# PSMs	Master Protein Accessions	# Missed Cleavages	Theo. MH+ [Da]	Abundance Ratio: (1 cMo, 50000) / (1 cMo, 2500)	Abundance Ratio: (3 ncMo, 50000) / (1 cMo, 50000)	Abundance Ratio: (2 iMo, 2500) / (1 cMo, 2500)	Abundance Ratio: (2 iMo, 50000) / (1 cMo, 50000)	Abundance Ratio: (3 ncMo, 2500) / (1 cMo, 2500)	Abundance Ratio: (4 Tcell PB, 2500) / (1 cMo, 2500)	Abundance Ratio: (4 Tcell PB, 50000) / (1 cMo, 50000)	Abundance Ratio: (5 MAC, 2500) / (1 cMo, 2500)	Abundance Ratio: (5 MAC, 50000) / (1 cMo, 50000)	Abundance Ratio: (6 Tcell Glioma, 2500) / (1 cMo, 2500)	Abundance Ratio: (6 Tcell Glioma, 50000) / (1 cMo, 50000)	Abundance Ratio: (7 Reference, 2500) / (1 cMo, 2500)	Abundance Ratio: (7 Reference, 50000) / (1 cMo, 50000)	Abundance Ratio: (8 Empty, Empty) / (1 cMo, 2500)	Abundance Ratio: (8 Empty, Empty) / (1 cMo, 50000)	Abundance Ratio: (2 iMo, 50000) / (4 Tcell PB, 50000)	Abundance Ratio: (3 ncMo, 2500) / (4 Tcell PB, 2500)	Abundance Ratio: (6 Tcell Glioma, 50000) / (4 Tcell PB, 50000)	Abundance Ratio Adj. P-Value: (3 ncMo, 50000) / (1 cMo, 50000)	Abundance Ratio Adj. P-Value: (2 iMo, 2500) / (1 cMo, 2500)	Abundance Ratio Adj. P-Value: (2 iMo, 50000) / (1 cMo, 50000)	Abundance Ratio Adj. P-Value: (3 ncMo, 2500) / (1 cMo, 2500)	Abundance Ratio Adj. P-Value: (4 Tcell PB, 2500) / (1 cMo, 2500)	Abundance Ratio Adj. P-Value: (4 Tcell PB, 50000) / (1 cMo, 50000)	Abundance Ratio Adj. P-Value: (5 MAC, 2500) / (1 cMo, 2500)	Abundance Ratio Adj. P-Value: (5 MAC, 50000) / (1 cMo, 50000)	Abundance Ratio Adj. P-Value: (6 Tcell Glioma, 2500) / (1 cMo, 2500)	Abundance Ratio Adj. P-Value: (6 Tcell Glioma, 50000) / (1 cMo, 50000)	Abundance Ratio Adj. P-Value: (7 Reference, 2500) / (1 cMo, 2500)	Abundance Ratio Adj. P-Value: (7 Reference, 50000) / (1 cMo, 50000)	Abundance Ratio Adj. P-Value: (8 Empty, Empty) / (1 cMo, 2500)	Abundance Ratio Adj. P-Value: (8 Empty, Empty) / (1 cMo, 50000)	Abundance Ratio Adj. P-Value: (2 iMo, 50000) / (4 Tcell PB, 50000)	Abundance Ratio Adj. P-Value: (3 ncMo, 2500) / (4 Tcell PB, 2500)	Abundance Ratio Adj. P-Value: (6 Tcell Glioma, 50000) / (4 Tcell PB, 50000)	Abundances (Grouped): 1 cMo, 50000	Abundances (Grouped): 2 iMo, 2500	Abundances (Grouped): 2 iMo, 50000	Abundances (Grouped): 3 ncMo, 2500	Abundances (Grouped): 3 ncMo, 50000	Abundances (Grouped): 4 Tcell PB, 2500
LQDDSVETVTSIEQAK	1xTMTPro [K16]; 1xTMTPro [N-Term]	1.34221e-05	1	1	1	P49356	0	2371.28				100		100		100	100	100	100	100	100			100	0.01	100																				340.9			215.4
IQEVFSSYK	1xTMTPro [K9]; 1xTMTPro [N-Term]	0.00019969	1	1	1	P49356	0	1708.98
Q9HB07	UPF0160 protein MYG1, mitochondrial OS=Homo sapiens (Human) OX=9606 GN=C12orf10 PE=1 SV=2	14.232	5	2	9	2	376	42.4	6.67	48	2	0	0.765	1.407	1.169	0.953	0.703	0.221	0.845	0.432	0.639	0.47	0.944	0.624	1.532	2.921	1.133	1.538	0.662	1	1	1	1	1	1	1	1	1	1	1	1	1	1	1	1	1	250.9	192	293.3
Sequence	Modifications	Qvality q-value	# Protein Groups	# Proteins	# PSMs	Master Protein Accessions	# Missed Cleavages	Theo. MH+ [Da]	Abundance Ratio: (1 cMo, 50000) / (1 cMo, 2500)	Abundance Ratio: (3 ncMo, 50000) / (1 cMo, 50000)	Abundance Ratio: (2 iMo, 2500) / (1 cMo, 2500)	Abundance Ratio: (2 iMo, 50000) / (1 cMo, 50000)	Abundance Ratio: (3 ncMo, 2500) / (1 cMo, 2500)	Abundance Ratio: (4 Tcell PB, 2500) / (1 cMo, 2500)	Abundance Ratio: (4 Tcell PB, 50000) / (1 cMo, 50000)	Abundance Ratio: (5 MAC, 2500) / (1 cMo, 2500)	Abundance Ratio: (5 MAC, 50000) / (1 cMo, 50000)	Abundance Ratio: (6 Tcell Glioma, 2500) / (1 cMo, 2500)	Abundance Ratio: (6 Tcell Glioma, 50000) / (1 cMo, 50000)	Abundance Ratio: (7 Reference, 2500) / (1 cMo, 2500)	Abundance Ratio: (7 Reference, 50000) / (1 cMo, 50000)	Abundance Ratio: (8 Empty, Empty) / (1 cMo, 2500)	Abundance Ratio: (8 Empty, Empty) / (1 cMo, 50000)	Abundance Ratio: (2 iMo, 50000) / (4 Tcell PB, 50000)	Abundance Ratio: (3 ncMo, 2500) / (4 Tcell PB, 2500)	Abundance Ratio: (6 Tcell Glioma, 50000) / (4 Tcell PB, 50000)	Abundance Ratio Adj. P-Value: (3 ncMo, 50000) / (1 cMo, 50000)	Abundance Ratio Adj. P-Value: (2 iMo, 2500) / (1 cMo, 2500)	Abundance Ratio Adj. P-Value: (2 iMo, 50000) / (1 cMo, 50000)	Abundance Ratio Adj. P-Value: (3 ncMo, 2500) / (1 cMo, 2500)	Abundance Ratio Adj. P-Value: (4 Tcell PB, 2500) / (1 cMo, 2500)	Abundance Ratio Adj. P-Value: (4 Tcell PB, 50000) / (1 cMo, 50000)	Abundance Ratio Adj. P-Value: (5 MAC, 2500) / (1 cMo, 2500)	Abundance Ratio Adj. P-Value: (5 MAC, 50000) / (1 cMo, 50000)	Abundance Ratio Adj. P-Value: (6 Tcell Glioma, 2500) / (1 cMo, 2500)	Abundance Ratio Adj. P-Value: (6 Tcell Glioma, 50000) / (1 cMo, 50000)	Abundance Ratio Adj. P-Value: (7 Reference, 2500) / (1 cMo, 2500)	Abundance Ratio Adj. P-Value: (7 Reference, 50000) / (1 cMo, 50000)	Abundance Ratio Adj. P-Value: (8 Empty, Empty) / (1 cMo, 2500)	Abundance Ratio Adj. P-Value: (8 Empty, Empty) / (1 cMo, 50000)	Abundance Ratio Adj. P-Value: (2 iMo, 50000) / (4 Tcell PB, 50000)	Abundance Ratio Adj. P-Value: (3 ncMo, 2500) / (4 Tcell PB, 2500)	Abundance Ratio Adj. P-Value: (6 Tcell Glioma, 50000) / (4 Tcell PB, 50000)	Abundances (Grouped): 1 cMo, 50000	Abundances (Grouped): 2 iMo, 2500	Abundances (Grouped): 2 iMo, 50000	Abundances (Grouped): 3 ncMo, 2500	Abundances (Grouped): 3 ncMo, 50000	Abundances (Grouped): 4 Tcell PB, 2500
ALVEEALAQR	1xTMTPro [N-Term]	5.20064e-05	1	1	7	Q9HB07	0	1403.82	0.765	1.407	1.169	0.953	0.703	0.221	0.845	0.432	0.639	0.47	0.944	0.602	0.521	0.01	0.01	1.128	3.177	1.118	1	1	1	1	1	1	1	1	1	1	1	1			1	1	1	192	293.3	183	176.4	270.2	55.5
EPHSFQSR	1xTMTPro [N-Term]	0.00019969	1	1	2	Q9HB07	0	1291.67
P30419	Glycylpeptide N-tetradecanoyltransferase 1 OS=Homo sapiens (Human) OX=9606 GN=NMT1 PE=1 SV=2	58.09	15	7	19	7	496	56.8	7.8	144	7	0	0.972	1.032	1.059	1.11	0.921	2.112	1.656	3.081	2.095	3.253	3.261	1.019	1.09	0.762	0.661	0.975	1.129	1	1	1	1	1	1	1	1	1	1	1	1	1	1	1	1	1	111.5	108.4	118.1
Sequence	Modifications	Qvality q-value	# Protein Groups	# Proteins	# PSMs	Master Protein Accessions	# Missed Cleavages	Theo. MH+ [Da]	Abundance Ratio: (1 cMo, 50000) / (1 cMo, 2500)	Abundance Ratio: (3 ncMo, 50000) / (1 cMo, 50000)	Abundance Ratio: (2 iMo, 2500) / (1 cMo, 2500)	Abundance Ratio: (2 iMo, 50000) / (1 cMo, 50000)	Abundance Ratio: (3 ncMo, 2500) / (1 cMo, 2500)	Abundance Ratio: (4 Tcell PB, 2500) / (1 cMo, 2500)	Abundance Ratio: (4 Tcell PB, 50000) / (1 cMo, 50000)	Abundance Ratio: (5 MAC, 2500) / (1 cMo, 2500)	Abundance Ratio: (5 MAC, 50000) / (1 cMo, 50000)	Abundance Ratio: (6 Tcell Glioma, 2500) / (1 cMo, 2500)	Abundance Ratio: (6 Tcell Glioma, 50000) / (1 cMo, 50000)	Abundance Ratio: (7 Reference, 2500) / (1 cMo, 2500)	Abundance Ratio: (7 Reference, 50000) / (1 cMo, 50000)	Abundance Ratio: (8 Empty, Empty) / (1 cMo, 2500)	Abundance Ratio: (8 Empty, Empty) / (1 cMo, 50000)	Abundance Ratio: (2 iMo, 50000) / (4 Tcell PB, 50000)	Abundance Ratio: (3 ncMo, 2500) / (4 Tcell PB, 2500)	Abundance Ratio: (6 Tcell Glioma, 50000) / (4 Tcell PB, 50000)	Abundance Ratio Adj. P-Value: (3 ncMo, 50000) / (1 cMo, 50000)	Abundance Ratio Adj. P-Value: (2 iMo, 2500) / (1 cMo, 2500)	Abundance Ratio Adj. P-Value: (2 iMo, 50000) / (1 cMo, 50000)	Abundance Ratio Adj. P-Value: (3 ncMo, 2500) / (1 cMo, 2500)	Abundance Ratio Adj. P-Value: (4 Tcell PB, 2500) / (1 cMo, 2500)	Abundance Ratio Adj. P-Value: (4 Tcell PB, 50000) / (1 cMo, 50000)	Abundance Ratio Adj. P-Value: (5 MAC, 2500) / (1 cMo, 2500)	Abundance Ratio Adj. P-Value: (5 MAC, 50000) / (1 cMo, 50000)	Abundance Ratio Adj. P-Value: (6 Tcell Glioma, 2500) / (1 cMo, 2500)	Abundance Ratio Adj. P-Value: (6 Tcell Glioma, 50000) / (1 cMo, 50000)	Abundance Ratio Adj. P-Value: (7 Reference, 2500) / (1 cMo, 2500)	Abundance Ratio Adj. P-Value: (7 Reference, 50000) / (1 cMo, 50000)	Abundance Ratio Adj. P-Value: (8 Empty, Empty) / (1 cMo, 2500)	Abundance Ratio Adj. P-Value: (8 Empty, Empty) / (1 cMo, 50000)	Abundance Ratio Adj. P-Value: (2 iMo, 50000) / (4 Tcell PB, 50000)	Abundance Ratio Adj. P-Value: (3 ncMo, 2500) / (4 Tcell PB, 2500)	Abundance Ratio Adj. P-Value: (6 Tcell Glioma, 50000) / (4 Tcell PB, 50000)	Abundances (Grouped): 1 cMo, 50000	Abundances (Grouped): 2 iMo, 2500	Abundances (Grouped): 2 iMo, 50000	Abundances (Grouped): 3 ncMo, 2500	Abundances (Grouped): 3 ncMo, 50000	Abundances (Grouped): 4 Tcell PB, 2500
LGEVVNTHGPVEPDKDNIR	1xTMTPro [K15]; 1xTMTPro [N-Term]	1.34221e-05	1	1	3	P30419	1	2697.48	0.47	1.131	1.152	1.393	1.272	0.65	4.138	1.266	4.038	1.075	4.004	0.453	0.972	0.01	0.01	0.337	1.956	0.968	1	1	1	1	1	0.420481	1	0.677874	1	0.361246	1	1			0.935201	1	1	102.9	252.2	143.4	278.4	116.4	142.4
GGLSPANDTGAK	1xTMTPro [K12]; 1xTMTPro [N-Term]	1.34221e-05	1	1	3	P30419	0	1695.95				100		100		100	100	100	100	100	100			100	0.01	100																				322.1			548.7
GSETDSAQDQPVKMNSLPAER	1xOxidation [M14]; 1xTMTPro [K13]; 1xTMTPro [N-Term]	1.34221e-05	1	1	1	P30419	1	2884.46	0.848	1.15	1.473	1.009	1.004	0.01	0.412	0.01	0.01	0.01	0.01	0.747	0.934	0.01	0.01	2.451	100	0.01	1	1		1		1												107	186	108	126.8	123.1
GSETDSAQDQPVK	1xTMTPro [K13]; 1xTMTPro [N-Term]	1.34221e-05	1	1	9	P30419	0	1970.03	0.939	0.997	0.917	0.767	0.778	0.777	1.912	1.01	1.243	2.018	1.047	0.889	1.397	6.665	7.098	0.401	1.002	0.548	1	1	1	1	1	1	1		1		1	1			1	1		71.6	69.9	54.9	59.3	71.4	59.2
SYQFWDTQPVPK	1xTMTPro [K12]; 1xTMTPro [N-Term]	5.20064e-05	1	1	1	P30419	0	2104.14
EKGSETDSAQDQPVK	2xTMTPro [K2; K15]; 1xTMTPro [N-Term]	0.000167227	1	1	1	P30419	1	2531.38	0.554	1.192	0.71	1.289	0.775	0.01	1.13	0.01	0.01	0.01	0.01	0.378	0.688	0.01	0.01	1.142	100	0.01	1	1		1		1												145.3	186	187.3	203.2	173.2
TMEEASK	1xTMTPro [K7]; 1xTMTPro [N-Term]	0.00128029	1	1	1	P30419	0	1403.77	100	1.008		0.01		100	1.531	100	1.528	100	0.01	100	0.611		0.01	0.01	0.01	0.01	1					0.743871												163.7				165	180.8
O95758	Polypyrimidine tract-binding protein 3 OS=Homo sapiens (Human) OX=9606 GN=PTBP3 PE=1 SV=2	22.646	6	4	27	2	552	59.7	9.04	271	4	0
Sequence	Modifications	Qvality q-value	# Protein Groups	# Proteins	# PSMs	Master Protein Accessions	# Missed Cleavages	Theo. MH+ [Da]	Abundance Ratio: (1 cMo, 50000) / (1 cMo, 2500)	Abundance Ratio: (3 ncMo, 50000) / (1 cMo, 50000)	Abundance Ratio: (2 iMo, 2500) / (1 cMo, 2500)	Abundance Ratio: (2 iMo, 50000) / (1 cMo, 50000)	Abundance Ratio: (3 ncMo, 2500) / (1 cMo, 2500)	Abundance Ratio: (4 Tcell PB, 2500) / (1 cMo, 2500)	Abundance Ratio: (4 Tcell PB, 50000) / (1 cMo, 50000)	Abundance Ratio: (5 MAC, 2500) / (1 cMo, 2500)	Abundance Ratio: (5 MAC, 50000) / (1 cMo, 50000)	Abundance Ratio: (6 Tcell Glioma, 2500) / (1 cMo, 2500)	Abundance Ratio: (6 Tcell Glioma, 50000) / (1 cMo, 50000)	Abundance Ratio: (7 Reference, 2500) / (1 cMo, 2500)	Abundance Ratio: (7 Reference, 50000) / (1 cMo, 50000)	Abundance Ratio: (8 Empty, Empty) / (1 cMo, 2500)	Abundance Ratio: (8 Empty, Empty) / (1 cMo, 50000)	Abundance Ratio: (2 iMo, 50000) / (4 Tcell PB, 50000)	Abundance Ratio: (3 ncMo, 2500) / (4 Tcell PB, 2500)	Abundance Ratio: (6 Tcell Glioma, 50000) / (4 Tcell PB, 50000)	Abundance Ratio Adj. P-Value: (3 ncMo, 50000) / (1 cMo, 50000)	Abundance Ratio Adj. P-Value: (2 iMo, 2500) / (1 cMo, 2500)	Abundance Ratio Adj. P-Value: (2 iMo, 50000) / (1 cMo, 50000)	Abundance Ratio Adj. P-Value: (3 ncMo, 2500) / (1 cMo, 2500)	Abundance Ratio Adj. P-Value: (4 Tcell PB, 2500) / (1 cMo, 2500)	Abundance Ratio Adj. P-Value: (4 Tcell PB, 50000) / (1 cMo, 50000)	Abundance Ratio Adj. P-Value: (5 MAC, 2500) / (1 cMo, 2500)	Abundance Ratio Adj. P-Value: (5 MAC, 50000) / (1 cMo, 50000)	Abundance Ratio Adj. P-Value: (6 Tcell Glioma, 2500) / (1 cMo, 2500)	Abundance Ratio Adj. P-Value: (6 Tcell Glioma, 50000) / (1 cMo, 50000)	Abundance Ratio Adj. P-Value: (7 Reference, 2500) / (1 cMo, 2500)	Abundance Ratio Adj. P-Value: (7 Reference, 50000) / (1 cMo, 50000)	Abundance Ratio Adj. P-Value: (8 Empty, Empty) / (1 cMo, 2500)	Abundance Ratio Adj. P-Value: (8 Empty, Empty) / (1 cMo, 50000)	Abundance Ratio Adj. P-Value: (2 iMo, 50000) / (4 Tcell PB, 50000)	Abundance Ratio Adj. P-Value: (3 ncMo, 2500) / (4 Tcell PB, 2500)	Abundance Ratio Adj. P-Value: (6 Tcell Glioma, 50000) / (4 Tcell PB, 50000)	Abundances (Grouped): 1 cMo, 50000	Abundances (Grouped): 2 iMo, 2500	Abundances (Grouped): 2 iMo, 50000	Abundances (Grouped): 3 ncMo, 2500	Abundances (Grouped): 3 ncMo, 50000	Abundances (Grouped): 4 Tcell PB, 2500
EGQEDQGLTK	1xTMTPro [K10]; 1xTMTPro [N-Term]	1.34221e-05	2	2	18	P26599; O95758	0	1712.93	1.555	1.606	1.03	0.768	1.31	1.291	2.295	1.783	2.223	1.656	1.655	2.107	1.397	0.01	0.01	0.335	1.015	0.721	1	1	1	1	1	1	1	1	1	1	0.577687	1			0.135943	1	1	71.6	47.4	54.9	60.3	115	59.4
DFSNSPLHR	1xTMTPro [N-Term]	5.20064e-05	1	1	2	O95758	0	1376.72
HQAVQLPR	1xTMTPro [N-Term]	0.00019969	1	1	2	O95758	0	1252.74
IITFTK	1xTMTPro [K6]; 1xTMTPro [N-Term]	0.00432068	2	3	5	P26599; O95758	0	1330.86
Q13769	THO complex subunit 5 homolog OS=Homo sapiens (Human) OX=9606 GN=THOC5 PE=1 SV=2	11.824	4	3	6	3	683	78.5	6.87	0	3	0	0.01	100	4.38	100	10.143	5.669	100	4.033	100	4.438	100	0.67	0.522	1.033	0.638	0.984	0.677			1		1	1		1		1		1	1	1	1	1	1	54.1		237.1
Sequence	Modifications	Qvality q-value	# Protein Groups	# Proteins	# PSMs	Master Protein Accessions	# Missed Cleavages	Theo. MH+ [Da]	Abundance Ratio: (1 cMo, 50000) / (1 cMo, 2500)	Abundance Ratio: (3 ncMo, 50000) / (1 cMo, 50000)	Abundance Ratio: (2 iMo, 2500) / (1 cMo, 2500)	Abundance Ratio: (2 iMo, 50000) / (1 cMo, 50000)	Abundance Ratio: (3 ncMo, 2500) / (1 cMo, 2500)	Abundance Ratio: (4 Tcell PB, 2500) / (1 cMo, 2500)	Abundance Ratio: (4 Tcell PB, 50000) / (1 cMo, 50000)	Abundance Ratio: (5 MAC, 2500) / (1 cMo, 2500)	Abundance Ratio: (5 MAC, 50000) / (1 cMo, 50000)	Abundance Ratio: (6 Tcell Glioma, 2500) / (1 cMo, 2500)	Abundance Ratio: (6 Tcell Glioma, 50000) / (1 cMo, 50000)	Abundance Ratio: (7 Reference, 2500) / (1 cMo, 2500)	Abundance Ratio: (7 Reference, 50000) / (1 cMo, 50000)	Abundance Ratio: (8 Empty, Empty) / (1 cMo, 2500)	Abundance Ratio: (8 Empty, Empty) / (1 cMo, 50000)	Abundance Ratio: (2 iMo, 50000) / (4 Tcell PB, 50000)	Abundance Ratio: (3 ncMo, 2500) / (4 Tcell PB, 2500)	Abundance Ratio: (6 Tcell Glioma, 50000) / (4 Tcell PB, 50000)	Abundance Ratio Adj. P-Value: (3 ncMo, 50000) / (1 cMo, 50000)	Abundance Ratio Adj. P-Value: (2 iMo, 2500) / (1 cMo, 2500)	Abundance Ratio Adj. P-Value: (2 iMo, 50000) / (1 cMo, 50000)	Abundance Ratio Adj. P-Value: (3 ncMo, 2500) / (1 cMo, 2500)	Abundance Ratio Adj. P-Value: (4 Tcell PB, 2500) / (1 cMo, 2500)	Abundance Ratio Adj. P-Value: (4 Tcell PB, 50000) / (1 cMo, 50000)	Abundance Ratio Adj. P-Value: (5 MAC, 2500) / (1 cMo, 2500)	Abundance Ratio Adj. P-Value: (5 MAC, 50000) / (1 cMo, 50000)	Abundance Ratio Adj. P-Value: (6 Tcell Glioma, 2500) / (1 cMo, 2500)	Abundance Ratio Adj. P-Value: (6 Tcell Glioma, 50000) / (1 cMo, 50000)	Abundance Ratio Adj. P-Value: (7 Reference, 2500) / (1 cMo, 2500)	Abundance Ratio Adj. P-Value: (7 Reference, 50000) / (1 cMo, 50000)	Abundance Ratio Adj. P-Value: (8 Empty, Empty) / (1 cMo, 2500)	Abundance Ratio Adj. P-Value: (8 Empty, Empty) / (1 cMo, 50000)	Abundance Ratio Adj. P-Value: (2 iMo, 50000) / (4 Tcell PB, 50000)	Abundance Ratio Adj. P-Value: (3 ncMo, 2500) / (4 Tcell PB, 2500)	Abundance Ratio Adj. P-Value: (6 Tcell Glioma, 50000) / (4 Tcell PB, 50000)	Abundances (Grouped): 1 cMo, 50000	Abundances (Grouped): 2 iMo, 2500	Abundances (Grouped): 2 iMo, 50000	Abundances (Grouped): 3 ncMo, 2500	Abundances (Grouped): 3 ncMo, 50000	Abundances (Grouped): 4 Tcell PB, 2500
TNSNDDNIR	1xTMTPro [N-Term]	5.20064e-05	1	1	1	Q13769	0	1352.67	0.01	100	1.848	100	3.681	0.01	100	0.01		0.01	100	0.631	100	0.01		0.482	100	0.981															1				337.8	140	673	263.6
DVAIEIEER	1xTMTPro [N-Term]	5.20064e-05	1	1	2	Q13769	0	1377.75	0.01	100	1.046	100	2.816	0.568	100	0.945	100	0.619	100	2.036	100	0.01		0.247	4.961	0.605				1			1		1		1				1		1		114.5	90.5	308.3	329.9	62.1
DQTHEAK	1xTMTPro [K7]; 1xTMTPro [N-Term]	0.00136177	1	1	3	Q13769	0	1436.8				100		100		100	100	100	100	100	100			100	0.01	100																				401.5			383.8
O95445	Apolipoprotein M OS=Homo sapiens (Human) OX=9606 GN=APOM PE=1 SV=2	4.252	7	2	6	2	188	21.2	6.01	0	2	0	2.011	0.798	9.047	1.307	7.266	4.324	1.305	11.361	1.136	17.641	1.397	0.29	0.221	0.607	0.201	0.159	0.972		1		1			1					1	0.527008	1			1	106.2	213.6	960.8
Sequence	Modifications	Qvality q-value	# Protein Groups	# Proteins	# PSMs	Master Protein Accessions	# Missed Cleavages	Theo. MH+ [Da]	Abundance Ratio: (1 cMo, 50000) / (1 cMo, 2500)	Abundance Ratio: (3 ncMo, 50000) / (1 cMo, 50000)	Abundance Ratio: (2 iMo, 2500) / (1 cMo, 2500)	Abundance Ratio: (2 iMo, 50000) / (1 cMo, 50000)	Abundance Ratio: (3 ncMo, 2500) / (1 cMo, 2500)	Abundance Ratio: (4 Tcell PB, 2500) / (1 cMo, 2500)	Abundance Ratio: (4 Tcell PB, 50000) / (1 cMo, 50000)	Abundance Ratio: (5 MAC, 2500) / (1 cMo, 2500)	Abundance Ratio: (5 MAC, 50000) / (1 cMo, 50000)	Abundance Ratio: (6 Tcell Glioma, 2500) / (1 cMo, 2500)	Abundance Ratio: (6 Tcell Glioma, 50000) / (1 cMo, 50000)	Abundance Ratio: (7 Reference, 2500) / (1 cMo, 2500)	Abundance Ratio: (7 Reference, 50000) / (1 cMo, 50000)	Abundance Ratio: (8 Empty, Empty) / (1 cMo, 2500)	Abundance Ratio: (8 Empty, Empty) / (1 cMo, 50000)	Abundance Ratio: (2 iMo, 50000) / (4 Tcell PB, 50000)	Abundance Ratio: (3 ncMo, 2500) / (4 Tcell PB, 2500)	Abundance Ratio: (6 Tcell Glioma, 50000) / (4 Tcell PB, 50000)	Abundance Ratio Adj. P-Value: (3 ncMo, 50000) / (1 cMo, 50000)	Abundance Ratio Adj. P-Value: (2 iMo, 2500) / (1 cMo, 2500)	Abundance Ratio Adj. P-Value: (2 iMo, 50000) / (1 cMo, 50000)	Abundance Ratio Adj. P-Value: (3 ncMo, 2500) / (1 cMo, 2500)	Abundance Ratio Adj. P-Value: (4 Tcell PB, 2500) / (1 cMo, 2500)	Abundance Ratio Adj. P-Value: (4 Tcell PB, 50000) / (1 cMo, 50000)	Abundance Ratio Adj. P-Value: (5 MAC, 2500) / (1 cMo, 2500)	Abundance Ratio Adj. P-Value: (5 MAC, 50000) / (1 cMo, 50000)	Abundance Ratio Adj. P-Value: (6 Tcell Glioma, 2500) / (1 cMo, 2500)	Abundance Ratio Adj. P-Value: (6 Tcell Glioma, 50000) / (1 cMo, 50000)	Abundance Ratio Adj. P-Value: (7 Reference, 2500) / (1 cMo, 2500)	Abundance Ratio Adj. P-Value: (7 Reference, 50000) / (1 cMo, 50000)	Abundance Ratio Adj. P-Value: (8 Empty, Empty) / (1 cMo, 2500)	Abundance Ratio Adj. P-Value: (8 Empty, Empty) / (1 cMo, 50000)	Abundance Ratio Adj. P-Value: (2 iMo, 50000) / (4 Tcell PB, 50000)	Abundance Ratio Adj. P-Value: (3 ncMo, 2500) / (4 Tcell PB, 2500)	Abundance Ratio Adj. P-Value: (6 Tcell Glioma, 50000) / (4 Tcell PB, 50000)	Abundances (Grouped): 1 cMo, 50000	Abundances (Grouped): 2 iMo, 2500	Abundances (Grouped): 2 iMo, 50000	Abundances (Grouped): 3 ncMo, 2500	Abundances (Grouped): 3 ncMo, 50000	Abundances (Grouped): 4 Tcell PB, 2500
AFLLTPR	1xTMTPro [N-Term]	0.00142666	1	1	1	O95445	0	1121.7	0.01	100	9.047	100	7.266	0.01	100	0.01		0.01	100	0.874	100	0.01		1.906	100	2.038															1				960.8	279	771.7	170.4
SPHPPEK	1xTMTPro [K7]; 1xTMTPro [N-Term]	0.00178967	1	1	5	O95445	0	1399.82	100	0.8		0.01		100	2.619	100	1.136	100	0.01	100	0.468		0.01	0.01	0.01	0.01	1					0.649805												213.6				170.8	459.2
Q96RQ9	L-amino-acid oxidase OS=Homo sapiens (Human) OX=9606 GN=IL4I1 PE=1 SV=1	22.988	8	5	7	5	567	62.8	8.68	21	5	0	100	0.776		1.134		100	0.963	100	1.243	100	1.404	100	100	0.593	0.703	0.667	0.887		1		1			1		1		1			1	1	1	1		117
Sequence	Modifications	Qvality q-value	# Protein Groups	# Proteins	# PSMs	Master Protein Accessions	# Missed Cleavages	Theo. MH+ [Da]	Abundance Ratio: (1 cMo, 50000) / (1 cMo, 2500)	Abundance Ratio: (3 ncMo, 50000) / (1 cMo, 50000)	Abundance Ratio: (2 iMo, 2500) / (1 cMo, 2500)	Abundance Ratio: (2 iMo, 50000) / (1 cMo, 50000)	Abundance Ratio: (3 ncMo, 2500) / (1 cMo, 2500)	Abundance Ratio: (4 Tcell PB, 2500) / (1 cMo, 2500)	Abundance Ratio: (4 Tcell PB, 50000) / (1 cMo, 50000)	Abundance Ratio: (5 MAC, 2500) / (1 cMo, 2500)	Abundance Ratio: (5 MAC, 50000) / (1 cMo, 50000)	Abundance Ratio: (6 Tcell Glioma, 2500) / (1 cMo, 2500)	Abundance Ratio: (6 Tcell Glioma, 50000) / (1 cMo, 50000)	Abundance Ratio: (7 Reference, 2500) / (1 cMo, 2500)	Abundance Ratio: (7 Reference, 50000) / (1 cMo, 50000)	Abundance Ratio: (8 Empty, Empty) / (1 cMo, 2500)	Abundance Ratio: (8 Empty, Empty) / (1 cMo, 50000)	Abundance Ratio: (2 iMo, 50000) / (4 Tcell PB, 50000)	Abundance Ratio: (3 ncMo, 2500) / (4 Tcell PB, 2500)	Abundance Ratio: (6 Tcell Glioma, 50000) / (4 Tcell PB, 50000)	Abundance Ratio Adj. P-Value: (3 ncMo, 50000) / (1 cMo, 50000)	Abundance Ratio Adj. P-Value: (2 iMo, 2500) / (1 cMo, 2500)	Abundance Ratio Adj. P-Value: (2 iMo, 50000) / (1 cMo, 50000)	Abundance Ratio Adj. P-Value: (3 ncMo, 2500) / (1 cMo, 2500)	Abundance Ratio Adj. P-Value: (4 Tcell PB, 2500) / (1 cMo, 2500)	Abundance Ratio Adj. P-Value: (4 Tcell PB, 50000) / (1 cMo, 50000)	Abundance Ratio Adj. P-Value: (5 MAC, 2500) / (1 cMo, 2500)	Abundance Ratio Adj. P-Value: (5 MAC, 50000) / (1 cMo, 50000)	Abundance Ratio Adj. P-Value: (6 Tcell Glioma, 2500) / (1 cMo, 2500)	Abundance Ratio Adj. P-Value: (6 Tcell Glioma, 50000) / (1 cMo, 50000)	Abundance Ratio Adj. P-Value: (7 Reference, 2500) / (1 cMo, 2500)	Abundance Ratio Adj. P-Value: (7 Reference, 50000) / (1 cMo, 50000)	Abundance Ratio Adj. P-Value: (8 Empty, Empty) / (1 cMo, 2500)	Abundance Ratio Adj. P-Value: (8 Empty, Empty) / (1 cMo, 50000)	Abundance Ratio Adj. P-Value: (2 iMo, 50000) / (4 Tcell PB, 50000)	Abundance Ratio Adj. P-Value: (3 ncMo, 2500) / (4 Tcell PB, 2500)	Abundance Ratio Adj. P-Value: (6 Tcell Glioma, 50000) / (4 Tcell PB, 50000)	Abundances (Grouped): 1 cMo, 50000	Abundances (Grouped): 2 iMo, 2500	Abundances (Grouped): 2 iMo, 50000	Abundances (Grouped): 3 ncMo, 2500	Abundances (Grouped): 3 ncMo, 50000	Abundances (Grouped): 4 Tcell PB, 2500
LALDDVAALHGPVVR	1xTMTPro [N-Term]	1.34221e-05	1	1	1	Q96RQ9	0	1850.08	100	0.776		0.01		100	0.963	100	0.957	100	0.01	100	0.855		0.01	0.01	0.01	0.01	1					1												117				90.8	165.9
VTILEADNR	1xTMTPro [N-Term]	5.20064e-05	1	1	2	Q96RQ9	0	1334.76				100		100		100	100	100	100	100	100			100	0.01	100																				132.7			225.8
VLSDAGHK	1xTMTPro [K8]; 1xTMTPro [N-Term]	5.20064e-05	1	1	1	Q96RQ9	0	1434.86
AHSCLSDR	1xCarbamidomethyl [C4]; 1xTMTPro [N-Term]	0.00019969	1	1	1	Q96RQ9	0	1249.63
LHYVPATK	1xTMTPro [K8]; 1xTMTPro [N-Term]	0.000339621	1	1	2	Q96RQ9	0	1536.94
Q6IQ49	Replication stress response regulator SDE2 OS=Homo sapiens (Human) OX=9606 GN=SDE2 PE=1 SV=1	21.819	8	2	3	2	451	49.7	6.05	93	2	0	0.444	1.158	0.705	1.022	0.915	0.831	1.406	0.53	0.755	0.677	2.277	0.644	0.562	0.751	0.632	1.493	0.887	0.308752	1	1	1	1	1	1	1		1		1	1	1			1	259.3	115.2	182.8
Sequence	Modifications	Qvality q-value	# Protein Groups	# Proteins	# PSMs	Master Protein Accessions	# Missed Cleavages	Theo. MH+ [Da]	Abundance Ratio: (1 cMo, 50000) / (1 cMo, 2500)	Abundance Ratio: (3 ncMo, 50000) / (1 cMo, 50000)	Abundance Ratio: (2 iMo, 2500) / (1 cMo, 2500)	Abundance Ratio: (2 iMo, 50000) / (1 cMo, 50000)	Abundance Ratio: (3 ncMo, 2500) / (1 cMo, 2500)	Abundance Ratio: (4 Tcell PB, 2500) / (1 cMo, 2500)	Abundance Ratio: (4 Tcell PB, 50000) / (1 cMo, 50000)	Abundance Ratio: (5 MAC, 2500) / (1 cMo, 2500)	Abundance Ratio: (5 MAC, 50000) / (1 cMo, 50000)	Abundance Ratio: (6 Tcell Glioma, 2500) / (1 cMo, 2500)	Abundance Ratio: (6 Tcell Glioma, 50000) / (1 cMo, 50000)	Abundance Ratio: (7 Reference, 2500) / (1 cMo, 2500)	Abundance Ratio: (7 Reference, 50000) / (1 cMo, 50000)	Abundance Ratio: (8 Empty, Empty) / (1 cMo, 2500)	Abundance Ratio: (8 Empty, Empty) / (1 cMo, 50000)	Abundance Ratio: (2 iMo, 50000) / (4 Tcell PB, 50000)	Abundance Ratio: (3 ncMo, 2500) / (4 Tcell PB, 2500)	Abundance Ratio: (6 Tcell Glioma, 50000) / (4 Tcell PB, 50000)	Abundance Ratio Adj. P-Value: (3 ncMo, 50000) / (1 cMo, 50000)	Abundance Ratio Adj. P-Value: (2 iMo, 2500) / (1 cMo, 2500)	Abundance Ratio Adj. P-Value: (2 iMo, 50000) / (1 cMo, 50000)	Abundance Ratio Adj. P-Value: (3 ncMo, 2500) / (1 cMo, 2500)	Abundance Ratio Adj. P-Value: (4 Tcell PB, 2500) / (1 cMo, 2500)	Abundance Ratio Adj. P-Value: (4 Tcell PB, 50000) / (1 cMo, 50000)	Abundance Ratio Adj. P-Value: (5 MAC, 2500) / (1 cMo, 2500)	Abundance Ratio Adj. P-Value: (5 MAC, 50000) / (1 cMo, 50000)	Abundance Ratio Adj. P-Value: (6 Tcell Glioma, 2500) / (1 cMo, 2500)	Abundance Ratio Adj. P-Value: (6 Tcell Glioma, 50000) / (1 cMo, 50000)	Abundance Ratio Adj. P-Value: (7 Reference, 2500) / (1 cMo, 2500)	Abundance Ratio Adj. P-Value: (7 Reference, 50000) / (1 cMo, 50000)	Abundance Ratio Adj. P-Value: (8 Empty, Empty) / (1 cMo, 2500)	Abundance Ratio Adj. P-Value: (8 Empty, Empty) / (1 cMo, 50000)	Abundance Ratio Adj. P-Value: (2 iMo, 50000) / (4 Tcell PB, 50000)	Abundance Ratio Adj. P-Value: (3 ncMo, 2500) / (4 Tcell PB, 2500)	Abundance Ratio Adj. P-Value: (6 Tcell Glioma, 50000) / (4 Tcell PB, 50000)	Abundances (Grouped): 1 cMo, 50000	Abundances (Grouped): 2 iMo, 2500	Abundances (Grouped): 2 iMo, 50000	Abundances (Grouped): 3 ncMo, 2500	Abundances (Grouped): 3 ncMo, 50000	Abundances (Grouped): 4 Tcell PB, 2500
VVNTDHGSPEQLQIPVTDSGR	1xTMTPro [N-Term]	1.34221e-05	1	1	2	Q6IQ49	0	2553.32	0.556	1.02	1.015	1.084	0.853	1.041	1.067	0.664	0.755	0.848	0.01	0.533	0.868	0.01	0.01	1.016	0.82	0.01	1	1		1	1	1	1		1		0.624748	1				1		115.2	210.1	124.8	176.6	117.5	215.5
EPIEEEPTGAGLNK	1xTMTPro [K14]; 1xTMTPro [N-Term]	1.34221e-05	1	1	1	Q6IQ49	0	2092.14	0.01	100	0.565	100	0.995	0.01	100	0.01		0.01	100	0.373	100	0.01		0.396	100	0.929		1		1											0.241875				177.5	111.8	312.8	168.5
O95340	Bifunctional 3'-phosphoadenosine 5'-phosphosulfate synthase 2 OS=Homo sapiens (Human) OX=9606 GN=PAPSS2 PE=1 SV=2	14.383	5	3	6	2	614	69.5	8.03	0	3	0	0.141	1.57	0.306	1.417	0.489	0.104	1.276	0.209	1.045	0.238	1.956	0.651	0.451	1.723	0.704	1.155	0.783	0.00356588	1	0.633489	1	1	0.00370375	1	0.0335464		0.04814		1	0.570677	1			1	830.1	116.7	254.2
Sequence	Modifications	Qvality q-value	# Protein Groups	# Proteins	# PSMs	Master Protein Accessions	# Missed Cleavages	Theo. MH+ [Da]	Abundance Ratio: (1 cMo, 50000) / (1 cMo, 2500)	Abundance Ratio: (3 ncMo, 50000) / (1 cMo, 50000)	Abundance Ratio: (2 iMo, 2500) / (1 cMo, 2500)	Abundance Ratio: (2 iMo, 50000) / (1 cMo, 50000)	Abundance Ratio: (3 ncMo, 2500) / (1 cMo, 2500)	Abundance Ratio: (4 Tcell PB, 2500) / (1 cMo, 2500)	Abundance Ratio: (4 Tcell PB, 50000) / (1 cMo, 50000)	Abundance Ratio: (5 MAC, 2500) / (1 cMo, 2500)	Abundance Ratio: (5 MAC, 50000) / (1 cMo, 50000)	Abundance Ratio: (6 Tcell Glioma, 2500) / (1 cMo, 2500)	Abundance Ratio: (6 Tcell Glioma, 50000) / (1 cMo, 50000)	Abundance Ratio: (7 Reference, 2500) / (1 cMo, 2500)	Abundance Ratio: (7 Reference, 50000) / (1 cMo, 50000)	Abundance Ratio: (8 Empty, Empty) / (1 cMo, 2500)	Abundance Ratio: (8 Empty, Empty) / (1 cMo, 50000)	Abundance Ratio: (2 iMo, 50000) / (4 Tcell PB, 50000)	Abundance Ratio: (3 ncMo, 2500) / (4 Tcell PB, 2500)	Abundance Ratio: (6 Tcell Glioma, 50000) / (4 Tcell PB, 50000)	Abundance Ratio Adj. P-Value: (3 ncMo, 50000) / (1 cMo, 50000)	Abundance Ratio Adj. P-Value: (2 iMo, 2500) / (1 cMo, 2500)	Abundance Ratio Adj. P-Value: (2 iMo, 50000) / (1 cMo, 50000)	Abundance Ratio Adj. P-Value: (3 ncMo, 2500) / (1 cMo, 2500)	Abundance Ratio Adj. P-Value: (4 Tcell PB, 2500) / (1 cMo, 2500)	Abundance Ratio Adj. P-Value: (4 Tcell PB, 50000) / (1 cMo, 50000)	Abundance Ratio Adj. P-Value: (5 MAC, 2500) / (1 cMo, 2500)	Abundance Ratio Adj. P-Value: (5 MAC, 50000) / (1 cMo, 50000)	Abundance Ratio Adj. P-Value: (6 Tcell Glioma, 2500) / (1 cMo, 2500)	Abundance Ratio Adj. P-Value: (6 Tcell Glioma, 50000) / (1 cMo, 50000)	Abundance Ratio Adj. P-Value: (7 Reference, 2500) / (1 cMo, 2500)	Abundance Ratio Adj. P-Value: (7 Reference, 50000) / (1 cMo, 50000)	Abundance Ratio Adj. P-Value: (8 Empty, Empty) / (1 cMo, 2500)	Abundance Ratio Adj. P-Value: (8 Empty, Empty) / (1 cMo, 50000)	Abundance Ratio Adj. P-Value: (2 iMo, 50000) / (4 Tcell PB, 50000)	Abundance Ratio Adj. P-Value: (3 ncMo, 2500) / (4 Tcell PB, 2500)	Abundance Ratio Adj. P-Value: (6 Tcell Glioma, 50000) / (4 Tcell PB, 50000)	Abundances (Grouped): 1 cMo, 50000	Abundances (Grouped): 2 iMo, 2500	Abundances (Grouped): 2 iMo, 50000	Abundances (Grouped): 3 ncMo, 2500	Abundances (Grouped): 3 ncMo, 50000	Abundances (Grouped): 4 Tcell PB, 2500
QHAAVLEEGVLDPK	1xTMTPro [K14]; 1xTMTPro [N-Term]	1.34221e-05	1	1	2	O95340	0	2114.21	0.01	100	0.306	100	0.489	0.01	100	0.01		0.01	100	0.162	100	0.01		0.947	100	1.308		1		1											1				254.2	165.4	406.2	197.2
DLYEPTHGGK	1xTMTPro [K10]; 1xTMTPro [N-Term]	5.20064e-05	1	1	1	O95340	0	1724.95	100	1.374		0.01		100	1.027	100	1.045	100	0.01	100	0.857		0.01	0.01	0.01	0.01	1					1												116.7				160.4	86.4
GQVVGTR	1xTMTPro [N-Term]	0.00109547	2	2	3	O43252; O95340	0	1020.61	0.38	1.654	0.496	0.949	0.787	0.347	0.706	0.859	1.011	1.142	1.061	0.264	0.718	0.878	2.309	1.344	2.271	1.504	1	1	1	1	1	1	1	1	1	1	1	1			1	1	1	139.4	181.8	132.2	288.6	230.6	127.1
P63027	Vesicle-associated membrane protein 2 OS=Homo sapiens (Human) OX=9606 GN=VAMP2 PE=1 SV=3	54.86	60	6	25	3	116	12.7	8.13	650	6	0
Sequence	Modifications	Qvality q-value	# Protein Groups	# Proteins	# PSMs	Master Protein Accessions	# Missed Cleavages	Theo. MH+ [Da]	Abundance Ratio: (1 cMo, 50000) / (1 cMo, 2500)	Abundance Ratio: (3 ncMo, 50000) / (1 cMo, 50000)	Abundance Ratio: (2 iMo, 2500) / (1 cMo, 2500)	Abundance Ratio: (2 iMo, 50000) / (1 cMo, 50000)	Abundance Ratio: (3 ncMo, 2500) / (1 cMo, 2500)	Abundance Ratio: (4 Tcell PB, 2500) / (1 cMo, 2500)	Abundance Ratio: (4 Tcell PB, 50000) / (1 cMo, 50000)	Abundance Ratio: (5 MAC, 2500) / (1 cMo, 2500)	Abundance Ratio: (5 MAC, 50000) / (1 cMo, 50000)	Abundance Ratio: (6 Tcell Glioma, 2500) / (1 cMo, 2500)	Abundance Ratio: (6 Tcell Glioma, 50000) / (1 cMo, 50000)	Abundance Ratio: (7 Reference, 2500) / (1 cMo, 2500)	Abundance Ratio: (7 Reference, 50000) / (1 cMo, 50000)	Abundance Ratio: (8 Empty, Empty) / (1 cMo, 2500)	Abundance Ratio: (8 Empty, Empty) / (1 cMo, 50000)	Abundance Ratio: (2 iMo, 50000) / (4 Tcell PB, 50000)	Abundance Ratio: (3 ncMo, 2500) / (4 Tcell PB, 2500)	Abundance Ratio: (6 Tcell Glioma, 50000) / (4 Tcell PB, 50000)	Abundance Ratio Adj. P-Value: (3 ncMo, 50000) / (1 cMo, 50000)	Abundance Ratio Adj. P-Value: (2 iMo, 2500) / (1 cMo, 2500)	Abundance Ratio Adj. P-Value: (2 iMo, 50000) / (1 cMo, 50000)	Abundance Ratio Adj. P-Value: (3 ncMo, 2500) / (1 cMo, 2500)	Abundance Ratio Adj. P-Value: (4 Tcell PB, 2500) / (1 cMo, 2500)	Abundance Ratio Adj. P-Value: (4 Tcell PB, 50000) / (1 cMo, 50000)	Abundance Ratio Adj. P-Value: (5 MAC, 2500) / (1 cMo, 2500)	Abundance Ratio Adj. P-Value: (5 MAC, 50000) / (1 cMo, 50000)	Abundance Ratio Adj. P-Value: (6 Tcell Glioma, 2500) / (1 cMo, 2500)	Abundance Ratio Adj. P-Value: (6 Tcell Glioma, 50000) / (1 cMo, 50000)	Abundance Ratio Adj. P-Value: (7 Reference, 2500) / (1 cMo, 2500)	Abundance Ratio Adj. P-Value: (7 Reference, 50000) / (1 cMo, 50000)	Abundance Ratio Adj. P-Value: (8 Empty, Empty) / (1 cMo, 2500)	Abundance Ratio Adj. P-Value: (8 Empty, Empty) / (1 cMo, 50000)	Abundance Ratio Adj. P-Value: (2 iMo, 50000) / (4 Tcell PB, 50000)	Abundance Ratio Adj. P-Value: (3 ncMo, 2500) / (4 Tcell PB, 2500)	Abundance Ratio Adj. P-Value: (6 Tcell Glioma, 50000) / (4 Tcell PB, 50000)	Abundances (Grouped): 1 cMo, 50000	Abundances (Grouped): 2 iMo, 2500	Abundances (Grouped): 2 iMo, 50000	Abundances (Grouped): 3 ncMo, 2500	Abundances (Grouped): 3 ncMo, 50000	Abundances (Grouped): 4 Tcell PB, 2500
LSELDDRADALQAGASQFETSAAK	1xTMTPro [K24]; 1xTMTPro [N-Term]	1.34221e-05	2	2	1	Q15836; P63027	1	3102.62	100	1.106		0.01		100	1.276	100	0.819	100	0.01	100	0.8		0.01	0.01	0.01	0.01	1					1												125				138.3	328.5
SATAATAPPAAPAGEGGPPAPPPNLTSNRR	1xAcetyl [N-Term]	1.34221e-05	1	1	3	P63027	1	2836.43
SATAATAPPAAPAGEGGPPAPPPNLTSNR	1xAcetyl [N-Term]	1.34221e-05	1	1	8	P63027	0	2680.33
ADALQAGASQFETSAAK	1xTMTPro [K17]; 1xTMTPro [N-Term]	1.34221e-05	2	2	7	Q15836; P63027	0	2274.22	1.352	1.02	2.448	1.023	1.428	1.893	2.089	1.372	1.515	1.466	1.028	1.508	1.005	0.01	0.01	0.49	0.754	0.492	1	1	1	1	1	1	1	1	1	1	1	1			1	1	1	99.5	180	101.7	105	101.4	139.2
LQQTQAQVDEVVDIMR	1xOxidation [M15]; 1xTMTPro [N-Term]	5.20064e-05	1	1	1	P63027	0	2193.15
LSELDDR	1xTMTPro [N-Term]	0.00128029	2	3	5	Q15836; P63027	0	1151.62	0.583	2.696	1.47	0.69	3.386	2.896	5.939	3.491	6.506	3.451	4.677	0.447	0.56	0.01	0.01	0.116	1.169	0.788	1	1	1	1	1	0.9867	1	0.360317	1	0.964028	1	1			0.038421	1	1	178.4	449.7	123.1	1035.6	481.1	885.8
Q92947	Glutaryl-CoA dehydrogenase, mitochondrial OS=Homo sapiens (Human) OX=9606 GN=GCDH PE=1 SV=1	14.438	5	2	6	2	438	48.1	8.06	106	2	0	0.358	0.985	0.619	0.858	0.615	0.552	1.238	0.61	0.77	0.614	0.01	0.495	0.573	0.802	0.451	0.01	1.058	0.139234	1	1			1	1	1		1				1			1	246	87.9	152.3
Sequence	Modifications	Qvality q-value	# Protein Groups	# Proteins	# PSMs	Master Protein Accessions	# Missed Cleavages	Theo. MH+ [Da]	Abundance Ratio: (1 cMo, 50000) / (1 cMo, 2500)	Abundance Ratio: (3 ncMo, 50000) / (1 cMo, 50000)	Abundance Ratio: (2 iMo, 2500) / (1 cMo, 2500)	Abundance Ratio: (2 iMo, 50000) / (1 cMo, 50000)	Abundance Ratio: (3 ncMo, 2500) / (1 cMo, 2500)	Abundance Ratio: (4 Tcell PB, 2500) / (1 cMo, 2500)	Abundance Ratio: (4 Tcell PB, 50000) / (1 cMo, 50000)	Abundance Ratio: (5 MAC, 2500) / (1 cMo, 2500)	Abundance Ratio: (5 MAC, 50000) / (1 cMo, 50000)	Abundance Ratio: (6 Tcell Glioma, 2500) / (1 cMo, 2500)	Abundance Ratio: (6 Tcell Glioma, 50000) / (1 cMo, 50000)	Abundance Ratio: (7 Reference, 2500) / (1 cMo, 2500)	Abundance Ratio: (7 Reference, 50000) / (1 cMo, 50000)	Abundance Ratio: (8 Empty, Empty) / (1 cMo, 2500)	Abundance Ratio: (8 Empty, Empty) / (1 cMo, 50000)	Abundance Ratio: (2 iMo, 50000) / (4 Tcell PB, 50000)	Abundance Ratio: (3 ncMo, 2500) / (4 Tcell PB, 2500)	Abundance Ratio: (6 Tcell Glioma, 50000) / (4 Tcell PB, 50000)	Abundance Ratio Adj. P-Value: (3 ncMo, 50000) / (1 cMo, 50000)	Abundance Ratio Adj. P-Value: (2 iMo, 2500) / (1 cMo, 2500)	Abundance Ratio Adj. P-Value: (2 iMo, 50000) / (1 cMo, 50000)	Abundance Ratio Adj. P-Value: (3 ncMo, 2500) / (1 cMo, 2500)	Abundance Ratio Adj. P-Value: (4 Tcell PB, 2500) / (1 cMo, 2500)	Abundance Ratio Adj. P-Value: (4 Tcell PB, 50000) / (1 cMo, 50000)	Abundance Ratio Adj. P-Value: (5 MAC, 2500) / (1 cMo, 2500)	Abundance Ratio Adj. P-Value: (5 MAC, 50000) / (1 cMo, 50000)	Abundance Ratio Adj. P-Value: (6 Tcell Glioma, 2500) / (1 cMo, 2500)	Abundance Ratio Adj. P-Value: (6 Tcell Glioma, 50000) / (1 cMo, 50000)	Abundance Ratio Adj. P-Value: (7 Reference, 2500) / (1 cMo, 2500)	Abundance Ratio Adj. P-Value: (7 Reference, 50000) / (1 cMo, 50000)	Abundance Ratio Adj. P-Value: (8 Empty, Empty) / (1 cMo, 2500)	Abundance Ratio Adj. P-Value: (8 Empty, Empty) / (1 cMo, 50000)	Abundance Ratio Adj. P-Value: (2 iMo, 50000) / (4 Tcell PB, 50000)	Abundance Ratio Adj. P-Value: (3 ncMo, 2500) / (4 Tcell PB, 2500)	Abundance Ratio Adj. P-Value: (6 Tcell Glioma, 50000) / (4 Tcell PB, 50000)	Abundances (Grouped): 1 cMo, 50000	Abundances (Grouped): 2 iMo, 2500	Abundances (Grouped): 2 iMo, 50000	Abundances (Grouped): 3 ncMo, 2500	Abundances (Grouped): 3 ncMo, 50000	Abundances (Grouped): 4 Tcell PB, 2500
DMLGGNGISDEYHVIR	1xTMTPro [N-Term]	1.34221e-05	1	1	5	Q92947	0	2080.05	0.375	0.977	0.619	0.819	0.615	0.652	1.567	0.78	0.852	0.774	0.01	0.453	1.086	0.01	0.01	0.523	0.943	0.01	1	1			1	1	1		1		0.609132	1						92.1	152.3	75.4	151.2	90	160.3
AHYNSSNK	1xTMTPro [K8]; 1xTMTPro [N-Term]	0.00130881	1	1	1	Q92947	0	1528.84	100	1.051		0.01		100	0.807	100	0.727	100	0.01	100	1.391		0.01	0.01	0.01	0.01	1					1												71.9				75.6	100.5
P09936	Ubiquitin carboxyl-terminal hydrolase isozyme L1 OS=Homo sapiens (Human) OX=9606 GN=UCHL1 PE=1 SV=2	17.878	18	3	6	3	223	24.8	5.48	35	3	0	0.397	0.941	0.59	1.106	0.527	0.384	1.309	0.499	1.313	0.488	1.036	0.745	0.709	1.353	1.045	0.844	1.222	1	1	1	1	1	1	1	1	1	1	1	1	1	1	1	1	1	115.2	45.7	67.9
Sequence	Modifications	Qvality q-value	# Protein Groups	# Proteins	# PSMs	Master Protein Accessions	# Missed Cleavages	Theo. MH+ [Da]	Abundance Ratio: (1 cMo, 50000) / (1 cMo, 2500)	Abundance Ratio: (3 ncMo, 50000) / (1 cMo, 50000)	Abundance Ratio: (2 iMo, 2500) / (1 cMo, 2500)	Abundance Ratio: (2 iMo, 50000) / (1 cMo, 50000)	Abundance Ratio: (3 ncMo, 2500) / (1 cMo, 2500)	Abundance Ratio: (4 Tcell PB, 2500) / (1 cMo, 2500)	Abundance Ratio: (4 Tcell PB, 50000) / (1 cMo, 50000)	Abundance Ratio: (5 MAC, 2500) / (1 cMo, 2500)	Abundance Ratio: (5 MAC, 50000) / (1 cMo, 50000)	Abundance Ratio: (6 Tcell Glioma, 2500) / (1 cMo, 2500)	Abundance Ratio: (6 Tcell Glioma, 50000) / (1 cMo, 50000)	Abundance Ratio: (7 Reference, 2500) / (1 cMo, 2500)	Abundance Ratio: (7 Reference, 50000) / (1 cMo, 50000)	Abundance Ratio: (8 Empty, Empty) / (1 cMo, 2500)	Abundance Ratio: (8 Empty, Empty) / (1 cMo, 50000)	Abundance Ratio: (2 iMo, 50000) / (4 Tcell PB, 50000)	Abundance Ratio: (3 ncMo, 2500) / (4 Tcell PB, 2500)	Abundance Ratio: (6 Tcell Glioma, 50000) / (4 Tcell PB, 50000)	Abundance Ratio Adj. P-Value: (3 ncMo, 50000) / (1 cMo, 50000)	Abundance Ratio Adj. P-Value: (2 iMo, 2500) / (1 cMo, 2500)	Abundance Ratio Adj. P-Value: (2 iMo, 50000) / (1 cMo, 50000)	Abundance Ratio Adj. P-Value: (3 ncMo, 2500) / (1 cMo, 2500)	Abundance Ratio Adj. P-Value: (4 Tcell PB, 2500) / (1 cMo, 2500)	Abundance Ratio Adj. P-Value: (4 Tcell PB, 50000) / (1 cMo, 50000)	Abundance Ratio Adj. P-Value: (5 MAC, 2500) / (1 cMo, 2500)	Abundance Ratio Adj. P-Value: (5 MAC, 50000) / (1 cMo, 50000)	Abundance Ratio Adj. P-Value: (6 Tcell Glioma, 2500) / (1 cMo, 2500)	Abundance Ratio Adj. P-Value: (6 Tcell Glioma, 50000) / (1 cMo, 50000)	Abundance Ratio Adj. P-Value: (7 Reference, 2500) / (1 cMo, 2500)	Abundance Ratio Adj. P-Value: (7 Reference, 50000) / (1 cMo, 50000)	Abundance Ratio Adj. P-Value: (8 Empty, Empty) / (1 cMo, 2500)	Abundance Ratio Adj. P-Value: (8 Empty, Empty) / (1 cMo, 50000)	Abundance Ratio Adj. P-Value: (2 iMo, 50000) / (4 Tcell PB, 50000)	Abundance Ratio Adj. P-Value: (3 ncMo, 2500) / (4 Tcell PB, 2500)	Abundance Ratio Adj. P-Value: (6 Tcell Glioma, 50000) / (4 Tcell PB, 50000)	Abundances (Grouped): 1 cMo, 50000	Abundances (Grouped): 2 iMo, 2500	Abundances (Grouped): 2 iMo, 50000	Abundances (Grouped): 3 ncMo, 2500	Abundances (Grouped): 3 ncMo, 50000	Abundances (Grouped): 4 Tcell PB, 2500
CFEKNEAIQAAHDAVAQEGQCR	2xCarbamidomethyl [C1; C21]; 1xTMTPro [K4]; 1xTMTPro [N-Term]	1.34221e-05	1	1	1	P09936	1	3140.55
LGFEDGSVLK	1xTMTPro [K10]; 1xTMTPro [N-Term]	5.20064e-05	1	1	1	P09936	0	1672.98
FSAVALCK	1xCarbamidomethyl [C7]; 1xTMTPro [K8]; 1xTMTPro [N-Term]	5.20064e-05	1	1	4	P09936	0	1503.88	0.397	0.941	0.59	1.106	0.527	0.384	1.309	0.499	1.313	0.488	1.036	0.71	2.186	0.595	1.499	0.845	1.372	0.792	1	1	1	1	1	1	1	1	1	1	1	1			1	1	1	45.7	67.9	50.6	60.7	43.1	44.3
Q9UHQ9	NADH-cytochrome b5 reductase 1 OS=Homo sapiens (Human) OX=9606 GN=CYB5R1 PE=1 SV=1	8.493	6	2	5	2	305	34.1	9.38	0	2	0	0.01	100	0.39	100	0.582	0.287	100	0.517	100	0.347	100	1.08	1.222	4.468	1.147	2.733	0.884			1		1	0.920638		1		0.947283		1	1	0.247871	1	1	1	332.6		129.8
Sequence	Modifications	Qvality q-value	# Protein Groups	# Proteins	# PSMs	Master Protein Accessions	# Missed Cleavages	Theo. MH+ [Da]	Abundance Ratio: (1 cMo, 50000) / (1 cMo, 2500)	Abundance Ratio: (3 ncMo, 50000) / (1 cMo, 50000)	Abundance Ratio: (2 iMo, 2500) / (1 cMo, 2500)	Abundance Ratio: (2 iMo, 50000) / (1 cMo, 50000)	Abundance Ratio: (3 ncMo, 2500) / (1 cMo, 2500)	Abundance Ratio: (4 Tcell PB, 2500) / (1 cMo, 2500)	Abundance Ratio: (4 Tcell PB, 50000) / (1 cMo, 50000)	Abundance Ratio: (5 MAC, 2500) / (1 cMo, 2500)	Abundance Ratio: (5 MAC, 50000) / (1 cMo, 50000)	Abundance Ratio: (6 Tcell Glioma, 2500) / (1 cMo, 2500)	Abundance Ratio: (6 Tcell Glioma, 50000) / (1 cMo, 50000)	Abundance Ratio: (7 Reference, 2500) / (1 cMo, 2500)	Abundance Ratio: (7 Reference, 50000) / (1 cMo, 50000)	Abundance Ratio: (8 Empty, Empty) / (1 cMo, 2500)	Abundance Ratio: (8 Empty, Empty) / (1 cMo, 50000)	Abundance Ratio: (2 iMo, 50000) / (4 Tcell PB, 50000)	Abundance Ratio: (3 ncMo, 2500) / (4 Tcell PB, 2500)	Abundance Ratio: (6 Tcell Glioma, 50000) / (4 Tcell PB, 50000)	Abundance Ratio Adj. P-Value: (3 ncMo, 50000) / (1 cMo, 50000)	Abundance Ratio Adj. P-Value: (2 iMo, 2500) / (1 cMo, 2500)	Abundance Ratio Adj. P-Value: (2 iMo, 50000) / (1 cMo, 50000)	Abundance Ratio Adj. P-Value: (3 ncMo, 2500) / (1 cMo, 2500)	Abundance Ratio Adj. P-Value: (4 Tcell PB, 2500) / (1 cMo, 2500)	Abundance Ratio Adj. P-Value: (4 Tcell PB, 50000) / (1 cMo, 50000)	Abundance Ratio Adj. P-Value: (5 MAC, 2500) / (1 cMo, 2500)	Abundance Ratio Adj. P-Value: (5 MAC, 50000) / (1 cMo, 50000)	Abundance Ratio Adj. P-Value: (6 Tcell Glioma, 2500) / (1 cMo, 2500)	Abundance Ratio Adj. P-Value: (6 Tcell Glioma, 50000) / (1 cMo, 50000)	Abundance Ratio Adj. P-Value: (7 Reference, 2500) / (1 cMo, 2500)	Abundance Ratio Adj. P-Value: (7 Reference, 50000) / (1 cMo, 50000)	Abundance Ratio Adj. P-Value: (8 Empty, Empty) / (1 cMo, 2500)	Abundance Ratio Adj. P-Value: (8 Empty, Empty) / (1 cMo, 50000)	Abundance Ratio Adj. P-Value: (2 iMo, 50000) / (4 Tcell PB, 50000)	Abundance Ratio Adj. P-Value: (3 ncMo, 2500) / (4 Tcell PB, 2500)	Abundance Ratio Adj. P-Value: (6 Tcell Glioma, 50000) / (4 Tcell PB, 50000)	Abundances (Grouped): 1 cMo, 50000	Abundances (Grouped): 2 iMo, 2500	Abundances (Grouped): 2 iMo, 50000	Abundances (Grouped): 3 ncMo, 2500	Abundances (Grouped): 3 ncMo, 50000	Abundances (Grouped): 4 Tcell PB, 2500
EDLEELQAR	1xTMTPro [N-Term]	5.20064e-05	1	1	3	Q9UHQ9	0	1406.74	0.01	100	0.282	100	0.918	0.212	100	0.31	100	0.205	100	0.214	100	0.01		0.096	4.326	0.45		1		1	1		1		0.850781		0.732002				0.162837	1	1		241.3	169.8	785.9	732.8	181.7
TTVSHNTK	1xTMTPro [K8]; 1xTMTPro [N-Term]	9.27818e-05	1	1	2	Q9UHQ9	0	1495.87	0.01	100	0.433	100	0.497	0.281	100	0.527	100	0.4	100	0.386	100	0.01		0.484	1.768	0.719		1		1	0.482399		1		0.632497		0.662681				1	1	1		116.2	140.2	133.6	185.2	75.5
Q86TP1	Exopolyphosphatase PRUNE1 OS=Homo sapiens (Human) OX=9606 GN=PRUNE1 PE=1 SV=2	8.147	6	3	7	3	453	50.2	5.5	56	3	0
Sequence	Modifications	Qvality q-value	# Protein Groups	# Proteins	# PSMs	Master Protein Accessions	# Missed Cleavages	Theo. MH+ [Da]	Abundance Ratio: (1 cMo, 50000) / (1 cMo, 2500)	Abundance Ratio: (3 ncMo, 50000) / (1 cMo, 50000)	Abundance Ratio: (2 iMo, 2500) / (1 cMo, 2500)	Abundance Ratio: (2 iMo, 50000) / (1 cMo, 50000)	Abundance Ratio: (3 ncMo, 2500) / (1 cMo, 2500)	Abundance Ratio: (4 Tcell PB, 2500) / (1 cMo, 2500)	Abundance Ratio: (4 Tcell PB, 50000) / (1 cMo, 50000)	Abundance Ratio: (5 MAC, 2500) / (1 cMo, 2500)	Abundance Ratio: (5 MAC, 50000) / (1 cMo, 50000)	Abundance Ratio: (6 Tcell Glioma, 2500) / (1 cMo, 2500)	Abundance Ratio: (6 Tcell Glioma, 50000) / (1 cMo, 50000)	Abundance Ratio: (7 Reference, 2500) / (1 cMo, 2500)	Abundance Ratio: (7 Reference, 50000) / (1 cMo, 50000)	Abundance Ratio: (8 Empty, Empty) / (1 cMo, 2500)	Abundance Ratio: (8 Empty, Empty) / (1 cMo, 50000)	Abundance Ratio: (2 iMo, 50000) / (4 Tcell PB, 50000)	Abundance Ratio: (3 ncMo, 2500) / (4 Tcell PB, 2500)	Abundance Ratio: (6 Tcell Glioma, 50000) / (4 Tcell PB, 50000)	Abundance Ratio Adj. P-Value: (3 ncMo, 50000) / (1 cMo, 50000)	Abundance Ratio Adj. P-Value: (2 iMo, 2500) / (1 cMo, 2500)	Abundance Ratio Adj. P-Value: (2 iMo, 50000) / (1 cMo, 50000)	Abundance Ratio Adj. P-Value: (3 ncMo, 2500) / (1 cMo, 2500)	Abundance Ratio Adj. P-Value: (4 Tcell PB, 2500) / (1 cMo, 2500)	Abundance Ratio Adj. P-Value: (4 Tcell PB, 50000) / (1 cMo, 50000)	Abundance Ratio Adj. P-Value: (5 MAC, 2500) / (1 cMo, 2500)	Abundance Ratio Adj. P-Value: (5 MAC, 50000) / (1 cMo, 50000)	Abundance Ratio Adj. P-Value: (6 Tcell Glioma, 2500) / (1 cMo, 2500)	Abundance Ratio Adj. P-Value: (6 Tcell Glioma, 50000) / (1 cMo, 50000)	Abundance Ratio Adj. P-Value: (7 Reference, 2500) / (1 cMo, 2500)	Abundance Ratio Adj. P-Value: (7 Reference, 50000) / (1 cMo, 50000)	Abundance Ratio Adj. P-Value: (8 Empty, Empty) / (1 cMo, 2500)	Abundance Ratio Adj. P-Value: (8 Empty, Empty) / (1 cMo, 50000)	Abundance Ratio Adj. P-Value: (2 iMo, 50000) / (4 Tcell PB, 50000)	Abundance Ratio Adj. P-Value: (3 ncMo, 2500) / (4 Tcell PB, 2500)	Abundance Ratio Adj. P-Value: (6 Tcell Glioma, 50000) / (4 Tcell PB, 50000)	Abundances (Grouped): 1 cMo, 50000	Abundances (Grouped): 2 iMo, 2500	Abundances (Grouped): 2 iMo, 50000	Abundances (Grouped): 3 ncMo, 2500	Abundances (Grouped): 3 ncMo, 50000	Abundances (Grouped): 4 Tcell PB, 2500
MEDYLQGCR	1xAcetyl [N-Term]; 1xCarbamidomethyl [C8]	5.20064e-05	1	1	5	Q86TP1	0	1213.5
SHSPPLK	1xTMTPro [K7]; 1xTMTPro [N-Term]	0.000539831	1	1	1	Q86TP1	0	1373.84
LSAEAVFEK	1xTMTPro [K9]; 1xTMTPro [N-Term]	0.00824147	1	1	1	Q86TP1	0	1601.94
Q15154	Pericentriolar material 1 protein OS=Homo sapiens (Human) OX=9606 GN=PCM1 PE=1 SV=5	21.066	2	2	6	2	2024	228.4	5.02	176	2	0	0.599	1.127	0.671	1.247	1.01	0.402	1.173	0.61	1.086	1.402	1.873	1.114	0.669	1.749	1.066	0.8	0.967	1	1	1	1	1	1	1	1		1		1	1	1			1	164.6	98.6	110.4
Sequence	Modifications	Qvality q-value	# Protein Groups	# Proteins	# PSMs	Master Protein Accessions	# Missed Cleavages	Theo. MH+ [Da]	Abundance Ratio: (1 cMo, 50000) / (1 cMo, 2500)	Abundance Ratio: (3 ncMo, 50000) / (1 cMo, 50000)	Abundance Ratio: (2 iMo, 2500) / (1 cMo, 2500)	Abundance Ratio: (2 iMo, 50000) / (1 cMo, 50000)	Abundance Ratio: (3 ncMo, 2500) / (1 cMo, 2500)	Abundance Ratio: (4 Tcell PB, 2500) / (1 cMo, 2500)	Abundance Ratio: (4 Tcell PB, 50000) / (1 cMo, 50000)	Abundance Ratio: (5 MAC, 2500) / (1 cMo, 2500)	Abundance Ratio: (5 MAC, 50000) / (1 cMo, 50000)	Abundance Ratio: (6 Tcell Glioma, 2500) / (1 cMo, 2500)	Abundance Ratio: (6 Tcell Glioma, 50000) / (1 cMo, 50000)	Abundance Ratio: (7 Reference, 2500) / (1 cMo, 2500)	Abundance Ratio: (7 Reference, 50000) / (1 cMo, 50000)	Abundance Ratio: (8 Empty, Empty) / (1 cMo, 2500)	Abundance Ratio: (8 Empty, Empty) / (1 cMo, 50000)	Abundance Ratio: (2 iMo, 50000) / (4 Tcell PB, 50000)	Abundance Ratio: (3 ncMo, 2500) / (4 Tcell PB, 2500)	Abundance Ratio: (6 Tcell Glioma, 50000) / (4 Tcell PB, 50000)	Abundance Ratio Adj. P-Value: (3 ncMo, 50000) / (1 cMo, 50000)	Abundance Ratio Adj. P-Value: (2 iMo, 2500) / (1 cMo, 2500)	Abundance Ratio Adj. P-Value: (2 iMo, 50000) / (1 cMo, 50000)	Abundance Ratio Adj. P-Value: (3 ncMo, 2500) / (1 cMo, 2500)	Abundance Ratio Adj. P-Value: (4 Tcell PB, 2500) / (1 cMo, 2500)	Abundance Ratio Adj. P-Value: (4 Tcell PB, 50000) / (1 cMo, 50000)	Abundance Ratio Adj. P-Value: (5 MAC, 2500) / (1 cMo, 2500)	Abundance Ratio Adj. P-Value: (5 MAC, 50000) / (1 cMo, 50000)	Abundance Ratio Adj. P-Value: (6 Tcell Glioma, 2500) / (1 cMo, 2500)	Abundance Ratio Adj. P-Value: (6 Tcell Glioma, 50000) / (1 cMo, 50000)	Abundance Ratio Adj. P-Value: (7 Reference, 2500) / (1 cMo, 2500)	Abundance Ratio Adj. P-Value: (7 Reference, 50000) / (1 cMo, 50000)	Abundance Ratio Adj. P-Value: (8 Empty, Empty) / (1 cMo, 2500)	Abundance Ratio Adj. P-Value: (8 Empty, Empty) / (1 cMo, 50000)	Abundance Ratio Adj. P-Value: (2 iMo, 50000) / (4 Tcell PB, 50000)	Abundance Ratio Adj. P-Value: (3 ncMo, 2500) / (4 Tcell PB, 2500)	Abundance Ratio Adj. P-Value: (6 Tcell Glioma, 50000) / (4 Tcell PB, 50000)	Abundances (Grouped): 1 cMo, 50000	Abundances (Grouped): 2 iMo, 2500	Abundances (Grouped): 2 iMo, 50000	Abundances (Grouped): 3 ncMo, 2500	Abundances (Grouped): 3 ncMo, 50000	Abundances (Grouped): 4 Tcell PB, 2500
IIEDGDGAGAGTTVNNLEETPVIENR	1xTMTPro [N-Term]	1.34221e-05	1	1	4	Q15154	0	2988.51	1.236	1.543	1.59	1.242	2.298	0.01	1.551	0.01	0.01	0.01	1.865	1.584	1.01	0.01	0.01	0.801	100	1.203	1		1			1						1			1			99	127.3	123	184.1	152.8
TVNSNCEINNR	1xCarbamidomethyl [C6]; 1xTMTPro [N-Term]	5.20064e-05	1	1	2	Q15154	0	1624.8	0.446	0.831	0.458	0.867	0.729	0.299	0.744	0.454	1.086	1.043	0.01	0.467	1.014	0.01	0.01	1.164	2.438	0.01	1	1			1	1	1		1		1	1						98.6	101.2	85.5	161.2	81.9	66.1
P48507	Glutamate--cysteine ligase regulatory subunit OS=Homo sapiens (Human) OX=9606 GN=GCLM PE=1 SV=1	9.32	8	2	3	2	274	30.7	6.02	0	2	0	0.697	1.003	0.746	0.365	1.337	0.925	1.127	0.491	0.304	0.505	0.448	0.341	0.523	0.85	0.432	0.619	0.994	1	1	1	1	1	1	1	1	1	1	1	1	1	1	1	1	1	91.3	63.6	68.1
Sequence	Modifications	Qvality q-value	# Protein Groups	# Proteins	# PSMs	Master Protein Accessions	# Missed Cleavages	Theo. MH+ [Da]	Abundance Ratio: (1 cMo, 50000) / (1 cMo, 2500)	Abundance Ratio: (3 ncMo, 50000) / (1 cMo, 50000)	Abundance Ratio: (2 iMo, 2500) / (1 cMo, 2500)	Abundance Ratio: (2 iMo, 50000) / (1 cMo, 50000)	Abundance Ratio: (3 ncMo, 2500) / (1 cMo, 2500)	Abundance Ratio: (4 Tcell PB, 2500) / (1 cMo, 2500)	Abundance Ratio: (4 Tcell PB, 50000) / (1 cMo, 50000)	Abundance Ratio: (5 MAC, 2500) / (1 cMo, 2500)	Abundance Ratio: (5 MAC, 50000) / (1 cMo, 50000)	Abundance Ratio: (6 Tcell Glioma, 2500) / (1 cMo, 2500)	Abundance Ratio: (6 Tcell Glioma, 50000) / (1 cMo, 50000)	Abundance Ratio: (7 Reference, 2500) / (1 cMo, 2500)	Abundance Ratio: (7 Reference, 50000) / (1 cMo, 50000)	Abundance Ratio: (8 Empty, Empty) / (1 cMo, 2500)	Abundance Ratio: (8 Empty, Empty) / (1 cMo, 50000)	Abundance Ratio: (2 iMo, 50000) / (4 Tcell PB, 50000)	Abundance Ratio: (3 ncMo, 2500) / (4 Tcell PB, 2500)	Abundance Ratio: (6 Tcell Glioma, 50000) / (4 Tcell PB, 50000)	Abundance Ratio Adj. P-Value: (3 ncMo, 50000) / (1 cMo, 50000)	Abundance Ratio Adj. P-Value: (2 iMo, 2500) / (1 cMo, 2500)	Abundance Ratio Adj. P-Value: (2 iMo, 50000) / (1 cMo, 50000)	Abundance Ratio Adj. P-Value: (3 ncMo, 2500) / (1 cMo, 2500)	Abundance Ratio Adj. P-Value: (4 Tcell PB, 2500) / (1 cMo, 2500)	Abundance Ratio Adj. P-Value: (4 Tcell PB, 50000) / (1 cMo, 50000)	Abundance Ratio Adj. P-Value: (5 MAC, 2500) / (1 cMo, 2500)	Abundance Ratio Adj. P-Value: (5 MAC, 50000) / (1 cMo, 50000)	Abundance Ratio Adj. P-Value: (6 Tcell Glioma, 2500) / (1 cMo, 2500)	Abundance Ratio Adj. P-Value: (6 Tcell Glioma, 50000) / (1 cMo, 50000)	Abundance Ratio Adj. P-Value: (7 Reference, 2500) / (1 cMo, 2500)	Abundance Ratio Adj. P-Value: (7 Reference, 50000) / (1 cMo, 50000)	Abundance Ratio Adj. P-Value: (8 Empty, Empty) / (1 cMo, 2500)	Abundance Ratio Adj. P-Value: (8 Empty, Empty) / (1 cMo, 50000)	Abundance Ratio Adj. P-Value: (2 iMo, 50000) / (4 Tcell PB, 50000)	Abundance Ratio Adj. P-Value: (3 ncMo, 2500) / (4 Tcell PB, 2500)	Abundance Ratio Adj. P-Value: (6 Tcell Glioma, 50000) / (4 Tcell PB, 50000)	Abundances (Grouped): 1 cMo, 50000	Abundances (Grouped): 2 iMo, 2500	Abundances (Grouped): 2 iMo, 50000	Abundances (Grouped): 3 ncMo, 2500	Abundances (Grouped): 3 ncMo, 50000	Abundances (Grouped): 4 Tcell PB, 2500
CPSTHSEELHDCIQK	2xCarbamidomethyl [C1; C12]; 1xTMTPro [K15]; 1xTMTPro [N-Term]	1.34221e-05	1	1	2	P48507	0	2449.21	0.697	1.003	0.746	0.954	1.337	1.087	1.127	1.483	1.055	1.37	0.01	1.16	1.572	0.01	0.01	0.846	1.23	0.01	1	1		1	1	1	1		1		1	1				1		63.6	68.1	60.7	122	63.8	99.2
GYILQAK	1xTMTPro [K7]; 1xTMTPro [N-Term]	0.0034264	1	1	1	P48507	0	1400.88				100		100		100	100	100	100	100	100			100	0.01	100																				13.3			52.2
Q99496	E3 ubiquitin-protein ligase RING2 OS=Homo sapiens (Human) OX=9606 GN=RNF2 PE=1 SV=1	12.718	13	4	7	3	336	37.6	6.84	25	4	0	1.101	1.077	1.769	1.246	1.861	1.876	1.184	1.774	0.672	1.638	1.682	0.775	0.637	0.695	0.417	1.13	0.86	1	1	1	1	1	1	1	1		1		1	1	1			1	141.1	155.4	249.6
Sequence	Modifications	Qvality q-value	# Protein Groups	# Proteins	# PSMs	Master Protein Accessions	# Missed Cleavages	Theo. MH+ [Da]	Abundance Ratio: (1 cMo, 50000) / (1 cMo, 2500)	Abundance Ratio: (3 ncMo, 50000) / (1 cMo, 50000)	Abundance Ratio: (2 iMo, 2500) / (1 cMo, 2500)	Abundance Ratio: (2 iMo, 50000) / (1 cMo, 50000)	Abundance Ratio: (3 ncMo, 2500) / (1 cMo, 2500)	Abundance Ratio: (4 Tcell PB, 2500) / (1 cMo, 2500)	Abundance Ratio: (4 Tcell PB, 50000) / (1 cMo, 50000)	Abundance Ratio: (5 MAC, 2500) / (1 cMo, 2500)	Abundance Ratio: (5 MAC, 50000) / (1 cMo, 50000)	Abundance Ratio: (6 Tcell Glioma, 2500) / (1 cMo, 2500)	Abundance Ratio: (6 Tcell Glioma, 50000) / (1 cMo, 50000)	Abundance Ratio: (7 Reference, 2500) / (1 cMo, 2500)	Abundance Ratio: (7 Reference, 50000) / (1 cMo, 50000)	Abundance Ratio: (8 Empty, Empty) / (1 cMo, 2500)	Abundance Ratio: (8 Empty, Empty) / (1 cMo, 50000)	Abundance Ratio: (2 iMo, 50000) / (4 Tcell PB, 50000)	Abundance Ratio: (3 ncMo, 2500) / (4 Tcell PB, 2500)	Abundance Ratio: (6 Tcell Glioma, 50000) / (4 Tcell PB, 50000)	Abundance Ratio Adj. P-Value: (3 ncMo, 50000) / (1 cMo, 50000)	Abundance Ratio Adj. P-Value: (2 iMo, 2500) / (1 cMo, 2500)	Abundance Ratio Adj. P-Value: (2 iMo, 50000) / (1 cMo, 50000)	Abundance Ratio Adj. P-Value: (3 ncMo, 2500) / (1 cMo, 2500)	Abundance Ratio Adj. P-Value: (4 Tcell PB, 2500) / (1 cMo, 2500)	Abundance Ratio Adj. P-Value: (4 Tcell PB, 50000) / (1 cMo, 50000)	Abundance Ratio Adj. P-Value: (5 MAC, 2500) / (1 cMo, 2500)	Abundance Ratio Adj. P-Value: (5 MAC, 50000) / (1 cMo, 50000)	Abundance Ratio Adj. P-Value: (6 Tcell Glioma, 2500) / (1 cMo, 2500)	Abundance Ratio Adj. P-Value: (6 Tcell Glioma, 50000) / (1 cMo, 50000)	Abundance Ratio Adj. P-Value: (7 Reference, 2500) / (1 cMo, 2500)	Abundance Ratio Adj. P-Value: (7 Reference, 50000) / (1 cMo, 50000)	Abundance Ratio Adj. P-Value: (8 Empty, Empty) / (1 cMo, 2500)	Abundance Ratio Adj. P-Value: (8 Empty, Empty) / (1 cMo, 50000)	Abundance Ratio Adj. P-Value: (2 iMo, 50000) / (4 Tcell PB, 50000)	Abundance Ratio Adj. P-Value: (3 ncMo, 2500) / (4 Tcell PB, 2500)	Abundance Ratio Adj. P-Value: (6 Tcell Glioma, 50000) / (4 Tcell PB, 50000)	Abundances (Grouped): 1 cMo, 50000	Abundances (Grouped): 2 iMo, 2500	Abundances (Grouped): 2 iMo, 50000	Abundances (Grouped): 3 ncMo, 2500	Abundances (Grouped): 3 ncMo, 50000	Abundances (Grouped): 4 Tcell PB, 2500
SLRPDPNFDALISK	1xTMTPro [K14]; 1xTMTPro [N-Term]	5.20064e-05	2	2	4	Q99496; Q06587	0	2181.25	0.546	0.01	0.506	0.01	0.799	0.68	0.01	0.01	1.034	0.01	1.644	0.753	1.5	0.01	0.01		1.175	100		1		1	1			1		1						1		66.6	61.8		97.5		83
DEYEAHQER	1xTMTPro [N-Term]	9.27818e-05	1	1	1	Q99496	0	1480.7
SQAVQTNGTQPLSK	1xAcetyl [N-Term]; 1xTMTPro [K14]	0.000796974	1	1	1	Q99496	0	1804.97	100	0.972		0.01		100	1.173	100	0.672	100	0.01	100	0.644		0.01	0.01	0.01	0.01	1					1												155.4				151	264.8
LALEELR	1xTMTPro [N-Term]	0.00217371	1	1	1	Q99496	0	1147.7	0.01	100	1.769	100	1.861	0.01	100	0.01		0.01	100	0.931	100	0.01		1.052	100	1.42		1		1											1				249.6	193.5	262.6	235.9
Q96G46	tRNA-dihydrouridine(47) synthase [NAD(P)(+)]-like OS=Homo sapiens (Human) OX=9606 GN=DUS3L PE=1 SV=2	24.229	10	3	4	3	650	72.5	8.05	177	3	0	0.099	1.345	0.269	0.788	0.715	0.01	1.547	0.01	0.01	0.01	0.01	0.289	0.186	100			1.271		1					1											1174.7	115.9	315.8
Sequence	Modifications	Qvality q-value	# Protein Groups	# Proteins	# PSMs	Master Protein Accessions	# Missed Cleavages	Theo. MH+ [Da]	Abundance Ratio: (1 cMo, 50000) / (1 cMo, 2500)	Abundance Ratio: (3 ncMo, 50000) / (1 cMo, 50000)	Abundance Ratio: (2 iMo, 2500) / (1 cMo, 2500)	Abundance Ratio: (2 iMo, 50000) / (1 cMo, 50000)	Abundance Ratio: (3 ncMo, 2500) / (1 cMo, 2500)	Abundance Ratio: (4 Tcell PB, 2500) / (1 cMo, 2500)	Abundance Ratio: (4 Tcell PB, 50000) / (1 cMo, 50000)	Abundance Ratio: (5 MAC, 2500) / (1 cMo, 2500)	Abundance Ratio: (5 MAC, 50000) / (1 cMo, 50000)	Abundance Ratio: (6 Tcell Glioma, 2500) / (1 cMo, 2500)	Abundance Ratio: (6 Tcell Glioma, 50000) / (1 cMo, 50000)	Abundance Ratio: (7 Reference, 2500) / (1 cMo, 2500)	Abundance Ratio: (7 Reference, 50000) / (1 cMo, 50000)	Abundance Ratio: (8 Empty, Empty) / (1 cMo, 2500)	Abundance Ratio: (8 Empty, Empty) / (1 cMo, 50000)	Abundance Ratio: (2 iMo, 50000) / (4 Tcell PB, 50000)	Abundance Ratio: (3 ncMo, 2500) / (4 Tcell PB, 2500)	Abundance Ratio: (6 Tcell Glioma, 50000) / (4 Tcell PB, 50000)	Abundance Ratio Adj. P-Value: (3 ncMo, 50000) / (1 cMo, 50000)	Abundance Ratio Adj. P-Value: (2 iMo, 2500) / (1 cMo, 2500)	Abundance Ratio Adj. P-Value: (2 iMo, 50000) / (1 cMo, 50000)	Abundance Ratio Adj. P-Value: (3 ncMo, 2500) / (1 cMo, 2500)	Abundance Ratio Adj. P-Value: (4 Tcell PB, 2500) / (1 cMo, 2500)	Abundance Ratio Adj. P-Value: (4 Tcell PB, 50000) / (1 cMo, 50000)	Abundance Ratio Adj. P-Value: (5 MAC, 2500) / (1 cMo, 2500)	Abundance Ratio Adj. P-Value: (5 MAC, 50000) / (1 cMo, 50000)	Abundance Ratio Adj. P-Value: (6 Tcell Glioma, 2500) / (1 cMo, 2500)	Abundance Ratio Adj. P-Value: (6 Tcell Glioma, 50000) / (1 cMo, 50000)	Abundance Ratio Adj. P-Value: (7 Reference, 2500) / (1 cMo, 2500)	Abundance Ratio Adj. P-Value: (7 Reference, 50000) / (1 cMo, 50000)	Abundance Ratio Adj. P-Value: (8 Empty, Empty) / (1 cMo, 2500)	Abundance Ratio Adj. P-Value: (8 Empty, Empty) / (1 cMo, 50000)	Abundance Ratio Adj. P-Value: (2 iMo, 50000) / (4 Tcell PB, 50000)	Abundance Ratio Adj. P-Value: (3 ncMo, 2500) / (4 Tcell PB, 2500)	Abundance Ratio Adj. P-Value: (6 Tcell Glioma, 50000) / (4 Tcell PB, 50000)	Abundances (Grouped): 1 cMo, 50000	Abundances (Grouped): 2 iMo, 2500	Abundances (Grouped): 2 iMo, 50000	Abundances (Grouped): 3 ncMo, 2500	Abundances (Grouped): 3 ncMo, 50000	Abundances (Grouped): 4 Tcell PB, 2500
ETEVGDPAGNELAEPEAK	1xTMTPro [K18]; 1xTMTPro [N-Term]	1.34221e-05	1	1	1	Q96G46	0	2464.27
AEGTAEAPLENGGGGDSGAGALER	1xAcetyl [N-Term]	1.34221e-05	1	1	2	Q96G46	0	2228.01
LEDGQTADGQTEEAAEPGEQLQTQKR	1xTMTPro [K25]; 1xTMTPro [N-Term]	5.20064e-05	1	1	1	Q96G46	1	3437.73	0.099	1.345	0.269	0.788	0.715	0.01	1.547	0.01	0.01	0.01	0.01	0.067	0.863	0.01	0.01	0.509	100	0.01	1					1												115.9	315.8	91.3	839.7	155.9
Q6UXN9	WD repeat-containing protein 82 OS=Homo sapiens (Human) OX=9606 GN=WDR82 PE=1 SV=1	19.538	13	4	11	4	313	35.1	7.69	0	4	0	0.409	1.04	1.307	1.231	3.057	0.369	1.21	0.265	0.727	0.487	0.817	0.386	0.139	1.342	1.121	0.687	1.309	1	1	1	1	1	1	1	0.853963	1	1	1	1	0.0146237	1	1	1	1	184.7	75.6	241.3
Sequence	Modifications	Qvality q-value	# Protein Groups	# Proteins	# PSMs	Master Protein Accessions	# Missed Cleavages	Theo. MH+ [Da]	Abundance Ratio: (1 cMo, 50000) / (1 cMo, 2500)	Abundance Ratio: (3 ncMo, 50000) / (1 cMo, 50000)	Abundance Ratio: (2 iMo, 2500) / (1 cMo, 2500)	Abundance Ratio: (2 iMo, 50000) / (1 cMo, 50000)	Abundance Ratio: (3 ncMo, 2500) / (1 cMo, 2500)	Abundance Ratio: (4 Tcell PB, 2500) / (1 cMo, 2500)	Abundance Ratio: (4 Tcell PB, 50000) / (1 cMo, 50000)	Abundance Ratio: (5 MAC, 2500) / (1 cMo, 2500)	Abundance Ratio: (5 MAC, 50000) / (1 cMo, 50000)	Abundance Ratio: (6 Tcell Glioma, 2500) / (1 cMo, 2500)	Abundance Ratio: (6 Tcell Glioma, 50000) / (1 cMo, 50000)	Abundance Ratio: (7 Reference, 2500) / (1 cMo, 2500)	Abundance Ratio: (7 Reference, 50000) / (1 cMo, 50000)	Abundance Ratio: (8 Empty, Empty) / (1 cMo, 2500)	Abundance Ratio: (8 Empty, Empty) / (1 cMo, 50000)	Abundance Ratio: (2 iMo, 50000) / (4 Tcell PB, 50000)	Abundance Ratio: (3 ncMo, 2500) / (4 Tcell PB, 2500)	Abundance Ratio: (6 Tcell Glioma, 50000) / (4 Tcell PB, 50000)	Abundance Ratio Adj. P-Value: (3 ncMo, 50000) / (1 cMo, 50000)	Abundance Ratio Adj. P-Value: (2 iMo, 2500) / (1 cMo, 2500)	Abundance Ratio Adj. P-Value: (2 iMo, 50000) / (1 cMo, 50000)	Abundance Ratio Adj. P-Value: (3 ncMo, 2500) / (1 cMo, 2500)	Abundance Ratio Adj. P-Value: (4 Tcell PB, 2500) / (1 cMo, 2500)	Abundance Ratio Adj. P-Value: (4 Tcell PB, 50000) / (1 cMo, 50000)	Abundance Ratio Adj. P-Value: (5 MAC, 2500) / (1 cMo, 2500)	Abundance Ratio Adj. P-Value: (5 MAC, 50000) / (1 cMo, 50000)	Abundance Ratio Adj. P-Value: (6 Tcell Glioma, 2500) / (1 cMo, 2500)	Abundance Ratio Adj. P-Value: (6 Tcell Glioma, 50000) / (1 cMo, 50000)	Abundance Ratio Adj. P-Value: (7 Reference, 2500) / (1 cMo, 2500)	Abundance Ratio Adj. P-Value: (7 Reference, 50000) / (1 cMo, 50000)	Abundance Ratio Adj. P-Value: (8 Empty, Empty) / (1 cMo, 2500)	Abundance Ratio Adj. P-Value: (8 Empty, Empty) / (1 cMo, 50000)	Abundance Ratio Adj. P-Value: (2 iMo, 50000) / (4 Tcell PB, 50000)	Abundance Ratio Adj. P-Value: (3 ncMo, 2500) / (4 Tcell PB, 2500)	Abundance Ratio Adj. P-Value: (6 Tcell Glioma, 50000) / (4 Tcell PB, 50000)	Abundances (Grouped): 1 cMo, 50000	Abundances (Grouped): 2 iMo, 2500	Abundances (Grouped): 2 iMo, 50000	Abundances (Grouped): 3 ncMo, 2500	Abundances (Grouped): 3 ncMo, 50000	Abundances (Grouped): 4 Tcell PB, 2500
HTGPITCLQFNPK	1xCarbamidomethyl [C7]; 1xTMTPro [K13]; 1xTMTPro [N-Term]	1.34221e-05	1	1	1	Q6UXN9	0	2121.18	0.45	1.168	1.307	1.121	3.057	0.01	1.208	0.01	0.01	0.01	0.01	0.414	1.205	0.01	0.01	0.928	100	0.01	1	1		1		1												83	241.3	93.1	564.5	97
YTHAANTVVYSSNK	1xTMTPro [K14]; 1xTMTPro [N-Term]	1.34221e-05	1	1	1	Q6UXN9	0	2163.17	100	0.847		0.01		100	1.325	100	0.894	100	0.01	100	1.601		0.01	0.01	0.01	0.01	1					1												62.5				52.9	119
YLSLHDNK	1xTMTPro [K8]; 1xTMTPro [N-Term]	0.000131834	1	1	4	Q6UXN9	0	1597.92	100	0.993		0.01		100	1.187	100	0.859	100	0.01	100	1.226		0.01	0.01	0.01	0.01	1					1												81.6				81.1	44.1
YFPGHSK	1xTMTPro [K7]; 1xTMTPro [N-Term]	0.00178967	1	1	5	Q6UXN9	0	1443.82	100	1.184		1.492		100	1.149	100	0.962	100	1.12	100	1.813		0.01	1.298	0.01	0.975	1		1			1		1		1		1			1		1	55.2		82.3		65.3	58.9
P30876	DNA-directed RNA polymerase II subunit RPB2 OS=Homo sapiens (Human) OX=9606 GN=POLR2B PE=1 SV=1	77.6	10	9	34	9	1174	133.8	6.87	361	9	0	0.771	1.322	2.121	1.169	0.952	1.023	1.394	0.698	0.753	0.719	1.197	0.425	1.072	1.051	0.831	1.283	0.866	1	1	1	1	1	1	1	1	1	1	1	1	1	1	1	1	1	154.6	119.2	328.1
Sequence	Modifications	Qvality q-value	# Protein Groups	# Proteins	# PSMs	Master Protein Accessions	# Missed Cleavages	Theo. MH+ [Da]	Abundance Ratio: (1 cMo, 50000) / (1 cMo, 2500)	Abundance Ratio: (3 ncMo, 50000) / (1 cMo, 50000)	Abundance Ratio: (2 iMo, 2500) / (1 cMo, 2500)	Abundance Ratio: (2 iMo, 50000) / (1 cMo, 50000)	Abundance Ratio: (3 ncMo, 2500) / (1 cMo, 2500)	Abundance Ratio: (4 Tcell PB, 2500) / (1 cMo, 2500)	Abundance Ratio: (4 Tcell PB, 50000) / (1 cMo, 50000)	Abundance Ratio: (5 MAC, 2500) / (1 cMo, 2500)	Abundance Ratio: (5 MAC, 50000) / (1 cMo, 50000)	Abundance Ratio: (6 Tcell Glioma, 2500) / (1 cMo, 2500)	Abundance Ratio: (6 Tcell Glioma, 50000) / (1 cMo, 50000)	Abundance Ratio: (7 Reference, 2500) / (1 cMo, 2500)	Abundance Ratio: (7 Reference, 50000) / (1 cMo, 50000)	Abundance Ratio: (8 Empty, Empty) / (1 cMo, 2500)	Abundance Ratio: (8 Empty, Empty) / (1 cMo, 50000)	Abundance Ratio: (2 iMo, 50000) / (4 Tcell PB, 50000)	Abundance Ratio: (3 ncMo, 2500) / (4 Tcell PB, 2500)	Abundance Ratio: (6 Tcell Glioma, 50000) / (4 Tcell PB, 50000)	Abundance Ratio Adj. P-Value: (3 ncMo, 50000) / (1 cMo, 50000)	Abundance Ratio Adj. P-Value: (2 iMo, 2500) / (1 cMo, 2500)	Abundance Ratio Adj. P-Value: (2 iMo, 50000) / (1 cMo, 50000)	Abundance Ratio Adj. P-Value: (3 ncMo, 2500) / (1 cMo, 2500)	Abundance Ratio Adj. P-Value: (4 Tcell PB, 2500) / (1 cMo, 2500)	Abundance Ratio Adj. P-Value: (4 Tcell PB, 50000) / (1 cMo, 50000)	Abundance Ratio Adj. P-Value: (5 MAC, 2500) / (1 cMo, 2500)	Abundance Ratio Adj. P-Value: (5 MAC, 50000) / (1 cMo, 50000)	Abundance Ratio Adj. P-Value: (6 Tcell Glioma, 2500) / (1 cMo, 2500)	Abundance Ratio Adj. P-Value: (6 Tcell Glioma, 50000) / (1 cMo, 50000)	Abundance Ratio Adj. P-Value: (7 Reference, 2500) / (1 cMo, 2500)	Abundance Ratio Adj. P-Value: (7 Reference, 50000) / (1 cMo, 50000)	Abundance Ratio Adj. P-Value: (8 Empty, Empty) / (1 cMo, 2500)	Abundance Ratio Adj. P-Value: (8 Empty, Empty) / (1 cMo, 50000)	Abundance Ratio Adj. P-Value: (2 iMo, 50000) / (4 Tcell PB, 50000)	Abundance Ratio Adj. P-Value: (3 ncMo, 2500) / (4 Tcell PB, 2500)	Abundance Ratio Adj. P-Value: (6 Tcell Glioma, 50000) / (4 Tcell PB, 50000)	Abundances (Grouped): 1 cMo, 50000	Abundances (Grouped): 2 iMo, 2500	Abundances (Grouped): 2 iMo, 50000	Abundances (Grouped): 3 ncMo, 2500	Abundances (Grouped): 3 ncMo, 50000	Abundances (Grouped): 4 Tcell PB, 2500
IVEDAPPIDLQAEAQHASGEVEEPPR	1xTMTPro [N-Term]	1.34221e-05	1	1	8	P30876	0	3101.57	0.442	1.744	0.86	1.276	0.666	0.669	2.252	1.138	2.33	0.876	2.584	0.402	0.684	0.01	0.01	0.567	0.996	1.147	1	1	1	1	1	0.021424	1	0.758031	1	0.0421481	0.0111281	1			0.179871	1	1	146.1	284.4	186.5	220.2	254.8	221.1
GEIGDATPFNDAVNVQK	1xTMTPro [K17]; 1xTMTPro [N-Term]	1.34221e-05	1	1	4	P30876	0	2383.27	0.876	1.122	8.507	1.348	0.999	2.62	1.595	1.012	1.101	1.273	1.742	0.73	0.598	0.01	0.01	0.845	0.381	1.092	1	0.009116	1	1	0.69668	1	1		1		1	1			1	1		167.1	1622.1	225.3	190.5	187.5	499.5
HAIYDKLDDDGLIAPGVR	1xTMTPro [K6]; 1xTMTPro [N-Term]	1.34221e-05	1	1	1	P30876	1	2576.43	100	0.836		0.01		100	0.981	100	0.725	100	0.01	100	1.022		0.01	0.01	0.01	0.01	1					1												97.9				81.8	135
TVTLPENEDELESTNRR	1xTMTPro [N-Term]	1.34221e-05	1	1	6	P30876	1	2307.17	0.01	100	0.553	100	1.641	1.137	100	0.992	100	1.211	100	1.114	100	0.01		1.156	1.444	1.047				1			1		1		1				1		1		47.2	125.4	140.1	135.6	97
TVTLPENEDELESTNR	1xTMTPro [N-Term]	1.34221e-05	1	1	5	P30876	0	2151.07	0.66	1.5	0.95	1.109	2.337	1.058	1.876	0.882	1.811	0.723	1.741	1.019	1.379	0.01	0.01	0.591	2.208	0.928	1	1	1	1	1	1	1	1	1	1	1	1			1	1	1	72.5	104.3	80.4	256.7	108.7	116.2
VSGDDVIIGK	1xTMTPro [K10]; 1xTMTPro [N-Term]	1.34221e-05	1	1	5	P30876	0	1610.96	0.01	100	1.131	100	1.026	0.01	100	0.01		0.01	100	0.756	100	1.073	100	1.205	100	1.084		1		1											1				126.6	107.1	114.8	99.2
DGAPSPMMPNEAR	1xTMTPro [N-Term]	5.20064e-05	1	1	1	P30876	0	1676.81
THTYECR	1xCarbamidomethyl [C6]; 1xTMTPro [N-Term]	0.00136177	1	1	3	P30876	0	1270.62
ETCQGMR	1xCarbamidomethyl [C3]; 1xTMTPro [N-Term]	0.00269827	1	1	1	P30876	0	1185.57				100		100		100	100	100	100	100	100			100	0.01	100																				169.8			102.4
Q9UKL0	REST corepressor 1 OS=Homo sapiens (Human) OX=9606 GN=RCOR1 PE=1 SV=2	10.079	4	2	3	2	485	53.3	7.03	41	2	0	100	1.163		1.514		100	0.887	100	1.457	100	1.437	100	100	1.366	1.406	1.407	1.212		1		1			1		1		1			1	1	1	1		89.3
Sequence	Modifications	Qvality q-value	# Protein Groups	# Proteins	# PSMs	Master Protein Accessions	# Missed Cleavages	Theo. MH+ [Da]	Abundance Ratio: (1 cMo, 50000) / (1 cMo, 2500)	Abundance Ratio: (3 ncMo, 50000) / (1 cMo, 50000)	Abundance Ratio: (2 iMo, 2500) / (1 cMo, 2500)	Abundance Ratio: (2 iMo, 50000) / (1 cMo, 50000)	Abundance Ratio: (3 ncMo, 2500) / (1 cMo, 2500)	Abundance Ratio: (4 Tcell PB, 2500) / (1 cMo, 2500)	Abundance Ratio: (4 Tcell PB, 50000) / (1 cMo, 50000)	Abundance Ratio: (5 MAC, 2500) / (1 cMo, 2500)	Abundance Ratio: (5 MAC, 50000) / (1 cMo, 50000)	Abundance Ratio: (6 Tcell Glioma, 2500) / (1 cMo, 2500)	Abundance Ratio: (6 Tcell Glioma, 50000) / (1 cMo, 50000)	Abundance Ratio: (7 Reference, 2500) / (1 cMo, 2500)	Abundance Ratio: (7 Reference, 50000) / (1 cMo, 50000)	Abundance Ratio: (8 Empty, Empty) / (1 cMo, 2500)	Abundance Ratio: (8 Empty, Empty) / (1 cMo, 50000)	Abundance Ratio: (2 iMo, 50000) / (4 Tcell PB, 50000)	Abundance Ratio: (3 ncMo, 2500) / (4 Tcell PB, 2500)	Abundance Ratio: (6 Tcell Glioma, 50000) / (4 Tcell PB, 50000)	Abundance Ratio Adj. P-Value: (3 ncMo, 50000) / (1 cMo, 50000)	Abundance Ratio Adj. P-Value: (2 iMo, 2500) / (1 cMo, 2500)	Abundance Ratio Adj. P-Value: (2 iMo, 50000) / (1 cMo, 50000)	Abundance Ratio Adj. P-Value: (3 ncMo, 2500) / (1 cMo, 2500)	Abundance Ratio Adj. P-Value: (4 Tcell PB, 2500) / (1 cMo, 2500)	Abundance Ratio Adj. P-Value: (4 Tcell PB, 50000) / (1 cMo, 50000)	Abundance Ratio Adj. P-Value: (5 MAC, 2500) / (1 cMo, 2500)	Abundance Ratio Adj. P-Value: (5 MAC, 50000) / (1 cMo, 50000)	Abundance Ratio Adj. P-Value: (6 Tcell Glioma, 2500) / (1 cMo, 2500)	Abundance Ratio Adj. P-Value: (6 Tcell Glioma, 50000) / (1 cMo, 50000)	Abundance Ratio Adj. P-Value: (7 Reference, 2500) / (1 cMo, 2500)	Abundance Ratio Adj. P-Value: (7 Reference, 50000) / (1 cMo, 50000)	Abundance Ratio Adj. P-Value: (8 Empty, Empty) / (1 cMo, 2500)	Abundance Ratio Adj. P-Value: (8 Empty, Empty) / (1 cMo, 50000)	Abundance Ratio Adj. P-Value: (2 iMo, 50000) / (4 Tcell PB, 50000)	Abundance Ratio Adj. P-Value: (3 ncMo, 2500) / (4 Tcell PB, 2500)	Abundance Ratio Adj. P-Value: (6 Tcell Glioma, 50000) / (4 Tcell PB, 50000)	Abundances (Grouped): 1 cMo, 50000	Abundances (Grouped): 2 iMo, 2500	Abundances (Grouped): 2 iMo, 50000	Abundances (Grouped): 3 ncMo, 2500	Abundances (Grouped): 3 ncMo, 50000	Abundances (Grouped): 4 Tcell PB, 2500
MPEEEDEAPVLDVR	1xTMTPro [N-Term]	1.34221e-05	1	1	2	Q9UKL0	0	1932.95				100		100		100	100	100	100	100	100			100	0.01	100																				135.1			46.2
QTNSALK	1xTMTPro [K7]; 1xTMTPro [N-Term]	0.00381044	1	1	1	Q9UKL0	0	1369.83	100	1.163		0.01		100	0.887	100	1.29	100	0.01	100	1.12		0.01	0.01	0.01	0.01	1					1												89.3				103.9	58
Q0JRZ9	F-BAR domain only protein 2 OS=Homo sapiens (Human) OX=9606 GN=FCHO2 PE=1 SV=2	20.035	8	7	7	7	810	88.9	6.86	0	7	0	100	1.32		0.173		100	1.269	100	2.523	100	0.951	100	100	0.769	2.012	0.987	1.08		1		1			1		1		1			1	1	1	1		108.8
Sequence	Modifications	Qvality q-value	# Protein Groups	# Proteins	# PSMs	Master Protein Accessions	# Missed Cleavages	Theo. MH+ [Da]	Abundance Ratio: (1 cMo, 50000) / (1 cMo, 2500)	Abundance Ratio: (3 ncMo, 50000) / (1 cMo, 50000)	Abundance Ratio: (2 iMo, 2500) / (1 cMo, 2500)	Abundance Ratio: (2 iMo, 50000) / (1 cMo, 50000)	Abundance Ratio: (3 ncMo, 2500) / (1 cMo, 2500)	Abundance Ratio: (4 Tcell PB, 2500) / (1 cMo, 2500)	Abundance Ratio: (4 Tcell PB, 50000) / (1 cMo, 50000)	Abundance Ratio: (5 MAC, 2500) / (1 cMo, 2500)	Abundance Ratio: (5 MAC, 50000) / (1 cMo, 50000)	Abundance Ratio: (6 Tcell Glioma, 2500) / (1 cMo, 2500)	Abundance Ratio: (6 Tcell Glioma, 50000) / (1 cMo, 50000)	Abundance Ratio: (7 Reference, 2500) / (1 cMo, 2500)	Abundance Ratio: (7 Reference, 50000) / (1 cMo, 50000)	Abundance Ratio: (8 Empty, Empty) / (1 cMo, 2500)	Abundance Ratio: (8 Empty, Empty) / (1 cMo, 50000)	Abundance Ratio: (2 iMo, 50000) / (4 Tcell PB, 50000)	Abundance Ratio: (3 ncMo, 2500) / (4 Tcell PB, 2500)	Abundance Ratio: (6 Tcell Glioma, 50000) / (4 Tcell PB, 50000)	Abundance Ratio Adj. P-Value: (3 ncMo, 50000) / (1 cMo, 50000)	Abundance Ratio Adj. P-Value: (2 iMo, 2500) / (1 cMo, 2500)	Abundance Ratio Adj. P-Value: (2 iMo, 50000) / (1 cMo, 50000)	Abundance Ratio Adj. P-Value: (3 ncMo, 2500) / (1 cMo, 2500)	Abundance Ratio Adj. P-Value: (4 Tcell PB, 2500) / (1 cMo, 2500)	Abundance Ratio Adj. P-Value: (4 Tcell PB, 50000) / (1 cMo, 50000)	Abundance Ratio Adj. P-Value: (5 MAC, 2500) / (1 cMo, 2500)	Abundance Ratio Adj. P-Value: (5 MAC, 50000) / (1 cMo, 50000)	Abundance Ratio Adj. P-Value: (6 Tcell Glioma, 2500) / (1 cMo, 2500)	Abundance Ratio Adj. P-Value: (6 Tcell Glioma, 50000) / (1 cMo, 50000)	Abundance Ratio Adj. P-Value: (7 Reference, 2500) / (1 cMo, 2500)	Abundance Ratio Adj. P-Value: (7 Reference, 50000) / (1 cMo, 50000)	Abundance Ratio Adj. P-Value: (8 Empty, Empty) / (1 cMo, 2500)	Abundance Ratio Adj. P-Value: (8 Empty, Empty) / (1 cMo, 50000)	Abundance Ratio Adj. P-Value: (2 iMo, 50000) / (4 Tcell PB, 50000)	Abundance Ratio Adj. P-Value: (3 ncMo, 2500) / (4 Tcell PB, 2500)	Abundance Ratio Adj. P-Value: (6 Tcell Glioma, 50000) / (4 Tcell PB, 50000)	Abundances (Grouped): 1 cMo, 50000	Abundances (Grouped): 2 iMo, 2500	Abundances (Grouped): 2 iMo, 50000	Abundances (Grouped): 3 ncMo, 2500	Abundances (Grouped): 3 ncMo, 50000	Abundances (Grouped): 4 Tcell PB, 2500
ATIEEAYSR	1xTMTPro [N-Term]	5.20064e-05	1	1	1	Q0JRZ9	0	1343.71				100		100		100	100	100	100	100	100			100	0.01	100																				100.5			32.2
FQDIEETHLIHIK	1xTMTPro [K13]; 1xTMTPro [N-Term]	5.20064e-05	1	1	1	Q0JRZ9	0	2231.27				100		100		100	100	100	100	100	100			100	0.01	100																				23.9			39.8
SKPSAPPNEK	2xTMTPro [K2; K10]; 1xTMTPro [N-Term]	0.00019969	1	1	1	Q0JRZ9	0	1967.17
LSSISEK	1xTMTPro [K7]; 1xTMTPro [N-Term]	0.00128029	1	1	1	Q0JRZ9	0	1371.83				100		100		100	100	100	100	100	100			100	0.01	100																				138.6			115.3
HGQISTK	1xTMTPro [K7]; 1xTMTPro [N-Term]	0.00278782	1	1	1	Q0JRZ9	0	1378.83	100	1.32		0.01		100	1.269	100	2.701	100	0.01	100	0.919		0.01	0.01	0.01	0.01	1					1												108.8				143.6	293.8
ELADFVR	1xTMTPro [N-Term]	0.00534843	1	1	1	Q0JRZ9	0	1153.65				100		100		100	100	100	100	100	100			100	0.01	100																				80.2			135.2
CSASTTDLR	1xCarbamidomethyl [C1]; 1xTMTPro [N-Term]	0.00936534	1	1	1	Q0JRZ9	0	1314.66
Q14684	Ribosomal RNA processing protein 1 homolog B OS=Homo sapiens (Human) OX=9606 GN=RRP1B PE=1 SV=3	19.624	3	2	2	2	758	84.4	9.76	43	2	0	0.096	2.495	0.26	1.287	0.278	0.01	2.087	0.01	0.01	0.01	4.518	0.477	0.862	100		100	0.929	0.251613	1	1	1	1		1					1	1				1	662.7	63.7	172
Sequence	Modifications	Qvality q-value	# Protein Groups	# Proteins	# PSMs	Master Protein Accessions	# Missed Cleavages	Theo. MH+ [Da]	Abundance Ratio: (1 cMo, 50000) / (1 cMo, 2500)	Abundance Ratio: (3 ncMo, 50000) / (1 cMo, 50000)	Abundance Ratio: (2 iMo, 2500) / (1 cMo, 2500)	Abundance Ratio: (2 iMo, 50000) / (1 cMo, 50000)	Abundance Ratio: (3 ncMo, 2500) / (1 cMo, 2500)	Abundance Ratio: (4 Tcell PB, 2500) / (1 cMo, 2500)	Abundance Ratio: (4 Tcell PB, 50000) / (1 cMo, 50000)	Abundance Ratio: (5 MAC, 2500) / (1 cMo, 2500)	Abundance Ratio: (5 MAC, 50000) / (1 cMo, 50000)	Abundance Ratio: (6 Tcell Glioma, 2500) / (1 cMo, 2500)	Abundance Ratio: (6 Tcell Glioma, 50000) / (1 cMo, 50000)	Abundance Ratio: (7 Reference, 2500) / (1 cMo, 2500)	Abundance Ratio: (7 Reference, 50000) / (1 cMo, 50000)	Abundance Ratio: (8 Empty, Empty) / (1 cMo, 2500)	Abundance Ratio: (8 Empty, Empty) / (1 cMo, 50000)	Abundance Ratio: (2 iMo, 50000) / (4 Tcell PB, 50000)	Abundance Ratio: (3 ncMo, 2500) / (4 Tcell PB, 2500)	Abundance Ratio: (6 Tcell Glioma, 50000) / (4 Tcell PB, 50000)	Abundance Ratio Adj. P-Value: (3 ncMo, 50000) / (1 cMo, 50000)	Abundance Ratio Adj. P-Value: (2 iMo, 2500) / (1 cMo, 2500)	Abundance Ratio Adj. P-Value: (2 iMo, 50000) / (1 cMo, 50000)	Abundance Ratio Adj. P-Value: (3 ncMo, 2500) / (1 cMo, 2500)	Abundance Ratio Adj. P-Value: (4 Tcell PB, 2500) / (1 cMo, 2500)	Abundance Ratio Adj. P-Value: (4 Tcell PB, 50000) / (1 cMo, 50000)	Abundance Ratio Adj. P-Value: (5 MAC, 2500) / (1 cMo, 2500)	Abundance Ratio Adj. P-Value: (5 MAC, 50000) / (1 cMo, 50000)	Abundance Ratio Adj. P-Value: (6 Tcell Glioma, 2500) / (1 cMo, 2500)	Abundance Ratio Adj. P-Value: (6 Tcell Glioma, 50000) / (1 cMo, 50000)	Abundance Ratio Adj. P-Value: (7 Reference, 2500) / (1 cMo, 2500)	Abundance Ratio Adj. P-Value: (7 Reference, 50000) / (1 cMo, 50000)	Abundance Ratio Adj. P-Value: (8 Empty, Empty) / (1 cMo, 2500)	Abundance Ratio Adj. P-Value: (8 Empty, Empty) / (1 cMo, 50000)	Abundance Ratio Adj. P-Value: (2 iMo, 50000) / (4 Tcell PB, 50000)	Abundance Ratio Adj. P-Value: (3 ncMo, 2500) / (4 Tcell PB, 2500)	Abundance Ratio Adj. P-Value: (6 Tcell Glioma, 50000) / (4 Tcell PB, 50000)	Abundances (Grouped): 1 cMo, 50000	Abundances (Grouped): 2 iMo, 2500	Abundances (Grouped): 2 iMo, 50000	Abundances (Grouped): 3 ncMo, 2500	Abundances (Grouped): 3 ncMo, 50000	Abundances (Grouped): 4 Tcell PB, 2500
VGDGDLSAEEIPENEVSLRR	1xTMTPro [N-Term]	1.34221e-05	1	1	1	Q14684	1	2489.28	0.114	2.111	0.196	0.957	0.01	0.01	0.962	0.01	0.01	0.01	0.01	0.16	1.569	0.01	0.01	0.995		0.01	1					1												63.7	109.7	61		134.5
VGDGDLSAEEIPENEVSLR	1xTMTPro [N-Term]	1.34221e-05	1	1	1	Q14684	0	2333.18	0.01	100	0.219	100	0.235	0.01	100	0.01		0.01	100	0.165	100	0.01		0.465	100	1.075															1				172	124.6	184.4	178
P61457	Pterin-4-alpha-carbinolamine dehydratase OS=Homo sapiens (Human) OX=9606 GN=PCBD1 PE=1 SV=2	17.203	30	3	6	3	104	12	6.8	27	3	0	100	0.796		0.402		100	0.43	100	0.925	100	0.647	100	100	0.522	1.221	0.974	0.768		1		1			1		1		1			1	1	1	1		215.8
Sequence	Modifications	Qvality q-value	# Protein Groups	# Proteins	# PSMs	Master Protein Accessions	# Missed Cleavages	Theo. MH+ [Da]	Abundance Ratio: (1 cMo, 50000) / (1 cMo, 2500)	Abundance Ratio: (3 ncMo, 50000) / (1 cMo, 50000)	Abundance Ratio: (2 iMo, 2500) / (1 cMo, 2500)	Abundance Ratio: (2 iMo, 50000) / (1 cMo, 50000)	Abundance Ratio: (3 ncMo, 2500) / (1 cMo, 2500)	Abundance Ratio: (4 Tcell PB, 2500) / (1 cMo, 2500)	Abundance Ratio: (4 Tcell PB, 50000) / (1 cMo, 50000)	Abundance Ratio: (5 MAC, 2500) / (1 cMo, 2500)	Abundance Ratio: (5 MAC, 50000) / (1 cMo, 50000)	Abundance Ratio: (6 Tcell Glioma, 2500) / (1 cMo, 2500)	Abundance Ratio: (6 Tcell Glioma, 50000) / (1 cMo, 50000)	Abundance Ratio: (7 Reference, 2500) / (1 cMo, 2500)	Abundance Ratio: (7 Reference, 50000) / (1 cMo, 50000)	Abundance Ratio: (8 Empty, Empty) / (1 cMo, 2500)	Abundance Ratio: (8 Empty, Empty) / (1 cMo, 50000)	Abundance Ratio: (2 iMo, 50000) / (4 Tcell PB, 50000)	Abundance Ratio: (3 ncMo, 2500) / (4 Tcell PB, 2500)	Abundance Ratio: (6 Tcell Glioma, 50000) / (4 Tcell PB, 50000)	Abundance Ratio Adj. P-Value: (3 ncMo, 50000) / (1 cMo, 50000)	Abundance Ratio Adj. P-Value: (2 iMo, 2500) / (1 cMo, 2500)	Abundance Ratio Adj. P-Value: (2 iMo, 50000) / (1 cMo, 50000)	Abundance Ratio Adj. P-Value: (3 ncMo, 2500) / (1 cMo, 2500)	Abundance Ratio Adj. P-Value: (4 Tcell PB, 2500) / (1 cMo, 2500)	Abundance Ratio Adj. P-Value: (4 Tcell PB, 50000) / (1 cMo, 50000)	Abundance Ratio Adj. P-Value: (5 MAC, 2500) / (1 cMo, 2500)	Abundance Ratio Adj. P-Value: (5 MAC, 50000) / (1 cMo, 50000)	Abundance Ratio Adj. P-Value: (6 Tcell Glioma, 2500) / (1 cMo, 2500)	Abundance Ratio Adj. P-Value: (6 Tcell Glioma, 50000) / (1 cMo, 50000)	Abundance Ratio Adj. P-Value: (7 Reference, 2500) / (1 cMo, 2500)	Abundance Ratio Adj. P-Value: (7 Reference, 50000) / (1 cMo, 50000)	Abundance Ratio Adj. P-Value: (8 Empty, Empty) / (1 cMo, 2500)	Abundance Ratio Adj. P-Value: (8 Empty, Empty) / (1 cMo, 50000)	Abundance Ratio Adj. P-Value: (2 iMo, 50000) / (4 Tcell PB, 50000)	Abundance Ratio Adj. P-Value: (3 ncMo, 2500) / (4 Tcell PB, 2500)	Abundance Ratio Adj. P-Value: (6 Tcell Glioma, 50000) / (4 Tcell PB, 50000)	Abundances (Grouped): 1 cMo, 50000	Abundances (Grouped): 2 iMo, 2500	Abundances (Grouped): 2 iMo, 50000	Abundances (Grouped): 3 ncMo, 2500	Abundances (Grouped): 3 ncMo, 50000	Abundances (Grouped): 4 Tcell PB, 2500
LSAEERDQLLPNLR	1xTMTPro [N-Term]	1.34221e-05	1	1	1	P61457	1	1958.1	100	0.653		0.01		100	0.435	100	0.486	100	0.01	100	0.57		0.01	0.01	0.01	0.01	1					0.242158												175.4				114.5	132.3
AVGWNELEGR	1xTMTPro [N-Term]	5.20064e-05	1	1	3	P61457	0	1434.77	100	0.889		1.123		100	0.427	100	0.696	100	0.485	100	0.395		0.01	2.63	0.01	1.135	1					0.206204		1		0.628053		0.317682					1	253.4		284.6		225.2	201.2
VALQAEK	1xTMTPro [K7]; 1xTMTPro [N-Term]	0.000699319	1	2	2	P61457	0	1366.85				100		100		100	100	100	100	100	100			100	0.01	100																				132.2			193.6
Q9BYV8	Centrosomal protein of 41 kDa OS=Homo sapiens (Human) OX=9606 GN=CEP41 PE=1 SV=1	14.129	7	2	3	2	373	41.3	8.32	31	2	0	100	0.977		0.01		100	1.015	100	0.789	100	0.01		100	0.562	0.326	0.01	0.822		1					1							0.542523					108.1
Sequence	Modifications	Qvality q-value	# Protein Groups	# Proteins	# PSMs	Master Protein Accessions	# Missed Cleavages	Theo. MH+ [Da]	Abundance Ratio: (1 cMo, 50000) / (1 cMo, 2500)	Abundance Ratio: (3 ncMo, 50000) / (1 cMo, 50000)	Abundance Ratio: (2 iMo, 2500) / (1 cMo, 2500)	Abundance Ratio: (2 iMo, 50000) / (1 cMo, 50000)	Abundance Ratio: (3 ncMo, 2500) / (1 cMo, 2500)	Abundance Ratio: (4 Tcell PB, 2500) / (1 cMo, 2500)	Abundance Ratio: (4 Tcell PB, 50000) / (1 cMo, 50000)	Abundance Ratio: (5 MAC, 2500) / (1 cMo, 2500)	Abundance Ratio: (5 MAC, 50000) / (1 cMo, 50000)	Abundance Ratio: (6 Tcell Glioma, 2500) / (1 cMo, 2500)	Abundance Ratio: (6 Tcell Glioma, 50000) / (1 cMo, 50000)	Abundance Ratio: (7 Reference, 2500) / (1 cMo, 2500)	Abundance Ratio: (7 Reference, 50000) / (1 cMo, 50000)	Abundance Ratio: (8 Empty, Empty) / (1 cMo, 2500)	Abundance Ratio: (8 Empty, Empty) / (1 cMo, 50000)	Abundance Ratio: (2 iMo, 50000) / (4 Tcell PB, 50000)	Abundance Ratio: (3 ncMo, 2500) / (4 Tcell PB, 2500)	Abundance Ratio: (6 Tcell Glioma, 50000) / (4 Tcell PB, 50000)	Abundance Ratio Adj. P-Value: (3 ncMo, 50000) / (1 cMo, 50000)	Abundance Ratio Adj. P-Value: (2 iMo, 2500) / (1 cMo, 2500)	Abundance Ratio Adj. P-Value: (2 iMo, 50000) / (1 cMo, 50000)	Abundance Ratio Adj. P-Value: (3 ncMo, 2500) / (1 cMo, 2500)	Abundance Ratio Adj. P-Value: (4 Tcell PB, 2500) / (1 cMo, 2500)	Abundance Ratio Adj. P-Value: (4 Tcell PB, 50000) / (1 cMo, 50000)	Abundance Ratio Adj. P-Value: (5 MAC, 2500) / (1 cMo, 2500)	Abundance Ratio Adj. P-Value: (5 MAC, 50000) / (1 cMo, 50000)	Abundance Ratio Adj. P-Value: (6 Tcell Glioma, 2500) / (1 cMo, 2500)	Abundance Ratio Adj. P-Value: (6 Tcell Glioma, 50000) / (1 cMo, 50000)	Abundance Ratio Adj. P-Value: (7 Reference, 2500) / (1 cMo, 2500)	Abundance Ratio Adj. P-Value: (7 Reference, 50000) / (1 cMo, 50000)	Abundance Ratio Adj. P-Value: (8 Empty, Empty) / (1 cMo, 2500)	Abundance Ratio Adj. P-Value: (8 Empty, Empty) / (1 cMo, 50000)	Abundance Ratio Adj. P-Value: (2 iMo, 50000) / (4 Tcell PB, 50000)	Abundance Ratio Adj. P-Value: (3 ncMo, 2500) / (4 Tcell PB, 2500)	Abundance Ratio Adj. P-Value: (6 Tcell Glioma, 50000) / (4 Tcell PB, 50000)	Abundances (Grouped): 1 cMo, 50000	Abundances (Grouped): 2 iMo, 2500	Abundances (Grouped): 2 iMo, 50000	Abundances (Grouped): 3 ncMo, 2500	Abundances (Grouped): 3 ncMo, 50000	Abundances (Grouped): 4 Tcell PB, 2500
SAQNLPGGGPASHSNPR	1xTMTPro [N-Term]	1.34221e-05	1	1	2	Q9BYV8	0	1951.01
LNQANSSGR	1xTMTPro [N-Term]	5.20064e-05	1	1	1	Q9BYV8	0	1250.68	100	0.977		0.01		100	1.015	100	0.789	100	0.01	100	0.925		0.01	0.01	0.01	0.01	1					1												108.1				105.6	195.3
Q9NS86	LanC-like protein 2 OS=Homo sapiens (Human) OX=9606 GN=LANCL2 PE=1 SV=1	15.746	5	3	5	3	450	50.8	7.43	24	3	0	0.963	1.326	0.749	1.499	0.653	1.213	0.782	1.734	1.001	1.479	1.465	1.927	1.954	0.621	0.556	0.954	0.772	1	1	1	1		1	1	1	1	1	1	1		1	1	1	1	156.1	150.3	116.9
Sequence	Modifications	Qvality q-value	# Protein Groups	# Proteins	# PSMs	Master Protein Accessions	# Missed Cleavages	Theo. MH+ [Da]	Abundance Ratio: (1 cMo, 50000) / (1 cMo, 2500)	Abundance Ratio: (3 ncMo, 50000) / (1 cMo, 50000)	Abundance Ratio: (2 iMo, 2500) / (1 cMo, 2500)	Abundance Ratio: (2 iMo, 50000) / (1 cMo, 50000)	Abundance Ratio: (3 ncMo, 2500) / (1 cMo, 2500)	Abundance Ratio: (4 Tcell PB, 2500) / (1 cMo, 2500)	Abundance Ratio: (4 Tcell PB, 50000) / (1 cMo, 50000)	Abundance Ratio: (5 MAC, 2500) / (1 cMo, 2500)	Abundance Ratio: (5 MAC, 50000) / (1 cMo, 50000)	Abundance Ratio: (6 Tcell Glioma, 2500) / (1 cMo, 2500)	Abundance Ratio: (6 Tcell Glioma, 50000) / (1 cMo, 50000)	Abundance Ratio: (7 Reference, 2500) / (1 cMo, 2500)	Abundance Ratio: (7 Reference, 50000) / (1 cMo, 50000)	Abundance Ratio: (8 Empty, Empty) / (1 cMo, 2500)	Abundance Ratio: (8 Empty, Empty) / (1 cMo, 50000)	Abundance Ratio: (2 iMo, 50000) / (4 Tcell PB, 50000)	Abundance Ratio: (3 ncMo, 2500) / (4 Tcell PB, 2500)	Abundance Ratio: (6 Tcell Glioma, 50000) / (4 Tcell PB, 50000)	Abundance Ratio Adj. P-Value: (3 ncMo, 50000) / (1 cMo, 50000)	Abundance Ratio Adj. P-Value: (2 iMo, 2500) / (1 cMo, 2500)	Abundance Ratio Adj. P-Value: (2 iMo, 50000) / (1 cMo, 50000)	Abundance Ratio Adj. P-Value: (3 ncMo, 2500) / (1 cMo, 2500)	Abundance Ratio Adj. P-Value: (4 Tcell PB, 2500) / (1 cMo, 2500)	Abundance Ratio Adj. P-Value: (4 Tcell PB, 50000) / (1 cMo, 50000)	Abundance Ratio Adj. P-Value: (5 MAC, 2500) / (1 cMo, 2500)	Abundance Ratio Adj. P-Value: (5 MAC, 50000) / (1 cMo, 50000)	Abundance Ratio Adj. P-Value: (6 Tcell Glioma, 2500) / (1 cMo, 2500)	Abundance Ratio Adj. P-Value: (6 Tcell Glioma, 50000) / (1 cMo, 50000)	Abundance Ratio Adj. P-Value: (7 Reference, 2500) / (1 cMo, 2500)	Abundance Ratio Adj. P-Value: (7 Reference, 50000) / (1 cMo, 50000)	Abundance Ratio Adj. P-Value: (8 Empty, Empty) / (1 cMo, 2500)	Abundance Ratio Adj. P-Value: (8 Empty, Empty) / (1 cMo, 50000)	Abundance Ratio Adj. P-Value: (2 iMo, 50000) / (4 Tcell PB, 50000)	Abundance Ratio Adj. P-Value: (3 ncMo, 2500) / (4 Tcell PB, 2500)	Abundance Ratio Adj. P-Value: (6 Tcell Glioma, 50000) / (4 Tcell PB, 50000)	Abundances (Grouped): 1 cMo, 50000	Abundances (Grouped): 2 iMo, 2500	Abundances (Grouped): 2 iMo, 50000	Abundances (Grouped): 3 ncMo, 2500	Abundances (Grouped): 3 ncMo, 50000	Abundances (Grouped): 4 Tcell PB, 2500
LRSDCESQECVTK	2xCarbamidomethyl [C5; C10]; 1xTMTPro [K13]; 1xTMTPro [N-Term]	5.20064e-05	1	1	2	Q9NS86	1	2220.12	0.945	1.158	0.749	1.037	0.653	0.816	0.572	0.881	0.487	0.601	0.01	0.767	0.678	0.01	0.01	1.814	0.8	0.01	1	1			1	1	1		1		1	1						147.5	116.9	153	102	170.8	127.5
SDCESQECVTK	2xCarbamidomethyl [C3; C8]; 1xTMTPro [K11]; 1xTMTPro [N-Term]	5.20064e-05	1	1	2	Q9NS86	0	1950.94	100	1.842		2.117		100	1.798	100	1.417	100	1.214	100	0.551		0.01	1.178	0.01	0.675	1		1			1		1		1		1			1		1	181.5		384.3		334.3	217.8
EVVNAIIESGK	1xTMTPro [K11]; 1xTMTPro [N-Term]	5.20064e-05	1	1	1	Q9NS86	0	1767.05
Q9BY77	Polymerase delta-interacting protein 3 OS=Homo sapiens (Human) OX=9606 GN=POLDIP3 PE=1 SV=2	9.356	7	3	5	3	421	46.1	9.99	20	3	0	0.01	100	0.635	100	0.377	0.01	100	0.01		0.01	100	1.586	1.511	100		100	0.917			1		0.701797							1	1					173.4		110.1
Sequence	Modifications	Qvality q-value	# Protein Groups	# Proteins	# PSMs	Master Protein Accessions	# Missed Cleavages	Theo. MH+ [Da]	Abundance Ratio: (1 cMo, 50000) / (1 cMo, 2500)	Abundance Ratio: (3 ncMo, 50000) / (1 cMo, 50000)	Abundance Ratio: (2 iMo, 2500) / (1 cMo, 2500)	Abundance Ratio: (2 iMo, 50000) / (1 cMo, 50000)	Abundance Ratio: (3 ncMo, 2500) / (1 cMo, 2500)	Abundance Ratio: (4 Tcell PB, 2500) / (1 cMo, 2500)	Abundance Ratio: (4 Tcell PB, 50000) / (1 cMo, 50000)	Abundance Ratio: (5 MAC, 2500) / (1 cMo, 2500)	Abundance Ratio: (5 MAC, 50000) / (1 cMo, 50000)	Abundance Ratio: (6 Tcell Glioma, 2500) / (1 cMo, 2500)	Abundance Ratio: (6 Tcell Glioma, 50000) / (1 cMo, 50000)	Abundance Ratio: (7 Reference, 2500) / (1 cMo, 2500)	Abundance Ratio: (7 Reference, 50000) / (1 cMo, 50000)	Abundance Ratio: (8 Empty, Empty) / (1 cMo, 2500)	Abundance Ratio: (8 Empty, Empty) / (1 cMo, 50000)	Abundance Ratio: (2 iMo, 50000) / (4 Tcell PB, 50000)	Abundance Ratio: (3 ncMo, 2500) / (4 Tcell PB, 2500)	Abundance Ratio: (6 Tcell Glioma, 50000) / (4 Tcell PB, 50000)	Abundance Ratio Adj. P-Value: (3 ncMo, 50000) / (1 cMo, 50000)	Abundance Ratio Adj. P-Value: (2 iMo, 2500) / (1 cMo, 2500)	Abundance Ratio Adj. P-Value: (2 iMo, 50000) / (1 cMo, 50000)	Abundance Ratio Adj. P-Value: (3 ncMo, 2500) / (1 cMo, 2500)	Abundance Ratio Adj. P-Value: (4 Tcell PB, 2500) / (1 cMo, 2500)	Abundance Ratio Adj. P-Value: (4 Tcell PB, 50000) / (1 cMo, 50000)	Abundance Ratio Adj. P-Value: (5 MAC, 2500) / (1 cMo, 2500)	Abundance Ratio Adj. P-Value: (5 MAC, 50000) / (1 cMo, 50000)	Abundance Ratio Adj. P-Value: (6 Tcell Glioma, 2500) / (1 cMo, 2500)	Abundance Ratio Adj. P-Value: (6 Tcell Glioma, 50000) / (1 cMo, 50000)	Abundance Ratio Adj. P-Value: (7 Reference, 2500) / (1 cMo, 2500)	Abundance Ratio Adj. P-Value: (7 Reference, 50000) / (1 cMo, 50000)	Abundance Ratio Adj. P-Value: (8 Empty, Empty) / (1 cMo, 2500)	Abundance Ratio Adj. P-Value: (8 Empty, Empty) / (1 cMo, 50000)	Abundance Ratio Adj. P-Value: (2 iMo, 50000) / (4 Tcell PB, 50000)	Abundance Ratio Adj. P-Value: (3 ncMo, 2500) / (4 Tcell PB, 2500)	Abundance Ratio Adj. P-Value: (6 Tcell Glioma, 50000) / (4 Tcell PB, 50000)	Abundances (Grouped): 1 cMo, 50000	Abundances (Grouped): 2 iMo, 2500	Abundances (Grouped): 2 iMo, 50000	Abundances (Grouped): 3 ncMo, 2500	Abundances (Grouped): 3 ncMo, 50000	Abundances (Grouped): 4 Tcell PB, 2500
LVHPGVAEVVFVK	1xTMTPro [K13]; 1xTMTPro [N-Term]	5.20064e-05	1	1	1	Q9BY77	0	2002.23
INVVNNHQAK	1xTMTPro [K10]; 1xTMTPro [N-Term]	5.20064e-05	1	1	1	Q9BY77	0	1745.03
ALPLTK	1xTMTPro [K6]; 1xTMTPro [N-Term]	0.00871459	1	1	3	Q9BY77	0	1250.83	0.01	100	0.635	100	0.377	0.01	100	0.01		0.01	100	0.629	100	0.01		1.46	100	0.856		1		0.711427											1				110.1	174.6	65.4	98.7
Q12788	Transducin beta-like protein 3 OS=Homo sapiens (Human) OX=9606 GN=TBL3 PE=1 SV=2	24.419	6	4	9	4	808	89	6.9	130	4	0	0.101	2.846	0.596	0.961	0.134	0.504	2.942	0.045	0.994	0.06	3.372	0.163	2.141	0.59	2.21	5.666	0.986	1	1	1	1	1	1	1		1		1	1	1	1			1	886.1	89.6	528.5
Sequence	Modifications	Qvality q-value	# Protein Groups	# Proteins	# PSMs	Master Protein Accessions	# Missed Cleavages	Theo. MH+ [Da]	Abundance Ratio: (1 cMo, 50000) / (1 cMo, 2500)	Abundance Ratio: (3 ncMo, 50000) / (1 cMo, 50000)	Abundance Ratio: (2 iMo, 2500) / (1 cMo, 2500)	Abundance Ratio: (2 iMo, 50000) / (1 cMo, 50000)	Abundance Ratio: (3 ncMo, 2500) / (1 cMo, 2500)	Abundance Ratio: (4 Tcell PB, 2500) / (1 cMo, 2500)	Abundance Ratio: (4 Tcell PB, 50000) / (1 cMo, 50000)	Abundance Ratio: (5 MAC, 2500) / (1 cMo, 2500)	Abundance Ratio: (5 MAC, 50000) / (1 cMo, 50000)	Abundance Ratio: (6 Tcell Glioma, 2500) / (1 cMo, 2500)	Abundance Ratio: (6 Tcell Glioma, 50000) / (1 cMo, 50000)	Abundance Ratio: (7 Reference, 2500) / (1 cMo, 2500)	Abundance Ratio: (7 Reference, 50000) / (1 cMo, 50000)	Abundance Ratio: (8 Empty, Empty) / (1 cMo, 2500)	Abundance Ratio: (8 Empty, Empty) / (1 cMo, 50000)	Abundance Ratio: (2 iMo, 50000) / (4 Tcell PB, 50000)	Abundance Ratio: (3 ncMo, 2500) / (4 Tcell PB, 2500)	Abundance Ratio: (6 Tcell Glioma, 50000) / (4 Tcell PB, 50000)	Abundance Ratio Adj. P-Value: (3 ncMo, 50000) / (1 cMo, 50000)	Abundance Ratio Adj. P-Value: (2 iMo, 2500) / (1 cMo, 2500)	Abundance Ratio Adj. P-Value: (2 iMo, 50000) / (1 cMo, 50000)	Abundance Ratio Adj. P-Value: (3 ncMo, 2500) / (1 cMo, 2500)	Abundance Ratio Adj. P-Value: (4 Tcell PB, 2500) / (1 cMo, 2500)	Abundance Ratio Adj. P-Value: (4 Tcell PB, 50000) / (1 cMo, 50000)	Abundance Ratio Adj. P-Value: (5 MAC, 2500) / (1 cMo, 2500)	Abundance Ratio Adj. P-Value: (5 MAC, 50000) / (1 cMo, 50000)	Abundance Ratio Adj. P-Value: (6 Tcell Glioma, 2500) / (1 cMo, 2500)	Abundance Ratio Adj. P-Value: (6 Tcell Glioma, 50000) / (1 cMo, 50000)	Abundance Ratio Adj. P-Value: (7 Reference, 2500) / (1 cMo, 2500)	Abundance Ratio Adj. P-Value: (7 Reference, 50000) / (1 cMo, 50000)	Abundance Ratio Adj. P-Value: (8 Empty, Empty) / (1 cMo, 2500)	Abundance Ratio Adj. P-Value: (8 Empty, Empty) / (1 cMo, 50000)	Abundance Ratio Adj. P-Value: (2 iMo, 50000) / (4 Tcell PB, 50000)	Abundance Ratio Adj. P-Value: (3 ncMo, 2500) / (4 Tcell PB, 2500)	Abundance Ratio Adj. P-Value: (6 Tcell Glioma, 50000) / (4 Tcell PB, 50000)	Abundances (Grouped): 1 cMo, 50000	Abundances (Grouped): 2 iMo, 2500	Abundances (Grouped): 2 iMo, 50000	Abundances (Grouped): 3 ncMo, 2500	Abundances (Grouped): 3 ncMo, 50000	Abundances (Grouped): 4 Tcell PB, 2500
DVTEAEQAEEQAR	1xTMTPro [N-Term]	1.34221e-05	1	1	4	Q12788	0	1779.87	0.127	0.01	0.513	0.01	0.01	0.475	0.01	0.01	2.707	0.01	2.702	0.068	0.709	0.01	0.01		0.01	100								0.351201		0.427048								141.1	572.3				530
LDDHALTGASDSR	1xTMTPro [N-Term]	5.20064e-05	1	1	1	Q12788	0	1661.84
DVTEAEQAEEQARQEEQVVR	1xTMTPro [N-Term]	5.20064e-05	1	1	2	Q12788	1	2648.31	0.525	2.407	3.797	0.705	0.01	0.211	1.477	0.338	0.282	0.447	0.341	0.85	1.595	0.01	0.01	0.477	0.01	0.231	1		1			1		1		1		1			1		1	62.7	453.2	44.2		150.9	25.1
EAPEELLAYEGVR	1xTMTPro [N-Term]	0.000167227	1	1	2	Q12788	0	1779.94	0.01	100	0.576	100	0.134	0.01	100	0.01		0.01	100	0.148	100	0.01		0.31	100	0.579		1		1											1				510.6	169.8	119.1	365.1
Q6DN90	IQ motif and SEC7 domain-containing protein 1 OS=Homo sapiens (Human) OX=9606 GN=IQSEC1 PE=1 SV=1	17.983	4	4	6	4	963	108.2	6.93	0	4	0	0.04	0.956	0.379	1.299	0.721	0.035	1.251	0.045	0.584	0.038	0.01	0.137	0.053	1.412	0.518	0.01	0.836	0.0213524	1	1		1	0.0880452	1	0.114901		0.0535974			0.0553483	1			1	6651.7	266.1	2518.8
Sequence	Modifications	Qvality q-value	# Protein Groups	# Proteins	# PSMs	Master Protein Accessions	# Missed Cleavages	Theo. MH+ [Da]	Abundance Ratio: (1 cMo, 50000) / (1 cMo, 2500)	Abundance Ratio: (3 ncMo, 50000) / (1 cMo, 50000)	Abundance Ratio: (2 iMo, 2500) / (1 cMo, 2500)	Abundance Ratio: (2 iMo, 50000) / (1 cMo, 50000)	Abundance Ratio: (3 ncMo, 2500) / (1 cMo, 2500)	Abundance Ratio: (4 Tcell PB, 2500) / (1 cMo, 2500)	Abundance Ratio: (4 Tcell PB, 50000) / (1 cMo, 50000)	Abundance Ratio: (5 MAC, 2500) / (1 cMo, 2500)	Abundance Ratio: (5 MAC, 50000) / (1 cMo, 50000)	Abundance Ratio: (6 Tcell Glioma, 2500) / (1 cMo, 2500)	Abundance Ratio: (6 Tcell Glioma, 50000) / (1 cMo, 50000)	Abundance Ratio: (7 Reference, 2500) / (1 cMo, 2500)	Abundance Ratio: (7 Reference, 50000) / (1 cMo, 50000)	Abundance Ratio: (8 Empty, Empty) / (1 cMo, 2500)	Abundance Ratio: (8 Empty, Empty) / (1 cMo, 50000)	Abundance Ratio: (2 iMo, 50000) / (4 Tcell PB, 50000)	Abundance Ratio: (3 ncMo, 2500) / (4 Tcell PB, 2500)	Abundance Ratio: (6 Tcell Glioma, 50000) / (4 Tcell PB, 50000)	Abundance Ratio Adj. P-Value: (3 ncMo, 50000) / (1 cMo, 50000)	Abundance Ratio Adj. P-Value: (2 iMo, 2500) / (1 cMo, 2500)	Abundance Ratio Adj. P-Value: (2 iMo, 50000) / (1 cMo, 50000)	Abundance Ratio Adj. P-Value: (3 ncMo, 2500) / (1 cMo, 2500)	Abundance Ratio Adj. P-Value: (4 Tcell PB, 2500) / (1 cMo, 2500)	Abundance Ratio Adj. P-Value: (4 Tcell PB, 50000) / (1 cMo, 50000)	Abundance Ratio Adj. P-Value: (5 MAC, 2500) / (1 cMo, 2500)	Abundance Ratio Adj. P-Value: (5 MAC, 50000) / (1 cMo, 50000)	Abundance Ratio Adj. P-Value: (6 Tcell Glioma, 2500) / (1 cMo, 2500)	Abundance Ratio Adj. P-Value: (6 Tcell Glioma, 50000) / (1 cMo, 50000)	Abundance Ratio Adj. P-Value: (7 Reference, 2500) / (1 cMo, 2500)	Abundance Ratio Adj. P-Value: (7 Reference, 50000) / (1 cMo, 50000)	Abundance Ratio Adj. P-Value: (8 Empty, Empty) / (1 cMo, 2500)	Abundance Ratio Adj. P-Value: (8 Empty, Empty) / (1 cMo, 50000)	Abundance Ratio Adj. P-Value: (2 iMo, 50000) / (4 Tcell PB, 50000)	Abundance Ratio Adj. P-Value: (3 ncMo, 2500) / (4 Tcell PB, 2500)	Abundance Ratio Adj. P-Value: (6 Tcell Glioma, 50000) / (4 Tcell PB, 50000)	Abundances (Grouped): 1 cMo, 50000	Abundances (Grouped): 2 iMo, 2500	Abundances (Grouped): 2 iMo, 50000	Abundances (Grouped): 3 ncMo, 2500	Abundances (Grouped): 3 ncMo, 50000	Abundances (Grouped): 4 Tcell PB, 2500
SLHTEEAPALDAAR	1xTMTPro [N-Term]	1.34221e-05	1	1	3	Q6DN90	0	1784.95	100	0.754		0.01		100	0.858	100	0.761	100	0.01	100	0.49		0.01	0.01	0.01	0.01	1					1												204				153.8	235.9
ADTDTSCR	1xCarbamidomethyl [C7]; 1xTMTPro [N-Term]	0.000269633	1	1	1	Q6DN90	0	1229.58
GVDDGEDIPR	1xTMTPro [N-Term]	0.00296498	1	1	1	Q6DN90	0	1376.7
ESIAEVQEMEK	1xTMTPro [K11]; 1xTMTPro [N-Term]	0.00495828	1	2	1	Q6DN90	0	1901.02	0.052	1.383	0.379	0.998	0.721	0.01	2.086	0.01	0.01	0.01	0.01	0.018	0.289	0.01	0.01	0.479	100	0.01	1	1		1		1												346.3	2518.8	345.7	4794	479
O75157	TSC22 domain family protein 2 OS=Homo sapiens (Human) OX=9606 GN=TSC22D2 PE=1 SV=3	11.543	4	3	5	2	780	79.2	5.02	35	3	0	0.848	1.578	0.993	1.403	2.194	2.605	1.22	1.609	1.412	1.858	1.829	1.198	0.61	0.397	0.744	0.835	1.032	1	1	1	1	1	1	1	1	1	1	1	1	1	1	1	1	1	122.5	103.9	121.7
Sequence	Modifications	Qvality q-value	# Protein Groups	# Proteins	# PSMs	Master Protein Accessions	# Missed Cleavages	Theo. MH+ [Da]	Abundance Ratio: (1 cMo, 50000) / (1 cMo, 2500)	Abundance Ratio: (3 ncMo, 50000) / (1 cMo, 50000)	Abundance Ratio: (2 iMo, 2500) / (1 cMo, 2500)	Abundance Ratio: (2 iMo, 50000) / (1 cMo, 50000)	Abundance Ratio: (3 ncMo, 2500) / (1 cMo, 2500)	Abundance Ratio: (4 Tcell PB, 2500) / (1 cMo, 2500)	Abundance Ratio: (4 Tcell PB, 50000) / (1 cMo, 50000)	Abundance Ratio: (5 MAC, 2500) / (1 cMo, 2500)	Abundance Ratio: (5 MAC, 50000) / (1 cMo, 50000)	Abundance Ratio: (6 Tcell Glioma, 2500) / (1 cMo, 2500)	Abundance Ratio: (6 Tcell Glioma, 50000) / (1 cMo, 50000)	Abundance Ratio: (7 Reference, 2500) / (1 cMo, 2500)	Abundance Ratio: (7 Reference, 50000) / (1 cMo, 50000)	Abundance Ratio: (8 Empty, Empty) / (1 cMo, 2500)	Abundance Ratio: (8 Empty, Empty) / (1 cMo, 50000)	Abundance Ratio: (2 iMo, 50000) / (4 Tcell PB, 50000)	Abundance Ratio: (3 ncMo, 2500) / (4 Tcell PB, 2500)	Abundance Ratio: (6 Tcell Glioma, 50000) / (4 Tcell PB, 50000)	Abundance Ratio Adj. P-Value: (3 ncMo, 50000) / (1 cMo, 50000)	Abundance Ratio Adj. P-Value: (2 iMo, 2500) / (1 cMo, 2500)	Abundance Ratio Adj. P-Value: (2 iMo, 50000) / (1 cMo, 50000)	Abundance Ratio Adj. P-Value: (3 ncMo, 2500) / (1 cMo, 2500)	Abundance Ratio Adj. P-Value: (4 Tcell PB, 2500) / (1 cMo, 2500)	Abundance Ratio Adj. P-Value: (4 Tcell PB, 50000) / (1 cMo, 50000)	Abundance Ratio Adj. P-Value: (5 MAC, 2500) / (1 cMo, 2500)	Abundance Ratio Adj. P-Value: (5 MAC, 50000) / (1 cMo, 50000)	Abundance Ratio Adj. P-Value: (6 Tcell Glioma, 2500) / (1 cMo, 2500)	Abundance Ratio Adj. P-Value: (6 Tcell Glioma, 50000) / (1 cMo, 50000)	Abundance Ratio Adj. P-Value: (7 Reference, 2500) / (1 cMo, 2500)	Abundance Ratio Adj. P-Value: (7 Reference, 50000) / (1 cMo, 50000)	Abundance Ratio Adj. P-Value: (8 Empty, Empty) / (1 cMo, 2500)	Abundance Ratio Adj. P-Value: (8 Empty, Empty) / (1 cMo, 50000)	Abundance Ratio Adj. P-Value: (2 iMo, 50000) / (4 Tcell PB, 50000)	Abundance Ratio Adj. P-Value: (3 ncMo, 2500) / (4 Tcell PB, 2500)	Abundance Ratio Adj. P-Value: (6 Tcell Glioma, 50000) / (4 Tcell PB, 50000)	Abundances (Grouped): 1 cMo, 50000	Abundances (Grouped): 2 iMo, 2500	Abundances (Grouped): 2 iMo, 50000	Abundances (Grouped): 3 ncMo, 2500	Abundances (Grouped): 3 ncMo, 50000	Abundances (Grouped): 4 Tcell PB, 2500
ATDYGPEEVCER	1xCarbamidomethyl [C10]; 1xTMTPro [N-Term]	5.20064e-05	1	1	1	O75157	0	1729.8	1.233	1.578	0.925	1.403	2.734	0.01	0.955	0.01	0.01	0.01	0.01	0.929	0.963	0.01	0.01	1.468	100	0.01	1	1		1		1												103.9	77.9	145.7	230.3	163.9
DSDSSVLTR	1xTMTPro [N-Term]	5.20064e-05	1	1	3	O75157	0	1283.68	0.01	100	1.602	100	1.768	2.099	100	1.296	100	1.497	100	0.648	100	0.01		1.041	0.842	1.342		1		1	1		1		1		1				1	1	1		243.7	147.5	268.9	177.2	319.2
EEVEVLK	1xTMTPro [K7]; 1xTMTPro [N-Term]	0.000996401	2	3	1	Q9Y3Q8; O75157	0	1453.88	0.01	100	2.646	100	3.164	0.01	100	0.01		0.01	100	0.891	100	0.01		0.444	100	1.117															1				310.8	154.4	371.6	233.4
Q9H270	Vacuolar protein sorting-associated protein 11 homolog OS=Homo sapiens (Human) OX=9606 GN=VPS11 PE=1 SV=1	15.863	3	3	7	3	941	107.8	7.05	64	3	0	0.181	2.029	0.66	2.245	0.72	0.311	2.726	0.329	1.432	0.327	1.433	0.616	0.51	1.584	0.788	0.792	0.743	1	1	1	1	1	1	1	1	1	1	1	1	1	1	1	1	1	374.7	67.8	247.1
Sequence	Modifications	Qvality q-value	# Protein Groups	# Proteins	# PSMs	Master Protein Accessions	# Missed Cleavages	Theo. MH+ [Da]	Abundance Ratio: (1 cMo, 50000) / (1 cMo, 2500)	Abundance Ratio: (3 ncMo, 50000) / (1 cMo, 50000)	Abundance Ratio: (2 iMo, 2500) / (1 cMo, 2500)	Abundance Ratio: (2 iMo, 50000) / (1 cMo, 50000)	Abundance Ratio: (3 ncMo, 2500) / (1 cMo, 2500)	Abundance Ratio: (4 Tcell PB, 2500) / (1 cMo, 2500)	Abundance Ratio: (4 Tcell PB, 50000) / (1 cMo, 50000)	Abundance Ratio: (5 MAC, 2500) / (1 cMo, 2500)	Abundance Ratio: (5 MAC, 50000) / (1 cMo, 50000)	Abundance Ratio: (6 Tcell Glioma, 2500) / (1 cMo, 2500)	Abundance Ratio: (6 Tcell Glioma, 50000) / (1 cMo, 50000)	Abundance Ratio: (7 Reference, 2500) / (1 cMo, 2500)	Abundance Ratio: (7 Reference, 50000) / (1 cMo, 50000)	Abundance Ratio: (8 Empty, Empty) / (1 cMo, 2500)	Abundance Ratio: (8 Empty, Empty) / (1 cMo, 50000)	Abundance Ratio: (2 iMo, 50000) / (4 Tcell PB, 50000)	Abundance Ratio: (3 ncMo, 2500) / (4 Tcell PB, 2500)	Abundance Ratio: (6 Tcell Glioma, 50000) / (4 Tcell PB, 50000)	Abundance Ratio Adj. P-Value: (3 ncMo, 50000) / (1 cMo, 50000)	Abundance Ratio Adj. P-Value: (2 iMo, 2500) / (1 cMo, 2500)	Abundance Ratio Adj. P-Value: (2 iMo, 50000) / (1 cMo, 50000)	Abundance Ratio Adj. P-Value: (3 ncMo, 2500) / (1 cMo, 2500)	Abundance Ratio Adj. P-Value: (4 Tcell PB, 2500) / (1 cMo, 2500)	Abundance Ratio Adj. P-Value: (4 Tcell PB, 50000) / (1 cMo, 50000)	Abundance Ratio Adj. P-Value: (5 MAC, 2500) / (1 cMo, 2500)	Abundance Ratio Adj. P-Value: (5 MAC, 50000) / (1 cMo, 50000)	Abundance Ratio Adj. P-Value: (6 Tcell Glioma, 2500) / (1 cMo, 2500)	Abundance Ratio Adj. P-Value: (6 Tcell Glioma, 50000) / (1 cMo, 50000)	Abundance Ratio Adj. P-Value: (7 Reference, 2500) / (1 cMo, 2500)	Abundance Ratio Adj. P-Value: (7 Reference, 50000) / (1 cMo, 50000)	Abundance Ratio Adj. P-Value: (8 Empty, Empty) / (1 cMo, 2500)	Abundance Ratio Adj. P-Value: (8 Empty, Empty) / (1 cMo, 50000)	Abundance Ratio Adj. P-Value: (2 iMo, 50000) / (4 Tcell PB, 50000)	Abundance Ratio Adj. P-Value: (3 ncMo, 2500) / (4 Tcell PB, 2500)	Abundance Ratio Adj. P-Value: (6 Tcell Glioma, 50000) / (4 Tcell PB, 50000)	Abundances (Grouped): 1 cMo, 50000	Abundances (Grouped): 2 iMo, 2500	Abundances (Grouped): 2 iMo, 50000	Abundances (Grouped): 3 ncMo, 2500	Abundances (Grouped): 3 ncMo, 50000	Abundances (Grouped): 4 Tcell PB, 2500
QSQQIAQDELR	1xTMTPro [N-Term]	1.34221e-05	1	1	5	Q9H270	0	1619.87	100	1.129		1.252		100	1.166	100	1.717	100	1.278	100	1.475		0.01	1.074	0.01	1.096	1		1			1		1		1		1			1		1	67.8		84.9		76.6	115
GNHDGAVQQYIR	1xTMTPro [N-Term]	5.20064e-05	1	1	1	Q9H270	0	1661.87				100		100		100	100	100	100	100	100			100	0.01	100																				150.6			135
DSQSSDK	1xTMTPro [K7]; 1xTMTPro [N-Term]	0.00231698	1	1	1	Q9H270	0	1374.74	0.01	100	0.66	100	0.72	0.01	100	0.01		0.01	100	0.268	100	0.01		0.387	100	0.997		1		1											1				247.1	152.2	269.7	344.1
Q9NUB1	Acetyl-coenzyme A synthetase 2-like, mitochondrial OS=Homo sapiens (Human) OX=9606 GN=ACSS1 PE=1 SV=2	11.174	3	2	2	2	689	74.8	7.11	0	2	0	0.01	100	0.762	100	0.774	0.01	100	0.01		0.01	100	0.771	1.168	100		100	1.249			1		1							1	1					216.8		165.1
Sequence	Modifications	Qvality q-value	# Protein Groups	# Proteins	# PSMs	Master Protein Accessions	# Missed Cleavages	Theo. MH+ [Da]	Abundance Ratio: (1 cMo, 50000) / (1 cMo, 2500)	Abundance Ratio: (3 ncMo, 50000) / (1 cMo, 50000)	Abundance Ratio: (2 iMo, 2500) / (1 cMo, 2500)	Abundance Ratio: (2 iMo, 50000) / (1 cMo, 50000)	Abundance Ratio: (3 ncMo, 2500) / (1 cMo, 2500)	Abundance Ratio: (4 Tcell PB, 2500) / (1 cMo, 2500)	Abundance Ratio: (4 Tcell PB, 50000) / (1 cMo, 50000)	Abundance Ratio: (5 MAC, 2500) / (1 cMo, 2500)	Abundance Ratio: (5 MAC, 50000) / (1 cMo, 50000)	Abundance Ratio: (6 Tcell Glioma, 2500) / (1 cMo, 2500)	Abundance Ratio: (6 Tcell Glioma, 50000) / (1 cMo, 50000)	Abundance Ratio: (7 Reference, 2500) / (1 cMo, 2500)	Abundance Ratio: (7 Reference, 50000) / (1 cMo, 50000)	Abundance Ratio: (8 Empty, Empty) / (1 cMo, 2500)	Abundance Ratio: (8 Empty, Empty) / (1 cMo, 50000)	Abundance Ratio: (2 iMo, 50000) / (4 Tcell PB, 50000)	Abundance Ratio: (3 ncMo, 2500) / (4 Tcell PB, 2500)	Abundance Ratio: (6 Tcell Glioma, 50000) / (4 Tcell PB, 50000)	Abundance Ratio Adj. P-Value: (3 ncMo, 50000) / (1 cMo, 50000)	Abundance Ratio Adj. P-Value: (2 iMo, 2500) / (1 cMo, 2500)	Abundance Ratio Adj. P-Value: (2 iMo, 50000) / (1 cMo, 50000)	Abundance Ratio Adj. P-Value: (3 ncMo, 2500) / (1 cMo, 2500)	Abundance Ratio Adj. P-Value: (4 Tcell PB, 2500) / (1 cMo, 2500)	Abundance Ratio Adj. P-Value: (4 Tcell PB, 50000) / (1 cMo, 50000)	Abundance Ratio Adj. P-Value: (5 MAC, 2500) / (1 cMo, 2500)	Abundance Ratio Adj. P-Value: (5 MAC, 50000) / (1 cMo, 50000)	Abundance Ratio Adj. P-Value: (6 Tcell Glioma, 2500) / (1 cMo, 2500)	Abundance Ratio Adj. P-Value: (6 Tcell Glioma, 50000) / (1 cMo, 50000)	Abundance Ratio Adj. P-Value: (7 Reference, 2500) / (1 cMo, 2500)	Abundance Ratio Adj. P-Value: (7 Reference, 50000) / (1 cMo, 50000)	Abundance Ratio Adj. P-Value: (8 Empty, Empty) / (1 cMo, 2500)	Abundance Ratio Adj. P-Value: (8 Empty, Empty) / (1 cMo, 50000)	Abundance Ratio Adj. P-Value: (2 iMo, 50000) / (4 Tcell PB, 50000)	Abundance Ratio Adj. P-Value: (3 ncMo, 2500) / (4 Tcell PB, 2500)	Abundance Ratio Adj. P-Value: (6 Tcell Glioma, 50000) / (4 Tcell PB, 50000)	Abundances (Grouped): 1 cMo, 50000	Abundances (Grouped): 2 iMo, 2500	Abundances (Grouped): 2 iMo, 50000	Abundances (Grouped): 3 ncMo, 2500	Abundances (Grouped): 3 ncMo, 50000	Abundances (Grouped): 4 Tcell PB, 2500
DSAGDSDVVVQELK	1xTMTPro [K14]; 1xTMTPro [N-Term]	1.34221e-05	1	1	1	Q9NUB1	0	2070.12	0.01	100	0.762	100	0.774	0.01	100	0.01		0.01	100	0.369	100	0.01		0.703	100	0.833		1		1											1				165.1	127.3	167.8	196
TIYGDHQR	1xTMTPro [N-Term]	0.000409495	1	1	1	Q9NUB1	0	1293.69
P10746	Uroporphyrinogen-III synthase OS=Homo sapiens (Human) OX=9606 GN=UROS PE=1 SV=1	11.587	11	2	2	2	265	28.6	5.48	0	2	0	0.458	0.91	0.827	1.022	0.753	1.159	1.036	0.607	0.893	0.647	0.01	0.566	0.554	0.41	0.674	0.01	0.778	0.078362	1	1			1	1	1		1				0.0134253			1	288.2	132.1	238.5
Sequence	Modifications	Qvality q-value	# Protein Groups	# Proteins	# PSMs	Master Protein Accessions	# Missed Cleavages	Theo. MH+ [Da]	Abundance Ratio: (1 cMo, 50000) / (1 cMo, 2500)	Abundance Ratio: (3 ncMo, 50000) / (1 cMo, 50000)	Abundance Ratio: (2 iMo, 2500) / (1 cMo, 2500)	Abundance Ratio: (2 iMo, 50000) / (1 cMo, 50000)	Abundance Ratio: (3 ncMo, 2500) / (1 cMo, 2500)	Abundance Ratio: (4 Tcell PB, 2500) / (1 cMo, 2500)	Abundance Ratio: (4 Tcell PB, 50000) / (1 cMo, 50000)	Abundance Ratio: (5 MAC, 2500) / (1 cMo, 2500)	Abundance Ratio: (5 MAC, 50000) / (1 cMo, 50000)	Abundance Ratio: (6 Tcell Glioma, 2500) / (1 cMo, 2500)	Abundance Ratio: (6 Tcell Glioma, 50000) / (1 cMo, 50000)	Abundance Ratio: (7 Reference, 2500) / (1 cMo, 2500)	Abundance Ratio: (7 Reference, 50000) / (1 cMo, 50000)	Abundance Ratio: (8 Empty, Empty) / (1 cMo, 2500)	Abundance Ratio: (8 Empty, Empty) / (1 cMo, 50000)	Abundance Ratio: (2 iMo, 50000) / (4 Tcell PB, 50000)	Abundance Ratio: (3 ncMo, 2500) / (4 Tcell PB, 2500)	Abundance Ratio: (6 Tcell Glioma, 50000) / (4 Tcell PB, 50000)	Abundance Ratio Adj. P-Value: (3 ncMo, 50000) / (1 cMo, 50000)	Abundance Ratio Adj. P-Value: (2 iMo, 2500) / (1 cMo, 2500)	Abundance Ratio Adj. P-Value: (2 iMo, 50000) / (1 cMo, 50000)	Abundance Ratio Adj. P-Value: (3 ncMo, 2500) / (1 cMo, 2500)	Abundance Ratio Adj. P-Value: (4 Tcell PB, 2500) / (1 cMo, 2500)	Abundance Ratio Adj. P-Value: (4 Tcell PB, 50000) / (1 cMo, 50000)	Abundance Ratio Adj. P-Value: (5 MAC, 2500) / (1 cMo, 2500)	Abundance Ratio Adj. P-Value: (5 MAC, 50000) / (1 cMo, 50000)	Abundance Ratio Adj. P-Value: (6 Tcell Glioma, 2500) / (1 cMo, 2500)	Abundance Ratio Adj. P-Value: (6 Tcell Glioma, 50000) / (1 cMo, 50000)	Abundance Ratio Adj. P-Value: (7 Reference, 2500) / (1 cMo, 2500)	Abundance Ratio Adj. P-Value: (7 Reference, 50000) / (1 cMo, 50000)	Abundance Ratio Adj. P-Value: (8 Empty, Empty) / (1 cMo, 2500)	Abundance Ratio Adj. P-Value: (8 Empty, Empty) / (1 cMo, 50000)	Abundance Ratio Adj. P-Value: (2 iMo, 50000) / (4 Tcell PB, 50000)	Abundance Ratio Adj. P-Value: (3 ncMo, 2500) / (4 Tcell PB, 2500)	Abundance Ratio Adj. P-Value: (6 Tcell Glioma, 50000) / (4 Tcell PB, 50000)	Abundances (Grouped): 1 cMo, 50000	Abundances (Grouped): 2 iMo, 2500	Abundances (Grouped): 2 iMo, 50000	Abundances (Grouped): 3 ncMo, 2500	Abundances (Grouped): 3 ncMo, 50000	Abundances (Grouped): 4 Tcell PB, 2500
LSHPEDYGGLIFTSPR	1xTMTPro [N-Term]	1.34221e-05	1	1	1	P10746	0	2093.1	0.456	0.976	0.827	1.027	0.753	0.01	1.081	0.01	0.01	0.01	0.01	0.409	0.76	0.01	0.01	0.95	100	0.01	1	1				1												131.5	238.5	135	217.1	128.4
HIQELSGDNIDQIK	1xTMTPro [K14]; 1xTMTPro [N-Term]	5.20064e-05	1	1	1	P10746	0	2218.23	100	0.861		0.01		100	0.93	100	0.893	100	0.01	100	0.757		0.01	0.01	0.01	0.01	1					1												132.1				113.8	334
Q8NCC3	Phospholipase A2 group XV OS=Homo sapiens (Human) OX=9606 GN=PLA2G15 PE=1 SV=2	6.935	6	2	2	2	412	46.6	6.73	0	2	0				100		100		100	100	100	100	100		0.01	0.929	0.789	0.877															1	1
Sequence	Modifications	Qvality q-value	# Protein Groups	# Proteins	# PSMs	Master Protein Accessions	# Missed Cleavages	Theo. MH+ [Da]	Abundance Ratio: (1 cMo, 50000) / (1 cMo, 2500)	Abundance Ratio: (3 ncMo, 50000) / (1 cMo, 50000)	Abundance Ratio: (2 iMo, 2500) / (1 cMo, 2500)	Abundance Ratio: (2 iMo, 50000) / (1 cMo, 50000)	Abundance Ratio: (3 ncMo, 2500) / (1 cMo, 2500)	Abundance Ratio: (4 Tcell PB, 2500) / (1 cMo, 2500)	Abundance Ratio: (4 Tcell PB, 50000) / (1 cMo, 50000)	Abundance Ratio: (5 MAC, 2500) / (1 cMo, 2500)	Abundance Ratio: (5 MAC, 50000) / (1 cMo, 50000)	Abundance Ratio: (6 Tcell Glioma, 2500) / (1 cMo, 2500)	Abundance Ratio: (6 Tcell Glioma, 50000) / (1 cMo, 50000)	Abundance Ratio: (7 Reference, 2500) / (1 cMo, 2500)	Abundance Ratio: (7 Reference, 50000) / (1 cMo, 50000)	Abundance Ratio: (8 Empty, Empty) / (1 cMo, 2500)	Abundance Ratio: (8 Empty, Empty) / (1 cMo, 50000)	Abundance Ratio: (2 iMo, 50000) / (4 Tcell PB, 50000)	Abundance Ratio: (3 ncMo, 2500) / (4 Tcell PB, 2500)	Abundance Ratio: (6 Tcell Glioma, 50000) / (4 Tcell PB, 50000)	Abundance Ratio Adj. P-Value: (3 ncMo, 50000) / (1 cMo, 50000)	Abundance Ratio Adj. P-Value: (2 iMo, 2500) / (1 cMo, 2500)	Abundance Ratio Adj. P-Value: (2 iMo, 50000) / (1 cMo, 50000)	Abundance Ratio Adj. P-Value: (3 ncMo, 2500) / (1 cMo, 2500)	Abundance Ratio Adj. P-Value: (4 Tcell PB, 2500) / (1 cMo, 2500)	Abundance Ratio Adj. P-Value: (4 Tcell PB, 50000) / (1 cMo, 50000)	Abundance Ratio Adj. P-Value: (5 MAC, 2500) / (1 cMo, 2500)	Abundance Ratio Adj. P-Value: (5 MAC, 50000) / (1 cMo, 50000)	Abundance Ratio Adj. P-Value: (6 Tcell Glioma, 2500) / (1 cMo, 2500)	Abundance Ratio Adj. P-Value: (6 Tcell Glioma, 50000) / (1 cMo, 50000)	Abundance Ratio Adj. P-Value: (7 Reference, 2500) / (1 cMo, 2500)	Abundance Ratio Adj. P-Value: (7 Reference, 50000) / (1 cMo, 50000)	Abundance Ratio Adj. P-Value: (8 Empty, Empty) / (1 cMo, 2500)	Abundance Ratio Adj. P-Value: (8 Empty, Empty) / (1 cMo, 50000)	Abundance Ratio Adj. P-Value: (2 iMo, 50000) / (4 Tcell PB, 50000)	Abundance Ratio Adj. P-Value: (3 ncMo, 2500) / (4 Tcell PB, 2500)	Abundance Ratio Adj. P-Value: (6 Tcell Glioma, 50000) / (4 Tcell PB, 50000)	Abundances (Grouped): 1 cMo, 50000	Abundances (Grouped): 2 iMo, 2500	Abundances (Grouped): 2 iMo, 50000	Abundances (Grouped): 3 ncMo, 2500	Abundances (Grouped): 3 ncMo, 50000	Abundances (Grouped): 4 Tcell PB, 2500
ICFGDGDGTVNLK	1xCarbamidomethyl [C2]; 1xTMTPro [K13]; 1xTMTPro [N-Term]	5.20064e-05	1	1	1	Q8NCC3	0	2004.07
ATQFPDGVDVR	1xTMTPro [N-Term]	0.00228562	1	1	1	Q8NCC3	0	1508.8				100		100		100	100	100	100	100	100			100	0.01	100																				174.1			196.5
Q96M96	FYVE, RhoGEF and PH domain-containing protein 4 OS=Homo sapiens (Human) OX=9606 GN=FGD4 PE=1 SV=2	13.608	5	3	3	3	766	86.6	6.13	0	3	0	100	0.96		0.01		100	0.45	100	0.565	100	0.01		100	0.348	0.661	0.01	1.04		1					0.286064							0.115275					146.9
Sequence	Modifications	Qvality q-value	# Protein Groups	# Proteins	# PSMs	Master Protein Accessions	# Missed Cleavages	Theo. MH+ [Da]	Abundance Ratio: (1 cMo, 50000) / (1 cMo, 2500)	Abundance Ratio: (3 ncMo, 50000) / (1 cMo, 50000)	Abundance Ratio: (2 iMo, 2500) / (1 cMo, 2500)	Abundance Ratio: (2 iMo, 50000) / (1 cMo, 50000)	Abundance Ratio: (3 ncMo, 2500) / (1 cMo, 2500)	Abundance Ratio: (4 Tcell PB, 2500) / (1 cMo, 2500)	Abundance Ratio: (4 Tcell PB, 50000) / (1 cMo, 50000)	Abundance Ratio: (5 MAC, 2500) / (1 cMo, 2500)	Abundance Ratio: (5 MAC, 50000) / (1 cMo, 50000)	Abundance Ratio: (6 Tcell Glioma, 2500) / (1 cMo, 2500)	Abundance Ratio: (6 Tcell Glioma, 50000) / (1 cMo, 50000)	Abundance Ratio: (7 Reference, 2500) / (1 cMo, 2500)	Abundance Ratio: (7 Reference, 50000) / (1 cMo, 50000)	Abundance Ratio: (8 Empty, Empty) / (1 cMo, 2500)	Abundance Ratio: (8 Empty, Empty) / (1 cMo, 50000)	Abundance Ratio: (2 iMo, 50000) / (4 Tcell PB, 50000)	Abundance Ratio: (3 ncMo, 2500) / (4 Tcell PB, 2500)	Abundance Ratio: (6 Tcell Glioma, 50000) / (4 Tcell PB, 50000)	Abundance Ratio Adj. P-Value: (3 ncMo, 50000) / (1 cMo, 50000)	Abundance Ratio Adj. P-Value: (2 iMo, 2500) / (1 cMo, 2500)	Abundance Ratio Adj. P-Value: (2 iMo, 50000) / (1 cMo, 50000)	Abundance Ratio Adj. P-Value: (3 ncMo, 2500) / (1 cMo, 2500)	Abundance Ratio Adj. P-Value: (4 Tcell PB, 2500) / (1 cMo, 2500)	Abundance Ratio Adj. P-Value: (4 Tcell PB, 50000) / (1 cMo, 50000)	Abundance Ratio Adj. P-Value: (5 MAC, 2500) / (1 cMo, 2500)	Abundance Ratio Adj. P-Value: (5 MAC, 50000) / (1 cMo, 50000)	Abundance Ratio Adj. P-Value: (6 Tcell Glioma, 2500) / (1 cMo, 2500)	Abundance Ratio Adj. P-Value: (6 Tcell Glioma, 50000) / (1 cMo, 50000)	Abundance Ratio Adj. P-Value: (7 Reference, 2500) / (1 cMo, 2500)	Abundance Ratio Adj. P-Value: (7 Reference, 50000) / (1 cMo, 50000)	Abundance Ratio Adj. P-Value: (8 Empty, Empty) / (1 cMo, 2500)	Abundance Ratio Adj. P-Value: (8 Empty, Empty) / (1 cMo, 50000)	Abundance Ratio Adj. P-Value: (2 iMo, 50000) / (4 Tcell PB, 50000)	Abundance Ratio Adj. P-Value: (3 ncMo, 2500) / (4 Tcell PB, 2500)	Abundance Ratio Adj. P-Value: (6 Tcell Glioma, 50000) / (4 Tcell PB, 50000)	Abundances (Grouped): 1 cMo, 50000	Abundances (Grouped): 2 iMo, 2500	Abundances (Grouped): 2 iMo, 50000	Abundances (Grouped): 3 ncMo, 2500	Abundances (Grouped): 3 ncMo, 50000	Abundances (Grouped): 4 Tcell PB, 2500
ALQETIDAFHQR	1xTMTPro [N-Term]	5.20064e-05	1	1	1	Q96M96	0	1732.93
DNDIHSEVSTAELGK	1xTMTPro [K15]; 1xTMTPro [N-Term]	5.20064e-05	1	1	1	Q96M96	0	2223.17
SADLPHSFK	1xTMTPro [K9]; 1xTMTPro [N-Term]	0.000339621	1	1	1	Q96M96	0	1609.92	100	0.96		0.01		100	0.45	100	0.565	100	0.01	100	0.681		0.01	0.01	0.01	0.01	1					0.20381												146.9				141	189.9
Q9NZ52	ADP-ribosylation factor-binding protein GGA3 OS=Homo sapiens (Human) OX=9606 GN=GGA3 PE=1 SV=1	14.245	5	3	8	3	723	78.3	5.58	27	3	0	1.375	0.941	2.332	0.758	1.675	1.189	0.686	1.314	0.841	1.242	0.865	0.447	0.773	0.794	0.88	0.958	0.946	1	1	1	1	1	1	1	1	1	1	1	1	1	1	1	1	1	107.4	147.7	250.5
Sequence	Modifications	Qvality q-value	# Protein Groups	# Proteins	# PSMs	Master Protein Accessions	# Missed Cleavages	Theo. MH+ [Da]	Abundance Ratio: (1 cMo, 50000) / (1 cMo, 2500)	Abundance Ratio: (3 ncMo, 50000) / (1 cMo, 50000)	Abundance Ratio: (2 iMo, 2500) / (1 cMo, 2500)	Abundance Ratio: (2 iMo, 50000) / (1 cMo, 50000)	Abundance Ratio: (3 ncMo, 2500) / (1 cMo, 2500)	Abundance Ratio: (4 Tcell PB, 2500) / (1 cMo, 2500)	Abundance Ratio: (4 Tcell PB, 50000) / (1 cMo, 50000)	Abundance Ratio: (5 MAC, 2500) / (1 cMo, 2500)	Abundance Ratio: (5 MAC, 50000) / (1 cMo, 50000)	Abundance Ratio: (6 Tcell Glioma, 2500) / (1 cMo, 2500)	Abundance Ratio: (6 Tcell Glioma, 50000) / (1 cMo, 50000)	Abundance Ratio: (7 Reference, 2500) / (1 cMo, 2500)	Abundance Ratio: (7 Reference, 50000) / (1 cMo, 50000)	Abundance Ratio: (8 Empty, Empty) / (1 cMo, 2500)	Abundance Ratio: (8 Empty, Empty) / (1 cMo, 50000)	Abundance Ratio: (2 iMo, 50000) / (4 Tcell PB, 50000)	Abundance Ratio: (3 ncMo, 2500) / (4 Tcell PB, 2500)	Abundance Ratio: (6 Tcell Glioma, 50000) / (4 Tcell PB, 50000)	Abundance Ratio Adj. P-Value: (3 ncMo, 50000) / (1 cMo, 50000)	Abundance Ratio Adj. P-Value: (2 iMo, 2500) / (1 cMo, 2500)	Abundance Ratio Adj. P-Value: (2 iMo, 50000) / (1 cMo, 50000)	Abundance Ratio Adj. P-Value: (3 ncMo, 2500) / (1 cMo, 2500)	Abundance Ratio Adj. P-Value: (4 Tcell PB, 2500) / (1 cMo, 2500)	Abundance Ratio Adj. P-Value: (4 Tcell PB, 50000) / (1 cMo, 50000)	Abundance Ratio Adj. P-Value: (5 MAC, 2500) / (1 cMo, 2500)	Abundance Ratio Adj. P-Value: (5 MAC, 50000) / (1 cMo, 50000)	Abundance Ratio Adj. P-Value: (6 Tcell Glioma, 2500) / (1 cMo, 2500)	Abundance Ratio Adj. P-Value: (6 Tcell Glioma, 50000) / (1 cMo, 50000)	Abundance Ratio Adj. P-Value: (7 Reference, 2500) / (1 cMo, 2500)	Abundance Ratio Adj. P-Value: (7 Reference, 50000) / (1 cMo, 50000)	Abundance Ratio Adj. P-Value: (8 Empty, Empty) / (1 cMo, 2500)	Abundance Ratio Adj. P-Value: (8 Empty, Empty) / (1 cMo, 50000)	Abundance Ratio Adj. P-Value: (2 iMo, 50000) / (4 Tcell PB, 50000)	Abundance Ratio Adj. P-Value: (3 ncMo, 2500) / (4 Tcell PB, 2500)	Abundance Ratio Adj. P-Value: (6 Tcell Glioma, 50000) / (4 Tcell PB, 50000)	Abundances (Grouped): 1 cMo, 50000	Abundances (Grouped): 2 iMo, 2500	Abundances (Grouped): 2 iMo, 50000	Abundances (Grouped): 3 ncMo, 2500	Abundances (Grouped): 3 ncMo, 50000	Abundances (Grouped): 4 Tcell PB, 2500
QGIVQSDPPIPVDR	1xTMTPro [N-Term]	5.20064e-05	1	1	4	Q9NZ52	0	1825.01	0.989	0.973	1.677	1.012	1.579	1.066	0.81	0.933	1.343	0.854	0.01	0.726	0.677	7.723	7.809	1.249	1.481	0.01	1	1		1	1	1	1		1		1	1				1		147.7	250.5	149.5	235.9	143.8	159.3
LHTLEEVNNNVR	1xTMTPro [N-Term]	5.20064e-05	1	1	2	Q9NZ52	0	1741.95	0.01	100	3.123	100	2.41	0.01	100	0.01		0.01	100	1.536	100	9.384	100	1.137	100	1.143		1		1											1				212	109.1	163.6	117.3
ATNPSNR	1xTMTPro [N-Term]	0.00378022	1	1	2	Q9NZ52	0	1063.58				100		100		100	100	100	100	100	100			100	0.01	100																				179.2			99.8
Q8IWB1	Inositol 1,4,5-trisphosphate receptor-interacting protein OS=Homo sapiens (Human) OX=9606 GN=ITPRIP PE=1 SV=1	4.031	3	2	2	2	547	62	5.88	0	2	0	0.01	100	0.652	100	1.201	0.01	100	0.01		0.01	100	0.428	0.644	100		100	0.933			1		1							1	1					809.2		527.6
Sequence	Modifications	Qvality q-value	# Protein Groups	# Proteins	# PSMs	Master Protein Accessions	# Missed Cleavages	Theo. MH+ [Da]	Abundance Ratio: (1 cMo, 50000) / (1 cMo, 2500)	Abundance Ratio: (3 ncMo, 50000) / (1 cMo, 50000)	Abundance Ratio: (2 iMo, 2500) / (1 cMo, 2500)	Abundance Ratio: (2 iMo, 50000) / (1 cMo, 50000)	Abundance Ratio: (3 ncMo, 2500) / (1 cMo, 2500)	Abundance Ratio: (4 Tcell PB, 2500) / (1 cMo, 2500)	Abundance Ratio: (4 Tcell PB, 50000) / (1 cMo, 50000)	Abundance Ratio: (5 MAC, 2500) / (1 cMo, 2500)	Abundance Ratio: (5 MAC, 50000) / (1 cMo, 50000)	Abundance Ratio: (6 Tcell Glioma, 2500) / (1 cMo, 2500)	Abundance Ratio: (6 Tcell Glioma, 50000) / (1 cMo, 50000)	Abundance Ratio: (7 Reference, 2500) / (1 cMo, 2500)	Abundance Ratio: (7 Reference, 50000) / (1 cMo, 50000)	Abundance Ratio: (8 Empty, Empty) / (1 cMo, 2500)	Abundance Ratio: (8 Empty, Empty) / (1 cMo, 50000)	Abundance Ratio: (2 iMo, 50000) / (4 Tcell PB, 50000)	Abundance Ratio: (3 ncMo, 2500) / (4 Tcell PB, 2500)	Abundance Ratio: (6 Tcell Glioma, 50000) / (4 Tcell PB, 50000)	Abundance Ratio Adj. P-Value: (3 ncMo, 50000) / (1 cMo, 50000)	Abundance Ratio Adj. P-Value: (2 iMo, 2500) / (1 cMo, 2500)	Abundance Ratio Adj. P-Value: (2 iMo, 50000) / (1 cMo, 50000)	Abundance Ratio Adj. P-Value: (3 ncMo, 2500) / (1 cMo, 2500)	Abundance Ratio Adj. P-Value: (4 Tcell PB, 2500) / (1 cMo, 2500)	Abundance Ratio Adj. P-Value: (4 Tcell PB, 50000) / (1 cMo, 50000)	Abundance Ratio Adj. P-Value: (5 MAC, 2500) / (1 cMo, 2500)	Abundance Ratio Adj. P-Value: (5 MAC, 50000) / (1 cMo, 50000)	Abundance Ratio Adj. P-Value: (6 Tcell Glioma, 2500) / (1 cMo, 2500)	Abundance Ratio Adj. P-Value: (6 Tcell Glioma, 50000) / (1 cMo, 50000)	Abundance Ratio Adj. P-Value: (7 Reference, 2500) / (1 cMo, 2500)	Abundance Ratio Adj. P-Value: (7 Reference, 50000) / (1 cMo, 50000)	Abundance Ratio Adj. P-Value: (8 Empty, Empty) / (1 cMo, 2500)	Abundance Ratio Adj. P-Value: (8 Empty, Empty) / (1 cMo, 50000)	Abundance Ratio Adj. P-Value: (2 iMo, 50000) / (4 Tcell PB, 50000)	Abundance Ratio Adj. P-Value: (3 ncMo, 2500) / (4 Tcell PB, 2500)	Abundance Ratio Adj. P-Value: (6 Tcell Glioma, 50000) / (4 Tcell PB, 50000)	Abundances (Grouped): 1 cMo, 50000	Abundances (Grouped): 2 iMo, 2500	Abundances (Grouped): 2 iMo, 50000	Abundances (Grouped): 3 ncMo, 2500	Abundances (Grouped): 3 ncMo, 50000	Abundances (Grouped): 4 Tcell PB, 2500
LEEEVAR	1xTMTPro [N-Term]	0.000699319	1	1	1	Q8IWB1	0	1149.64	0.01	100	0.82	100	1.295	0.01	100	0.01		0.01	100	0.137	100	0.01		0.305	100	1.073		1		1											1				635.7	208	1004.4	637.1
EALEQVAEEGR	1xTMTPro [N-Term]	0.0039263	1	1	1	Q8IWB1	0	1534.8	0.01	100	0.01	100	0.507	0.01	100	0.01		0.01	100	0.078	100	0.01		0.471	100	1.046															1					312.7	710.8	573.6
P09471	Guanine nucleotide-binding protein G(o) subunit alpha OS=Homo sapiens (Human) OX=9606 GN=GNAO1 PE=1 SV=4	26.774	12	3	9	2	354	40	5.53	59	3	0	1.145	1.245	2.081	1.311	1.859	2.432	1.294	1.812	1.418	2.325	2.013	0.722	0.767	0.609	0.896	0.992	0.921		1		1			1		1		1	1		1	1	1	1	72.4	82.9	150.7
Sequence	Modifications	Qvality q-value	# Protein Groups	# Proteins	# PSMs	Master Protein Accessions	# Missed Cleavages	Theo. MH+ [Da]	Abundance Ratio: (1 cMo, 50000) / (1 cMo, 2500)	Abundance Ratio: (3 ncMo, 50000) / (1 cMo, 50000)	Abundance Ratio: (2 iMo, 2500) / (1 cMo, 2500)	Abundance Ratio: (2 iMo, 50000) / (1 cMo, 50000)	Abundance Ratio: (3 ncMo, 2500) / (1 cMo, 2500)	Abundance Ratio: (4 Tcell PB, 2500) / (1 cMo, 2500)	Abundance Ratio: (4 Tcell PB, 50000) / (1 cMo, 50000)	Abundance Ratio: (5 MAC, 2500) / (1 cMo, 2500)	Abundance Ratio: (5 MAC, 50000) / (1 cMo, 50000)	Abundance Ratio: (6 Tcell Glioma, 2500) / (1 cMo, 2500)	Abundance Ratio: (6 Tcell Glioma, 50000) / (1 cMo, 50000)	Abundance Ratio: (7 Reference, 2500) / (1 cMo, 2500)	Abundance Ratio: (7 Reference, 50000) / (1 cMo, 50000)	Abundance Ratio: (8 Empty, Empty) / (1 cMo, 2500)	Abundance Ratio: (8 Empty, Empty) / (1 cMo, 50000)	Abundance Ratio: (2 iMo, 50000) / (4 Tcell PB, 50000)	Abundance Ratio: (3 ncMo, 2500) / (4 Tcell PB, 2500)	Abundance Ratio: (6 Tcell Glioma, 50000) / (4 Tcell PB, 50000)	Abundance Ratio Adj. P-Value: (3 ncMo, 50000) / (1 cMo, 50000)	Abundance Ratio Adj. P-Value: (2 iMo, 2500) / (1 cMo, 2500)	Abundance Ratio Adj. P-Value: (2 iMo, 50000) / (1 cMo, 50000)	Abundance Ratio Adj. P-Value: (3 ncMo, 2500) / (1 cMo, 2500)	Abundance Ratio Adj. P-Value: (4 Tcell PB, 2500) / (1 cMo, 2500)	Abundance Ratio Adj. P-Value: (4 Tcell PB, 50000) / (1 cMo, 50000)	Abundance Ratio Adj. P-Value: (5 MAC, 2500) / (1 cMo, 2500)	Abundance Ratio Adj. P-Value: (5 MAC, 50000) / (1 cMo, 50000)	Abundance Ratio Adj. P-Value: (6 Tcell Glioma, 2500) / (1 cMo, 2500)	Abundance Ratio Adj. P-Value: (6 Tcell Glioma, 50000) / (1 cMo, 50000)	Abundance Ratio Adj. P-Value: (7 Reference, 2500) / (1 cMo, 2500)	Abundance Ratio Adj. P-Value: (7 Reference, 50000) / (1 cMo, 50000)	Abundance Ratio Adj. P-Value: (8 Empty, Empty) / (1 cMo, 2500)	Abundance Ratio Adj. P-Value: (8 Empty, Empty) / (1 cMo, 50000)	Abundance Ratio Adj. P-Value: (2 iMo, 50000) / (4 Tcell PB, 50000)	Abundance Ratio Adj. P-Value: (3 ncMo, 2500) / (4 Tcell PB, 2500)	Abundance Ratio Adj. P-Value: (6 Tcell Glioma, 50000) / (4 Tcell PB, 50000)	Abundances (Grouped): 1 cMo, 50000	Abundances (Grouped): 2 iMo, 2500	Abundances (Grouped): 2 iMo, 50000	Abundances (Grouped): 3 ncMo, 2500	Abundances (Grouped): 3 ncMo, 50000	Abundances (Grouped): 4 Tcell PB, 2500
IGAADYQPTEQDILR	1xTMTPro [N-Term]	1.34221e-05	1	1	4	P09471	0	1994.05	1.145	1.245	2.081	1.311	1.859	2.432	1.294	1.812	1.418	2.325	2.013	1.499	1.206	0.01	0.01	1.014	0.765	1.556	1		1			1		1		0.884588		1			1		1	82.9	150.7	108.7	134.6	103.2	176.1
TTGIVETHFTFK	1xTMTPro [K12]; 1xTMTPro [N-Term]	1.34221e-05	3	4	4	P04899; P09471; P08754	0	1989.13	0.321	2.404	0.442	3.569	0.252	0.433	3.066	0.556	1.221	0.601	1.124	0.51	1.439	0.01	0.01	1.164	0.583	0.367	1	1	1	1	1	1	1	1	1	1	1	1			1	1	1	69.5	95.5	247.9	54.6	167	93.6
AMDTLGIEYGDKER	1xTMTPro [K12]; 1xTMTPro [N-Term]	1.34221e-05	1	1	1	P09471	1	2206.17
Q9NP81	Serine--tRNA ligase, mitochondrial OS=Homo sapiens (Human) OX=9606 GN=SARS2 PE=1 SV=1	19.875	8	3	3	3	518	58.2	8.13	52	3	0	0.01	100	6.986	100	24.311	81.278	100	28.388	100	26.031	100	1.923	0.394	0.174	0.741	1.081	0.778			1		0.701797	0.0612205		0.148537		0.148681		1	1	1	1	1	1	13.4		93.3
Sequence	Modifications	Qvality q-value	# Protein Groups	# Proteins	# PSMs	Master Protein Accessions	# Missed Cleavages	Theo. MH+ [Da]	Abundance Ratio: (1 cMo, 50000) / (1 cMo, 2500)	Abundance Ratio: (3 ncMo, 50000) / (1 cMo, 50000)	Abundance Ratio: (2 iMo, 2500) / (1 cMo, 2500)	Abundance Ratio: (2 iMo, 50000) / (1 cMo, 50000)	Abundance Ratio: (3 ncMo, 2500) / (1 cMo, 2500)	Abundance Ratio: (4 Tcell PB, 2500) / (1 cMo, 2500)	Abundance Ratio: (4 Tcell PB, 50000) / (1 cMo, 50000)	Abundance Ratio: (5 MAC, 2500) / (1 cMo, 2500)	Abundance Ratio: (5 MAC, 50000) / (1 cMo, 50000)	Abundance Ratio: (6 Tcell Glioma, 2500) / (1 cMo, 2500)	Abundance Ratio: (6 Tcell Glioma, 50000) / (1 cMo, 50000)	Abundance Ratio: (7 Reference, 2500) / (1 cMo, 2500)	Abundance Ratio: (7 Reference, 50000) / (1 cMo, 50000)	Abundance Ratio: (8 Empty, Empty) / (1 cMo, 2500)	Abundance Ratio: (8 Empty, Empty) / (1 cMo, 50000)	Abundance Ratio: (2 iMo, 50000) / (4 Tcell PB, 50000)	Abundance Ratio: (3 ncMo, 2500) / (4 Tcell PB, 2500)	Abundance Ratio: (6 Tcell Glioma, 50000) / (4 Tcell PB, 50000)	Abundance Ratio Adj. P-Value: (3 ncMo, 50000) / (1 cMo, 50000)	Abundance Ratio Adj. P-Value: (2 iMo, 2500) / (1 cMo, 2500)	Abundance Ratio Adj. P-Value: (2 iMo, 50000) / (1 cMo, 50000)	Abundance Ratio Adj. P-Value: (3 ncMo, 2500) / (1 cMo, 2500)	Abundance Ratio Adj. P-Value: (4 Tcell PB, 2500) / (1 cMo, 2500)	Abundance Ratio Adj. P-Value: (4 Tcell PB, 50000) / (1 cMo, 50000)	Abundance Ratio Adj. P-Value: (5 MAC, 2500) / (1 cMo, 2500)	Abundance Ratio Adj. P-Value: (5 MAC, 50000) / (1 cMo, 50000)	Abundance Ratio Adj. P-Value: (6 Tcell Glioma, 2500) / (1 cMo, 2500)	Abundance Ratio Adj. P-Value: (6 Tcell Glioma, 50000) / (1 cMo, 50000)	Abundance Ratio Adj. P-Value: (7 Reference, 2500) / (1 cMo, 2500)	Abundance Ratio Adj. P-Value: (7 Reference, 50000) / (1 cMo, 50000)	Abundance Ratio Adj. P-Value: (8 Empty, Empty) / (1 cMo, 2500)	Abundance Ratio Adj. P-Value: (8 Empty, Empty) / (1 cMo, 50000)	Abundance Ratio Adj. P-Value: (2 iMo, 50000) / (4 Tcell PB, 50000)	Abundance Ratio Adj. P-Value: (3 ncMo, 2500) / (4 Tcell PB, 2500)	Abundance Ratio Adj. P-Value: (6 Tcell Glioma, 50000) / (4 Tcell PB, 50000)	Abundances (Grouped): 1 cMo, 50000	Abundances (Grouped): 2 iMo, 2500	Abundances (Grouped): 2 iMo, 50000	Abundances (Grouped): 3 ncMo, 2500	Abundances (Grouped): 3 ncMo, 50000	Abundances (Grouped): 4 Tcell PB, 2500
LPNQTHPDVPVGDESQAR	1xTMTPro [N-Term]	1.34221e-05	1	1	1	Q9NP81	0	2264.16		100	100	100	100		100				100	100	100			0.237	100	0.894															0.462672				54.2	45.6	416.5	105.7
FCACPEEAAHALELR	2xCarbamidomethyl [C2; C4]; 1xTMTPro [N-Term]	1.34221e-05	1	1	1	Q9NP81	0	2078.01	0.01	100	5.525	100	3.868	0.01	100	0.01		0.01	100	3.606	100	0.01		0.963	100	1.093		1		1											1				214	173.2	149.8	159.7
AETNTGQEPR	1xTMTPro [N-Term]	5.20064e-05	1	1	1	Q9NP81	0	1406.72				100		100		100	100	100	100	100	100			100	0.01	100																				654.6			1085.1
P46087	Probable 28S rRNA (cytosine(4447)-C(5))-methyltransferase OS=Homo sapiens (Human) OX=9606 GN=NOP2 PE=1 SV=2	20.876	7	4	5	4	812	89.2	9.23	37	4	0	1.323	1.223	5.596	1.167	2.162	1.863	1.187	1.67	0.97	2.279	1.156	0.276	0.748	0.843	0.768	0.671	0.848	1	1	0.0627275	1	1	1	1	1		0.947283		0.546615	1	1			1	116.8	154.6	653.8
Sequence	Modifications	Qvality q-value	# Protein Groups	# Proteins	# PSMs	Master Protein Accessions	# Missed Cleavages	Theo. MH+ [Da]	Abundance Ratio: (1 cMo, 50000) / (1 cMo, 2500)	Abundance Ratio: (3 ncMo, 50000) / (1 cMo, 50000)	Abundance Ratio: (2 iMo, 2500) / (1 cMo, 2500)	Abundance Ratio: (2 iMo, 50000) / (1 cMo, 50000)	Abundance Ratio: (3 ncMo, 2500) / (1 cMo, 2500)	Abundance Ratio: (4 Tcell PB, 2500) / (1 cMo, 2500)	Abundance Ratio: (4 Tcell PB, 50000) / (1 cMo, 50000)	Abundance Ratio: (5 MAC, 2500) / (1 cMo, 2500)	Abundance Ratio: (5 MAC, 50000) / (1 cMo, 50000)	Abundance Ratio: (6 Tcell Glioma, 2500) / (1 cMo, 2500)	Abundance Ratio: (6 Tcell Glioma, 50000) / (1 cMo, 50000)	Abundance Ratio: (7 Reference, 2500) / (1 cMo, 2500)	Abundance Ratio: (7 Reference, 50000) / (1 cMo, 50000)	Abundance Ratio: (8 Empty, Empty) / (1 cMo, 2500)	Abundance Ratio: (8 Empty, Empty) / (1 cMo, 50000)	Abundance Ratio: (2 iMo, 50000) / (4 Tcell PB, 50000)	Abundance Ratio: (3 ncMo, 2500) / (4 Tcell PB, 2500)	Abundance Ratio: (6 Tcell Glioma, 50000) / (4 Tcell PB, 50000)	Abundance Ratio Adj. P-Value: (3 ncMo, 50000) / (1 cMo, 50000)	Abundance Ratio Adj. P-Value: (2 iMo, 2500) / (1 cMo, 2500)	Abundance Ratio Adj. P-Value: (2 iMo, 50000) / (1 cMo, 50000)	Abundance Ratio Adj. P-Value: (3 ncMo, 2500) / (1 cMo, 2500)	Abundance Ratio Adj. P-Value: (4 Tcell PB, 2500) / (1 cMo, 2500)	Abundance Ratio Adj. P-Value: (4 Tcell PB, 50000) / (1 cMo, 50000)	Abundance Ratio Adj. P-Value: (5 MAC, 2500) / (1 cMo, 2500)	Abundance Ratio Adj. P-Value: (5 MAC, 50000) / (1 cMo, 50000)	Abundance Ratio Adj. P-Value: (6 Tcell Glioma, 2500) / (1 cMo, 2500)	Abundance Ratio Adj. P-Value: (6 Tcell Glioma, 50000) / (1 cMo, 50000)	Abundance Ratio Adj. P-Value: (7 Reference, 2500) / (1 cMo, 2500)	Abundance Ratio Adj. P-Value: (7 Reference, 50000) / (1 cMo, 50000)	Abundance Ratio Adj. P-Value: (8 Empty, Empty) / (1 cMo, 2500)	Abundance Ratio Adj. P-Value: (8 Empty, Empty) / (1 cMo, 50000)	Abundance Ratio Adj. P-Value: (2 iMo, 50000) / (4 Tcell PB, 50000)	Abundance Ratio Adj. P-Value: (3 ncMo, 2500) / (4 Tcell PB, 2500)	Abundance Ratio Adj. P-Value: (6 Tcell Glioma, 50000) / (4 Tcell PB, 50000)	Abundances (Grouped): 1 cMo, 50000	Abundances (Grouped): 2 iMo, 2500	Abundances (Grouped): 2 iMo, 50000	Abundances (Grouped): 3 ncMo, 2500	Abundances (Grouped): 3 ncMo, 50000	Abundances (Grouped): 4 Tcell PB, 2500
GADSELSTVPSVTK	1xTMTPro [K14]; 1xTMTPro [N-Term]	1.34221e-05	1	1	2	P46087	0	1999.12	1.323	1.223	5.596	1.167	2.162	1.863	1.187	1.67	0.97	2.279	1.156	1.009	0.647	0.01	0.01	0.983	1.161	0.974	1	0.0496056	1	1	1	1	1		0.77128		1	1			1	1		154.6	653.8	180.4	252.6	189.1	217.6
TQASSSFQDSSQPAGK	1xTMTPro [K16]; 1xTMTPro [N-Term]	1.34221e-05	1	1	1	P46087	0	2234.15
VLLDAPCSGTGVISK	1xCarbamidomethyl [C7]; 1xTMTPro [K15]; 1xTMTPro [N-Term]	9.27818e-05	1	1	1	P46087	0	2125.22
QQLPEQPFEK	1xTMTPro [K10]; 1xTMTPro [N-Term]	0.00331223	1	1	1	P46087	0	1852.05
Q7Z478	ATP-dependent RNA helicase DHX29 OS=Homo sapiens (Human) OX=9606 GN=DHX29 PE=1 SV=2	10	2	2	4	2	1369	155.1	8.09	0	2	0	100	1.047		0.01		100	1.913	100	1.514	100	0.01		100	1.71	0.787	0.01	1.674		1					1							1					56.4
Sequence	Modifications	Qvality q-value	# Protein Groups	# Proteins	# PSMs	Master Protein Accessions	# Missed Cleavages	Theo. MH+ [Da]	Abundance Ratio: (1 cMo, 50000) / (1 cMo, 2500)	Abundance Ratio: (3 ncMo, 50000) / (1 cMo, 50000)	Abundance Ratio: (2 iMo, 2500) / (1 cMo, 2500)	Abundance Ratio: (2 iMo, 50000) / (1 cMo, 50000)	Abundance Ratio: (3 ncMo, 2500) / (1 cMo, 2500)	Abundance Ratio: (4 Tcell PB, 2500) / (1 cMo, 2500)	Abundance Ratio: (4 Tcell PB, 50000) / (1 cMo, 50000)	Abundance Ratio: (5 MAC, 2500) / (1 cMo, 2500)	Abundance Ratio: (5 MAC, 50000) / (1 cMo, 50000)	Abundance Ratio: (6 Tcell Glioma, 2500) / (1 cMo, 2500)	Abundance Ratio: (6 Tcell Glioma, 50000) / (1 cMo, 50000)	Abundance Ratio: (7 Reference, 2500) / (1 cMo, 2500)	Abundance Ratio: (7 Reference, 50000) / (1 cMo, 50000)	Abundance Ratio: (8 Empty, Empty) / (1 cMo, 2500)	Abundance Ratio: (8 Empty, Empty) / (1 cMo, 50000)	Abundance Ratio: (2 iMo, 50000) / (4 Tcell PB, 50000)	Abundance Ratio: (3 ncMo, 2500) / (4 Tcell PB, 2500)	Abundance Ratio: (6 Tcell Glioma, 50000) / (4 Tcell PB, 50000)	Abundance Ratio Adj. P-Value: (3 ncMo, 50000) / (1 cMo, 50000)	Abundance Ratio Adj. P-Value: (2 iMo, 2500) / (1 cMo, 2500)	Abundance Ratio Adj. P-Value: (2 iMo, 50000) / (1 cMo, 50000)	Abundance Ratio Adj. P-Value: (3 ncMo, 2500) / (1 cMo, 2500)	Abundance Ratio Adj. P-Value: (4 Tcell PB, 2500) / (1 cMo, 2500)	Abundance Ratio Adj. P-Value: (4 Tcell PB, 50000) / (1 cMo, 50000)	Abundance Ratio Adj. P-Value: (5 MAC, 2500) / (1 cMo, 2500)	Abundance Ratio Adj. P-Value: (5 MAC, 50000) / (1 cMo, 50000)	Abundance Ratio Adj. P-Value: (6 Tcell Glioma, 2500) / (1 cMo, 2500)	Abundance Ratio Adj. P-Value: (6 Tcell Glioma, 50000) / (1 cMo, 50000)	Abundance Ratio Adj. P-Value: (7 Reference, 2500) / (1 cMo, 2500)	Abundance Ratio Adj. P-Value: (7 Reference, 50000) / (1 cMo, 50000)	Abundance Ratio Adj. P-Value: (8 Empty, Empty) / (1 cMo, 2500)	Abundance Ratio Adj. P-Value: (8 Empty, Empty) / (1 cMo, 50000)	Abundance Ratio Adj. P-Value: (2 iMo, 50000) / (4 Tcell PB, 50000)	Abundance Ratio Adj. P-Value: (3 ncMo, 2500) / (4 Tcell PB, 2500)	Abundance Ratio Adj. P-Value: (6 Tcell Glioma, 50000) / (4 Tcell PB, 50000)	Abundances (Grouped): 1 cMo, 50000	Abundances (Grouped): 2 iMo, 2500	Abundances (Grouped): 2 iMo, 50000	Abundances (Grouped): 3 ncMo, 2500	Abundances (Grouped): 3 ncMo, 50000	Abundances (Grouped): 4 Tcell PB, 2500
QQQQQQQQHSENKR	1xTMTPro [K13]; 1xTMTPro [N-Term]	1.34221e-05	1	1	1	Q7Z478	1	2403.27	100	1.047		0.01		100	1.913	100	1.514	100	0.01	100	1.774		0.01	0.01	0.01	0.01	1					1												56.4				59	63
ISHQQNER	1xTMTPro [N-Term]	0.000131834	1	1	3	Q7Z478	0	1315.7
Q92541	RNA polymerase-associated protein RTF1 homolog OS=Homo sapiens (Human) OX=9606 GN=RTF1 PE=1 SV=4	26.582	7	5	14	5	710	80.3	8.15	27	5	0	0.01	100	0.987	100	1.367	3.281	100	1.257	100	1.907	100	0.8	0.531	0.196	1.13	1.125	0.798			1		1	1		1		1		1	1	0.525919	1	1	1	181.4		179.1
Sequence	Modifications	Qvality q-value	# Protein Groups	# Proteins	# PSMs	Master Protein Accessions	# Missed Cleavages	Theo. MH+ [Da]	Abundance Ratio: (1 cMo, 50000) / (1 cMo, 2500)	Abundance Ratio: (3 ncMo, 50000) / (1 cMo, 50000)	Abundance Ratio: (2 iMo, 2500) / (1 cMo, 2500)	Abundance Ratio: (2 iMo, 50000) / (1 cMo, 50000)	Abundance Ratio: (3 ncMo, 2500) / (1 cMo, 2500)	Abundance Ratio: (4 Tcell PB, 2500) / (1 cMo, 2500)	Abundance Ratio: (4 Tcell PB, 50000) / (1 cMo, 50000)	Abundance Ratio: (5 MAC, 2500) / (1 cMo, 2500)	Abundance Ratio: (5 MAC, 50000) / (1 cMo, 50000)	Abundance Ratio: (6 Tcell Glioma, 2500) / (1 cMo, 2500)	Abundance Ratio: (6 Tcell Glioma, 50000) / (1 cMo, 50000)	Abundance Ratio: (7 Reference, 2500) / (1 cMo, 2500)	Abundance Ratio: (7 Reference, 50000) / (1 cMo, 50000)	Abundance Ratio: (8 Empty, Empty) / (1 cMo, 2500)	Abundance Ratio: (8 Empty, Empty) / (1 cMo, 50000)	Abundance Ratio: (2 iMo, 50000) / (4 Tcell PB, 50000)	Abundance Ratio: (3 ncMo, 2500) / (4 Tcell PB, 2500)	Abundance Ratio: (6 Tcell Glioma, 50000) / (4 Tcell PB, 50000)	Abundance Ratio Adj. P-Value: (3 ncMo, 50000) / (1 cMo, 50000)	Abundance Ratio Adj. P-Value: (2 iMo, 2500) / (1 cMo, 2500)	Abundance Ratio Adj. P-Value: (2 iMo, 50000) / (1 cMo, 50000)	Abundance Ratio Adj. P-Value: (3 ncMo, 2500) / (1 cMo, 2500)	Abundance Ratio Adj. P-Value: (4 Tcell PB, 2500) / (1 cMo, 2500)	Abundance Ratio Adj. P-Value: (4 Tcell PB, 50000) / (1 cMo, 50000)	Abundance Ratio Adj. P-Value: (5 MAC, 2500) / (1 cMo, 2500)	Abundance Ratio Adj. P-Value: (5 MAC, 50000) / (1 cMo, 50000)	Abundance Ratio Adj. P-Value: (6 Tcell Glioma, 2500) / (1 cMo, 2500)	Abundance Ratio Adj. P-Value: (6 Tcell Glioma, 50000) / (1 cMo, 50000)	Abundance Ratio Adj. P-Value: (7 Reference, 2500) / (1 cMo, 2500)	Abundance Ratio Adj. P-Value: (7 Reference, 50000) / (1 cMo, 50000)	Abundance Ratio Adj. P-Value: (8 Empty, Empty) / (1 cMo, 2500)	Abundance Ratio Adj. P-Value: (8 Empty, Empty) / (1 cMo, 50000)	Abundance Ratio Adj. P-Value: (2 iMo, 50000) / (4 Tcell PB, 50000)	Abundance Ratio Adj. P-Value: (3 ncMo, 2500) / (4 Tcell PB, 2500)	Abundance Ratio Adj. P-Value: (6 Tcell Glioma, 50000) / (4 Tcell PB, 50000)	Abundances (Grouped): 1 cMo, 50000	Abundances (Grouped): 2 iMo, 2500	Abundances (Grouped): 2 iMo, 50000	Abundances (Grouped): 3 ncMo, 2500	Abundances (Grouped): 3 ncMo, 50000	Abundances (Grouped): 4 Tcell PB, 2500
QIQDQLNELEER	1xTMTPro [N-Term]	1.34221e-05	1	1	7	Q92541	0	1818.95	0.01	100	0.441	100	0.945	1.152	100	0.442	100	0.67	100	0.223	100	0.01		0.614	0.82	1.276															1	1	1		227.9	189	488	283.2	595.3
VAEITGVVETAK	1xTMTPro [K12]; 1xTMTPro [N-Term]	5.20064e-05	1	1	3	Q92541	0	1825.09
IDLQVPSSESK	1xTMTPro [K11]; 1xTMTPro [N-Term]	5.20064e-05	1	1	1	Q92541	0	1811.04	0.01	100	0.973	100	1.304	0.01	100	0.01		0.01	100	0.877	100	0.01		1.279	100	1.265		1		1											1				176.7	137.6	236.7	124.7
ALVAESHNMK	1xTMTPro [K10]; 1xTMTPro [N-Term]	0.00214292	1	1	2	Q92541	0	1707.97
VHDFDVK	1xTMTPro [K7]; 1xTMTPro [N-Term]	0.009422	1	1	1	Q92541	0	1467.85
O43615	Mitochondrial import inner membrane translocase subunit TIM44 OS=Homo sapiens (Human) OX=9606 GN=TIMM44 PE=1 SV=2	19.315	9	4	8	4	452	51.3	8.32	62	4	0	0.01	100	1.179	100	1.817	1.06	100	0.885	100	0.882	100	0.689	0.461	0.829	0.575	0.999	0.957			1		0.701797	1		1		1		1	0.038618	1	0.38553	1	1	128.2		151.1
Sequence	Modifications	Qvality q-value	# Protein Groups	# Proteins	# PSMs	Master Protein Accessions	# Missed Cleavages	Theo. MH+ [Da]	Abundance Ratio: (1 cMo, 50000) / (1 cMo, 2500)	Abundance Ratio: (3 ncMo, 50000) / (1 cMo, 50000)	Abundance Ratio: (2 iMo, 2500) / (1 cMo, 2500)	Abundance Ratio: (2 iMo, 50000) / (1 cMo, 50000)	Abundance Ratio: (3 ncMo, 2500) / (1 cMo, 2500)	Abundance Ratio: (4 Tcell PB, 2500) / (1 cMo, 2500)	Abundance Ratio: (4 Tcell PB, 50000) / (1 cMo, 50000)	Abundance Ratio: (5 MAC, 2500) / (1 cMo, 2500)	Abundance Ratio: (5 MAC, 50000) / (1 cMo, 50000)	Abundance Ratio: (6 Tcell Glioma, 2500) / (1 cMo, 2500)	Abundance Ratio: (6 Tcell Glioma, 50000) / (1 cMo, 50000)	Abundance Ratio: (7 Reference, 2500) / (1 cMo, 2500)	Abundance Ratio: (7 Reference, 50000) / (1 cMo, 50000)	Abundance Ratio: (8 Empty, Empty) / (1 cMo, 2500)	Abundance Ratio: (8 Empty, Empty) / (1 cMo, 50000)	Abundance Ratio: (2 iMo, 50000) / (4 Tcell PB, 50000)	Abundance Ratio: (3 ncMo, 2500) / (4 Tcell PB, 2500)	Abundance Ratio: (6 Tcell Glioma, 50000) / (4 Tcell PB, 50000)	Abundance Ratio Adj. P-Value: (3 ncMo, 50000) / (1 cMo, 50000)	Abundance Ratio Adj. P-Value: (2 iMo, 2500) / (1 cMo, 2500)	Abundance Ratio Adj. P-Value: (2 iMo, 50000) / (1 cMo, 50000)	Abundance Ratio Adj. P-Value: (3 ncMo, 2500) / (1 cMo, 2500)	Abundance Ratio Adj. P-Value: (4 Tcell PB, 2500) / (1 cMo, 2500)	Abundance Ratio Adj. P-Value: (4 Tcell PB, 50000) / (1 cMo, 50000)	Abundance Ratio Adj. P-Value: (5 MAC, 2500) / (1 cMo, 2500)	Abundance Ratio Adj. P-Value: (5 MAC, 50000) / (1 cMo, 50000)	Abundance Ratio Adj. P-Value: (6 Tcell Glioma, 2500) / (1 cMo, 2500)	Abundance Ratio Adj. P-Value: (6 Tcell Glioma, 50000) / (1 cMo, 50000)	Abundance Ratio Adj. P-Value: (7 Reference, 2500) / (1 cMo, 2500)	Abundance Ratio Adj. P-Value: (7 Reference, 50000) / (1 cMo, 50000)	Abundance Ratio Adj. P-Value: (8 Empty, Empty) / (1 cMo, 2500)	Abundance Ratio Adj. P-Value: (8 Empty, Empty) / (1 cMo, 50000)	Abundance Ratio Adj. P-Value: (2 iMo, 50000) / (4 Tcell PB, 50000)	Abundance Ratio Adj. P-Value: (3 ncMo, 2500) / (4 Tcell PB, 2500)	Abundance Ratio Adj. P-Value: (6 Tcell Glioma, 50000) / (4 Tcell PB, 50000)	Abundances (Grouped): 1 cMo, 50000	Abundances (Grouped): 2 iMo, 2500	Abundances (Grouped): 2 iMo, 50000	Abundances (Grouped): 3 ncMo, 2500	Abundances (Grouped): 3 ncMo, 50000	Abundances (Grouped): 4 Tcell PB, 2500
RLEESDVLQEAR	1xTMTPro [N-Term]	1.34221e-05	1	1	4	O43615	1	1748.95	0.01	100	1.058	100	2.044	1.085	100	0.89	100	0.84	100	0.492	100	0.559	100	1.258	1.884	1.131		1		0.775777	1		1		1		0.149322				1	1	1		268.2	226.7	518.3	190.3	275.2
EIDDSVLGQTGPYR	1xTMTPro [N-Term]	5.20064e-05	1	1	1	O43615	0	1853.96
TIESETVR	1xTMTPro [N-Term]	9.27818e-05	1	1	1	O43615	0	1238.69
ESLHEVSK	1xTMTPro [K8]; 1xTMTPro [N-Term]	0.000730082	1	1	2	O43615	0	1536.89	0.01	100	1.337	100	1.522	1.645	100	1.447	100	1.341	100	1.34	100	1.754	100	1.005	0.925	0.955		1		1	1		1		1		1				1	1	1		99.4	85.1	113.1	73.2	122.3
Q99575	Ribonucleases P/MRP protein subunit POP1 OS=Homo sapiens (Human) OX=9606 GN=POP1 PE=1 SV=2	8.756	3	2	2	2	1024	114.6	9.22	0	2	0
Sequence	Modifications	Qvality q-value	# Protein Groups	# Proteins	# PSMs	Master Protein Accessions	# Missed Cleavages	Theo. MH+ [Da]	Abundance Ratio: (1 cMo, 50000) / (1 cMo, 2500)	Abundance Ratio: (3 ncMo, 50000) / (1 cMo, 50000)	Abundance Ratio: (2 iMo, 2500) / (1 cMo, 2500)	Abundance Ratio: (2 iMo, 50000) / (1 cMo, 50000)	Abundance Ratio: (3 ncMo, 2500) / (1 cMo, 2500)	Abundance Ratio: (4 Tcell PB, 2500) / (1 cMo, 2500)	Abundance Ratio: (4 Tcell PB, 50000) / (1 cMo, 50000)	Abundance Ratio: (5 MAC, 2500) / (1 cMo, 2500)	Abundance Ratio: (5 MAC, 50000) / (1 cMo, 50000)	Abundance Ratio: (6 Tcell Glioma, 2500) / (1 cMo, 2500)	Abundance Ratio: (6 Tcell Glioma, 50000) / (1 cMo, 50000)	Abundance Ratio: (7 Reference, 2500) / (1 cMo, 2500)	Abundance Ratio: (7 Reference, 50000) / (1 cMo, 50000)	Abundance Ratio: (8 Empty, Empty) / (1 cMo, 2500)	Abundance Ratio: (8 Empty, Empty) / (1 cMo, 50000)	Abundance Ratio: (2 iMo, 50000) / (4 Tcell PB, 50000)	Abundance Ratio: (3 ncMo, 2500) / (4 Tcell PB, 2500)	Abundance Ratio: (6 Tcell Glioma, 50000) / (4 Tcell PB, 50000)	Abundance Ratio Adj. P-Value: (3 ncMo, 50000) / (1 cMo, 50000)	Abundance Ratio Adj. P-Value: (2 iMo, 2500) / (1 cMo, 2500)	Abundance Ratio Adj. P-Value: (2 iMo, 50000) / (1 cMo, 50000)	Abundance Ratio Adj. P-Value: (3 ncMo, 2500) / (1 cMo, 2500)	Abundance Ratio Adj. P-Value: (4 Tcell PB, 2500) / (1 cMo, 2500)	Abundance Ratio Adj. P-Value: (4 Tcell PB, 50000) / (1 cMo, 50000)	Abundance Ratio Adj. P-Value: (5 MAC, 2500) / (1 cMo, 2500)	Abundance Ratio Adj. P-Value: (5 MAC, 50000) / (1 cMo, 50000)	Abundance Ratio Adj. P-Value: (6 Tcell Glioma, 2500) / (1 cMo, 2500)	Abundance Ratio Adj. P-Value: (6 Tcell Glioma, 50000) / (1 cMo, 50000)	Abundance Ratio Adj. P-Value: (7 Reference, 2500) / (1 cMo, 2500)	Abundance Ratio Adj. P-Value: (7 Reference, 50000) / (1 cMo, 50000)	Abundance Ratio Adj. P-Value: (8 Empty, Empty) / (1 cMo, 2500)	Abundance Ratio Adj. P-Value: (8 Empty, Empty) / (1 cMo, 50000)	Abundance Ratio Adj. P-Value: (2 iMo, 50000) / (4 Tcell PB, 50000)	Abundance Ratio Adj. P-Value: (3 ncMo, 2500) / (4 Tcell PB, 2500)	Abundance Ratio Adj. P-Value: (6 Tcell Glioma, 50000) / (4 Tcell PB, 50000)	Abundances (Grouped): 1 cMo, 50000	Abundances (Grouped): 2 iMo, 2500	Abundances (Grouped): 2 iMo, 50000	Abundances (Grouped): 3 ncMo, 2500	Abundances (Grouped): 3 ncMo, 50000	Abundances (Grouped): 4 Tcell PB, 2500
EAEEVMDAGCQESAGPER	1xCarbamidomethyl [C10]; 1xTMTPro [N-Term]	5.20064e-05	1	1	1	Q99575	0	2269
QEPHPGTSR	1xTMTPro [N-Term]	0.000167227	1	1	1	Q99575	0	1312.69
Q14643	Inositol 1,4,5-trisphosphate receptor type 1 OS=Homo sapiens (Human) OX=9606 GN=ITPR1 PE=1 SV=3	23.24	2	5	9	2	2758	313.7	6.04	27	5	3	0.85	0.766	0.832	0.567	0.992	0.01	0.75	0.01	0.01	0.01	0.01	0.579	0.657	100			0.767	1	1	1		1		1						1					152.5	129.6	126.8
Sequence	Modifications	Qvality q-value	# Protein Groups	# Proteins	# PSMs	Master Protein Accessions	# Missed Cleavages	Theo. MH+ [Da]	Abundance Ratio: (1 cMo, 50000) / (1 cMo, 2500)	Abundance Ratio: (3 ncMo, 50000) / (1 cMo, 50000)	Abundance Ratio: (2 iMo, 2500) / (1 cMo, 2500)	Abundance Ratio: (2 iMo, 50000) / (1 cMo, 50000)	Abundance Ratio: (3 ncMo, 2500) / (1 cMo, 2500)	Abundance Ratio: (4 Tcell PB, 2500) / (1 cMo, 2500)	Abundance Ratio: (4 Tcell PB, 50000) / (1 cMo, 50000)	Abundance Ratio: (5 MAC, 2500) / (1 cMo, 2500)	Abundance Ratio: (5 MAC, 50000) / (1 cMo, 50000)	Abundance Ratio: (6 Tcell Glioma, 2500) / (1 cMo, 2500)	Abundance Ratio: (6 Tcell Glioma, 50000) / (1 cMo, 50000)	Abundance Ratio: (7 Reference, 2500) / (1 cMo, 2500)	Abundance Ratio: (7 Reference, 50000) / (1 cMo, 50000)	Abundance Ratio: (8 Empty, Empty) / (1 cMo, 2500)	Abundance Ratio: (8 Empty, Empty) / (1 cMo, 50000)	Abundance Ratio: (2 iMo, 50000) / (4 Tcell PB, 50000)	Abundance Ratio: (3 ncMo, 2500) / (4 Tcell PB, 2500)	Abundance Ratio: (6 Tcell Glioma, 50000) / (4 Tcell PB, 50000)	Abundance Ratio Adj. P-Value: (3 ncMo, 50000) / (1 cMo, 50000)	Abundance Ratio Adj. P-Value: (2 iMo, 2500) / (1 cMo, 2500)	Abundance Ratio Adj. P-Value: (2 iMo, 50000) / (1 cMo, 50000)	Abundance Ratio Adj. P-Value: (3 ncMo, 2500) / (1 cMo, 2500)	Abundance Ratio Adj. P-Value: (4 Tcell PB, 2500) / (1 cMo, 2500)	Abundance Ratio Adj. P-Value: (4 Tcell PB, 50000) / (1 cMo, 50000)	Abundance Ratio Adj. P-Value: (5 MAC, 2500) / (1 cMo, 2500)	Abundance Ratio Adj. P-Value: (5 MAC, 50000) / (1 cMo, 50000)	Abundance Ratio Adj. P-Value: (6 Tcell Glioma, 2500) / (1 cMo, 2500)	Abundance Ratio Adj. P-Value: (6 Tcell Glioma, 50000) / (1 cMo, 50000)	Abundance Ratio Adj. P-Value: (7 Reference, 2500) / (1 cMo, 2500)	Abundance Ratio Adj. P-Value: (7 Reference, 50000) / (1 cMo, 50000)	Abundance Ratio Adj. P-Value: (8 Empty, Empty) / (1 cMo, 2500)	Abundance Ratio Adj. P-Value: (8 Empty, Empty) / (1 cMo, 50000)	Abundance Ratio Adj. P-Value: (2 iMo, 50000) / (4 Tcell PB, 50000)	Abundance Ratio Adj. P-Value: (3 ncMo, 2500) / (4 Tcell PB, 2500)	Abundance Ratio Adj. P-Value: (6 Tcell Glioma, 50000) / (4 Tcell PB, 50000)	Abundances (Grouped): 1 cMo, 50000	Abundances (Grouped): 2 iMo, 2500	Abundances (Grouped): 2 iMo, 50000	Abundances (Grouped): 3 ncMo, 2500	Abundances (Grouped): 3 ncMo, 50000	Abundances (Grouped): 4 Tcell PB, 2500
AMSLVSSDSEGEQNELR	1xTMTPro [N-Term]	1.34221e-05	1	1	1	Q14643	0	2156.05
AYMQGEVEFEDGENGEDGAASPR	1xTMTPro [N-Term]	5.20064e-05	1	1	2	Q14643	0	2762.22
QSATSATSSK	1xTMTPro [K10]; 1xTMTPro [N-Term]	5.20064e-05	2	2	2	Q14571; Q14643	0	1575.88	0.85	0.766	0.832	0.567	0.992	0.01	0.75	0.01	0.01	0.01	0.01	0.856	0.772	0.01	0.01	0.756	100	0.01	1	1		1		1												129.6	126.8	73.5	151.2	99.3
HSQQDYR	1xTMTPro [N-Term]	0.00136177	2	2	3	Q14571; Q14643	0	1237.62
HDSENAER	1xTMTPro [N-Term]	0.00994055	2	3	1	Q14571; Q14643	0	1261.61
Q5VWQ0	Lysine-specific demethylase 9 OS=Homo sapiens (Human) OX=9606 GN=RSBN1 PE=1 SV=2	8.954	3	2	3	2	802	90	8.6	0	2	0	0.01	100	0.51	100	0.964	0.897	100	0.819	100	0.774	100	1.434	0.94	1.547	0.714	1.683	0.847					1			1		1			1		1	1	1	154.4		78.7
Sequence	Modifications	Qvality q-value	# Protein Groups	# Proteins	# PSMs	Master Protein Accessions	# Missed Cleavages	Theo. MH+ [Da]	Abundance Ratio: (1 cMo, 50000) / (1 cMo, 2500)	Abundance Ratio: (3 ncMo, 50000) / (1 cMo, 50000)	Abundance Ratio: (2 iMo, 2500) / (1 cMo, 2500)	Abundance Ratio: (2 iMo, 50000) / (1 cMo, 50000)	Abundance Ratio: (3 ncMo, 2500) / (1 cMo, 2500)	Abundance Ratio: (4 Tcell PB, 2500) / (1 cMo, 2500)	Abundance Ratio: (4 Tcell PB, 50000) / (1 cMo, 50000)	Abundance Ratio: (5 MAC, 2500) / (1 cMo, 2500)	Abundance Ratio: (5 MAC, 50000) / (1 cMo, 50000)	Abundance Ratio: (6 Tcell Glioma, 2500) / (1 cMo, 2500)	Abundance Ratio: (6 Tcell Glioma, 50000) / (1 cMo, 50000)	Abundance Ratio: (7 Reference, 2500) / (1 cMo, 2500)	Abundance Ratio: (7 Reference, 50000) / (1 cMo, 50000)	Abundance Ratio: (8 Empty, Empty) / (1 cMo, 2500)	Abundance Ratio: (8 Empty, Empty) / (1 cMo, 50000)	Abundance Ratio: (2 iMo, 50000) / (4 Tcell PB, 50000)	Abundance Ratio: (3 ncMo, 2500) / (4 Tcell PB, 2500)	Abundance Ratio: (6 Tcell Glioma, 50000) / (4 Tcell PB, 50000)	Abundance Ratio Adj. P-Value: (3 ncMo, 50000) / (1 cMo, 50000)	Abundance Ratio Adj. P-Value: (2 iMo, 2500) / (1 cMo, 2500)	Abundance Ratio Adj. P-Value: (2 iMo, 50000) / (1 cMo, 50000)	Abundance Ratio Adj. P-Value: (3 ncMo, 2500) / (1 cMo, 2500)	Abundance Ratio Adj. P-Value: (4 Tcell PB, 2500) / (1 cMo, 2500)	Abundance Ratio Adj. P-Value: (4 Tcell PB, 50000) / (1 cMo, 50000)	Abundance Ratio Adj. P-Value: (5 MAC, 2500) / (1 cMo, 2500)	Abundance Ratio Adj. P-Value: (5 MAC, 50000) / (1 cMo, 50000)	Abundance Ratio Adj. P-Value: (6 Tcell Glioma, 2500) / (1 cMo, 2500)	Abundance Ratio Adj. P-Value: (6 Tcell Glioma, 50000) / (1 cMo, 50000)	Abundance Ratio Adj. P-Value: (7 Reference, 2500) / (1 cMo, 2500)	Abundance Ratio Adj. P-Value: (7 Reference, 50000) / (1 cMo, 50000)	Abundance Ratio Adj. P-Value: (8 Empty, Empty) / (1 cMo, 2500)	Abundance Ratio Adj. P-Value: (8 Empty, Empty) / (1 cMo, 50000)	Abundance Ratio Adj. P-Value: (2 iMo, 50000) / (4 Tcell PB, 50000)	Abundance Ratio Adj. P-Value: (3 ncMo, 2500) / (4 Tcell PB, 2500)	Abundance Ratio Adj. P-Value: (6 Tcell Glioma, 50000) / (4 Tcell PB, 50000)	Abundances (Grouped): 1 cMo, 50000	Abundances (Grouped): 2 iMo, 2500	Abundances (Grouped): 2 iMo, 50000	Abundances (Grouped): 3 ncMo, 2500	Abundances (Grouped): 3 ncMo, 50000	Abundances (Grouped): 4 Tcell PB, 2500
ELEVDSQCVR	1xCarbamidomethyl [C8]; 1xTMTPro [N-Term]	5.20064e-05	1	1	2	Q5VWQ0	0	1538.78	0.01	100	0.51	100	0.964	0.897	100	0.819	100	0.774	100	0.765	100	0.01		0.527	1.075	0.938				1			1		1		1				1		1		78.7	112.9	148.8	139.9	138.5
LDSDQQHNLQEHSTTSV	1xTMTPro [N-Term]	9.27818e-05	1	1	1	Q5VWQ0	0	2243.09
Q6P1K2	Polyamine-modulated factor 1 OS=Homo sapiens (Human) OX=9606 GN=PMF1 PE=1 SV=2	11.361	15	2	4	2	205	23.3	5.49	29	2	0
Sequence	Modifications	Qvality q-value	# Protein Groups	# Proteins	# PSMs	Master Protein Accessions	# Missed Cleavages	Theo. MH+ [Da]	Abundance Ratio: (1 cMo, 50000) / (1 cMo, 2500)	Abundance Ratio: (3 ncMo, 50000) / (1 cMo, 50000)	Abundance Ratio: (2 iMo, 2500) / (1 cMo, 2500)	Abundance Ratio: (2 iMo, 50000) / (1 cMo, 50000)	Abundance Ratio: (3 ncMo, 2500) / (1 cMo, 2500)	Abundance Ratio: (4 Tcell PB, 2500) / (1 cMo, 2500)	Abundance Ratio: (4 Tcell PB, 50000) / (1 cMo, 50000)	Abundance Ratio: (5 MAC, 2500) / (1 cMo, 2500)	Abundance Ratio: (5 MAC, 50000) / (1 cMo, 50000)	Abundance Ratio: (6 Tcell Glioma, 2500) / (1 cMo, 2500)	Abundance Ratio: (6 Tcell Glioma, 50000) / (1 cMo, 50000)	Abundance Ratio: (7 Reference, 2500) / (1 cMo, 2500)	Abundance Ratio: (7 Reference, 50000) / (1 cMo, 50000)	Abundance Ratio: (8 Empty, Empty) / (1 cMo, 2500)	Abundance Ratio: (8 Empty, Empty) / (1 cMo, 50000)	Abundance Ratio: (2 iMo, 50000) / (4 Tcell PB, 50000)	Abundance Ratio: (3 ncMo, 2500) / (4 Tcell PB, 2500)	Abundance Ratio: (6 Tcell Glioma, 50000) / (4 Tcell PB, 50000)	Abundance Ratio Adj. P-Value: (3 ncMo, 50000) / (1 cMo, 50000)	Abundance Ratio Adj. P-Value: (2 iMo, 2500) / (1 cMo, 2500)	Abundance Ratio Adj. P-Value: (2 iMo, 50000) / (1 cMo, 50000)	Abundance Ratio Adj. P-Value: (3 ncMo, 2500) / (1 cMo, 2500)	Abundance Ratio Adj. P-Value: (4 Tcell PB, 2500) / (1 cMo, 2500)	Abundance Ratio Adj. P-Value: (4 Tcell PB, 50000) / (1 cMo, 50000)	Abundance Ratio Adj. P-Value: (5 MAC, 2500) / (1 cMo, 2500)	Abundance Ratio Adj. P-Value: (5 MAC, 50000) / (1 cMo, 50000)	Abundance Ratio Adj. P-Value: (6 Tcell Glioma, 2500) / (1 cMo, 2500)	Abundance Ratio Adj. P-Value: (6 Tcell Glioma, 50000) / (1 cMo, 50000)	Abundance Ratio Adj. P-Value: (7 Reference, 2500) / (1 cMo, 2500)	Abundance Ratio Adj. P-Value: (7 Reference, 50000) / (1 cMo, 50000)	Abundance Ratio Adj. P-Value: (8 Empty, Empty) / (1 cMo, 2500)	Abundance Ratio Adj. P-Value: (8 Empty, Empty) / (1 cMo, 50000)	Abundance Ratio Adj. P-Value: (2 iMo, 50000) / (4 Tcell PB, 50000)	Abundance Ratio Adj. P-Value: (3 ncMo, 2500) / (4 Tcell PB, 2500)	Abundance Ratio Adj. P-Value: (6 Tcell Glioma, 50000) / (4 Tcell PB, 50000)	Abundances (Grouped): 1 cMo, 50000	Abundances (Grouped): 2 iMo, 2500	Abundances (Grouped): 2 iMo, 50000	Abundances (Grouped): 3 ncMo, 2500	Abundances (Grouped): 3 ncMo, 50000	Abundances (Grouped): 4 Tcell PB, 2500
QEAENQQLADAVLAGR	1xTMTPro [N-Term]	1.34221e-05	1	1	1	Q6P1K2	0	2017.06
AEASSANLGSGCEEK	1xAcetyl [N-Term]; 1xCarbamidomethyl [C12]; 1xTMTPro [K15]	0.00136177	1	1	3	Q6P1K2	0	1855.87
Q9BX69	Caspase recruitment domain-containing protein 6 OS=Homo sapiens (Human) OX=9606 GN=CARD6 PE=1 SV=2	21.121	5	4	5	4	1037	116.4	6.37	53	4	0	100	0.881		0.01		100	1.167	100	1.811	100	0.01		100	0.521	1.028	0.01	0.901		1					1							0.999861					136.9
Sequence	Modifications	Qvality q-value	# Protein Groups	# Proteins	# PSMs	Master Protein Accessions	# Missed Cleavages	Theo. MH+ [Da]	Abundance Ratio: (1 cMo, 50000) / (1 cMo, 2500)	Abundance Ratio: (3 ncMo, 50000) / (1 cMo, 50000)	Abundance Ratio: (2 iMo, 2500) / (1 cMo, 2500)	Abundance Ratio: (2 iMo, 50000) / (1 cMo, 50000)	Abundance Ratio: (3 ncMo, 2500) / (1 cMo, 2500)	Abundance Ratio: (4 Tcell PB, 2500) / (1 cMo, 2500)	Abundance Ratio: (4 Tcell PB, 50000) / (1 cMo, 50000)	Abundance Ratio: (5 MAC, 2500) / (1 cMo, 2500)	Abundance Ratio: (5 MAC, 50000) / (1 cMo, 50000)	Abundance Ratio: (6 Tcell Glioma, 2500) / (1 cMo, 2500)	Abundance Ratio: (6 Tcell Glioma, 50000) / (1 cMo, 50000)	Abundance Ratio: (7 Reference, 2500) / (1 cMo, 2500)	Abundance Ratio: (7 Reference, 50000) / (1 cMo, 50000)	Abundance Ratio: (8 Empty, Empty) / (1 cMo, 2500)	Abundance Ratio: (8 Empty, Empty) / (1 cMo, 50000)	Abundance Ratio: (2 iMo, 50000) / (4 Tcell PB, 50000)	Abundance Ratio: (3 ncMo, 2500) / (4 Tcell PB, 2500)	Abundance Ratio: (6 Tcell Glioma, 50000) / (4 Tcell PB, 50000)	Abundance Ratio Adj. P-Value: (3 ncMo, 50000) / (1 cMo, 50000)	Abundance Ratio Adj. P-Value: (2 iMo, 2500) / (1 cMo, 2500)	Abundance Ratio Adj. P-Value: (2 iMo, 50000) / (1 cMo, 50000)	Abundance Ratio Adj. P-Value: (3 ncMo, 2500) / (1 cMo, 2500)	Abundance Ratio Adj. P-Value: (4 Tcell PB, 2500) / (1 cMo, 2500)	Abundance Ratio Adj. P-Value: (4 Tcell PB, 50000) / (1 cMo, 50000)	Abundance Ratio Adj. P-Value: (5 MAC, 2500) / (1 cMo, 2500)	Abundance Ratio Adj. P-Value: (5 MAC, 50000) / (1 cMo, 50000)	Abundance Ratio Adj. P-Value: (6 Tcell Glioma, 2500) / (1 cMo, 2500)	Abundance Ratio Adj. P-Value: (6 Tcell Glioma, 50000) / (1 cMo, 50000)	Abundance Ratio Adj. P-Value: (7 Reference, 2500) / (1 cMo, 2500)	Abundance Ratio Adj. P-Value: (7 Reference, 50000) / (1 cMo, 50000)	Abundance Ratio Adj. P-Value: (8 Empty, Empty) / (1 cMo, 2500)	Abundance Ratio Adj. P-Value: (8 Empty, Empty) / (1 cMo, 50000)	Abundance Ratio Adj. P-Value: (2 iMo, 50000) / (4 Tcell PB, 50000)	Abundance Ratio Adj. P-Value: (3 ncMo, 2500) / (4 Tcell PB, 2500)	Abundance Ratio Adj. P-Value: (6 Tcell Glioma, 50000) / (4 Tcell PB, 50000)	Abundances (Grouped): 1 cMo, 50000	Abundances (Grouped): 2 iMo, 2500	Abundances (Grouped): 2 iMo, 50000	Abundances (Grouped): 3 ncMo, 2500	Abundances (Grouped): 3 ncMo, 50000	Abundances (Grouped): 4 Tcell PB, 2500
IQVSSGENMAGTAEGEGQQR	1xTMTPro [N-Term]	1.34221e-05	1	1	1	Q9BX69	0	2353.14	100	0.881		0.01		100	1.167	100	1.811	100	0.01	100	0.73		0.01	0.01	0.01	0.01	1					1												136.9				120.6	306.8
ATESTPSEIIER	1xAcetyl [N-Term]	5.20064e-05	1	1	2	Q9BX69	0	1374.67
ELGIQVDEDFENTQR	1xTMTPro [N-Term]	5.20064e-05	1	1	1	Q9BX69	0	2097.04
ATESTPSEIIERER	1xAcetyl [N-Term]	0.00293676	1	1	1	Q9BX69	1	1659.82
Q8TDP1	Ribonuclease H2 subunit C OS=Homo sapiens (Human) OX=9606 GN=RNASEH2C PE=1 SV=1	12.024	15	2	5	2	164	17.8	5.03	24	2	0	0.713	0.901	0.873	1.069	0.896	0.01	1.203	0.01	0.01	0.01	0.01	0.873	0.717	100			0.839	1	1	1		1		1						1					159.7	113.8	139.4
Sequence	Modifications	Qvality q-value	# Protein Groups	# Proteins	# PSMs	Master Protein Accessions	# Missed Cleavages	Theo. MH+ [Da]	Abundance Ratio: (1 cMo, 50000) / (1 cMo, 2500)	Abundance Ratio: (3 ncMo, 50000) / (1 cMo, 50000)	Abundance Ratio: (2 iMo, 2500) / (1 cMo, 2500)	Abundance Ratio: (2 iMo, 50000) / (1 cMo, 50000)	Abundance Ratio: (3 ncMo, 2500) / (1 cMo, 2500)	Abundance Ratio: (4 Tcell PB, 2500) / (1 cMo, 2500)	Abundance Ratio: (4 Tcell PB, 50000) / (1 cMo, 50000)	Abundance Ratio: (5 MAC, 2500) / (1 cMo, 2500)	Abundance Ratio: (5 MAC, 50000) / (1 cMo, 50000)	Abundance Ratio: (6 Tcell Glioma, 2500) / (1 cMo, 2500)	Abundance Ratio: (6 Tcell Glioma, 50000) / (1 cMo, 50000)	Abundance Ratio: (7 Reference, 2500) / (1 cMo, 2500)	Abundance Ratio: (7 Reference, 50000) / (1 cMo, 50000)	Abundance Ratio: (8 Empty, Empty) / (1 cMo, 2500)	Abundance Ratio: (8 Empty, Empty) / (1 cMo, 50000)	Abundance Ratio: (2 iMo, 50000) / (4 Tcell PB, 50000)	Abundance Ratio: (3 ncMo, 2500) / (4 Tcell PB, 2500)	Abundance Ratio: (6 Tcell Glioma, 50000) / (4 Tcell PB, 50000)	Abundance Ratio Adj. P-Value: (3 ncMo, 50000) / (1 cMo, 50000)	Abundance Ratio Adj. P-Value: (2 iMo, 2500) / (1 cMo, 2500)	Abundance Ratio Adj. P-Value: (2 iMo, 50000) / (1 cMo, 50000)	Abundance Ratio Adj. P-Value: (3 ncMo, 2500) / (1 cMo, 2500)	Abundance Ratio Adj. P-Value: (4 Tcell PB, 2500) / (1 cMo, 2500)	Abundance Ratio Adj. P-Value: (4 Tcell PB, 50000) / (1 cMo, 50000)	Abundance Ratio Adj. P-Value: (5 MAC, 2500) / (1 cMo, 2500)	Abundance Ratio Adj. P-Value: (5 MAC, 50000) / (1 cMo, 50000)	Abundance Ratio Adj. P-Value: (6 Tcell Glioma, 2500) / (1 cMo, 2500)	Abundance Ratio Adj. P-Value: (6 Tcell Glioma, 50000) / (1 cMo, 50000)	Abundance Ratio Adj. P-Value: (7 Reference, 2500) / (1 cMo, 2500)	Abundance Ratio Adj. P-Value: (7 Reference, 50000) / (1 cMo, 50000)	Abundance Ratio Adj. P-Value: (8 Empty, Empty) / (1 cMo, 2500)	Abundance Ratio Adj. P-Value: (8 Empty, Empty) / (1 cMo, 50000)	Abundance Ratio Adj. P-Value: (2 iMo, 50000) / (4 Tcell PB, 50000)	Abundance Ratio Adj. P-Value: (3 ncMo, 2500) / (4 Tcell PB, 2500)	Abundance Ratio Adj. P-Value: (6 Tcell Glioma, 50000) / (4 Tcell PB, 50000)	Abundances (Grouped): 1 cMo, 50000	Abundances (Grouped): 2 iMo, 2500	Abundances (Grouped): 2 iMo, 50000	Abundances (Grouped): 3 ncMo, 2500	Abundances (Grouped): 3 ncMo, 50000	Abundances (Grouped): 4 Tcell PB, 2500
DSGTDDQEEEPLER	1xTMTPro [N-Term]	1.34221e-05	1	1	2	Q8TDP1	0	1923.87
QGPEGLEVSFR	1xTMTPro [N-Term]	5.20064e-05	1	1	3	Q8TDP1	0	1522.82	0.713	0.901	0.873	1.069	0.896	0.01	1.203	0.01	0.01	0.01	0.01	0.746	0.878	0.01	0.01	0.889	100	0.01	1	1		1		1												113.8	139.4	121.7	143.1	102.5
Q15582	Transforming growth factor-beta-induced protein ig-h3 OS=Homo sapiens (Human) OX=9606 GN=TGFBI PE=1 SV=1	27.873	11	7	12	7	683	74.6	7.71	27	7	0	1.547	1.078	2.46	0.83	3.938	2.717	1.44	4.233	0.969	4.307	1.219	0.522	0.424	0.82	0.354	0.438	0.846	1	1	1	1	0.551652	0.437822	1	0.086892	1	0.00737017	1	1	1	1	1	1	1	94.6	146.3	232.6
Sequence	Modifications	Qvality q-value	# Protein Groups	# Proteins	# PSMs	Master Protein Accessions	# Missed Cleavages	Theo. MH+ [Da]	Abundance Ratio: (1 cMo, 50000) / (1 cMo, 2500)	Abundance Ratio: (3 ncMo, 50000) / (1 cMo, 50000)	Abundance Ratio: (2 iMo, 2500) / (1 cMo, 2500)	Abundance Ratio: (2 iMo, 50000) / (1 cMo, 50000)	Abundance Ratio: (3 ncMo, 2500) / (1 cMo, 2500)	Abundance Ratio: (4 Tcell PB, 2500) / (1 cMo, 2500)	Abundance Ratio: (4 Tcell PB, 50000) / (1 cMo, 50000)	Abundance Ratio: (5 MAC, 2500) / (1 cMo, 2500)	Abundance Ratio: (5 MAC, 50000) / (1 cMo, 50000)	Abundance Ratio: (6 Tcell Glioma, 2500) / (1 cMo, 2500)	Abundance Ratio: (6 Tcell Glioma, 50000) / (1 cMo, 50000)	Abundance Ratio: (7 Reference, 2500) / (1 cMo, 2500)	Abundance Ratio: (7 Reference, 50000) / (1 cMo, 50000)	Abundance Ratio: (8 Empty, Empty) / (1 cMo, 2500)	Abundance Ratio: (8 Empty, Empty) / (1 cMo, 50000)	Abundance Ratio: (2 iMo, 50000) / (4 Tcell PB, 50000)	Abundance Ratio: (3 ncMo, 2500) / (4 Tcell PB, 2500)	Abundance Ratio: (6 Tcell Glioma, 50000) / (4 Tcell PB, 50000)	Abundance Ratio Adj. P-Value: (3 ncMo, 50000) / (1 cMo, 50000)	Abundance Ratio Adj. P-Value: (2 iMo, 2500) / (1 cMo, 2500)	Abundance Ratio Adj. P-Value: (2 iMo, 50000) / (1 cMo, 50000)	Abundance Ratio Adj. P-Value: (3 ncMo, 2500) / (1 cMo, 2500)	Abundance Ratio Adj. P-Value: (4 Tcell PB, 2500) / (1 cMo, 2500)	Abundance Ratio Adj. P-Value: (4 Tcell PB, 50000) / (1 cMo, 50000)	Abundance Ratio Adj. P-Value: (5 MAC, 2500) / (1 cMo, 2500)	Abundance Ratio Adj. P-Value: (5 MAC, 50000) / (1 cMo, 50000)	Abundance Ratio Adj. P-Value: (6 Tcell Glioma, 2500) / (1 cMo, 2500)	Abundance Ratio Adj. P-Value: (6 Tcell Glioma, 50000) / (1 cMo, 50000)	Abundance Ratio Adj. P-Value: (7 Reference, 2500) / (1 cMo, 2500)	Abundance Ratio Adj. P-Value: (7 Reference, 50000) / (1 cMo, 50000)	Abundance Ratio Adj. P-Value: (8 Empty, Empty) / (1 cMo, 2500)	Abundance Ratio Adj. P-Value: (8 Empty, Empty) / (1 cMo, 50000)	Abundance Ratio Adj. P-Value: (2 iMo, 50000) / (4 Tcell PB, 50000)	Abundance Ratio Adj. P-Value: (3 ncMo, 2500) / (4 Tcell PB, 2500)	Abundance Ratio Adj. P-Value: (6 Tcell Glioma, 50000) / (4 Tcell PB, 50000)	Abundances (Grouped): 1 cMo, 50000	Abundances (Grouped): 2 iMo, 2500	Abundances (Grouped): 2 iMo, 50000	Abundances (Grouped): 3 ncMo, 2500	Abundances (Grouped): 3 ncMo, 50000	Abundances (Grouped): 4 Tcell PB, 2500
YLYHGQTLETLGGK	1xTMTPro [K14]; 1xTMTPro [N-Term]	1.34221e-05	1	1	1	Q15582	0	2188.23
QHGPNVCAVQK	1xCarbamidomethyl [C7]; 1xTMTPro [K11]; 1xTMTPro [N-Term]	5.20064e-05	1	1	1	Q15582	0	1846.02	0.01	100	1.296	100	2.174	0.01	100	0.01		0.01	100	1.646	100	2.855	100	0.912	100	0.93		1		1											1				85.6	120.7	143.5	112.5
DGTPPIDAHTR	1xTMTPro [N-Term]	5.20064e-05	1	1	1	Q15582	0	1483.78				100		100		100	100	100	100	100	100			100	0.01	100																				228.1			373.4
DLLNNHILK	1xTMTPro [K9]; 1xTMTPro [N-Term]	9.27818e-05	1	1	5	Q15582	0	1688.04	0.443	1.149	1.74	0.954	1.942	0.464	2.066	1.677	1.455	1.787	2.005	0.723	1.423	0.01	0.01	0.462	4.181	0.971	1	1	1	1	1	1	1	1	1	1	1	1			1	1	1	70.3	276.3	67	308.3	80.8	73.7
ELANILK	1xTMTPro [K7]; 1xTMTPro [N-Term]	0.000539831	1	1	1	Q15582	0	1408.9				100		100		100	100	100	100	100	100			100	0.01	100																				76.3			577.1
QAGLGNHLSGSER	1xTMTPro [N-Term]	0.00154606	1	1	1	Q15582	0	1629.86
VLTDELK	1xTMTPro [K7]; 1xTMTPro [N-Term]	0.0017362	1	1	2	Q15582	0	1425.88	2.287	1.047	2.559	1.14	5.235	5.311	1.116	4.982	1.159	6.968	0.894	0.849	0.288	0.01	0.01	1.021	0.986	0.801	1		1			1						0.112617			1	1		347.6	389	396.2	795.8	363.8	807.3
O95394	Phosphoacetylglucosamine mutase OS=Homo sapiens (Human) OX=9606 GN=PGM3 PE=1 SV=1	15.074	6	4	4	4	542	59.8	6.25	36	4	0				100		100		100	100	100	100	100		0.01	1.446	0.81	0.952															1	1
Sequence	Modifications	Qvality q-value	# Protein Groups	# Proteins	# PSMs	Master Protein Accessions	# Missed Cleavages	Theo. MH+ [Da]	Abundance Ratio: (1 cMo, 50000) / (1 cMo, 2500)	Abundance Ratio: (3 ncMo, 50000) / (1 cMo, 50000)	Abundance Ratio: (2 iMo, 2500) / (1 cMo, 2500)	Abundance Ratio: (2 iMo, 50000) / (1 cMo, 50000)	Abundance Ratio: (3 ncMo, 2500) / (1 cMo, 2500)	Abundance Ratio: (4 Tcell PB, 2500) / (1 cMo, 2500)	Abundance Ratio: (4 Tcell PB, 50000) / (1 cMo, 50000)	Abundance Ratio: (5 MAC, 2500) / (1 cMo, 2500)	Abundance Ratio: (5 MAC, 50000) / (1 cMo, 50000)	Abundance Ratio: (6 Tcell Glioma, 2500) / (1 cMo, 2500)	Abundance Ratio: (6 Tcell Glioma, 50000) / (1 cMo, 50000)	Abundance Ratio: (7 Reference, 2500) / (1 cMo, 2500)	Abundance Ratio: (7 Reference, 50000) / (1 cMo, 50000)	Abundance Ratio: (8 Empty, Empty) / (1 cMo, 2500)	Abundance Ratio: (8 Empty, Empty) / (1 cMo, 50000)	Abundance Ratio: (2 iMo, 50000) / (4 Tcell PB, 50000)	Abundance Ratio: (3 ncMo, 2500) / (4 Tcell PB, 2500)	Abundance Ratio: (6 Tcell Glioma, 50000) / (4 Tcell PB, 50000)	Abundance Ratio Adj. P-Value: (3 ncMo, 50000) / (1 cMo, 50000)	Abundance Ratio Adj. P-Value: (2 iMo, 2500) / (1 cMo, 2500)	Abundance Ratio Adj. P-Value: (2 iMo, 50000) / (1 cMo, 50000)	Abundance Ratio Adj. P-Value: (3 ncMo, 2500) / (1 cMo, 2500)	Abundance Ratio Adj. P-Value: (4 Tcell PB, 2500) / (1 cMo, 2500)	Abundance Ratio Adj. P-Value: (4 Tcell PB, 50000) / (1 cMo, 50000)	Abundance Ratio Adj. P-Value: (5 MAC, 2500) / (1 cMo, 2500)	Abundance Ratio Adj. P-Value: (5 MAC, 50000) / (1 cMo, 50000)	Abundance Ratio Adj. P-Value: (6 Tcell Glioma, 2500) / (1 cMo, 2500)	Abundance Ratio Adj. P-Value: (6 Tcell Glioma, 50000) / (1 cMo, 50000)	Abundance Ratio Adj. P-Value: (7 Reference, 2500) / (1 cMo, 2500)	Abundance Ratio Adj. P-Value: (7 Reference, 50000) / (1 cMo, 50000)	Abundance Ratio Adj. P-Value: (8 Empty, Empty) / (1 cMo, 2500)	Abundance Ratio Adj. P-Value: (8 Empty, Empty) / (1 cMo, 50000)	Abundance Ratio Adj. P-Value: (2 iMo, 50000) / (4 Tcell PB, 50000)	Abundance Ratio Adj. P-Value: (3 ncMo, 2500) / (4 Tcell PB, 2500)	Abundance Ratio Adj. P-Value: (6 Tcell Glioma, 50000) / (4 Tcell PB, 50000)	Abundances (Grouped): 1 cMo, 50000	Abundances (Grouped): 2 iMo, 2500	Abundances (Grouped): 2 iMo, 50000	Abundances (Grouped): 3 ncMo, 2500	Abundances (Grouped): 3 ncMo, 50000	Abundances (Grouped): 4 Tcell PB, 2500
QASCSGDEYR	1xCarbamidomethyl [C4]; 1xTMTPro [N-Term]	1.34221e-05	1	1	1	O95394	0	1476.67				100		100		100	100	100	100	100	100			100	0.01	100																				136.6			74.4
VISTTDAER	1xTMTPro [N-Term]	0.000131834	1	1	1	O95394	0	1295.71				100		100		100	100	100	100	100	100			100	0.01	100																				114.7			53.7
VPVYCTK	1xCarbamidomethyl [C5]; 1xTMTPro [K7]; 1xTMTPro [N-Term]	0.00128029	1	1	1	O95394	0	1474.86				100		100		100	100	100	100	100	100			100	0.01	100																				40.5			78.4
ATIEGYYQK	1xTMTPro [K9]; 1xTMTPro [N-Term]	0.00214292	1	1	1	O95394	0	1680.95
Q8IWE2	Protein NOXP20 OS=Homo sapiens (Human) OX=9606 GN=FAM114A1 PE=1 SV=2	15.21	5	2	2	2	563	60.7	4.68	53	2	0				100		100		100	100	100	100	100		0.01	1.954	0.915	1.584															1	1
Sequence	Modifications	Qvality q-value	# Protein Groups	# Proteins	# PSMs	Master Protein Accessions	# Missed Cleavages	Theo. MH+ [Da]	Abundance Ratio: (1 cMo, 50000) / (1 cMo, 2500)	Abundance Ratio: (3 ncMo, 50000) / (1 cMo, 50000)	Abundance Ratio: (2 iMo, 2500) / (1 cMo, 2500)	Abundance Ratio: (2 iMo, 50000) / (1 cMo, 50000)	Abundance Ratio: (3 ncMo, 2500) / (1 cMo, 2500)	Abundance Ratio: (4 Tcell PB, 2500) / (1 cMo, 2500)	Abundance Ratio: (4 Tcell PB, 50000) / (1 cMo, 50000)	Abundance Ratio: (5 MAC, 2500) / (1 cMo, 2500)	Abundance Ratio: (5 MAC, 50000) / (1 cMo, 50000)	Abundance Ratio: (6 Tcell Glioma, 2500) / (1 cMo, 2500)	Abundance Ratio: (6 Tcell Glioma, 50000) / (1 cMo, 50000)	Abundance Ratio: (7 Reference, 2500) / (1 cMo, 2500)	Abundance Ratio: (7 Reference, 50000) / (1 cMo, 50000)	Abundance Ratio: (8 Empty, Empty) / (1 cMo, 2500)	Abundance Ratio: (8 Empty, Empty) / (1 cMo, 50000)	Abundance Ratio: (2 iMo, 50000) / (4 Tcell PB, 50000)	Abundance Ratio: (3 ncMo, 2500) / (4 Tcell PB, 2500)	Abundance Ratio: (6 Tcell Glioma, 50000) / (4 Tcell PB, 50000)	Abundance Ratio Adj. P-Value: (3 ncMo, 50000) / (1 cMo, 50000)	Abundance Ratio Adj. P-Value: (2 iMo, 2500) / (1 cMo, 2500)	Abundance Ratio Adj. P-Value: (2 iMo, 50000) / (1 cMo, 50000)	Abundance Ratio Adj. P-Value: (3 ncMo, 2500) / (1 cMo, 2500)	Abundance Ratio Adj. P-Value: (4 Tcell PB, 2500) / (1 cMo, 2500)	Abundance Ratio Adj. P-Value: (4 Tcell PB, 50000) / (1 cMo, 50000)	Abundance Ratio Adj. P-Value: (5 MAC, 2500) / (1 cMo, 2500)	Abundance Ratio Adj. P-Value: (5 MAC, 50000) / (1 cMo, 50000)	Abundance Ratio Adj. P-Value: (6 Tcell Glioma, 2500) / (1 cMo, 2500)	Abundance Ratio Adj. P-Value: (6 Tcell Glioma, 50000) / (1 cMo, 50000)	Abundance Ratio Adj. P-Value: (7 Reference, 2500) / (1 cMo, 2500)	Abundance Ratio Adj. P-Value: (7 Reference, 50000) / (1 cMo, 50000)	Abundance Ratio Adj. P-Value: (8 Empty, Empty) / (1 cMo, 2500)	Abundance Ratio Adj. P-Value: (8 Empty, Empty) / (1 cMo, 50000)	Abundance Ratio Adj. P-Value: (2 iMo, 50000) / (4 Tcell PB, 50000)	Abundance Ratio Adj. P-Value: (3 ncMo, 2500) / (4 Tcell PB, 2500)	Abundance Ratio Adj. P-Value: (6 Tcell Glioma, 50000) / (4 Tcell PB, 50000)	Abundances (Grouped): 1 cMo, 50000	Abundances (Grouped): 2 iMo, 2500	Abundances (Grouped): 2 iMo, 50000	Abundances (Grouped): 3 ncMo, 2500	Abundances (Grouped): 3 ncMo, 50000	Abundances (Grouped): 4 Tcell PB, 2500
SDDAGDTLATGDK	1xAcetyl [N-Term]; 1xTMTPro [K13]	1.34221e-05	1	1	1	Q8IWE2	0	1611.77				100		100		100	100	100	100	100	100			100	0.01	100																				815.2			1000.8
ELENEENQEEQGLEEK	1xTMTPro [K16]; 1xTMTPro [N-Term]	1.34221e-05	1	1	1	Q8IWE2	0	2555.26				100		100		100	100	100	100	100	100			100	0.01	100																				833.4			251.2
P49662	Caspase-4 OS=Homo sapiens (Human) OX=9606 GN=CASP4 PE=1 SV=1	36.522	19	5	11	5	377	43.2	6	110	5	0	0.941	1.502	1.526	0.925	1.419	1.076	1.38	0.895	0.735	0.865	0.822	0.571	0.997	1.207	0.773	0.895	0.964	1	1	1	1	1	1	1	1	1	1	1	1	1	1	1	1	1	124.9	117.6	190.6
Sequence	Modifications	Qvality q-value	# Protein Groups	# Proteins	# PSMs	Master Protein Accessions	# Missed Cleavages	Theo. MH+ [Da]	Abundance Ratio: (1 cMo, 50000) / (1 cMo, 2500)	Abundance Ratio: (3 ncMo, 50000) / (1 cMo, 50000)	Abundance Ratio: (2 iMo, 2500) / (1 cMo, 2500)	Abundance Ratio: (2 iMo, 50000) / (1 cMo, 50000)	Abundance Ratio: (3 ncMo, 2500) / (1 cMo, 2500)	Abundance Ratio: (4 Tcell PB, 2500) / (1 cMo, 2500)	Abundance Ratio: (4 Tcell PB, 50000) / (1 cMo, 50000)	Abundance Ratio: (5 MAC, 2500) / (1 cMo, 2500)	Abundance Ratio: (5 MAC, 50000) / (1 cMo, 50000)	Abundance Ratio: (6 Tcell Glioma, 2500) / (1 cMo, 2500)	Abundance Ratio: (6 Tcell Glioma, 50000) / (1 cMo, 50000)	Abundance Ratio: (7 Reference, 2500) / (1 cMo, 2500)	Abundance Ratio: (7 Reference, 50000) / (1 cMo, 50000)	Abundance Ratio: (8 Empty, Empty) / (1 cMo, 2500)	Abundance Ratio: (8 Empty, Empty) / (1 cMo, 50000)	Abundance Ratio: (2 iMo, 50000) / (4 Tcell PB, 50000)	Abundance Ratio: (3 ncMo, 2500) / (4 Tcell PB, 2500)	Abundance Ratio: (6 Tcell Glioma, 50000) / (4 Tcell PB, 50000)	Abundance Ratio Adj. P-Value: (3 ncMo, 50000) / (1 cMo, 50000)	Abundance Ratio Adj. P-Value: (2 iMo, 2500) / (1 cMo, 2500)	Abundance Ratio Adj. P-Value: (2 iMo, 50000) / (1 cMo, 50000)	Abundance Ratio Adj. P-Value: (3 ncMo, 2500) / (1 cMo, 2500)	Abundance Ratio Adj. P-Value: (4 Tcell PB, 2500) / (1 cMo, 2500)	Abundance Ratio Adj. P-Value: (4 Tcell PB, 50000) / (1 cMo, 50000)	Abundance Ratio Adj. P-Value: (5 MAC, 2500) / (1 cMo, 2500)	Abundance Ratio Adj. P-Value: (5 MAC, 50000) / (1 cMo, 50000)	Abundance Ratio Adj. P-Value: (6 Tcell Glioma, 2500) / (1 cMo, 2500)	Abundance Ratio Adj. P-Value: (6 Tcell Glioma, 50000) / (1 cMo, 50000)	Abundance Ratio Adj. P-Value: (7 Reference, 2500) / (1 cMo, 2500)	Abundance Ratio Adj. P-Value: (7 Reference, 50000) / (1 cMo, 50000)	Abundance Ratio Adj. P-Value: (8 Empty, Empty) / (1 cMo, 2500)	Abundance Ratio Adj. P-Value: (8 Empty, Empty) / (1 cMo, 50000)	Abundance Ratio Adj. P-Value: (2 iMo, 50000) / (4 Tcell PB, 50000)	Abundance Ratio Adj. P-Value: (3 ncMo, 2500) / (4 Tcell PB, 2500)	Abundance Ratio Adj. P-Value: (6 Tcell Glioma, 50000) / (4 Tcell PB, 50000)	Abundances (Grouped): 1 cMo, 50000	Abundances (Grouped): 2 iMo, 2500	Abundances (Grouped): 2 iMo, 50000	Abundances (Grouped): 3 ncMo, 2500	Abundances (Grouped): 3 ncMo, 50000	Abundances (Grouped): 4 Tcell PB, 2500
AHPNMEAGPPESGESTDALKLCPHEEFLR	1xCarbamidomethyl [C22]; 1xTMTPro [K20]; 1xTMTPro [N-Term]	1.34221e-05	1	1	1	P49662	1	3827.9	0.613	1.016	0.985	0.89	3.102	0.01	0.62	0.01	0.01	0.01	0.01	0.513	0.851	0.01	0.01	1.435	100	0.01	1	1		1		1												117.6	189	104.6	595.1	119.5
DSPASLEVASSQSSENLEEDAVYK	1xTMTPro [K24]; 1xTMTPro [N-Term]	1.34221e-05	1	1	5	P49662	0	3163.58	0.888	2.082	1.962	1.248	1.42	1.681	2.144	1.84	3.337	1.344	2.751	1.114	1.058	0.01	0.01	0.582	0.844	1.283	1	1	1	1	1	0.781542	1	0.004386	1	0.0977985	1	1			1	1	1	94.5	208.9	118	151.2	196.8	179
AEEIYPIKER	1xTMTPro [K8]; 1xTMTPro [N-Term]	0.00019969	1	1	1	P49662	1	1856.08				100		100		100	100	100	100	100	100			100	0.01	100																				177.6			105.9
LCPHEEFLR	1xCarbamidomethyl [C2]; 1xTMTPro [N-Term]	0.000409495	1	1	2	P49662	0	1504.79
DMESALR	1xTMTPro [N-Term]	0.00255366	1	1	2	P49662	0	1125.59
P56545	C-terminal-binding protein 2 OS=Homo sapiens (Human) OX=9606 GN=CTBP2 PE=1 SV=1	30.383	15	8	18	4	445	48.9	6.95	28	8	0	0.01	100	1.11	100	1.158	1.387	100	1.183	100	1.063	100	1.038	1.57	0.466	1.098	0.819	0.736			1		1	1		1		1		1	1	1	1	1	1	196.3		217.9
Sequence	Modifications	Qvality q-value	# Protein Groups	# Proteins	# PSMs	Master Protein Accessions	# Missed Cleavages	Theo. MH+ [Da]	Abundance Ratio: (1 cMo, 50000) / (1 cMo, 2500)	Abundance Ratio: (3 ncMo, 50000) / (1 cMo, 50000)	Abundance Ratio: (2 iMo, 2500) / (1 cMo, 2500)	Abundance Ratio: (2 iMo, 50000) / (1 cMo, 50000)	Abundance Ratio: (3 ncMo, 2500) / (1 cMo, 2500)	Abundance Ratio: (4 Tcell PB, 2500) / (1 cMo, 2500)	Abundance Ratio: (4 Tcell PB, 50000) / (1 cMo, 50000)	Abundance Ratio: (5 MAC, 2500) / (1 cMo, 2500)	Abundance Ratio: (5 MAC, 50000) / (1 cMo, 50000)	Abundance Ratio: (6 Tcell Glioma, 2500) / (1 cMo, 2500)	Abundance Ratio: (6 Tcell Glioma, 50000) / (1 cMo, 50000)	Abundance Ratio: (7 Reference, 2500) / (1 cMo, 2500)	Abundance Ratio: (7 Reference, 50000) / (1 cMo, 50000)	Abundance Ratio: (8 Empty, Empty) / (1 cMo, 2500)	Abundance Ratio: (8 Empty, Empty) / (1 cMo, 50000)	Abundance Ratio: (2 iMo, 50000) / (4 Tcell PB, 50000)	Abundance Ratio: (3 ncMo, 2500) / (4 Tcell PB, 2500)	Abundance Ratio: (6 Tcell Glioma, 50000) / (4 Tcell PB, 50000)	Abundance Ratio Adj. P-Value: (3 ncMo, 50000) / (1 cMo, 50000)	Abundance Ratio Adj. P-Value: (2 iMo, 2500) / (1 cMo, 2500)	Abundance Ratio Adj. P-Value: (2 iMo, 50000) / (1 cMo, 50000)	Abundance Ratio Adj. P-Value: (3 ncMo, 2500) / (1 cMo, 2500)	Abundance Ratio Adj. P-Value: (4 Tcell PB, 2500) / (1 cMo, 2500)	Abundance Ratio Adj. P-Value: (4 Tcell PB, 50000) / (1 cMo, 50000)	Abundance Ratio Adj. P-Value: (5 MAC, 2500) / (1 cMo, 2500)	Abundance Ratio Adj. P-Value: (5 MAC, 50000) / (1 cMo, 50000)	Abundance Ratio Adj. P-Value: (6 Tcell Glioma, 2500) / (1 cMo, 2500)	Abundance Ratio Adj. P-Value: (6 Tcell Glioma, 50000) / (1 cMo, 50000)	Abundance Ratio Adj. P-Value: (7 Reference, 2500) / (1 cMo, 2500)	Abundance Ratio Adj. P-Value: (7 Reference, 50000) / (1 cMo, 50000)	Abundance Ratio Adj. P-Value: (8 Empty, Empty) / (1 cMo, 2500)	Abundance Ratio Adj. P-Value: (8 Empty, Empty) / (1 cMo, 50000)	Abundance Ratio Adj. P-Value: (2 iMo, 50000) / (4 Tcell PB, 50000)	Abundance Ratio Adj. P-Value: (3 ncMo, 2500) / (4 Tcell PB, 2500)	Abundance Ratio Adj. P-Value: (6 Tcell Glioma, 50000) / (4 Tcell PB, 50000)	Abundances (Grouped): 1 cMo, 50000	Abundances (Grouped): 2 iMo, 2500	Abundances (Grouped): 2 iMo, 50000	Abundances (Grouped): 3 ncMo, 2500	Abundances (Grouped): 3 ncMo, 50000	Abundances (Grouped): 4 Tcell PB, 2500
VQSVEQIR	1xTMTPro [N-Term]	5.20064e-05	2	2	1	P56545; Q13363	0	1262.74	0.93	0.01	1.141	0.01	0.982	1.405	0.01	0.01	1.439	0.01	1.234	0.796	0.652	0.01	0.01		0.699	100		1		1	1			1		1						1		153.3	188		161.8		231.5
DLATVAFCDAQSTQEIHEK	1xCarbamidomethyl [C8]; 1xTMTPro [K19]; 1xTMTPro [N-Term]	5.20064e-05	1	1	1	P56545	0	2771.42				100		100		100	100	100	100	100	100			100	0.01	100																				174.5			313.8
ALAQALKEGR	1xTMTPro [K7]; 1xTMTPro [N-Term]	5.20064e-05	2	2	4	P56545; Q13363	1	1665.03	0.01	100	2.106	100	1.069	0.565	100	0.625	100	0.67	100	1.223	100	0.01		3.946	1.891	0.778		1		1	1		1		1		1				0.0206019	1	1		144.2	172	73.2	64.3	38.7
EAAATEIR	1xTMTPro [N-Term]	5.20064e-05	1	1	2	P56545	0	1164.65	0.01	100	0.343	100	0.92	0.353	100	0.448	100	0.379	100	0.198	100	0.01		0.708	2.607	1.138		0.498511		1	0.287403		0.453421		0.242283		0.0022096				1	1	1		284.2	220.7	762	897.4	292.3
EAAATEIRR	1xTMTPro [N-Term]	5.20064e-05	1	1	2	P56545	1	1320.76	0.01	100	2.357	100	1.615	2.143	100	1.698	100	1.452	100	1.535	100	0.01		3.183	0.754	1.346		1		1	1		1		1		1				1	1	1		189.9	294.9	130.1	220.5	172.6
EVASGAAR	1xTMTPro [N-Term]	0.000167227	2	2	6	P56545; Q13363	0	1064.6	0.31	1.976	0.546	0.839	0.384	0.301	1.255	0.238	1.375	0.173	1.24	0.263	0.651	0.01	0.01	0.669	1.278	0.988	1	1	1	1	0.589485	1	1	1	0.0791352	1	0.532361	1			1	1	1	153.6	270.6	129	190.5	303.7	149
ALAQALK	1xTMTPro [K7]; 1xTMTPro [N-Term]	0.00128029	2	2	1	P56545; Q13363	0	1322.87
HGDNREHPNEQ	1xTMTPro [N-Term]	0.00569374	1	1	1	P56545	1	1636.77
P06127	T-cell surface glycoprotein CD5 OS=Homo sapiens (Human) OX=9606 GN=CD5 PE=1 SV=2	45.197	18	8	15	8	495	54.5	8.21	56	8	0	0.01	100	0.435	100	0.105	2.802	100	0.724	100	0.592	100	0.715	1.436	0.363	0.136	2.721	0.325			1		1			1		1		1	1		1	1	1	862.3		375.1
Sequence	Modifications	Qvality q-value	# Protein Groups	# Proteins	# PSMs	Master Protein Accessions	# Missed Cleavages	Theo. MH+ [Da]	Abundance Ratio: (1 cMo, 50000) / (1 cMo, 2500)	Abundance Ratio: (3 ncMo, 50000) / (1 cMo, 50000)	Abundance Ratio: (2 iMo, 2500) / (1 cMo, 2500)	Abundance Ratio: (2 iMo, 50000) / (1 cMo, 50000)	Abundance Ratio: (3 ncMo, 2500) / (1 cMo, 2500)	Abundance Ratio: (4 Tcell PB, 2500) / (1 cMo, 2500)	Abundance Ratio: (4 Tcell PB, 50000) / (1 cMo, 50000)	Abundance Ratio: (5 MAC, 2500) / (1 cMo, 2500)	Abundance Ratio: (5 MAC, 50000) / (1 cMo, 50000)	Abundance Ratio: (6 Tcell Glioma, 2500) / (1 cMo, 2500)	Abundance Ratio: (6 Tcell Glioma, 50000) / (1 cMo, 50000)	Abundance Ratio: (7 Reference, 2500) / (1 cMo, 2500)	Abundance Ratio: (7 Reference, 50000) / (1 cMo, 50000)	Abundance Ratio: (8 Empty, Empty) / (1 cMo, 2500)	Abundance Ratio: (8 Empty, Empty) / (1 cMo, 50000)	Abundance Ratio: (2 iMo, 50000) / (4 Tcell PB, 50000)	Abundance Ratio: (3 ncMo, 2500) / (4 Tcell PB, 2500)	Abundance Ratio: (6 Tcell Glioma, 50000) / (4 Tcell PB, 50000)	Abundance Ratio Adj. P-Value: (3 ncMo, 50000) / (1 cMo, 50000)	Abundance Ratio Adj. P-Value: (2 iMo, 2500) / (1 cMo, 2500)	Abundance Ratio Adj. P-Value: (2 iMo, 50000) / (1 cMo, 50000)	Abundance Ratio Adj. P-Value: (3 ncMo, 2500) / (1 cMo, 2500)	Abundance Ratio Adj. P-Value: (4 Tcell PB, 2500) / (1 cMo, 2500)	Abundance Ratio Adj. P-Value: (4 Tcell PB, 50000) / (1 cMo, 50000)	Abundance Ratio Adj. P-Value: (5 MAC, 2500) / (1 cMo, 2500)	Abundance Ratio Adj. P-Value: (5 MAC, 50000) / (1 cMo, 50000)	Abundance Ratio Adj. P-Value: (6 Tcell Glioma, 2500) / (1 cMo, 2500)	Abundance Ratio Adj. P-Value: (6 Tcell Glioma, 50000) / (1 cMo, 50000)	Abundance Ratio Adj. P-Value: (7 Reference, 2500) / (1 cMo, 2500)	Abundance Ratio Adj. P-Value: (7 Reference, 50000) / (1 cMo, 50000)	Abundance Ratio Adj. P-Value: (8 Empty, Empty) / (1 cMo, 2500)	Abundance Ratio Adj. P-Value: (8 Empty, Empty) / (1 cMo, 50000)	Abundance Ratio Adj. P-Value: (2 iMo, 50000) / (4 Tcell PB, 50000)	Abundance Ratio Adj. P-Value: (3 ncMo, 2500) / (4 Tcell PB, 2500)	Abundance Ratio Adj. P-Value: (6 Tcell Glioma, 50000) / (4 Tcell PB, 50000)	Abundances (Grouped): 1 cMo, 50000	Abundances (Grouped): 2 iMo, 2500	Abundances (Grouped): 2 iMo, 50000	Abundances (Grouped): 3 ncMo, 2500	Abundances (Grouped): 3 ncMo, 50000	Abundances (Grouped): 4 Tcell PB, 2500
LVGGSSICEGTVEVR	1xCarbamidomethyl [C8]; 1xTMTPro [N-Term]	1.34221e-05	1	1	1	P06127	0	1866.99
SHAENPTASHVDNEYSQPPR	1xTMTPro [N-Term]	1.34221e-05	1	1	1	P06127	0	2540.21
EQQCGSVNSYR	1xCarbamidomethyl [C4]; 1xTMTPro [N-Term]	1.34221e-05	1	1	3	P06127	0	1631.78	0.01	100	0.435	100	0.105	0.01	100	0.01		0.01	100	0.125	100	0.01		0.306	100	1.046		1		1											1				375.1	268.3	90.6	130.1
CQGQLEVYLK	1xCarbamidomethyl [C1]; 1xTMTPro [K10]; 1xTMTPro [N-Term]	5.20064e-05	1	1	1	P06127	0	1846.04
AQDPGEPR	1xTMTPro [N-Term]	9.27818e-05	1	1	2	P06127	0	1173.62				100		100		100	100	100	100	100	100			100	0.01	100																				502.2			2416.1
HLPETEAGR	1xTMTPro [N-Term]	0.000269633	1	1	2	P06127	0	1313.71
NHTATVR	1xTMTPro [N-Term]	0.000699319	1	1	2	P06127	0	1102.63
GLFCPHQK	1xCarbamidomethyl [C4]; 1xTMTPro [K8]; 1xTMTPro [N-Term]	0.00125781	1	1	3	P06127	0	1594.9
Q8TF64	PDZ domain-containing protein GIPC3 OS=Homo sapiens (Human) OX=9606 GN=GIPC3 PE=1 SV=1	16.576	12	2	4	2	312	34	5.63	32	2	0	0.988	1.453	1.46	0.853	0.707	0.01	1.728	0.01	0.01	0.01	0.01	0.577	2.03	100			1.113	1	1	1				1											72.4	71.5	105.7
Sequence	Modifications	Qvality q-value	# Protein Groups	# Proteins	# PSMs	Master Protein Accessions	# Missed Cleavages	Theo. MH+ [Da]	Abundance Ratio: (1 cMo, 50000) / (1 cMo, 2500)	Abundance Ratio: (3 ncMo, 50000) / (1 cMo, 50000)	Abundance Ratio: (2 iMo, 2500) / (1 cMo, 2500)	Abundance Ratio: (2 iMo, 50000) / (1 cMo, 50000)	Abundance Ratio: (3 ncMo, 2500) / (1 cMo, 2500)	Abundance Ratio: (4 Tcell PB, 2500) / (1 cMo, 2500)	Abundance Ratio: (4 Tcell PB, 50000) / (1 cMo, 50000)	Abundance Ratio: (5 MAC, 2500) / (1 cMo, 2500)	Abundance Ratio: (5 MAC, 50000) / (1 cMo, 50000)	Abundance Ratio: (6 Tcell Glioma, 2500) / (1 cMo, 2500)	Abundance Ratio: (6 Tcell Glioma, 50000) / (1 cMo, 50000)	Abundance Ratio: (7 Reference, 2500) / (1 cMo, 2500)	Abundance Ratio: (7 Reference, 50000) / (1 cMo, 50000)	Abundance Ratio: (8 Empty, Empty) / (1 cMo, 2500)	Abundance Ratio: (8 Empty, Empty) / (1 cMo, 50000)	Abundance Ratio: (2 iMo, 50000) / (4 Tcell PB, 50000)	Abundance Ratio: (3 ncMo, 2500) / (4 Tcell PB, 2500)	Abundance Ratio: (6 Tcell Glioma, 50000) / (4 Tcell PB, 50000)	Abundance Ratio Adj. P-Value: (3 ncMo, 50000) / (1 cMo, 50000)	Abundance Ratio Adj. P-Value: (2 iMo, 2500) / (1 cMo, 2500)	Abundance Ratio Adj. P-Value: (2 iMo, 50000) / (1 cMo, 50000)	Abundance Ratio Adj. P-Value: (3 ncMo, 2500) / (1 cMo, 2500)	Abundance Ratio Adj. P-Value: (4 Tcell PB, 2500) / (1 cMo, 2500)	Abundance Ratio Adj. P-Value: (4 Tcell PB, 50000) / (1 cMo, 50000)	Abundance Ratio Adj. P-Value: (5 MAC, 2500) / (1 cMo, 2500)	Abundance Ratio Adj. P-Value: (5 MAC, 50000) / (1 cMo, 50000)	Abundance Ratio Adj. P-Value: (6 Tcell Glioma, 2500) / (1 cMo, 2500)	Abundance Ratio Adj. P-Value: (6 Tcell Glioma, 50000) / (1 cMo, 50000)	Abundance Ratio Adj. P-Value: (7 Reference, 2500) / (1 cMo, 2500)	Abundance Ratio Adj. P-Value: (7 Reference, 50000) / (1 cMo, 50000)	Abundance Ratio Adj. P-Value: (8 Empty, Empty) / (1 cMo, 2500)	Abundance Ratio Adj. P-Value: (8 Empty, Empty) / (1 cMo, 50000)	Abundance Ratio Adj. P-Value: (2 iMo, 50000) / (4 Tcell PB, 50000)	Abundance Ratio Adj. P-Value: (3 ncMo, 2500) / (4 Tcell PB, 2500)	Abundance Ratio Adj. P-Value: (6 Tcell Glioma, 50000) / (4 Tcell PB, 50000)	Abundances (Grouped): 1 cMo, 50000	Abundances (Grouped): 2 iMo, 2500	Abundances (Grouped): 2 iMo, 50000	Abundances (Grouped): 3 ncMo, 2500	Abundances (Grouped): 3 ncMo, 50000	Abundances (Grouped): 4 Tcell PB, 2500
ASAPPPAPSEPPAAPR	1xTMTPro [N-Term]	1.34221e-05	1	1	3	Q8TF64	0	1816.99	0.988	1.453	1.46	0.853	0.707	0.01	1.728	0.01	0.01	0.01	0.01	1.241	1.398	3.132	3.171	0.493	100	0.01	1	1				1												71.5	105.7	61	51.2	104
SGGAATVEEAPSEFEEEASR	1xTMTPro [N-Term]	0.0015142	1	1	1	Q8TF64	0	2357.11
O14744	Protein arginine N-methyltransferase 5 OS=Homo sapiens (Human) OX=9606 GN=PRMT5 PE=1 SV=4	22.401	8	5	9	5	637	72.6	6.29	59	5	0	0.475	0.897	0.582	1.206	0.515	0.545	0.901	0.522	1.023	0.81	1.232	0.985	0.828	0.785	0.932	0.723	1.213	1	1	1	1	1	1	1	1	1	1	1	1	1	1	1	1	1	166.9	79.4	97.2
Sequence	Modifications	Qvality q-value	# Protein Groups	# Proteins	# PSMs	Master Protein Accessions	# Missed Cleavages	Theo. MH+ [Da]	Abundance Ratio: (1 cMo, 50000) / (1 cMo, 2500)	Abundance Ratio: (3 ncMo, 50000) / (1 cMo, 50000)	Abundance Ratio: (2 iMo, 2500) / (1 cMo, 2500)	Abundance Ratio: (2 iMo, 50000) / (1 cMo, 50000)	Abundance Ratio: (3 ncMo, 2500) / (1 cMo, 2500)	Abundance Ratio: (4 Tcell PB, 2500) / (1 cMo, 2500)	Abundance Ratio: (4 Tcell PB, 50000) / (1 cMo, 50000)	Abundance Ratio: (5 MAC, 2500) / (1 cMo, 2500)	Abundance Ratio: (5 MAC, 50000) / (1 cMo, 50000)	Abundance Ratio: (6 Tcell Glioma, 2500) / (1 cMo, 2500)	Abundance Ratio: (6 Tcell Glioma, 50000) / (1 cMo, 50000)	Abundance Ratio: (7 Reference, 2500) / (1 cMo, 2500)	Abundance Ratio: (7 Reference, 50000) / (1 cMo, 50000)	Abundance Ratio: (8 Empty, Empty) / (1 cMo, 2500)	Abundance Ratio: (8 Empty, Empty) / (1 cMo, 50000)	Abundance Ratio: (2 iMo, 50000) / (4 Tcell PB, 50000)	Abundance Ratio: (3 ncMo, 2500) / (4 Tcell PB, 2500)	Abundance Ratio: (6 Tcell Glioma, 50000) / (4 Tcell PB, 50000)	Abundance Ratio Adj. P-Value: (3 ncMo, 50000) / (1 cMo, 50000)	Abundance Ratio Adj. P-Value: (2 iMo, 2500) / (1 cMo, 2500)	Abundance Ratio Adj. P-Value: (2 iMo, 50000) / (1 cMo, 50000)	Abundance Ratio Adj. P-Value: (3 ncMo, 2500) / (1 cMo, 2500)	Abundance Ratio Adj. P-Value: (4 Tcell PB, 2500) / (1 cMo, 2500)	Abundance Ratio Adj. P-Value: (4 Tcell PB, 50000) / (1 cMo, 50000)	Abundance Ratio Adj. P-Value: (5 MAC, 2500) / (1 cMo, 2500)	Abundance Ratio Adj. P-Value: (5 MAC, 50000) / (1 cMo, 50000)	Abundance Ratio Adj. P-Value: (6 Tcell Glioma, 2500) / (1 cMo, 2500)	Abundance Ratio Adj. P-Value: (6 Tcell Glioma, 50000) / (1 cMo, 50000)	Abundance Ratio Adj. P-Value: (7 Reference, 2500) / (1 cMo, 2500)	Abundance Ratio Adj. P-Value: (7 Reference, 50000) / (1 cMo, 50000)	Abundance Ratio Adj. P-Value: (8 Empty, Empty) / (1 cMo, 2500)	Abundance Ratio Adj. P-Value: (8 Empty, Empty) / (1 cMo, 50000)	Abundance Ratio Adj. P-Value: (2 iMo, 50000) / (4 Tcell PB, 50000)	Abundance Ratio Adj. P-Value: (3 ncMo, 2500) / (4 Tcell PB, 2500)	Abundance Ratio Adj. P-Value: (6 Tcell Glioma, 50000) / (4 Tcell PB, 50000)	Abundances (Grouped): 1 cMo, 50000	Abundances (Grouped): 2 iMo, 2500	Abundances (Grouped): 2 iMo, 50000	Abundances (Grouped): 3 ncMo, 2500	Abundances (Grouped): 3 ncMo, 50000	Abundances (Grouped): 4 Tcell PB, 2500
EKDRDPEAQFEMPYVVR	1xTMTPro [K2]; 1xTMTPro [N-Term]	1.34221e-05	1	1	1	O14744	2	2717.42	100	0.918		0.01		100	0.901	100	0.747	100	0.01	100	1.26		0.01	0.01	0.01	0.01	1					1												79.4				72.8	77.3
AAMAVGGAGGSR	1xAcetyl [N-Term]	1.34221e-05	1	1	2	O14744	0	1046.5
EFIQEPAK	1xTMTPro [K8]; 1xTMTPro [N-Term]	0.000237519	1	1	2	O14744	0	1569.91	0.01	100	0.477	100	0.737	0.887	100	0.648	100	0.924	100	0.49	100	0.01		1.096	0.831	1.18		1		1	1		1		1		1				1	1	1		88.9	146.2	137.4	107.4	165.3
SDLLLSGR	1xTMTPro [N-Term]	0.000505901	1	1	1	O14744	0	1164.69
NRPGPQTR	1xTMTPro [N-Term]	0.00136177	1	1	2	O14744	0	1229.7	0.01	100	0.727	100	0.183	0.579	100	0.44	100	0.648	100	0.344	100	3.22	100	2.485	0.317	1.566		1		1	1		1		1		1				1	1	1		102.5	52.2	25.9	23.5	81.6
AAMAVGGAGGSR	1xAcetyl [N-Term]; 1xOxidation [M3]	0.00375103	1	1	1	O14744	0	1062.5
Q9NPI6	mRNA-decapping enzyme 1A OS=Homo sapiens (Human) OX=9606 GN=DCP1A PE=1 SV=3	11.817	5	2	3	2	582	63.2	6.25	0	2	0	0.01	100	0.546	100	0.653	0.117	100	0.452	100	0.437	100	0.722	0.566	2.709	0.486	0.964	0.776			1		1	0.302263		1		1		1	1	1	1	1	1	335.8		183.3
Sequence	Modifications	Qvality q-value	# Protein Groups	# Proteins	# PSMs	Master Protein Accessions	# Missed Cleavages	Theo. MH+ [Da]	Abundance Ratio: (1 cMo, 50000) / (1 cMo, 2500)	Abundance Ratio: (3 ncMo, 50000) / (1 cMo, 50000)	Abundance Ratio: (2 iMo, 2500) / (1 cMo, 2500)	Abundance Ratio: (2 iMo, 50000) / (1 cMo, 50000)	Abundance Ratio: (3 ncMo, 2500) / (1 cMo, 2500)	Abundance Ratio: (4 Tcell PB, 2500) / (1 cMo, 2500)	Abundance Ratio: (4 Tcell PB, 50000) / (1 cMo, 50000)	Abundance Ratio: (5 MAC, 2500) / (1 cMo, 2500)	Abundance Ratio: (5 MAC, 50000) / (1 cMo, 50000)	Abundance Ratio: (6 Tcell Glioma, 2500) / (1 cMo, 2500)	Abundance Ratio: (6 Tcell Glioma, 50000) / (1 cMo, 50000)	Abundance Ratio: (7 Reference, 2500) / (1 cMo, 2500)	Abundance Ratio: (7 Reference, 50000) / (1 cMo, 50000)	Abundance Ratio: (8 Empty, Empty) / (1 cMo, 2500)	Abundance Ratio: (8 Empty, Empty) / (1 cMo, 50000)	Abundance Ratio: (2 iMo, 50000) / (4 Tcell PB, 50000)	Abundance Ratio: (3 ncMo, 2500) / (4 Tcell PB, 2500)	Abundance Ratio: (6 Tcell Glioma, 50000) / (4 Tcell PB, 50000)	Abundance Ratio Adj. P-Value: (3 ncMo, 50000) / (1 cMo, 50000)	Abundance Ratio Adj. P-Value: (2 iMo, 2500) / (1 cMo, 2500)	Abundance Ratio Adj. P-Value: (2 iMo, 50000) / (1 cMo, 50000)	Abundance Ratio Adj. P-Value: (3 ncMo, 2500) / (1 cMo, 2500)	Abundance Ratio Adj. P-Value: (4 Tcell PB, 2500) / (1 cMo, 2500)	Abundance Ratio Adj. P-Value: (4 Tcell PB, 50000) / (1 cMo, 50000)	Abundance Ratio Adj. P-Value: (5 MAC, 2500) / (1 cMo, 2500)	Abundance Ratio Adj. P-Value: (5 MAC, 50000) / (1 cMo, 50000)	Abundance Ratio Adj. P-Value: (6 Tcell Glioma, 2500) / (1 cMo, 2500)	Abundance Ratio Adj. P-Value: (6 Tcell Glioma, 50000) / (1 cMo, 50000)	Abundance Ratio Adj. P-Value: (7 Reference, 2500) / (1 cMo, 2500)	Abundance Ratio Adj. P-Value: (7 Reference, 50000) / (1 cMo, 50000)	Abundance Ratio Adj. P-Value: (8 Empty, Empty) / (1 cMo, 2500)	Abundance Ratio Adj. P-Value: (8 Empty, Empty) / (1 cMo, 50000)	Abundance Ratio Adj. P-Value: (2 iMo, 50000) / (4 Tcell PB, 50000)	Abundance Ratio Adj. P-Value: (3 ncMo, 2500) / (4 Tcell PB, 2500)	Abundance Ratio Adj. P-Value: (6 Tcell Glioma, 50000) / (4 Tcell PB, 50000)	Abundances (Grouped): 1 cMo, 50000	Abundances (Grouped): 2 iMo, 2500	Abundances (Grouped): 2 iMo, 50000	Abundances (Grouped): 3 ncMo, 2500	Abundances (Grouped): 3 ncMo, 50000	Abundances (Grouped): 4 Tcell PB, 2500
LMADVVEEETRR	1xTMTPro [N-Term]	1.34221e-05	1	1	2	Q9NPI6	1	1751.93	0.01	100	0.546	100	0.653	0.117	100	0.452	100	0.437	100	0.384	100	0.01		1.242	5.575	1.327		1		1	0.230965		1		1		1				1	1	1		183.3	132.4	219.3	124.1	39.3
LTPQHDQIQTQPLGK	1xTMTPro [K15]; 1xTMTPro [N-Term]	5.20064e-05	1	1	1	Q9NPI6	0	2312.32
Q9NX76	CKLF-like MARVEL transmembrane domain-containing protein 6 OS=Homo sapiens (Human) OX=9606 GN=CMTM6 PE=1 SV=1	25.755	16	2	20	2	183	20.4	5.29	260	2	0				100		100		100	100	100	100	100		0.01	0.988	1.12	0.966															1	1
Sequence	Modifications	Qvality q-value	# Protein Groups	# Proteins	# PSMs	Master Protein Accessions	# Missed Cleavages	Theo. MH+ [Da]	Abundance Ratio: (1 cMo, 50000) / (1 cMo, 2500)	Abundance Ratio: (3 ncMo, 50000) / (1 cMo, 50000)	Abundance Ratio: (2 iMo, 2500) / (1 cMo, 2500)	Abundance Ratio: (2 iMo, 50000) / (1 cMo, 50000)	Abundance Ratio: (3 ncMo, 2500) / (1 cMo, 2500)	Abundance Ratio: (4 Tcell PB, 2500) / (1 cMo, 2500)	Abundance Ratio: (4 Tcell PB, 50000) / (1 cMo, 50000)	Abundance Ratio: (5 MAC, 2500) / (1 cMo, 2500)	Abundance Ratio: (5 MAC, 50000) / (1 cMo, 50000)	Abundance Ratio: (6 Tcell Glioma, 2500) / (1 cMo, 2500)	Abundance Ratio: (6 Tcell Glioma, 50000) / (1 cMo, 50000)	Abundance Ratio: (7 Reference, 2500) / (1 cMo, 2500)	Abundance Ratio: (7 Reference, 50000) / (1 cMo, 50000)	Abundance Ratio: (8 Empty, Empty) / (1 cMo, 2500)	Abundance Ratio: (8 Empty, Empty) / (1 cMo, 50000)	Abundance Ratio: (2 iMo, 50000) / (4 Tcell PB, 50000)	Abundance Ratio: (3 ncMo, 2500) / (4 Tcell PB, 2500)	Abundance Ratio: (6 Tcell Glioma, 50000) / (4 Tcell PB, 50000)	Abundance Ratio Adj. P-Value: (3 ncMo, 50000) / (1 cMo, 50000)	Abundance Ratio Adj. P-Value: (2 iMo, 2500) / (1 cMo, 2500)	Abundance Ratio Adj. P-Value: (2 iMo, 50000) / (1 cMo, 50000)	Abundance Ratio Adj. P-Value: (3 ncMo, 2500) / (1 cMo, 2500)	Abundance Ratio Adj. P-Value: (4 Tcell PB, 2500) / (1 cMo, 2500)	Abundance Ratio Adj. P-Value: (4 Tcell PB, 50000) / (1 cMo, 50000)	Abundance Ratio Adj. P-Value: (5 MAC, 2500) / (1 cMo, 2500)	Abundance Ratio Adj. P-Value: (5 MAC, 50000) / (1 cMo, 50000)	Abundance Ratio Adj. P-Value: (6 Tcell Glioma, 2500) / (1 cMo, 2500)	Abundance Ratio Adj. P-Value: (6 Tcell Glioma, 50000) / (1 cMo, 50000)	Abundance Ratio Adj. P-Value: (7 Reference, 2500) / (1 cMo, 2500)	Abundance Ratio Adj. P-Value: (7 Reference, 50000) / (1 cMo, 50000)	Abundance Ratio Adj. P-Value: (8 Empty, Empty) / (1 cMo, 2500)	Abundance Ratio Adj. P-Value: (8 Empty, Empty) / (1 cMo, 50000)	Abundance Ratio Adj. P-Value: (2 iMo, 50000) / (4 Tcell PB, 50000)	Abundance Ratio Adj. P-Value: (3 ncMo, 2500) / (4 Tcell PB, 2500)	Abundance Ratio Adj. P-Value: (6 Tcell Glioma, 50000) / (4 Tcell PB, 50000)	Abundances (Grouped): 1 cMo, 50000	Abundances (Grouped): 2 iMo, 2500	Abundances (Grouped): 2 iMo, 50000	Abundances (Grouped): 3 ncMo, 2500	Abundances (Grouped): 3 ncMo, 50000	Abundances (Grouped): 4 Tcell PB, 2500
MENGAVYSPTTEEDPGPAR	1xAcetyl [N-Term]; 1xOxidation [M1]	1.34221e-05	1	1	6	Q9NX76	0	2078.9
MENGAVYSPTTEEDPGPAR	1xAcetyl [N-Term]	1.34221e-05	1	1	5	Q9NX76	0	2062.9
AEALTEPLNA	1xTMTPro [N-Term]	5.20064e-05	1	1	9	Q9NX76	0	1332.73				100		100		100	100	100	100	100	100			100	0.01	100																				102.5			79
P04350	Tubulin beta-4A chain OS=Homo sapiens (Human) OX=9606 GN=TUBB4A PE=1 SV=2	117.69	27	13	201	2	444	49.6	4.88	1376	13	1	0.371	1.191	0.516	2.221	0.557	0.773	1.534	0.823	1.795	0.777	2.334	1.595	0.793	0.736	0.809	1.114	1.079	1	1	1	1	1	1	1	1	1	1	1	1	1	1	1	1	1	95	35.2	49.1
Sequence	Modifications	Qvality q-value	# Protein Groups	# Proteins	# PSMs	Master Protein Accessions	# Missed Cleavages	Theo. MH+ [Da]	Abundance Ratio: (1 cMo, 50000) / (1 cMo, 2500)	Abundance Ratio: (3 ncMo, 50000) / (1 cMo, 50000)	Abundance Ratio: (2 iMo, 2500) / (1 cMo, 2500)	Abundance Ratio: (2 iMo, 50000) / (1 cMo, 50000)	Abundance Ratio: (3 ncMo, 2500) / (1 cMo, 2500)	Abundance Ratio: (4 Tcell PB, 2500) / (1 cMo, 2500)	Abundance Ratio: (4 Tcell PB, 50000) / (1 cMo, 50000)	Abundance Ratio: (5 MAC, 2500) / (1 cMo, 2500)	Abundance Ratio: (5 MAC, 50000) / (1 cMo, 50000)	Abundance Ratio: (6 Tcell Glioma, 2500) / (1 cMo, 2500)	Abundance Ratio: (6 Tcell Glioma, 50000) / (1 cMo, 50000)	Abundance Ratio: (7 Reference, 2500) / (1 cMo, 2500)	Abundance Ratio: (7 Reference, 50000) / (1 cMo, 50000)	Abundance Ratio: (8 Empty, Empty) / (1 cMo, 2500)	Abundance Ratio: (8 Empty, Empty) / (1 cMo, 50000)	Abundance Ratio: (2 iMo, 50000) / (4 Tcell PB, 50000)	Abundance Ratio: (3 ncMo, 2500) / (4 Tcell PB, 2500)	Abundance Ratio: (6 Tcell Glioma, 50000) / (4 Tcell PB, 50000)	Abundance Ratio Adj. P-Value: (3 ncMo, 50000) / (1 cMo, 50000)	Abundance Ratio Adj. P-Value: (2 iMo, 2500) / (1 cMo, 2500)	Abundance Ratio Adj. P-Value: (2 iMo, 50000) / (1 cMo, 50000)	Abundance Ratio Adj. P-Value: (3 ncMo, 2500) / (1 cMo, 2500)	Abundance Ratio Adj. P-Value: (4 Tcell PB, 2500) / (1 cMo, 2500)	Abundance Ratio Adj. P-Value: (4 Tcell PB, 50000) / (1 cMo, 50000)	Abundance Ratio Adj. P-Value: (5 MAC, 2500) / (1 cMo, 2500)	Abundance Ratio Adj. P-Value: (5 MAC, 50000) / (1 cMo, 50000)	Abundance Ratio Adj. P-Value: (6 Tcell Glioma, 2500) / (1 cMo, 2500)	Abundance Ratio Adj. P-Value: (6 Tcell Glioma, 50000) / (1 cMo, 50000)	Abundance Ratio Adj. P-Value: (7 Reference, 2500) / (1 cMo, 2500)	Abundance Ratio Adj. P-Value: (7 Reference, 50000) / (1 cMo, 50000)	Abundance Ratio Adj. P-Value: (8 Empty, Empty) / (1 cMo, 2500)	Abundance Ratio Adj. P-Value: (8 Empty, Empty) / (1 cMo, 50000)	Abundance Ratio Adj. P-Value: (2 iMo, 50000) / (4 Tcell PB, 50000)	Abundance Ratio Adj. P-Value: (3 ncMo, 2500) / (4 Tcell PB, 2500)	Abundance Ratio Adj. P-Value: (6 Tcell Glioma, 50000) / (4 Tcell PB, 50000)	Abundances (Grouped): 1 cMo, 50000	Abundances (Grouped): 2 iMo, 2500	Abundances (Grouped): 2 iMo, 50000	Abundances (Grouped): 3 ncMo, 2500	Abundances (Grouped): 3 ncMo, 50000	Abundances (Grouped): 4 Tcell PB, 2500
IMNTFSVVPSPK	1xOxidation [M2]; 1xTMTPro [K12]; 1xTMTPro [N-Term]	1.34221e-05	4	4	18	Q13509; P04350; P07437; P68371	0	1944.11	1.477	1.033	1.194	1.135	1.146	0.804	0.647	0.953	0.83	0.93	0.766	1.38	0.96	3.051	2.065	1.753	1.426	1.184	1	1	1	1	1	1	1	1	1	1	1	1			1	1	1	104.2	84.2	118.2	80.8	107.6	56.7
INVYYNEATGGNYVPR	1xTMTPro [N-Term]	1.34221e-05	1	1	1	P04350	0	2134.09				100		100		100	100	100	100	100	100			100	0.01	100																				96.3			139.9
EVDEQMLSVQSK	1xTMTPro [K12]; 1xTMTPro [N-Term]	1.34221e-05	1	1	5	P04350	0	2001.08	0.371	0.939	1.012	1.216	0.966	0.721	1.299	0.584	1.193	0.735	0.01	0.976	2.838	4.139	11.16	0.936	1.339	0.01	1	1		1	1	1	1		1		1	0.593375				1		35.2	96.2	42.9	91.8	33.1	68.5
AVLVDLEPGTMDSVR	1xOxidation [M11]; 1xTMTPro [N-Term]	1.34221e-05	2	3	20	P04350; P68371	0	1922.02	1.963	0.835	1.501	0.926	1.464	1.155	0.508	0.983	0.559	1.156	0.759	1.583	0.671	1.75	0.892	1.824	1.268	1.495	1	1	1	1	1	0.79908	1	1	1	1	0.667245	1			1	1	1	149	114	138	111.2	124.5	87.7
AVLVDLEPGTMDSVR	1xTMTPro [N-Term]	1.34221e-05	2	3	1	P04350; P68371	0	1906.03	1.717	0.01	0.932	0.01	1.45	1.383	0.01	0.01	0.643	0.01	0.578	1.359	0.698	0.01	0.01		1.049	100								1		1						1		143.4	77.8		121.1		115.4
NMMAACDPR	1xCarbamidomethyl [C6]; 1xOxidation [M]; 1xTMTPro [N-Term]	5.20064e-05	7	9	26	Q13885; Q13509; P04350; Q9BUF5; P07437; P68371; Q9BVA1	0	1385.63	2.582	0.815	1.886	0.817	1.308	1.337	0.888	1.693	0.918	1.19	0.933	1.681	0.6	0.705	0.273	0.92	0.978	1.051	1	1	1	1	1	1	1	1	1	1	1	1			1	1	1	166.8	121.8	136.3	84.5	136	86.4
ISEQFTAMFR	1xOxidation [M8]; 1xTMTPro [N-Term]	5.20064e-05	6	6	11	Q13885; Q13509; P04350; P07437; P68371; Q9BVA1	0	1549.8	2.801	0.927	1.069	0.887	0.944	1.699	0.719	1.566	1.544	1.823	1.117	2.427	0.571	0.01	0.01	1.234	0.556	1.554	1	1	1	1	1	1	1	1	1	1	1	1			1	1	1	175.1	66.8	155.4	59	162.4	106.2
TAVCDIPPR	1xCarbamidomethyl [C4]; 1xTMTPro [N-Term]	5.20064e-05	5	7	62	Q13885; P04350; P07437; P68371; Q9BVA1	0	1332.73	1.181	0.989	1.012	0.794	0.914	0.978	0.727	1.261	1.34	1.166	0.995	1.108	0.803	0.01	0.01	1.092	0.934	1.369	1	1	1	1	1	1	1	1	1	1	1	1			1	1	1	124.5	106.7	98.9	96.3	123.2	103.1
LAVNMVPFPR	1xOxidation [M5]; 1xTMTPro [N-Term]	5.20064e-05	8	10	9	Q13885; Q13509; Q9H4B7; P04350; Q9BUF5; P07437; P68371; Q9BVA1	0	1463.84	2.274	0.728	1.405	0.951	1.671	3.439	3.951	1.734	0.985	1.73	1.289	1.911	0.84	0.01	0.01	0.241	0.486	0.326	1	1	1	1	0.374519	0.0500843	1	1	1	1	1	1			0.0142942	1	1	119	73.5	113.1	87.5	86.7	180
FPGQLNADLR	1xTMTPro [N-Term]	5.20064e-05	8	10	16	Q13885; Q13509; Q9H4B7; P04350; Q9BUF5; P07437; P68371; Q9BVA1	0	1434.8	1.765	0.932	1.458	1.232	1.722	1.371	1.356	1.989	1.832	1.882	1.537	1.797	0.657	0.01	0.01	0.909	1.255	1.134	1	1	1	1	1	1	1	1	1	1	1	1			1	1	1	152.1	125.7	187.4	148.4	141.8	118.2
KLAVNMVPFPR	1xOxidation [M6]; 1xTMTPro [K1]; 1xTMTPro [N-Term]	9.27818e-05	8	10	2	Q13885; Q13509; Q9H4B7; P04350; Q9BUF5; P07437; P68371; Q9BVA1	1	1896.14
NMMAACDPR	1xCarbamidomethyl [C6]; 1xTMTPro [N-Term]	0.000167227	7	9	12	Q13885; Q13509; P04350; Q9BUF5; P07437; P68371; Q9BVA1	0	1369.63	1.719	0.635	0.503	1.076	0.686	0.837	0.57	0.659	0.743	0.527	0.634	1.53	0.906	0.01	0.01	1.889	0.819	1.114	1	1	1	1	1	1	1	1	1	1	1	1			1	1	1	110.4	32.3	118.7	44	70.1	53.7
NMMAACDPR	1xCarbamidomethyl [C6]; 2xOxidation [M2; M3]; 1xTMTPro [N-Term]	0.000567518	7	9	10	Q13885; Q13509; P04350; Q9BUF5; P07437; P68371; Q9BVA1	0	1401.62	1.015	0.719	3.517	1.778	4.098	1.331	0.432	2.114	3.062	1.839	3.213	0.893	0.622	1.036	1.021	4.112	3.079	7.429	1	1	1	1	1	1	1	1	1	1	1	1			1	1	1	160.8	556.9	286	648.9	115.6	210.8
IREEFPDR	1xTMTPro [N-Term]	0.00130881	2	2	2	P04350; Q9BUF5	1	1365.74	0.01	100	0.228	100	0.469	0.01	100	0.01		0.01	100	1.469	100	6.781	100	0.991	100	0.948		1		1											1				15.7	63	32.2	49.7
FPGQLNADLRK	1xTMTPro [K11]; 1xTMTPro [N-Term]	0.00214292	8	10	2	Q13885; Q13509; Q9H4B7; P04350; Q9BUF5; P07437; P68371; Q9BVA1	1	1867.1	6.622	0.778	0.518	0.01	0.01	2.037	0.39	2.755	0.3	4.241	0.243	7.484	0.56	0.01	0.01	0.01	0.01	0.624	1					1		1		1		1					1	178.6	14			139	55
GSQQYR	1xTMTPro [N-Term]	0.0091202	7	9	4	Q13885; Q13509; P04350; Q9BUF5; P07437; P68371; Q9BVA1	0	1042.56	4.101	0.485	4.389	0.01	3.048	1.781	0.31	3.244	0.981	0.723	0.759	3.989	1.094	0.01	0.01	0.01	1.711	2.446	1	1		1	1	1	1	1	1	1	1	1				1	1	91.4	97.8		67.9	44.3	39.7
Q8NDX1	PH and SEC7 domain-containing protein 4 OS=Homo sapiens (Human) OX=9606 GN=PSD4 PE=1 SV=2	11.953	3	3	7	3	1056	116.2	5.48	32	3	0	0.01	100	0.437	100	0.968	0.01	100	0.01		0.01	100	0.373	0.259	100		100	0.593			1		1							1	0.345389					1358.2		593.1
Sequence	Modifications	Qvality q-value	# Protein Groups	# Proteins	# PSMs	Master Protein Accessions	# Missed Cleavages	Theo. MH+ [Da]	Abundance Ratio: (1 cMo, 50000) / (1 cMo, 2500)	Abundance Ratio: (3 ncMo, 50000) / (1 cMo, 50000)	Abundance Ratio: (2 iMo, 2500) / (1 cMo, 2500)	Abundance Ratio: (2 iMo, 50000) / (1 cMo, 50000)	Abundance Ratio: (3 ncMo, 2500) / (1 cMo, 2500)	Abundance Ratio: (4 Tcell PB, 2500) / (1 cMo, 2500)	Abundance Ratio: (4 Tcell PB, 50000) / (1 cMo, 50000)	Abundance Ratio: (5 MAC, 2500) / (1 cMo, 2500)	Abundance Ratio: (5 MAC, 50000) / (1 cMo, 50000)	Abundance Ratio: (6 Tcell Glioma, 2500) / (1 cMo, 2500)	Abundance Ratio: (6 Tcell Glioma, 50000) / (1 cMo, 50000)	Abundance Ratio: (7 Reference, 2500) / (1 cMo, 2500)	Abundance Ratio: (7 Reference, 50000) / (1 cMo, 50000)	Abundance Ratio: (8 Empty, Empty) / (1 cMo, 2500)	Abundance Ratio: (8 Empty, Empty) / (1 cMo, 50000)	Abundance Ratio: (2 iMo, 50000) / (4 Tcell PB, 50000)	Abundance Ratio: (3 ncMo, 2500) / (4 Tcell PB, 2500)	Abundance Ratio: (6 Tcell Glioma, 50000) / (4 Tcell PB, 50000)	Abundance Ratio Adj. P-Value: (3 ncMo, 50000) / (1 cMo, 50000)	Abundance Ratio Adj. P-Value: (2 iMo, 2500) / (1 cMo, 2500)	Abundance Ratio Adj. P-Value: (2 iMo, 50000) / (1 cMo, 50000)	Abundance Ratio Adj. P-Value: (3 ncMo, 2500) / (1 cMo, 2500)	Abundance Ratio Adj. P-Value: (4 Tcell PB, 2500) / (1 cMo, 2500)	Abundance Ratio Adj. P-Value: (4 Tcell PB, 50000) / (1 cMo, 50000)	Abundance Ratio Adj. P-Value: (5 MAC, 2500) / (1 cMo, 2500)	Abundance Ratio Adj. P-Value: (5 MAC, 50000) / (1 cMo, 50000)	Abundance Ratio Adj. P-Value: (6 Tcell Glioma, 2500) / (1 cMo, 2500)	Abundance Ratio Adj. P-Value: (6 Tcell Glioma, 50000) / (1 cMo, 50000)	Abundance Ratio Adj. P-Value: (7 Reference, 2500) / (1 cMo, 2500)	Abundance Ratio Adj. P-Value: (7 Reference, 50000) / (1 cMo, 50000)	Abundance Ratio Adj. P-Value: (8 Empty, Empty) / (1 cMo, 2500)	Abundance Ratio Adj. P-Value: (8 Empty, Empty) / (1 cMo, 50000)	Abundance Ratio Adj. P-Value: (2 iMo, 50000) / (4 Tcell PB, 50000)	Abundance Ratio Adj. P-Value: (3 ncMo, 2500) / (4 Tcell PB, 2500)	Abundance Ratio Adj. P-Value: (6 Tcell Glioma, 50000) / (4 Tcell PB, 50000)	Abundances (Grouped): 1 cMo, 50000	Abundances (Grouped): 2 iMo, 2500	Abundances (Grouped): 2 iMo, 50000	Abundances (Grouped): 3 ncMo, 2500	Abundances (Grouped): 3 ncMo, 50000	Abundances (Grouped): 4 Tcell PB, 2500
SHENCLDAAADDLLDLQR	1xCarbamidomethyl [C5]; 1xTMTPro [N-Term]	1.34221e-05	1	1	1	Q8NDX1	0	2360.15	0.01	100	0.746	100	0.884	0.01	100	0.01		0.01	100	0.31	100	0.01		0.556	100	1.162		1		1											1				318.4	158.2	377.4	301.3
AQPSLPAGK	1xTMTPro [K9]; 1xTMTPro [N-Term]	0.000269633	1	1	1	Q8NDX1	0	1476.9
ELEEHR	1xTMTPro [N-Term]	0.00495828	1	1	5	Q8NDX1	0	1116.6	0.01	100	0.41	100	1.024	0.01	100	0.01		0.01	100	0.103	100	0.01		0.505	100	1.554		1		1											1				755.9	259.8	1887.6	362.1
Q7LDG7	RAS guanyl-releasing protein 2 OS=Homo sapiens (Human) OX=9606 GN=RASGRP2 PE=1 SV=1	44.998	16	9	29	9	609	69.2	7.8	64	9	0	0.697	1.003	1.217	0.801	0.901	0.639	0.806	0.21	0.176	0.21	0.273	0.459	0.776	0.88	0.583	0.908	1.263	1	1	1	1	1	1	1	1	1	0.577209	1	1	1	1	1	1	1	95.9	66.9	116.7
Sequence	Modifications	Qvality q-value	# Protein Groups	# Proteins	# PSMs	Master Protein Accessions	# Missed Cleavages	Theo. MH+ [Da]	Abundance Ratio: (1 cMo, 50000) / (1 cMo, 2500)	Abundance Ratio: (3 ncMo, 50000) / (1 cMo, 50000)	Abundance Ratio: (2 iMo, 2500) / (1 cMo, 2500)	Abundance Ratio: (2 iMo, 50000) / (1 cMo, 50000)	Abundance Ratio: (3 ncMo, 2500) / (1 cMo, 2500)	Abundance Ratio: (4 Tcell PB, 2500) / (1 cMo, 2500)	Abundance Ratio: (4 Tcell PB, 50000) / (1 cMo, 50000)	Abundance Ratio: (5 MAC, 2500) / (1 cMo, 2500)	Abundance Ratio: (5 MAC, 50000) / (1 cMo, 50000)	Abundance Ratio: (6 Tcell Glioma, 2500) / (1 cMo, 2500)	Abundance Ratio: (6 Tcell Glioma, 50000) / (1 cMo, 50000)	Abundance Ratio: (7 Reference, 2500) / (1 cMo, 2500)	Abundance Ratio: (7 Reference, 50000) / (1 cMo, 50000)	Abundance Ratio: (8 Empty, Empty) / (1 cMo, 2500)	Abundance Ratio: (8 Empty, Empty) / (1 cMo, 50000)	Abundance Ratio: (2 iMo, 50000) / (4 Tcell PB, 50000)	Abundance Ratio: (3 ncMo, 2500) / (4 Tcell PB, 2500)	Abundance Ratio: (6 Tcell Glioma, 50000) / (4 Tcell PB, 50000)	Abundance Ratio Adj. P-Value: (3 ncMo, 50000) / (1 cMo, 50000)	Abundance Ratio Adj. P-Value: (2 iMo, 2500) / (1 cMo, 2500)	Abundance Ratio Adj. P-Value: (2 iMo, 50000) / (1 cMo, 50000)	Abundance Ratio Adj. P-Value: (3 ncMo, 2500) / (1 cMo, 2500)	Abundance Ratio Adj. P-Value: (4 Tcell PB, 2500) / (1 cMo, 2500)	Abundance Ratio Adj. P-Value: (4 Tcell PB, 50000) / (1 cMo, 50000)	Abundance Ratio Adj. P-Value: (5 MAC, 2500) / (1 cMo, 2500)	Abundance Ratio Adj. P-Value: (5 MAC, 50000) / (1 cMo, 50000)	Abundance Ratio Adj. P-Value: (6 Tcell Glioma, 2500) / (1 cMo, 2500)	Abundance Ratio Adj. P-Value: (6 Tcell Glioma, 50000) / (1 cMo, 50000)	Abundance Ratio Adj. P-Value: (7 Reference, 2500) / (1 cMo, 2500)	Abundance Ratio Adj. P-Value: (7 Reference, 50000) / (1 cMo, 50000)	Abundance Ratio Adj. P-Value: (8 Empty, Empty) / (1 cMo, 2500)	Abundance Ratio Adj. P-Value: (8 Empty, Empty) / (1 cMo, 50000)	Abundance Ratio Adj. P-Value: (2 iMo, 50000) / (4 Tcell PB, 50000)	Abundance Ratio Adj. P-Value: (3 ncMo, 2500) / (4 Tcell PB, 2500)	Abundance Ratio Adj. P-Value: (6 Tcell Glioma, 50000) / (4 Tcell PB, 50000)	Abundances (Grouped): 1 cMo, 50000	Abundances (Grouped): 2 iMo, 2500	Abundances (Grouped): 2 iMo, 50000	Abundances (Grouped): 3 ncMo, 2500	Abundances (Grouped): 3 ncMo, 50000	Abundances (Grouped): 4 Tcell PB, 2500
LDQALVVEHIEK	1xTMTPro [K12]; 1xTMTPro [N-Term]	1.34221e-05	1	1	7	Q7LDG7	0	2002.18
NFDVDGDGHISQEEFQIIR	1xTMTPro [N-Term]	1.34221e-05	1	1	2	Q7LDG7	0	2523.24	0.01	100	12.695	100	5.589	0.01	100	0.01		0.01	100	3.812	100	14.696	100	1.056	100	0.73		0.754185		1											1				339.4	140.4	149.4	152
HSSLIDIDSVPTYK	1xTMTPro [K14]; 1xTMTPro [N-Term]	1.34221e-05	1	1	4	Q7LDG7	0	2183.22	1.466	0.647	0.881	0.752	0.867	1.242	0.47	0.874	0.624	0.619	0.349	1.387	1.001	2.262	1.543	1.599	0.698	0.742	1	1	1	1	1	1	1		1		1	1			1	1		99.9	60	75.1	59.1	64.7	84.7
ACGVNCHK	2xCarbamidomethyl [C2; C6]; 1xTMTPro [K8]; 1xTMTPro [N-Term]	5.20064e-05	1	1	7	Q7LDG7	0	1553.82	0.777	1.011	1.055	0.622	0.319	0.747	0.716	0.277	0.208	0.276	0.323	0.998	1.769	4.881	6.282	0.869	0.427	0.451	1	1	1	1	1	1	1	0.549157	0.164585	1	1	1			1	1	1	56.5	76.7	35.2	23.2	57.2	54.3
GCIEAFDDSGK	1xCarbamidomethyl [C2]; 1xTMTPro [K11]; 1xTMTPro [N-Term]	0.000167227	1	1	1	Q7LDG7	0	1806.92
DRLSVECR	1xCarbamidomethyl [C7]; 1xTMTPro [N-Term]	0.000699319	1	1	2	Q7LDG7	1	1338.71
AGTLDLDK	1xAcetyl [N-Term]; 1xTMTPro [K8]	0.00185158	1	1	4	Q7LDG7	0	1178.66	0.01	100	16.183	100	20.169	0.01	100	0.01		0.01	100	3.253	100	0.01		0.378	100	0.801		1		1											1				544.1	186.5	678.2	420.2
SSSVLGGR	1xTMTPro [N-Term]	0.00284553	1	1	1	Q7LDG7	0	1066.62	0.01	100	0.571	100	1.081	0.01	100	0.01		0.01	100	0.929	100	0.01		0.936	100	0.827		1		1											1				68.7	102.2	130	130.4
VRDPQLVR	1xTMTPro [N-Term]	0.00557984	1	1	1	Q7LDG7	1	1286.79	0.01	100	0.6	100	0.857	0.01	100	0.01		0.01	100	0.627	100	0.01		0.479	100	0.649		1		1											1				134.3	130.2	191.7	269.2
P55809	Succinyl-CoA:3-ketoacid coenzyme A transferase 1, mitochondrial OS=Homo sapiens (Human) OX=9606 GN=OXCT1 PE=1 SV=1	30.987	12	6	12	6	520	56.1	7.46	35	6	0	0.555	1.384	1.039	1.385	0.956	0.01	2.305	0.01	0.01	0.01	2.197	0.74	0.804	100		100	0.986	1	1	1	1	1		1					1	1				1	181.7	100.9	188.8
Sequence	Modifications	Qvality q-value	# Protein Groups	# Proteins	# PSMs	Master Protein Accessions	# Missed Cleavages	Theo. MH+ [Da]	Abundance Ratio: (1 cMo, 50000) / (1 cMo, 2500)	Abundance Ratio: (3 ncMo, 50000) / (1 cMo, 50000)	Abundance Ratio: (2 iMo, 2500) / (1 cMo, 2500)	Abundance Ratio: (2 iMo, 50000) / (1 cMo, 50000)	Abundance Ratio: (3 ncMo, 2500) / (1 cMo, 2500)	Abundance Ratio: (4 Tcell PB, 2500) / (1 cMo, 2500)	Abundance Ratio: (4 Tcell PB, 50000) / (1 cMo, 50000)	Abundance Ratio: (5 MAC, 2500) / (1 cMo, 2500)	Abundance Ratio: (5 MAC, 50000) / (1 cMo, 50000)	Abundance Ratio: (6 Tcell Glioma, 2500) / (1 cMo, 2500)	Abundance Ratio: (6 Tcell Glioma, 50000) / (1 cMo, 50000)	Abundance Ratio: (7 Reference, 2500) / (1 cMo, 2500)	Abundance Ratio: (7 Reference, 50000) / (1 cMo, 50000)	Abundance Ratio: (8 Empty, Empty) / (1 cMo, 2500)	Abundance Ratio: (8 Empty, Empty) / (1 cMo, 50000)	Abundance Ratio: (2 iMo, 50000) / (4 Tcell PB, 50000)	Abundance Ratio: (3 ncMo, 2500) / (4 Tcell PB, 2500)	Abundance Ratio: (6 Tcell Glioma, 50000) / (4 Tcell PB, 50000)	Abundance Ratio Adj. P-Value: (3 ncMo, 50000) / (1 cMo, 50000)	Abundance Ratio Adj. P-Value: (2 iMo, 2500) / (1 cMo, 2500)	Abundance Ratio Adj. P-Value: (2 iMo, 50000) / (1 cMo, 50000)	Abundance Ratio Adj. P-Value: (3 ncMo, 2500) / (1 cMo, 2500)	Abundance Ratio Adj. P-Value: (4 Tcell PB, 2500) / (1 cMo, 2500)	Abundance Ratio Adj. P-Value: (4 Tcell PB, 50000) / (1 cMo, 50000)	Abundance Ratio Adj. P-Value: (5 MAC, 2500) / (1 cMo, 2500)	Abundance Ratio Adj. P-Value: (5 MAC, 50000) / (1 cMo, 50000)	Abundance Ratio Adj. P-Value: (6 Tcell Glioma, 2500) / (1 cMo, 2500)	Abundance Ratio Adj. P-Value: (6 Tcell Glioma, 50000) / (1 cMo, 50000)	Abundance Ratio Adj. P-Value: (7 Reference, 2500) / (1 cMo, 2500)	Abundance Ratio Adj. P-Value: (7 Reference, 50000) / (1 cMo, 50000)	Abundance Ratio Adj. P-Value: (8 Empty, Empty) / (1 cMo, 2500)	Abundance Ratio Adj. P-Value: (8 Empty, Empty) / (1 cMo, 50000)	Abundance Ratio Adj. P-Value: (2 iMo, 50000) / (4 Tcell PB, 50000)	Abundance Ratio Adj. P-Value: (3 ncMo, 2500) / (4 Tcell PB, 2500)	Abundance Ratio Adj. P-Value: (6 Tcell Glioma, 50000) / (4 Tcell PB, 50000)	Abundances (Grouped): 1 cMo, 50000	Abundances (Grouped): 2 iMo, 2500	Abundances (Grouped): 2 iMo, 50000	Abundances (Grouped): 3 ncMo, 2500	Abundances (Grouped): 3 ncMo, 50000	Abundances (Grouped): 4 Tcell PB, 2500
MVSSYVGENAEFER	1xTMTPro [N-Term]	1.34221e-05	1	1	1	P55809	0	1921.93	1.312	1.341	2.456	0.913	2.534	0.01	1.804	0.01	0.01	0.01	0.01	1.441	0.991	0.01	0.01	0.506	100	0.01	1	1		1		1												100.9	188.8	92.1	194.8	135.3
QHEADADLINAGK	1xTMTPro [K13]; 1xTMTPro [N-Term]	1.34221e-05	1	1	4	P55809	0	1990.08	0.01	100	0.516	100	0.433	0.01	100	0.01		0.01	100	0.227	100	0.01		0.501	100	0.985		1		1											1				313.2	187.7	262.9	217.4
DGSVAIASKPR	1xTMTPro [K9]; 1xTMTPro [N-Term]	5.20064e-05	1	1	1	P55809	0	1709.02
STGCDFAVSPK	1xCarbamidomethyl [C4]; 1xTMTPro [K11]; 1xTMTPro [N-Term]	5.20064e-05	1	1	3	P55809	0	1776.94
CTLPLTGK	1xCarbamidomethyl [C1]; 1xTMTPro [K8]; 1xTMTPro [N-Term]	9.27818e-05	1	1	1	P55809	0	1497.9
EGDGEAK	1xTMTPro [K7]; 1xTMTPro [N-Term]	0.0022604	1	1	2	P55809	0	1313.72	0.01	100	1.102	100	1.761	0.01	100	0.01		0.01	100	0.97	100	0.01		0.545	100	0.565		1		1											1				69.9	115.8	111.7	77.3
Q9H0S4	Probable ATP-dependent RNA helicase DDX47 OS=Homo sapiens (Human) OX=9606 GN=DDX47 PE=1 SV=1	10.33	5	2	2	2	455	50.6	9.1	36	2	0				100		100		100	100	100	100	100		0.01	0.248	0.316	1.076															0.346011	0.957936
Sequence	Modifications	Qvality q-value	# Protein Groups	# Proteins	# PSMs	Master Protein Accessions	# Missed Cleavages	Theo. MH+ [Da]	Abundance Ratio: (1 cMo, 50000) / (1 cMo, 2500)	Abundance Ratio: (3 ncMo, 50000) / (1 cMo, 50000)	Abundance Ratio: (2 iMo, 2500) / (1 cMo, 2500)	Abundance Ratio: (2 iMo, 50000) / (1 cMo, 50000)	Abundance Ratio: (3 ncMo, 2500) / (1 cMo, 2500)	Abundance Ratio: (4 Tcell PB, 2500) / (1 cMo, 2500)	Abundance Ratio: (4 Tcell PB, 50000) / (1 cMo, 50000)	Abundance Ratio: (5 MAC, 2500) / (1 cMo, 2500)	Abundance Ratio: (5 MAC, 50000) / (1 cMo, 50000)	Abundance Ratio: (6 Tcell Glioma, 2500) / (1 cMo, 2500)	Abundance Ratio: (6 Tcell Glioma, 50000) / (1 cMo, 50000)	Abundance Ratio: (7 Reference, 2500) / (1 cMo, 2500)	Abundance Ratio: (7 Reference, 50000) / (1 cMo, 50000)	Abundance Ratio: (8 Empty, Empty) / (1 cMo, 2500)	Abundance Ratio: (8 Empty, Empty) / (1 cMo, 50000)	Abundance Ratio: (2 iMo, 50000) / (4 Tcell PB, 50000)	Abundance Ratio: (3 ncMo, 2500) / (4 Tcell PB, 2500)	Abundance Ratio: (6 Tcell Glioma, 50000) / (4 Tcell PB, 50000)	Abundance Ratio Adj. P-Value: (3 ncMo, 50000) / (1 cMo, 50000)	Abundance Ratio Adj. P-Value: (2 iMo, 2500) / (1 cMo, 2500)	Abundance Ratio Adj. P-Value: (2 iMo, 50000) / (1 cMo, 50000)	Abundance Ratio Adj. P-Value: (3 ncMo, 2500) / (1 cMo, 2500)	Abundance Ratio Adj. P-Value: (4 Tcell PB, 2500) / (1 cMo, 2500)	Abundance Ratio Adj. P-Value: (4 Tcell PB, 50000) / (1 cMo, 50000)	Abundance Ratio Adj. P-Value: (5 MAC, 2500) / (1 cMo, 2500)	Abundance Ratio Adj. P-Value: (5 MAC, 50000) / (1 cMo, 50000)	Abundance Ratio Adj. P-Value: (6 Tcell Glioma, 2500) / (1 cMo, 2500)	Abundance Ratio Adj. P-Value: (6 Tcell Glioma, 50000) / (1 cMo, 50000)	Abundance Ratio Adj. P-Value: (7 Reference, 2500) / (1 cMo, 2500)	Abundance Ratio Adj. P-Value: (7 Reference, 50000) / (1 cMo, 50000)	Abundance Ratio Adj. P-Value: (8 Empty, Empty) / (1 cMo, 2500)	Abundance Ratio Adj. P-Value: (8 Empty, Empty) / (1 cMo, 50000)	Abundance Ratio Adj. P-Value: (2 iMo, 50000) / (4 Tcell PB, 50000)	Abundance Ratio Adj. P-Value: (3 ncMo, 2500) / (4 Tcell PB, 2500)	Abundance Ratio Adj. P-Value: (6 Tcell Glioma, 50000) / (4 Tcell PB, 50000)	Abundances (Grouped): 1 cMo, 50000	Abundances (Grouped): 2 iMo, 2500	Abundances (Grouped): 2 iMo, 50000	Abundances (Grouped): 3 ncMo, 2500	Abundances (Grouped): 3 ncMo, 50000	Abundances (Grouped): 4 Tcell PB, 2500
SREDAGDNDDTEGAIGVR	1xTMTPro [N-Term]	1.34221e-05	1	1	1	Q9H0S4	1	2181.03				100		100		100	100	100	100	100	100			100	0.01	100																				198.5			312.5
IEHLIGK	1xTMTPro [K7]; 1xTMTPro [N-Term]	0.0034264	1	1	1	Q9H0S4	0	1417.9
Q8IVD9	NudC domain-containing protein 3 OS=Homo sapiens (Human) OX=9606 GN=NUDCD3 PE=1 SV=3	69.189	12	3	10	3	361	40.8	5.25	108	3	0	0.403	1.195	0.723	1.216	1.102	1.083	1.814	0.446	1.951	0.28	1.437	0.677	0.436	0.674	1.762	2.065	1.001	1	1	1	1	1	1	1	1	1	1	1	1	1	1	1	1	1	239	96.2	172.7
Sequence	Modifications	Qvality q-value	# Protein Groups	# Proteins	# PSMs	Master Protein Accessions	# Missed Cleavages	Theo. MH+ [Da]	Abundance Ratio: (1 cMo, 50000) / (1 cMo, 2500)	Abundance Ratio: (3 ncMo, 50000) / (1 cMo, 50000)	Abundance Ratio: (2 iMo, 2500) / (1 cMo, 2500)	Abundance Ratio: (2 iMo, 50000) / (1 cMo, 50000)	Abundance Ratio: (3 ncMo, 2500) / (1 cMo, 2500)	Abundance Ratio: (4 Tcell PB, 2500) / (1 cMo, 2500)	Abundance Ratio: (4 Tcell PB, 50000) / (1 cMo, 50000)	Abundance Ratio: (5 MAC, 2500) / (1 cMo, 2500)	Abundance Ratio: (5 MAC, 50000) / (1 cMo, 50000)	Abundance Ratio: (6 Tcell Glioma, 2500) / (1 cMo, 2500)	Abundance Ratio: (6 Tcell Glioma, 50000) / (1 cMo, 50000)	Abundance Ratio: (7 Reference, 2500) / (1 cMo, 2500)	Abundance Ratio: (7 Reference, 50000) / (1 cMo, 50000)	Abundance Ratio: (8 Empty, Empty) / (1 cMo, 2500)	Abundance Ratio: (8 Empty, Empty) / (1 cMo, 50000)	Abundance Ratio: (2 iMo, 50000) / (4 Tcell PB, 50000)	Abundance Ratio: (3 ncMo, 2500) / (4 Tcell PB, 2500)	Abundance Ratio: (6 Tcell Glioma, 50000) / (4 Tcell PB, 50000)	Abundance Ratio Adj. P-Value: (3 ncMo, 50000) / (1 cMo, 50000)	Abundance Ratio Adj. P-Value: (2 iMo, 2500) / (1 cMo, 2500)	Abundance Ratio Adj. P-Value: (2 iMo, 50000) / (1 cMo, 50000)	Abundance Ratio Adj. P-Value: (3 ncMo, 2500) / (1 cMo, 2500)	Abundance Ratio Adj. P-Value: (4 Tcell PB, 2500) / (1 cMo, 2500)	Abundance Ratio Adj. P-Value: (4 Tcell PB, 50000) / (1 cMo, 50000)	Abundance Ratio Adj. P-Value: (5 MAC, 2500) / (1 cMo, 2500)	Abundance Ratio Adj. P-Value: (5 MAC, 50000) / (1 cMo, 50000)	Abundance Ratio Adj. P-Value: (6 Tcell Glioma, 2500) / (1 cMo, 2500)	Abundance Ratio Adj. P-Value: (6 Tcell Glioma, 50000) / (1 cMo, 50000)	Abundance Ratio Adj. P-Value: (7 Reference, 2500) / (1 cMo, 2500)	Abundance Ratio Adj. P-Value: (7 Reference, 50000) / (1 cMo, 50000)	Abundance Ratio Adj. P-Value: (8 Empty, Empty) / (1 cMo, 2500)	Abundance Ratio Adj. P-Value: (8 Empty, Empty) / (1 cMo, 50000)	Abundance Ratio Adj. P-Value: (2 iMo, 50000) / (4 Tcell PB, 50000)	Abundance Ratio Adj. P-Value: (3 ncMo, 2500) / (4 Tcell PB, 2500)	Abundance Ratio Adj. P-Value: (6 Tcell Glioma, 50000) / (4 Tcell PB, 50000)	Abundances (Grouped): 1 cMo, 50000	Abundances (Grouped): 2 iMo, 2500	Abundances (Grouped): 2 iMo, 50000	Abundances (Grouped): 3 ncMo, 2500	Abundances (Grouped): 3 ncMo, 50000	Abundances (Grouped): 4 Tcell PB, 2500
SMATVDEEEQAVLDR	1xTMTPro [N-Term]	1.34221e-05	1	1	4	Q8IVD9	0	1996.98	0.01	100	1.102	100	0.566	0.177	100	0.268	100	0.193	100	0.306	100	0.01		0.663	3.201	1.082															1		1		290.2	84.7	149	129.1	46.5
EMAHGSQEAEAPGAVAGAAEVPREPPILPR	1xOxidation [M2]; 1xTMTPro [N-Term]	1.34221e-05	1	1	1	Q8IVD9	1	3357.72	100	0.819		0.01		100	1.73	100	0.788	100	0.01	100	0.704		0.01	0.01	0.01	0.01	1					0.494222												142				116.3	364.6
EMAHGSQEAEAPGAVAGAAEVPREPPILPR	1xTMTPro [N-Term]	1.34221e-05	1	1	2	Q8IVD9	1	3341.72	0.829	1.097	1.596	1.324	1.892	1.873	1.337	1.842	0.873	2.385	0.01	0.905	1.132	0.01	0.01	0.99	1.01	0.01	1					1						1				1		88.4	170	117	201.5	96.9	199.5
EMAHGSQEAEAPGAVAGAAEVPR	1xOxidation [M2]; 1xTMTPro [N-Term]	1.34221e-05	1	1	1	Q8IVD9	0	2555.25	0.01	100	0.375	100	1.096	0.01	100	0.01		0.01	100	0.431	100	0.01		0.818	100	1.386		1		1											1				113.7	175.7	331.8	213.7
EMAHGSQEAEAPGAVAGAAEVPR	1xTMTPro [N-Term]	1.34221e-05	1	1	1	Q8IVD9	0	2539.25
SMATVDEEEQAVLDR	1xOxidation [M2]; 1xTMTPro [N-Term]	5.20064e-05	1	1	1	Q8IVD9	0	2012.98
P11117	Lysosomal acid phosphatase OS=Homo sapiens (Human) OX=9606 GN=ACP2 PE=1 SV=3	12.529	10	4	5	4	423	48.3	6.74	22	4	0	100	0.854		0.689		100	0.984	100	2.185	100	1.715	100	100	0.338	0.836	0.662	0.859		1		1			1		1		1			0.285024	1	1	1		119.3
Sequence	Modifications	Qvality q-value	# Protein Groups	# Proteins	# PSMs	Master Protein Accessions	# Missed Cleavages	Theo. MH+ [Da]	Abundance Ratio: (1 cMo, 50000) / (1 cMo, 2500)	Abundance Ratio: (3 ncMo, 50000) / (1 cMo, 50000)	Abundance Ratio: (2 iMo, 2500) / (1 cMo, 2500)	Abundance Ratio: (2 iMo, 50000) / (1 cMo, 50000)	Abundance Ratio: (3 ncMo, 2500) / (1 cMo, 2500)	Abundance Ratio: (4 Tcell PB, 2500) / (1 cMo, 2500)	Abundance Ratio: (4 Tcell PB, 50000) / (1 cMo, 50000)	Abundance Ratio: (5 MAC, 2500) / (1 cMo, 2500)	Abundance Ratio: (5 MAC, 50000) / (1 cMo, 50000)	Abundance Ratio: (6 Tcell Glioma, 2500) / (1 cMo, 2500)	Abundance Ratio: (6 Tcell Glioma, 50000) / (1 cMo, 50000)	Abundance Ratio: (7 Reference, 2500) / (1 cMo, 2500)	Abundance Ratio: (7 Reference, 50000) / (1 cMo, 50000)	Abundance Ratio: (8 Empty, Empty) / (1 cMo, 2500)	Abundance Ratio: (8 Empty, Empty) / (1 cMo, 50000)	Abundance Ratio: (2 iMo, 50000) / (4 Tcell PB, 50000)	Abundance Ratio: (3 ncMo, 2500) / (4 Tcell PB, 2500)	Abundance Ratio: (6 Tcell Glioma, 50000) / (4 Tcell PB, 50000)	Abundance Ratio Adj. P-Value: (3 ncMo, 50000) / (1 cMo, 50000)	Abundance Ratio Adj. P-Value: (2 iMo, 2500) / (1 cMo, 2500)	Abundance Ratio Adj. P-Value: (2 iMo, 50000) / (1 cMo, 50000)	Abundance Ratio Adj. P-Value: (3 ncMo, 2500) / (1 cMo, 2500)	Abundance Ratio Adj. P-Value: (4 Tcell PB, 2500) / (1 cMo, 2500)	Abundance Ratio Adj. P-Value: (4 Tcell PB, 50000) / (1 cMo, 50000)	Abundance Ratio Adj. P-Value: (5 MAC, 2500) / (1 cMo, 2500)	Abundance Ratio Adj. P-Value: (5 MAC, 50000) / (1 cMo, 50000)	Abundance Ratio Adj. P-Value: (6 Tcell Glioma, 2500) / (1 cMo, 2500)	Abundance Ratio Adj. P-Value: (6 Tcell Glioma, 50000) / (1 cMo, 50000)	Abundance Ratio Adj. P-Value: (7 Reference, 2500) / (1 cMo, 2500)	Abundance Ratio Adj. P-Value: (7 Reference, 50000) / (1 cMo, 50000)	Abundance Ratio Adj. P-Value: (8 Empty, Empty) / (1 cMo, 2500)	Abundance Ratio Adj. P-Value: (8 Empty, Empty) / (1 cMo, 50000)	Abundance Ratio Adj. P-Value: (2 iMo, 50000) / (4 Tcell PB, 50000)	Abundance Ratio Adj. P-Value: (3 ncMo, 2500) / (4 Tcell PB, 2500)	Abundance Ratio Adj. P-Value: (6 Tcell Glioma, 50000) / (4 Tcell PB, 50000)	Abundances (Grouped): 1 cMo, 50000	Abundances (Grouped): 2 iMo, 2500	Abundances (Grouped): 2 iMo, 50000	Abundances (Grouped): 3 ncMo, 2500	Abundances (Grouped): 3 ncMo, 50000	Abundances (Grouped): 4 Tcell PB, 2500
QTPEYQNESSR	1xTMTPro [N-Term]	5.20064e-05	1	1	1	P11117	0	1642.8				100		100		100	100	100	100	100	100			100	0.01	100																				65			493.4
EGMLQHWELGQALR	1xTMTPro [N-Term]	5.20064e-05	1	1	1	P11117	0	1972.04	100	0.869		0.01		100	0.889	100	0.736	100	0.01	100	0.971		0.01	0.01	0.01	0.01	1					1												103				89.5	196.4
HVADGEDHA	1xTMTPro [N-Term]	0.0015142	1	1	1	P11117	0	1254.6				100		100		100	100	100	100	100	100			100	0.01	100																				352.1			433.8
LTEPVVPK	1xTMTPro [K8]; 1xTMTPro [N-Term]	0.0039263	1	1	2	P11117	0	1490.94	100	0.844		1.028		100	1.05	100	2.154	100	1.384	100	0.746		0.01	0.979	0.01	1.318	1					1		0.0109511		1		1					1	134.1		137.8		113.1	357.3
Q9NWQ8	Phosphoprotein associated with glycosphingolipid-enriched microdomains 1 OS=Homo sapiens (Human) OX=9606 GN=PAG1 PE=1 SV=2	3.332	4	2	3	2	432	47	4.65	0	2	0	100	2.668		0.01		100	1.237	100	1.313	100	0.01		100	1.079	1.29	0.01	1.327		0.279013					1							1					149.8
Sequence	Modifications	Qvality q-value	# Protein Groups	# Proteins	# PSMs	Master Protein Accessions	# Missed Cleavages	Theo. MH+ [Da]	Abundance Ratio: (1 cMo, 50000) / (1 cMo, 2500)	Abundance Ratio: (3 ncMo, 50000) / (1 cMo, 50000)	Abundance Ratio: (2 iMo, 2500) / (1 cMo, 2500)	Abundance Ratio: (2 iMo, 50000) / (1 cMo, 50000)	Abundance Ratio: (3 ncMo, 2500) / (1 cMo, 2500)	Abundance Ratio: (4 Tcell PB, 2500) / (1 cMo, 2500)	Abundance Ratio: (4 Tcell PB, 50000) / (1 cMo, 50000)	Abundance Ratio: (5 MAC, 2500) / (1 cMo, 2500)	Abundance Ratio: (5 MAC, 50000) / (1 cMo, 50000)	Abundance Ratio: (6 Tcell Glioma, 2500) / (1 cMo, 2500)	Abundance Ratio: (6 Tcell Glioma, 50000) / (1 cMo, 50000)	Abundance Ratio: (7 Reference, 2500) / (1 cMo, 2500)	Abundance Ratio: (7 Reference, 50000) / (1 cMo, 50000)	Abundance Ratio: (8 Empty, Empty) / (1 cMo, 2500)	Abundance Ratio: (8 Empty, Empty) / (1 cMo, 50000)	Abundance Ratio: (2 iMo, 50000) / (4 Tcell PB, 50000)	Abundance Ratio: (3 ncMo, 2500) / (4 Tcell PB, 2500)	Abundance Ratio: (6 Tcell Glioma, 50000) / (4 Tcell PB, 50000)	Abundance Ratio Adj. P-Value: (3 ncMo, 50000) / (1 cMo, 50000)	Abundance Ratio Adj. P-Value: (2 iMo, 2500) / (1 cMo, 2500)	Abundance Ratio Adj. P-Value: (2 iMo, 50000) / (1 cMo, 50000)	Abundance Ratio Adj. P-Value: (3 ncMo, 2500) / (1 cMo, 2500)	Abundance Ratio Adj. P-Value: (4 Tcell PB, 2500) / (1 cMo, 2500)	Abundance Ratio Adj. P-Value: (4 Tcell PB, 50000) / (1 cMo, 50000)	Abundance Ratio Adj. P-Value: (5 MAC, 2500) / (1 cMo, 2500)	Abundance Ratio Adj. P-Value: (5 MAC, 50000) / (1 cMo, 50000)	Abundance Ratio Adj. P-Value: (6 Tcell Glioma, 2500) / (1 cMo, 2500)	Abundance Ratio Adj. P-Value: (6 Tcell Glioma, 50000) / (1 cMo, 50000)	Abundance Ratio Adj. P-Value: (7 Reference, 2500) / (1 cMo, 2500)	Abundance Ratio Adj. P-Value: (7 Reference, 50000) / (1 cMo, 50000)	Abundance Ratio Adj. P-Value: (8 Empty, Empty) / (1 cMo, 2500)	Abundance Ratio Adj. P-Value: (8 Empty, Empty) / (1 cMo, 50000)	Abundance Ratio Adj. P-Value: (2 iMo, 50000) / (4 Tcell PB, 50000)	Abundance Ratio Adj. P-Value: (3 ncMo, 2500) / (4 Tcell PB, 2500)	Abundance Ratio Adj. P-Value: (6 Tcell Glioma, 50000) / (4 Tcell PB, 50000)	Abundances (Grouped): 1 cMo, 50000	Abundances (Grouped): 2 iMo, 2500	Abundances (Grouped): 2 iMo, 50000	Abundances (Grouped): 3 ncMo, 2500	Abundances (Grouped): 3 ncMo, 50000	Abundances (Grouped): 4 Tcell PB, 2500
ELPGPQTEGK	1xTMTPro [K10]; 1xTMTPro [N-Term]	0.00139441	1	1	1	Q9NWQ8	0	1663.95
STSASK	1xTMTPro [K6]; 1xTMTPro [N-Term]	0.00871459	1	1	2	Q9NWQ8	0	1188.71	100	2.668		0.01		100	1.237	100	1.313	100	0.01	100	0.668		0.01	0.01	0.01	0.01	0.416601					1												149.8				399.5	171.7
Q9NSC5	Homer protein homolog 3 OS=Homo sapiens (Human) OX=9606 GN=HOMER3 PE=1 SV=2	13.415	10	3	4	3	361	39.8	5.45	0	3	0	0.806	0.526	0.73	1.514	0.747	2.557	0.351	1.7	1.497	1.505	1.981	1.672	0.567	0.111	0.709	1.06	0.874	1	1	1	1	1	1	1	1	1	1	1	1	1	0.0698168	1	1	1	205.8	165.8	150.2
Sequence	Modifications	Qvality q-value	# Protein Groups	# Proteins	# PSMs	Master Protein Accessions	# Missed Cleavages	Theo. MH+ [Da]	Abundance Ratio: (1 cMo, 50000) / (1 cMo, 2500)	Abundance Ratio: (3 ncMo, 50000) / (1 cMo, 50000)	Abundance Ratio: (2 iMo, 2500) / (1 cMo, 2500)	Abundance Ratio: (2 iMo, 50000) / (1 cMo, 50000)	Abundance Ratio: (3 ncMo, 2500) / (1 cMo, 2500)	Abundance Ratio: (4 Tcell PB, 2500) / (1 cMo, 2500)	Abundance Ratio: (4 Tcell PB, 50000) / (1 cMo, 50000)	Abundance Ratio: (5 MAC, 2500) / (1 cMo, 2500)	Abundance Ratio: (5 MAC, 50000) / (1 cMo, 50000)	Abundance Ratio: (6 Tcell Glioma, 2500) / (1 cMo, 2500)	Abundance Ratio: (6 Tcell Glioma, 50000) / (1 cMo, 50000)	Abundance Ratio: (7 Reference, 2500) / (1 cMo, 2500)	Abundance Ratio: (7 Reference, 50000) / (1 cMo, 50000)	Abundance Ratio: (8 Empty, Empty) / (1 cMo, 2500)	Abundance Ratio: (8 Empty, Empty) / (1 cMo, 50000)	Abundance Ratio: (2 iMo, 50000) / (4 Tcell PB, 50000)	Abundance Ratio: (3 ncMo, 2500) / (4 Tcell PB, 2500)	Abundance Ratio: (6 Tcell Glioma, 50000) / (4 Tcell PB, 50000)	Abundance Ratio Adj. P-Value: (3 ncMo, 50000) / (1 cMo, 50000)	Abundance Ratio Adj. P-Value: (2 iMo, 2500) / (1 cMo, 2500)	Abundance Ratio Adj. P-Value: (2 iMo, 50000) / (1 cMo, 50000)	Abundance Ratio Adj. P-Value: (3 ncMo, 2500) / (1 cMo, 2500)	Abundance Ratio Adj. P-Value: (4 Tcell PB, 2500) / (1 cMo, 2500)	Abundance Ratio Adj. P-Value: (4 Tcell PB, 50000) / (1 cMo, 50000)	Abundance Ratio Adj. P-Value: (5 MAC, 2500) / (1 cMo, 2500)	Abundance Ratio Adj. P-Value: (5 MAC, 50000) / (1 cMo, 50000)	Abundance Ratio Adj. P-Value: (6 Tcell Glioma, 2500) / (1 cMo, 2500)	Abundance Ratio Adj. P-Value: (6 Tcell Glioma, 50000) / (1 cMo, 50000)	Abundance Ratio Adj. P-Value: (7 Reference, 2500) / (1 cMo, 2500)	Abundance Ratio Adj. P-Value: (7 Reference, 50000) / (1 cMo, 50000)	Abundance Ratio Adj. P-Value: (8 Empty, Empty) / (1 cMo, 2500)	Abundance Ratio Adj. P-Value: (8 Empty, Empty) / (1 cMo, 50000)	Abundance Ratio Adj. P-Value: (2 iMo, 50000) / (4 Tcell PB, 50000)	Abundance Ratio Adj. P-Value: (3 ncMo, 2500) / (4 Tcell PB, 2500)	Abundance Ratio Adj. P-Value: (6 Tcell Glioma, 50000) / (4 Tcell PB, 50000)	Abundances (Grouped): 1 cMo, 50000	Abundances (Grouped): 2 iMo, 2500	Abundances (Grouped): 2 iMo, 50000	Abundances (Grouped): 3 ncMo, 2500	Abundances (Grouped): 3 ncMo, 50000	Abundances (Grouped): 4 Tcell PB, 2500
EALEAAEREETQQKVQDLETR	1xTMTPro [K14]; 1xTMTPro [N-Term]	1.34221e-05	1	1	1	Q9NSC5	2	3081.63	0.961	0.481	2.003	0.821	2.275	0.01	0.295	0.01	0.01	0.01	0.01	0.576	0.603	4.771	4.965	2.786	100	0.01	1	1		1		1												165.8	345.6	136.2	392.5	79.7
SQTGGPR	1xTMTPro [N-Term]	0.00157779	1	1	2	Q9NSC5	0	1006.56	0.01	100	0.326	100	0.293	0.908	100	0.557	100	0.377	100	0.358	100	0.01		4.976	0.323	1.406		1		1	1		1		1		1				1	1	1		101.3	289.8	91.1	123.7	282.3
QQLEAQR	1xTMTPro [N-Term]	0.00240358	1	1	1	Q9NSC5	0	1176.67				100		100		100	100	100	100	100	100			100	0.01	100																				485.9			567.2
Q9UGV2	Protein NDRG3 OS=Homo sapiens (Human) OX=9606 GN=NDRG3 PE=1 SV=2	23.787	8	2	7	2	375	41.4	5.31	217	2	0	0.051	2.354	0.102	1.277	0.32	0.172	8.544	0.01	2.513	0.01	5.432	0.64	0.376	2.541	100	100	1.169	0.00220691	1	0.0627275	1	1	0.179614	0.0134256		1		0.0908773	1	1	1			1	1484.4	75.9	151.7
Sequence	Modifications	Qvality q-value	# Protein Groups	# Proteins	# PSMs	Master Protein Accessions	# Missed Cleavages	Theo. MH+ [Da]	Abundance Ratio: (1 cMo, 50000) / (1 cMo, 2500)	Abundance Ratio: (3 ncMo, 50000) / (1 cMo, 50000)	Abundance Ratio: (2 iMo, 2500) / (1 cMo, 2500)	Abundance Ratio: (2 iMo, 50000) / (1 cMo, 50000)	Abundance Ratio: (3 ncMo, 2500) / (1 cMo, 2500)	Abundance Ratio: (4 Tcell PB, 2500) / (1 cMo, 2500)	Abundance Ratio: (4 Tcell PB, 50000) / (1 cMo, 50000)	Abundance Ratio: (5 MAC, 2500) / (1 cMo, 2500)	Abundance Ratio: (5 MAC, 50000) / (1 cMo, 50000)	Abundance Ratio: (6 Tcell Glioma, 2500) / (1 cMo, 2500)	Abundance Ratio: (6 Tcell Glioma, 50000) / (1 cMo, 50000)	Abundance Ratio: (7 Reference, 2500) / (1 cMo, 2500)	Abundance Ratio: (7 Reference, 50000) / (1 cMo, 50000)	Abundance Ratio: (8 Empty, Empty) / (1 cMo, 2500)	Abundance Ratio: (8 Empty, Empty) / (1 cMo, 50000)	Abundance Ratio: (2 iMo, 50000) / (4 Tcell PB, 50000)	Abundance Ratio: (3 ncMo, 2500) / (4 Tcell PB, 2500)	Abundance Ratio: (6 Tcell Glioma, 50000) / (4 Tcell PB, 50000)	Abundance Ratio Adj. P-Value: (3 ncMo, 50000) / (1 cMo, 50000)	Abundance Ratio Adj. P-Value: (2 iMo, 2500) / (1 cMo, 2500)	Abundance Ratio Adj. P-Value: (2 iMo, 50000) / (1 cMo, 50000)	Abundance Ratio Adj. P-Value: (3 ncMo, 2500) / (1 cMo, 2500)	Abundance Ratio Adj. P-Value: (4 Tcell PB, 2500) / (1 cMo, 2500)	Abundance Ratio Adj. P-Value: (4 Tcell PB, 50000) / (1 cMo, 50000)	Abundance Ratio Adj. P-Value: (5 MAC, 2500) / (1 cMo, 2500)	Abundance Ratio Adj. P-Value: (5 MAC, 50000) / (1 cMo, 50000)	Abundance Ratio Adj. P-Value: (6 Tcell Glioma, 2500) / (1 cMo, 2500)	Abundance Ratio Adj. P-Value: (6 Tcell Glioma, 50000) / (1 cMo, 50000)	Abundance Ratio Adj. P-Value: (7 Reference, 2500) / (1 cMo, 2500)	Abundance Ratio Adj. P-Value: (7 Reference, 50000) / (1 cMo, 50000)	Abundance Ratio Adj. P-Value: (8 Empty, Empty) / (1 cMo, 2500)	Abundance Ratio Adj. P-Value: (8 Empty, Empty) / (1 cMo, 50000)	Abundance Ratio Adj. P-Value: (2 iMo, 50000) / (4 Tcell PB, 50000)	Abundance Ratio Adj. P-Value: (3 ncMo, 2500) / (4 Tcell PB, 2500)	Abundance Ratio Adj. P-Value: (6 Tcell Glioma, 50000) / (4 Tcell PB, 50000)	Abundances (Grouped): 1 cMo, 50000	Abundances (Grouped): 2 iMo, 2500	Abundances (Grouped): 2 iMo, 50000	Abundances (Grouped): 3 ncMo, 2500	Abundances (Grouped): 3 ncMo, 50000	Abundances (Grouped): 4 Tcell PB, 2500
SVTSNQSDGTQESCESPDVLDR	1xCarbamidomethyl [C14]; 1xTMTPro [N-Term]	1.34221e-05	1	1	5	Q9UGV2	0	2715.23	0.051	2.354	0.102	1.277	0.32	0.172	8.544	0.01	2.513	0.01	5.432	0.058	1.317	0.01	0.01	0.15	1.86	0.636	1	0.0566955	1	1	0.129995	0.00826737		1		0.0468931	0.000595173	1			0.0278379	1	1	75.9	151.7	97	475.1	178.8	255.4
SVTSNQSDGTQESCESPDVLDRHQTMEVSC	2xCarbamidomethyl [C14; C30]; 1xTMTPro [N-Term]	5.20064e-05	1	1	1	Q9UGV2	1	3687.61
SVTSNQSDGTQESCESPDVLDRHQTMEVSC	2xCarbamidomethyl [C14; C30]; 1xOxidation [M26]; 1xTMTPro [N-Term]	5.20064e-05	1	1	1	Q9UGV2	1	3703.61
O75146	Huntingtin-interacting protein 1-related protein OS=Homo sapiens (Human) OX=9606 GN=HIP1R PE=1 SV=2	21.95	5	5	8	2	1068	119.3	6.67	24	5	0	0.468	1.454	0.76	1.147	1.23	0.01	1.433	0.01	0.01	0.01	0.01	0.705	0.553	100			0.992	1	1	1		1		1						1					120.8	56.5	91.9
Sequence	Modifications	Qvality q-value	# Protein Groups	# Proteins	# PSMs	Master Protein Accessions	# Missed Cleavages	Theo. MH+ [Da]	Abundance Ratio: (1 cMo, 50000) / (1 cMo, 2500)	Abundance Ratio: (3 ncMo, 50000) / (1 cMo, 50000)	Abundance Ratio: (2 iMo, 2500) / (1 cMo, 2500)	Abundance Ratio: (2 iMo, 50000) / (1 cMo, 50000)	Abundance Ratio: (3 ncMo, 2500) / (1 cMo, 2500)	Abundance Ratio: (4 Tcell PB, 2500) / (1 cMo, 2500)	Abundance Ratio: (4 Tcell PB, 50000) / (1 cMo, 50000)	Abundance Ratio: (5 MAC, 2500) / (1 cMo, 2500)	Abundance Ratio: (5 MAC, 50000) / (1 cMo, 50000)	Abundance Ratio: (6 Tcell Glioma, 2500) / (1 cMo, 2500)	Abundance Ratio: (6 Tcell Glioma, 50000) / (1 cMo, 50000)	Abundance Ratio: (7 Reference, 2500) / (1 cMo, 2500)	Abundance Ratio: (7 Reference, 50000) / (1 cMo, 50000)	Abundance Ratio: (8 Empty, Empty) / (1 cMo, 2500)	Abundance Ratio: (8 Empty, Empty) / (1 cMo, 50000)	Abundance Ratio: (2 iMo, 50000) / (4 Tcell PB, 50000)	Abundance Ratio: (3 ncMo, 2500) / (4 Tcell PB, 2500)	Abundance Ratio: (6 Tcell Glioma, 50000) / (4 Tcell PB, 50000)	Abundance Ratio Adj. P-Value: (3 ncMo, 50000) / (1 cMo, 50000)	Abundance Ratio Adj. P-Value: (2 iMo, 2500) / (1 cMo, 2500)	Abundance Ratio Adj. P-Value: (2 iMo, 50000) / (1 cMo, 50000)	Abundance Ratio Adj. P-Value: (3 ncMo, 2500) / (1 cMo, 2500)	Abundance Ratio Adj. P-Value: (4 Tcell PB, 2500) / (1 cMo, 2500)	Abundance Ratio Adj. P-Value: (4 Tcell PB, 50000) / (1 cMo, 50000)	Abundance Ratio Adj. P-Value: (5 MAC, 2500) / (1 cMo, 2500)	Abundance Ratio Adj. P-Value: (5 MAC, 50000) / (1 cMo, 50000)	Abundance Ratio Adj. P-Value: (6 Tcell Glioma, 2500) / (1 cMo, 2500)	Abundance Ratio Adj. P-Value: (6 Tcell Glioma, 50000) / (1 cMo, 50000)	Abundance Ratio Adj. P-Value: (7 Reference, 2500) / (1 cMo, 2500)	Abundance Ratio Adj. P-Value: (7 Reference, 50000) / (1 cMo, 50000)	Abundance Ratio Adj. P-Value: (8 Empty, Empty) / (1 cMo, 2500)	Abundance Ratio Adj. P-Value: (8 Empty, Empty) / (1 cMo, 50000)	Abundance Ratio Adj. P-Value: (2 iMo, 50000) / (4 Tcell PB, 50000)	Abundance Ratio Adj. P-Value: (3 ncMo, 2500) / (4 Tcell PB, 2500)	Abundance Ratio Adj. P-Value: (6 Tcell Glioma, 50000) / (4 Tcell PB, 50000)	Abundances (Grouped): 1 cMo, 50000	Abundances (Grouped): 2 iMo, 2500	Abundances (Grouped): 2 iMo, 50000	Abundances (Grouped): 3 ncMo, 2500	Abundances (Grouped): 3 ncMo, 50000	Abundances (Grouped): 4 Tcell PB, 2500
QLTVTQQSQEEVAR	1xTMTPro [N-Term]	1.34221e-05	1	1	1	O75146	0	1921.03	1.611	1.563	1.36	1.229	3.823	0.01	1.099	0.01	0.01	0.01	0.01	3.059	1.481	14.937	9.273	1.118	100	0.01	1					1												67.5	57	83	160.2	105.5
AQEALSHTEQSK	1xTMTPro [K12]; 1xTMTPro [N-Term]	1.34221e-05	1	1	1	O75146	0	1937.06	0.266	1.35	0.64	1.076	0.574	0.01	1.749	0.01	0.01	0.01	0.01	0.449	2.077	2.004	7.537	0.615	100	0.01	1	1		1		1												48.1	115.9	51.8	103.9	65
WTEGLISASK	1xTMTPro [K10]; 1xTMTPro [N-Term]	5.20064e-05	2	2	1	O00291; O75146	0	1699.99	100	0.844		0.01		100	0.969	100	0.952	100	0.01	100	1.193		0.01	0.01	0.01	0.01	1					1												83.8				70.8	83.9
EIVESGR	1xTMTPro [N-Term]	0.00301975	2	2	3	O00291; O75146	0	1093.62	0.589	0.749	0.485	0.866	0.528	0.856	0.615	0.816	0.709	1.288	0.975	0.514	0.59	0.01	0.01	1.409	0.617	1.586	1	1	1	1	1	1	1	1	1	1	1	1			1	1	1	169.6	139.7	146.8	152	127	246.4
TLEAER	1xTMTPro [N-Term]	0.00688879	2	2	2	Q15149; O75146	0	1022.58	0.284	1.534	0.373	0.783	0.314	0.01	0.52	0.01	0.01	0.01	0.01	0.185	0.711	0.251	0.886	1.508	100	0.01	1	1				1												140.6	185.1	110.2	155.6	215.7
P52701	DNA mismatch repair protein Msh6 OS=Homo sapiens (Human) OX=9606 GN=MSH6 PE=1 SV=2	16.632	3	3	6	3	1360	152.7	6.9	22	3	0
[truncated: 39,908 more rows]
[truncated: 170 more columns]

## Sheet: Present in all donors
cMo 2,500	cMo 50,000	iMo 2,500	iMo 50,000	ncMo 2,500	ncMo 50,000	MAC 2,500	MAC 50,000	Tcell PB 2,500	Tcell PB 50,000	Tcell glioblastoma 2,500	Tcell glioblastoma 50,000			Log10 (abundance grouped)				Log10 (abundance grouped)				Log10 (abundance grouped)				Log10 (abundance grouped)				Log10 (abundance grouped)				Log10 (abundance grouped)
													Common for Tcell Glioblastoma	Tcell Glioblastoma 2,500	Tcell Glioblastoma 50,000		Common for Tcell PB	Tcell PB 2,500	Tcell PB 50,000		Common for MAC	MAC 2,500	MAC 50,000		Common for ncMo	ncMo 2,500	ncMo 50,000		Common for iMo	iMo 2,500	iMo 50,000		Common for cMo	cMo 2,500	cMo 50,000
P21926	Q9BY43	P61266	Q14919	Q8IY81	Q14919	Q9UBW8	Q9BY43	Q9BY43	Q14919	Q9UBW8	P61266		Q9BY43	2.52179	2.34341		Q9BY43	2.54679	2.34908		Q9BY43	2.43584	2.32035		Q8IY81	1.98182	1.97772		P61266	1.78888	1.77085		P21926	1.08636	1.65514
Q9BTY7	Q8IY81	Q9BWU0	P53602	Q96GS4	P53602	Q14919	Q8IY81	Q8IY81	P53602	Q14919	Q12788		Q8IY81	2.18156	2.3653		Q8IY81	2.22479	1.98272		Q8IY81	2.19756	2.35603		Q96GS4	2.70492	2.25864		Q9BWU0	2.00604	2.14737		P69905	1.23045	1.1959
P69905	Q9BWU0	Q9NXR1	Q9H2P0	P30085	Q9H2P0	P53602	Q9BWU0	P40855	Q9H2P0	P53602	Q9BY43		Q9BWU0	1.83632	1.7348		Q16512	2.1878	2.11361		Q9BWU0	1.91009	1.61384		P30085	1.50515	1.69197		Q9NXR1	2.15076	2.39358		P37840	1.42488	1.47857
P37840	P40855	P52434	Q5VVQ6	Q9BTY7	Q5VVQ6	Q9H2P0	P40855	Q16512	Q5VVQ6	Q9H2P0	Q8IY81		Q16512	2.20085	2.23045		Q9NXR1	2.31723	2.23325		P40855	2.07482	2.37639		P67870	1.6721	2.01578		Q9UBB4	2.41229	2.33082		P07225	1.32015	1.50515
P07225	O43312	Q9UBB4	P61962	P67870	P09769	Q9UEU0	O43312	Q9NXR1	P09769	Q9UEU0	Q9Y4J8		Q9NXR1	2.10278	2.33445		P02748	2.61868	2.21696		O43312	1.94596	1.46835		P69905	1.45939	1.29226		Q96GS4	2.58013	2.13033		P02795	1.68485	1.04532
P02795	Q16512	Q96GS4	P09769	P69905	Q13107	Q5VVQ6	Q16512	P02748	Q13107	Q5VVQ6	Q9BWU0		P02748	2.81338	2.27852		Q08AM6	1.88423	1.82543		Q16512	2.19618	2.08707		P37840	1.35025	1.23805		P30085	1.95134	1.84634		O43294	1.81823	1.71349
[truncated: 2,326 more rows]
