# Supplementary material for: Quantitative proteomics of small numbers of closely-related cells: Selection of the optimal method for a clinical setting
Source: Front Med (Lausanne). 2022 Sep 27;9:997305. doi: 10.3389/fmed.2022.997305 (PMC9553008; doi:10.3389/fmed.2022.997305)
Supplement: Supplementary file 2 [file Data_Sheet_2.zip › 997305_Supplementary Material II/Supplementary Table S9.xlsx]

## Sheet: Supplementary Table S9
Supplementary Table S9. Functional enrichment analysis of major monocytic cell populations (cMo, iMo, ncMo) from peripheral blood and macrophages/microglia (MAC) from glioblastoma samples. Analysis was performed using the Reactome pathway database.
TABS	FEA common proteins. This sheet collects all pathways identified with the proteins commonly expressed in the four myeloid populations from 2.5k- and 50k-cell conditions. Total entities are the total proteins defining each pathway, whereas Entities in 2,5k cells and Entities in 50k cells refer to the proteins identified per condition in each pathway. Ratios were calculated by dividing the Entities…
	cMo unique. Functional enriched pathways (p-value<0.05) from proteins uniquely identified by cMo from peripheral blood.
	iMo unique. Functional enriched pathways (p-value<0.05) from proteins uniquely identified by iMo from peripheral blood.
	ncMo unique. Functional enriched pathways (p-value<0.05) from proteins uniquely identified by ncMo from peripheral blood.
	MAC unique. Functional enriched pathways (p-value<0.05) from proteins uniquely identified by macrophages/microglia from glioblastoma samples.

## Sheet: FEA common proteins
Pathway ID	Pathway name	Total entities	Entities found in 2,5k	Entities found in 50k	Ratio 2,5k	Ratio 50k
R-HSA-450408	AUF1 (hnRNP D0) binds and destabilizes mRNA	56	39	43	0.696429	0.767857
R-HSA-72706	GTP hydrolysis and joining of the 60S ribosomal subunit	113	77	88	0.681416	0.778761
R-HSA-72649	Translation initiation complex formation	59	40	47	0.677966	0.79661
R-HSA-72689	Formation of a pool of free 40S subunits	102	69	78	0.676471	0.764706
R-HSA-72662	Activation of the mRNA upon binding of the cap-binding complex and eIFs, and subsequent binding to 43S	60	40	47	0.666667	0.783333
R-HSA-156902	Peptide chain elongation	90	59	67	0.655556	0.744444
R-HSA-72737	Cap-dependent Translation Initiation	120	78	90	0.65	0.75
R-HSA-975956	Nonsense Mediated Decay (NMD) independent of the Exon Junction Complex (EJC)	96	60	71	0.625	0.739583
R-HSA-192823	Viral mRNA Translation	101	58	66	0.574257	0.653465
R-HSA-1799339	SRP-dependent cotranslational protein targeting to membrane	113	63	72	0.557522	0.637168
R-HSA-927802	Nonsense-Mediated Decay (NMD)	117	64	75	0.547009	0.641026
R-HSA-975957	Nonsense Mediated Decay (NMD) enhanced by the Exon Junction Complex (EJC)	117	64	75	0.547009	0.641026
R-HSA-72163	mRNA Splicing - Major Pathway	180	78	91	0.433333	0.505556
R-HSA-72172	mRNA Splicing	188	78	91	0.414894	0.484043
R-HSA-72203	Processing of Capped Intron-Containing Pre-mRNA	245	93	108	0.379592	0.440816
R-HSA-6798695	Neutrophil degranulation	480	173	203	0.360417	0.422917
R-HSA-72613	Eukaryotic Translation Initiation	120	78	90	0.65	0.75
R-HSA-76002	Platelet activation, signaling and aggregation	265	93	106	0.350943	0.4
R-HSA-194315	Signaling by Rho GTPases	678	173	198	0.255162	0.292035
R-HSA-72764	Eukaryotic Translation Termination	94	59	69	0.62766	0.734043
R-HSA-9716542	Signaling by Rho GTPases, Miro GTPases and RHOBTB3	694	175	200	0.252161	0.288184
R-HSA-156842	Eukaryotic Translation Elongation	95	61	70	0.642105	0.736842
R-HSA-109581	Apoptosis	182	74	83	0.406593	0.456044
R-HSA-156827	L13a-mediated translational silencing of Ceruloplasmin expression	112	77	87	0.6875	0.776786
R-HSA-450531	Regulation of mRNA stability by proteins that bind AU-rich elements	88	49	55	0.556818	0.625
R-HSA-72766	Translation	294	105	126	0.357143	0.428571
R-HSA-9711097	Cellular response to starvation	157	68	76	0.433121	0.484076
R-HSA-8953854	Metabolism of RNA	675	220	260	0.325926	0.385185
R-HSA-5357801	Programmed Cell Death	217	82	94	0.37788	0.43318
R-HSA-168249	Innate Immune System	1191	271	319	0.22754	0.267842
R-HSA-168273	Influenza Viral RNA Transcription and Replication	152	73	81	0.480263	0.532895
R-HSA-422475	Axon guidance	558	171	196	0.306452	0.351254
R-HSA-2262752	Cellular responses to stress	737	221	252	0.299864	0.341927
R-HSA-8953897	Cellular responses to stimuli	751	224	255	0.298269	0.339547
R-HSA-9675108	Nervous system development	584	174	199	0.297945	0.340753
R-HSA-2408522	Selenoamino acid metabolism	118	69	79	0.584746	0.669492
R-HSA-2408557	Selenocysteine synthesis	94	59	67	0.62766	0.712766
R-HSA-9633012	Response of EIF2AK4 (GCN2) to amino acid deficiency	102	61	69	0.598039	0.676471
R-HSA-168255	Influenza Infection	172	82	93	0.476744	0.540698
R-HSA-376176	Signaling by ROBO receptors	218	110	126	0.504587	0.577982
R-HSA-9010553	Regulation of expression of SLITs and ROBOs	172	97	111	0.563953	0.645349
R-HSA-71291	Metabolism of amino acids and derivatives	376	122	139	0.324468	0.369681
R-HSA-72702	Ribosomal scanning and start codon recognition	59	39	47	0.661017	0.79661
R-HSA-9711123	Cellular response to chemical stress	161	66	78	0.409938	0.484472
R-HSA-162909	Host Interactions of HIV factors	144	62	75	0.430556	0.520833
R-HSA-114608	Platelet degranulation	128	57	66	0.445312	0.515625
R-HSA-76005	Response to elevated platelet cytosolic Ca2+	133	58	69	0.43609	0.518797
R-HSA-5663202	Diseases of signal transduction by growth factor receptors and second messengers	457	125	134	0.273523	0.293217
R-HSA-168256	Immune System	2249	406	480	0.180525	0.213428
R-HSA-5663205	Infectious disease	1188	246	294	0.207071	0.247475
R-HSA-9604323	Negative regulation of NOTCH4 signaling	55	35	40	0.636364	0.727273
R-HSA-8941858	Regulation of RUNX3 expression and activity	55	35	39	0.636364	0.709091
R-HSA-72695	Formation of the ternary complex, and subsequently, the 43S complex	52	34	40	0.653846	0.769231
R-HSA-169911	Regulation of Apoptosis	53	34	38	0.641509	0.716981
R-HSA-211733	Regulation of activated PAK-2p34 by proteasome mediated degradation	50	33	37	0.66	0.74
R-HSA-8932339	ROS sensing by NFE2L2	57	35	40	0.614035	0.701754
R-HSA-5607764	CLEC7A (Dectin-1) signaling	98	46	50	0.469388	0.510204
R-HSA-1236978	Cross-presentation of soluble exogenous antigens (endosomes)	50	32	36	0.64	0.72
R-HSA-5610780	Degradation of GLI1 by the proteasome	60	35	40	0.583333	0.666667
R-HSA-5607761	Dectin-1 mediated noncanonical NF-kB signaling	60	35	40	0.583333	0.666667
R-HSA-350562	Regulation of ornithine decarboxylase (ODC)	51	32	36	0.627451	0.705882
R-HSA-9707587	Regulation of HMOX1 expression and activity	65	36	42	0.553846	0.646154
R-HSA-8854050	FBXL7 down-regulates AURKA during mitotic entry and in early mitosis	55	33	38	0.6	0.690909
R-HSA-69601	Ubiquitin Mediated Degradation of Phosphorylated Cdc25A	52	32	36	0.615385	0.692308
R-HSA-69610	p53-Independent DNA Damage Response	52	32	36	0.615385	0.692308
R-HSA-69613	p53-Independent G1/S DNA damage checkpoint	52	32	36	0.615385	0.692308
R-HSA-349425	Autodegradation of the E3 ubiquitin ligase COP1	52	32	36	0.615385	0.692308
R-HSA-75815	Ubiquitin-dependent degradation of Cyclin D	52	32	36	0.615385	0.692308
R-HSA-5676590	NIK-->noncanonical NF-kB signaling	59	34	39	0.576271	0.661017
R-HSA-180585	Vif-mediated degradation of APOBEC3G	56	33	37	0.589286	0.660714
R-HSA-5362768	Hh mutants are degraded by ERAD	56	33	37	0.589286	0.660714
R-HSA-180534	Vpu mediated degradation of CD4	53	32	37	0.603774	0.698113
R-HSA-6791226	Major pathway of rRNA processing in the nucleolus and cytosol	183	64	77	0.349727	0.420765
R-HSA-5610785	GLI3 is processed to GLI3R by the proteasome	60	34	39	0.566667	0.65
R-HSA-5610783	Degradation of GLI2 by the proteasome	60	34	39	0.566667	0.65
R-HSA-1169091	Activation of NF-kappaB in B cells	67	36	42	0.537313	0.626866
R-HSA-8868773	rRNA processing in the nucleus and cytosol	193	66	80	0.341969	0.414508
R-HSA-1168372	Downstream signaling events of B Cell Receptor (BCR)	82	40	46	0.487805	0.560976
R-HSA-9725370	Signaling by ALK fusions and activated point mutants	57	33	35	0.578947	0.614035
R-HSA-9700206	Signaling by ALK in cancer	57	33	35	0.578947	0.614035
R-HSA-4641258	Degradation of DVL	57	33	37	0.578947	0.649123
R-HSA-392499	Metabolism of proteins	1946	352	429	0.180884	0.220452
R-HSA-174113	SCF-beta-TrCP mediated degradation of Emi1	55	32	37	0.581818	0.672727
R-HSA-4641257	Degradation of AXIN	55	32	36	0.581818	0.654545
R-HSA-4086400	PCP/CE pathway	92	42	48	0.456522	0.521739
R-HSA-1234176	Oxygen-dependent proline hydroxylation of Hypoxia-inducible Factor Alpha	66	35	39	0.530303	0.590909
R-HSA-5387390	Hh mutants abrogate ligand secretion	59	33	37	0.559322	0.627119
R-HSA-72312	rRNA processing	203	67	80	0.330049	0.394089
R-HSA-8950505	Gene and protein expression by JAK-STAT signaling after Interleukin-12 stimulation	37	26	29	0.702703	0.783784
R-HSA-187577	SCF(Skp2)-mediated degradation of p27/p21	60	33	38	0.55	0.633333
R-HSA-195258	RHO GTPase Effectors	295	85	96	0.288136	0.325424
R-HSA-69541	Stabilization of p53	57	32	36	0.561404	0.631579
R-HSA-449147	Signaling by Interleukins	457	115	135	0.251641	0.295405
R-HSA-8852276	The role of GTSE1 in G2/M progression after G2 checkpoint	79	38	44	0.481013	0.556962
R-HSA-5678895	Defective CFTR causes cystic fibrosis	61	33	37	0.540984	0.606557
R-HSA-5358346	Hedgehog ligand biogenesis	65	34	38	0.523077	0.584615
R-HSA-68882	Mitotic Anaphase	237	73	83	0.308017	0.350211
R-HSA-2555396	Mitotic Metaphase and Anaphase	238	73	83	0.306723	0.348739
R-HSA-162906	HIV Infection	248	75	93	0.302419	0.375
R-HSA-68827	CDT1 association with the CDC6:ORC:origin complex	59	32	36	0.542373	0.610169
R-HSA-351202	Metabolism of polyamines	59	32	36	0.542373	0.610169
R-HSA-9707564	Cytoprotection by HMOX1	123	48	54	0.390244	0.439024
R-HSA-1643685	Disease	2017	356	416	0.1765	0.206247
R-HSA-202403	TCR signaling	138	51	56	0.369565	0.405797
R-HSA-9012999	RHO GTPase cycle	452	112	129	0.247788	0.285398
R-HSA-5658442	Regulation of RAS by GAPs	69	34	38	0.492754	0.550725
R-HSA-5687128	MAPK6/MAPK4 signaling	89	39	44	0.438202	0.494382
R-HSA-69563	p53-Dependent G1 DNA Damage Response	66	33	37	0.5	0.560606
R-HSA-69580	p53-Dependent G1/S DNA damage checkpoint	66	33	37	0.5	0.560606
R-HSA-8939902	Regulation of RUNX2 expression and activity	74	35	40	0.472973	0.540541
R-HSA-68949	Orc1 removal from chromatin	71	34	39	0.478873	0.549296
R-HSA-9020591	Interleukin-12 signaling	46	27	30	0.586957	0.652174
R-HSA-174084	Autodegradation of Cdh1 by Cdh1:APC/C	64	32	36	0.5	0.5625
R-HSA-4608870	Asymmetric localization of PCP proteins	64	32	36	0.5	0.5625
R-HSA-68867	Assembly of the pre-replicative complex	68	33	37	0.485294	0.544118
R-HSA-69615	G1/S DNA Damage Checkpoints	68	33	37	0.485294	0.544118
R-HSA-1234174	Cellular response to hypoxia	76	35	39	0.460526	0.513158
R-HSA-8948751	Regulation of PTEN stability and activity	69	33	38	0.478261	0.550725
R-HSA-68886	M Phase	393	99	118	0.251908	0.300254
R-HSA-9020702	Interleukin-1 signaling	102	41	46	0.401961	0.45098
R-HSA-447115	Interleukin-12 family signaling	56	29	33	0.517857	0.589286
R-HSA-9013694	Signaling by NOTCH4	83	36	41	0.433735	0.493976
R-HSA-174154	APC/C:Cdc20 mediated degradation of Securin	68	32	36	0.470588	0.529412
R-HSA-5632684	Hedgehog 'on' state	85	36	40	0.423529	0.470588
R-HSA-174184	Cdc20:Phospho-APC/C mediated degradation of Cyclin A	73	33	37	0.452055	0.506849
R-HSA-2467813	Separation of Sister Chromatids	191	59	66	0.308901	0.34555
R-HSA-5619084	ABC transporter disorders	78	34	38	0.435897	0.487179
R-HSA-179419	APC:Cdc20 mediated degradation of cell cycle proteins prior to satisfation of the cell cycle checkpoint	74	33	37	0.445946	0.5
R-HSA-195253	Degradation of beta-catenin by the destruction complex	83	35	41	0.421687	0.493976
R-HSA-69202	Cyclin E associated events during G1/S transition	83	35	40	0.421687	0.481928
R-HSA-5689603	UCH proteinases	96	38	45	0.395833	0.46875
R-HSA-176409	APC/C:Cdc20 mediated degradation of mitotic proteins	76	33	37	0.434211	0.486842
R-HSA-446652	Interleukin-1 family signaling	142	48	57	0.338028	0.401408
R-HSA-69656	Cyclin A:Cdk2-associated events at S phase entry	85	35	40	0.411765	0.470588
R-HSA-69002	DNA Replication Pre-Initiation	85	35	39	0.411765	0.458824
R-HSA-176814	Activation of APC/C and APC/C:Cdc20 mediated degradation of mitotic proteins	77	33	37	0.428571	0.480519
R-HSA-69017	CDK-mediated phosphorylation and removal of Cdc6	73	32	36	0.438356	0.493151
R-HSA-3858494	Beta-catenin independent WNT signaling	144	48	54	0.333333	0.375
R-HSA-174178	APC/C:Cdh1 mediated degradation of Cdc20 and other APC/C:Cdh1 targeted proteins in late mitosis/early G1	74	32	36	0.432432	0.486486
R-HSA-5610787	Hedgehog 'off' state	114	41	48	0.359649	0.421053
R-HSA-1236975	Antigen processing-Cross presentation	176	54	62	0.306818	0.352273
R-HSA-75153	Apoptotic execution phase	52	26	27	0.5	0.519231
R-HSA-1280215	Cytokine Signaling in Immune system	804	162	191	0.201493	0.237562
R-HSA-176408	Regulation of APC/C activators between G1/S and early anaphase	81	33	38	0.407407	0.469136
R-HSA-1236974	ER-Phagosome pathway	160	50	57	0.3125	0.35625
R-HSA-202424	Downstream TCR signaling	116	40	44	0.344828	0.37931
R-HSA-8878166	Transcriptional regulation by RUNX2	121	41	47	0.338843	0.38843
R-HSA-382556	ABC-family proteins mediated transport	103	37	41	0.359223	0.398058
R-HSA-8939236	RUNX1 regulates transcription of genes involved in differentiation of HSCs	99	36	41	0.363636	0.414141
R-HSA-69481	G2/M Checkpoints	151	47	53	0.311258	0.350993
R-HSA-9706574	RHOBTB GTPase Cycle	35	20	23	0.571429	0.657143
R-HSA-69052	Switching of origins to a post-replicative state	91	34	39	0.373626	0.428571
R-HSA-69275	G2/M Transition	198	56	67	0.282828	0.338384
R-HSA-8878159	Transcriptional regulation by RUNX3	96	35	40	0.364583	0.416667
R-HSA-453276	Regulation of mitotic cell cycle	88	33	38	0.375	0.431818
R-HSA-174143	APC/C-mediated degradation of cell cycle proteins	88	33	38	0.375	0.431818
R-HSA-453274	Mitotic G2-G2/M phases	200	56	67	0.28	0.335
R-HSA-76009	Platelet Aggregation (Plug Formation)	40	21	23	0.525	0.575
R-HSA-199977	ER to Golgi Anterograde Transport	155	47	59	0.303226	0.380645
R-HSA-379716	Cytosolic tRNA aminoacylation	24	16	20	0.666667	0.833333
R-HSA-3371497	HSP90 chaperone cycle for steroid hormone receptors (SHR) in the presence of ligand	57	25	29	0.438596	0.508772
R-HSA-199991	Membrane Trafficking	635	129	163	0.20315	0.256693
R-HSA-6802952	Signaling by BRAF and RAF1 fusions	66	27	28	0.409091	0.424242
R-HSA-5358351	Signaling by Hedgehog	150	45	52	0.3	0.346667
R-HSA-983705	Signaling by the B Cell Receptor (BCR)	176	50	57	0.284091	0.323864
R-HSA-1266738	Developmental Biology	1110	201	227	0.181081	0.204505
R-HSA-69620	Cell Cycle Checkpoints	275	68	75	0.247273	0.272727
R-HSA-69278	Cell Cycle, Mitotic	537	112	134	0.208566	0.249534
R-HSA-6807070	PTEN Regulation	139	42	47	0.302158	0.338129
R-HSA-199992	trans-Golgi Network Vesicle Budding	74	28	35	0.378378	0.472973
R-HSA-69206	G1/S Transition	131	40	45	0.305344	0.343511
R-HSA-5668541	TNFR2 non-canonical NF-kB pathway	102	34	39	0.333333	0.382353
R-HSA-5653656	Vesicle-mediated transport	761	146	182	0.191853	0.239159
R-HSA-70326	Glucose metabolism	98	33	36	0.336735	0.367347
R-HSA-5621481	C-type lectin receptors (CLRs)	174	48	53	0.275862	0.304598
R-HSA-354192	Integrin signaling	28	16	16	0.571429	0.571429
R-HSA-3299685	Detoxification of Reactive Oxygen Species	39	19	25	0.487179	0.641026
R-HSA-6802946	Signaling by moderate kinase activity BRAF mutants	47	21	21	0.446809	0.446809
R-HSA-6802955	Paradoxical activation of RAF signaling by kinase inactive BRAF	47	21	21	0.446809	0.446809
R-HSA-9649948	Signaling downstream of RAS mutants	47	21	21	0.446809	0.446809
R-HSA-6802949	Signaling by RAS mutants	47	21	21	0.446809	0.446809
R-HSA-69239	Synthesis of DNA	120	37	43	0.308333	0.358333
R-HSA-70171	Glycolysis	78	28	31	0.358974	0.397436
R-HSA-1640170	Cell Cycle	670	130	152	0.19403	0.226866
R-HSA-6802948	Signaling by high-kinase activity BRAF mutants	37	18	18	0.486486	0.486486
R-HSA-6802957	Oncogenic MAPK signaling	84	29	30	0.345238	0.357143
R-HSA-9725371	Nuclear events stimulated by ALK signaling in cancer	20	13	14	0.65	0.7
R-HSA-9656223	Signaling by RAF1 mutants	42	19	19	0.452381	0.452381
R-HSA-109582	Hemostasis	726	137	166	0.188705	0.22865
R-HSA-69242	S Phase	162	44	50	0.271605	0.308642
R-HSA-5627123	RHO GTPases activate PAKs	21	13	13	0.619048	0.619048
R-HSA-372708	p130Cas linkage to MAPK signaling for integrins	15	11	11	0.733333	0.733333
R-HSA-354194	GRB2:SOS provides linkage to MAPK signaling for Integrins	15	11	11	0.733333	0.733333
R-HSA-6807878	COPI-mediated anterograde transport	102	32	41	0.313725	0.401961
R-HSA-69306	DNA Replication	128	37	43	0.289062	0.335938
R-HSA-453279	Mitotic G1 phase and G1/S transition	149	41	46	0.275168	0.308725
R-HSA-71403	Citric acid cycle (TCA cycle)	22	13	14	0.590909	0.636364
R-HSA-5683057	MAPK family signaling cascades	338	74	81	0.218935	0.239645
R-HSA-5674135	MAP2K and MAPK activation	41	18	18	0.439024	0.439024
R-HSA-3371556	Cellular response to heat stress	95	30	34	0.315789	0.357895
R-HSA-5673001	RAF/MAP kinase cascade	292	66	72	0.226027	0.246575
R-HSA-5684996	MAPK1/MAPK3 signaling	299	67	73	0.22408	0.244147
R-HSA-2132295	MHC class II antigen presentation	142	39	47	0.274648	0.330986
R-HSA-9013418	RHOBTB2 GTPase cycle	23	13	16	0.565217	0.695652
R-HSA-9013422	RHOBTB1 GTPase cycle	23	13	15	0.565217	0.652174
R-HSA-948021	Transport to the Golgi and subsequent modification	186	47	59	0.252688	0.317204
R-HSA-72202	Transport of Mature Transcript to Cytoplasm	87	28	33	0.321839	0.37931
R-HSA-5619115	Disorders of transmembrane transporters	181	46	52	0.254144	0.287293
R-HSA-159236	Transport of Mature mRNA derived from an Intron-Containing Transcript	78	26	30	0.333333	0.384615
R-HSA-4420097	VEGFA-VEGFR2 Pathway	98	30	36	0.306122	0.367347
R-HSA-389957	Prefoldin mediated transfer of substrate to CCT/TriC	28	14	18	0.5	0.642857
R-HSA-72187	mRNA 3'-end processing	57	21	27	0.368421	0.473684
R-HSA-9013420	RHOU GTPase cycle	40	17	21	0.425	0.525
R-HSA-8878171	Transcriptional regulation by RUNX1	208	50	59	0.240385	0.283654
R-HSA-6811436	COPI-independent Golgi-to-ER retrograde traffic	53	20	23	0.377358	0.433962
R-HSA-430116	GP1b-IX-V activation signalling	12	9	11	0.75	0.916667
R-HSA-157118	Signaling by NOTCH	206	49	60	0.237864	0.291262
R-HSA-381426	Regulation of Insulin-like Growth Factor (IGF) transport and uptake by Insulin-like Growth Factor Binding Proteins (IGFBPs)	124	34	39	0.274194	0.314516
R-HSA-177243	Interactions of Rev with host cellular proteins	42	17	18	0.404762	0.428571
R-HSA-379724	tRNA Aminoacylation	42	17	22	0.404762	0.52381
R-HSA-111465	Apoptotic cleavage of cellular proteins	38	16	17	0.421053	0.447368
R-HSA-70263	Gluconeogenesis	34	15	15	0.441176	0.441176
R-HSA-140342	Apoptosis induced DNA fragmentation	13	9	9	0.692308	0.692308
R-HSA-73856	RNA Polymerase II Transcription Termination	66	22	29	0.333333	0.439394
R-HSA-5689880	Ub-specific processing proteases	205	48	58	0.234146	0.282927
R-HSA-8957275	Post-translational protein phosphorylation	107	30	35	0.280374	0.327103
R-HSA-5668599	RHO GTPases Activate NADPH Oxidases	24	12	15	0.5	0.625
R-HSA-5663213	RHO GTPases Activate WASPs and WAVEs	36	15	18	0.416667	0.5
R-HSA-194138	Signaling by VEGF	108	30	36	0.277778	0.333333
R-HSA-9013404	RAC2 GTPase cycle	88	26	30	0.295455	0.340909
R-HSA-432720	Lysosome Vesicle Biogenesis	37	15	18	0.405405	0.486486
R-HSA-389958	Cooperation of Prefoldin and TriC/CCT in actin and tubulin folding	33	14	19	0.424242	0.575758
R-HSA-71406	Pyruvate metabolism and Citric Acid (TCA) cycle	55	19	21	0.345455	0.381818
R-HSA-8856688	Golgi-to-ER retrograde transport	137	35	45	0.255474	0.328467
R-HSA-373760	L1CAM interactions	121	32	37	0.264463	0.305785
R-HSA-1430728	Metabolism	2146	329	398	0.153308	0.185461
R-HSA-2454202	Fc epsilon receptor (FCERI) signaling	218	49	55	0.224771	0.252294
R-HSA-432722	Golgi Associated Vesicle Biogenesis	56	19	24	0.339286	0.428571
R-HSA-8863678	Neurodegenerative Diseases	22	11	12	0.5	0.545455
R-HSA-8862803	Deregulated CDK5 triggers multiple neurodegenerative pathways in Alzheimer's disease models	22	11	12	0.5	0.545455
R-HSA-8856828	Clathrin-mediated endocytosis	145	36	44	0.248276	0.303448
R-HSA-3371511	HSF1 activation	12	8	8	0.666667	0.666667
R-HSA-445355	Smooth Muscle Contraction	39	15	16	0.384615	0.410256
R-HSA-5627117	RHO GTPases Activate ROCKs	19	10	10	0.526316	0.526316
R-HSA-114604	GPVI-mediated activation cascade	35	14	15	0.4	0.428571
R-HSA-5688426	Deubiquitination	283	59	72	0.208481	0.254417
R-HSA-1280218	Adaptive Immune System	951	160	188	0.168244	0.197687
R-HSA-204005	COPII-mediated vesicle transport	68	21	27	0.308824	0.397059
R-HSA-437239	Recycling pathway of L1	49	17	20	0.346939	0.408163
R-HSA-165054	Rev-mediated nuclear export of HIV RNA	40	15	16	0.375	0.4
R-HSA-391160	Signal regulatory protein family interactions	16	9	9	0.5625	0.5625
R-HSA-9013408	RHOG GTPase cycle	74	22	22	0.297297	0.297297
R-HSA-195721	Signaling by WNT	299	61	72	0.204013	0.240803
R-HSA-9006925	Intracellular signaling by second messengers	319	64	72	0.200627	0.225705
R-HSA-390450	Folding of actin by CCT/TriC	10	7	8	0.7	0.8
R-HSA-6806834	Signaling by MET	80	23	24	0.2875	0.3
R-HSA-844456	The NLRP3 inflammasome	17	9	10	0.529412	0.588235
R-HSA-446203	Asparagine N-linked glycosylation	305	61	80	0.2	0.262295
R-HSA-72165	mRNA Splicing - Minor Pathway	52	17	20	0.326923	0.384615
R-HSA-77348	Beta oxidation of octanoyl-CoA to hexanoyl-CoA	5	5	5	1	1
R-HSA-71387	Metabolism of carbohydrates	300	60	66	0.2	0.22
R-HSA-5625970	RHO GTPases activate KTN1	11	7	7	0.636364	0.636364
R-HSA-9013405	RHOD GTPase cycle	53	17	17	0.320755	0.320755
R-HSA-9013149	RAC1 GTPase cycle	185	41	47	0.221622	0.254054
R-HSA-180746	Nuclear import of Rev protein	39	14	15	0.358974	0.384615
R-HSA-9646399	Aggrephagy	44	15	16	0.340909	0.363636
R-HSA-9006934	Signaling by Receptor Tyrosine Kinases	538	96	111	0.178439	0.20632
R-HSA-1257604	PIP3 activates AKT signaling	279	56	62	0.200717	0.222222
R-HSA-216083	Integrin cell surface interactions	85	23	27	0.270588	0.317647
R-HSA-71336	Pentose phosphate pathway	15	8	8	0.533333	0.533333
R-HSA-9660826	Purinergic signaling in leishmaniasis infection	27	11	13	0.407407	0.481481
R-HSA-9664424	Cell recruitment (pro-inflammatory response)	27	11	13	0.407407	0.481481
R-HSA-3371453	Regulation of HSF1-mediated heat shock response	75	21	25	0.28	0.333333
R-HSA-9013106	RHOC GTPase cycle	75	21	23	0.28	0.306667
R-HSA-2682334	EPH-Ephrin signaling	92	24	29	0.26087	0.315217
R-HSA-264870	Caspase-mediated cleavage of cytoskeletal proteins	12	7	8	0.583333	0.666667
R-HSA-9700645	ALK mutants bind TKIs	12	7	7	0.583333	0.583333
R-HSA-73817	Purine ribonucleoside monophosphate biosynthesis	12	7	8	0.583333	0.666667
R-HSA-2871837	FCERI mediated NF-kB activation	167	37	41	0.221557	0.245509
R-HSA-77346	Beta oxidation of decanoyl-CoA to octanoyl-CoA-CoA	6	5	5	0.833333	0.833333
R-HSA-8980692	RHOA GTPase cycle	150	34	39	0.226667	0.26
R-HSA-5625900	RHO GTPases activate CIT	20	9	9	0.45	0.45
R-HSA-177929	Signaling by EGFR	52	16	17	0.307692	0.326923
R-HSA-2995410	Nuclear Envelope (NE) Reassembly	78	21	26	0.269231	0.333333
R-HSA-5663220	RHO GTPases Activate Formins	141	32	35	0.22695	0.248227
R-HSA-201681	TCF dependent signaling in response to WNT	202	42	49	0.207921	0.242574
R-HSA-445144	Signal transduction by L1	21	9	10	0.428571	0.47619
R-HSA-389960	Formation of tubulin folding intermediates by CCT/TriC	26	10	13	0.384615	0.5
R-HSA-9613829	Chaperone Mediated Autophagy	22	9	9	0.409091	0.409091
R-HSA-1839117	Signaling by cytosolic FGFR1 fusion mutants	18	8	9	0.444444	0.5
R-HSA-446353	Cell-extracellular matrix interactions	18	8	10	0.444444	0.555556
R-HSA-9663891	Selective autophagy	82	21	23	0.256098	0.280488
R-HSA-983169	Class I MHC mediated antigen processing & presentation	448	79	96	0.176339	0.214286
R-HSA-9013423	RAC3 GTPase cycle	94	23	26	0.244681	0.276596
R-HSA-8875878	MET promotes cell motility	41	13	14	0.317073	0.341463
R-HSA-8982491	Glycogen metabolism	27	10	9	0.37037	0.333333
R-HSA-3000170	Syndecan interactions	27	10	12	0.37037	0.444444
R-HSA-77286	mitochondrial fatty acid beta-oxidation of saturated fatty acids	11	6	6	0.545455	0.545455
R-HSA-9013407	RHOH GTPase cycle	37	12	12	0.324324	0.324324
R-HSA-9013424	RHOV GTPase cycle	37	12	15	0.324324	0.405405
R-HSA-5602498	MyD88 deficiency (TLR2/4)	19	8	9	0.421053	0.473684
R-HSA-3000480	Scavenging by Class A Receptors	19	8	9	0.421053	0.473684
R-HSA-9035034	RHOF GTPase cycle	42	13	13	0.309524	0.309524
R-HSA-3928662	EPHB-mediated forward signaling	42	13	14	0.309524	0.333333
R-HSA-70221	Glycogen breakdown (glycogenolysis)	15	7	6	0.466667	0.4
R-HSA-111447	Activation of BAD and translocation to mitochondria	15	7	7	0.466667	0.466667
R-HSA-8956320	Nucleobase biosynthesis	15	7	9	0.466667	0.6
R-HSA-68875	Mitotic Prophase	119	27	33	0.226891	0.277311
R-HSA-5625740	RHO GTPases activate PKNs	63	17	19	0.269841	0.301587
R-HSA-2990846	SUMOylation	180	37	39	0.205556	0.216667
R-HSA-2980766	Nuclear Envelope Breakdown	58	16	18	0.275862	0.310345
R-HSA-450520	HuR (ELAVL1) binds and stabilizes mRNA	8	5	7	0.625	0.875
R-HSA-9022535	Loss of phosphorylation of MECP2 at T308	5	4	4	0.8	0.8
R-HSA-77310	Beta oxidation of lauroyl-CoA to decanoyl-CoA-CoA	5	4	4	0.8	0.8
R-HSA-77350	Beta oxidation of hexanoyl-CoA to butanoyl-CoA	5	4	4	0.8	0.8
R-HSA-168274	Export of Viral Ribonucleoproteins from Nucleus	43	13	14	0.302326	0.325581
R-HSA-3371571	HSF1-dependent transactivation	24	9	11	0.375	0.458333
R-HSA-373755	Semaphorin interactions	64	17	17	0.265625	0.265625
R-HSA-391251	Protein folding	98	23	29	0.234694	0.295918
R-HSA-5603041	IRAK4 deficiency (TLR2/4)	20	8	9	0.4	0.45
R-HSA-210990	PECAM1 interactions	12	6	6	0.5	0.5
R-HSA-9612973	Autophagy	152	32	36	0.210526	0.236842
R-HSA-2559584	Formation of Senescence-Associated Heterochromatin Foci (SAHF)	16	7	7	0.4375	0.4375
R-HSA-5602358	Diseases associated with the TLR signaling cascade	34	11	12	0.323529	0.352941
R-HSA-5260271	Diseases of Immune System	34	11	12	0.323529	0.352941
R-HSA-164952	The role of Nef in HIV-1 replication and disease pathogenesis	29		14		0.482759
R-HSA-1169410	Antiviral mechanism by IFN-stimulated genes	89		28		0.314607
R-HSA-879415	Advanced glycosylation endproduct receptor signaling	13		8		0.615385
R-HSA-15869	Metabolism of nucleotides	102		30		0.294118
R-HSA-1169408	ISG15 antiviral mechanism	80		25		0.3125
R-HSA-140877	Formation of Fibrin Clot (Clotting Cascade)	39		15		0.384615
R-HSA-446388	Regulation of cytoskeletal remodeling and cell spreading by IPP complex components	8		6		0.75
R-HSA-3371568	Attenuation phase	14		8		0.571429
R-HSA-390466	Chaperonin-mediated protein folding	92		27		0.293478
R-HSA-75892	Platelet Adhesion to exposed collagen	15		8		0.533333
R-HSA-5099900	WNT5A-dependent internalization of FZD4	15		8		0.533333
R-HSA-1445148	Translocation of SLC2A4 (GLUT4) to the plasma membrane	72		22		0.305556
R-HSA-159231	Transport of Mature mRNA Derived from an Intronless Transcript	46		16		0.347826
R-HSA-77595	Processing of Intronless Pre-mRNAs	19		9		0.473684
R-HSA-9679191	Potential therapeutics for SARS	82		24		0.292683
R-HSA-159234	Transport of Mature mRNAs Derived from Intronless Transcripts	47		16		0.340426
R-HSA-140837	Intrinsic Pathway of Fibrin Clot Formation	23		10		0.434783
R-HSA-6811442	Intra-Golgi and retrograde Golgi-to-ER traffic	206		49		0.237864
R-HSA-1834941	STING mediated induction of host immune responses	16		8		0.5
R-HSA-159227	Transport of the SLBP independent Mature mRNA	39		14		0.358974
R-HSA-9619229	Activation of RAC1 downstream of NMDARs	7		5		0.714286
R-HSA-5336415	Uptake and function of diphtheria toxin	7		5		0.714286
R-HSA-159230	Transport of the SLBP Dependant Mature mRNA	40		14		0.35
R-HSA-75067	Processing of Capped Intronless Pre-mRNA	28		11		0.392857
R-HSA-5686938	Regulation of TLR by endogenous ligand	21		9		0.428571
R-HSA-4615885	SUMOylation of DNA replication proteins	50		16		0.32
R-HSA-622312	Inflammasomes	25		10		0.4
R-HSA-3000171	Non-integrin membrane-ECM interactions	59		18		0.305085
R-HSA-2565942	Regulation of PLK1 Activity at G2/M Transition	87		24		0.275862
R-HSA-168276	NS1 Mediated Effects on Host Pathways	46		15		0.326087
R-HSA-109606	Intrinsic Pathway for Apoptosis	55		17		0.309091
R-HSA-3065676	SUMO is conjugated to E1 (UBA2:SAE1)	5		4		0.8
R-HSA-5661270	Formation of xylulose-5-phosphate	5		4		0.8
R-HSA-4570464	SUMOylation of RNA binding proteins	51		16		0.313725
R-HSA-6814122	Cooperation of PDCL (PhLP1) and TRiC/CCT in G-protein beta folding	38		13		0.342105
R-HSA-1236973	Cross-presentation of particulate exogenous antigens (phagosomes)	8		5		0.625
R-HSA-6811434	COPI-dependent Golgi-to-ER retrograde traffic	103		27		0.262136
R-HSA-164938	Nef-mediates down modulation of cell surface receptors by recruiting them to clathrin adapters	22		9		0.409091
R-HSA-176033	Interactions of Vpr with host cellular proteins	47		15		0.319149
R-HSA-438064	Post NMDA receptor activation events	84		23		0.27381
R-HSA-4085377	SUMOylation of SUMOylation proteins	39		13		0.333333
R-HSA-597592	Post-translational protein modification	1423		260		0.182713
R-HSA-8856825	Cargo recognition for clathrin-mediated endocytosis	105		27		0.257143
R-HSA-1500931	Cell-Cell communication	130		32		0.246154
R-HSA-9679506	SARS-CoV Infections	171		40		0.233918
R-HSA-186763	Downstream signal transduction	31		11		0.354839
R-HSA-77305	Beta oxidation of palmitoyl-CoA to myristoyl-CoA	3		3		1
R-HSA-180910	Vpr-mediated nuclear import of PICs	44		14		0.318182
R-HSA-5620971	Pyroptosis	27		10		0.37037
R-HSA-442720	CREB1 phosphorylation through the activation of Adenylate Cyclase	12		6		0.5
R-HSA-1474244	Extracellular matrix organization	301		64		0.212625
R-HSA-5626467	RHO GTPases activate IQGAPs	32		11		0.34375
R-HSA-9022692	Regulation of MECP2 expression and activity	32		11		0.34375
R-HSA-448706	Interleukin-1 processing	9		5		0.555556
R-HSA-164944	Nef and signal transduction	9		5		0.555556
R-HSA-9615933	Postmitotic nuclear pore complex (NPC) reformation	28		10		0.357143
R-HSA-1614635	Sulfur amino acid metabolism	28		10		0.357143
R-HSA-9673221	Defective F9 activation	6		4		0.666667
R-HSA-77288	mitochondrial fatty acid beta-oxidation of unsaturated fatty acids	6		4		0.666667
R-HSA-381070	IRE1alpha activates chaperones	50		15		0.3
R-HSA-9013148	CDC42 GTPase cycle	159		37		0.232704
R-HSA-380284	Loss of proteins required for interphase microtubule organization from the centrosome	69		19		0.275362
R-HSA-380259	Loss of Nlp from mitotic centrosomes	69		19		0.275362
R-HSA-162587	HIV Life Cycle	165		38		0.230303
R-HSA-5694530	Cargo concentration in the ER	33		11		0.333333
R-HSA-9697154	Disorders of Nervous System Development	13		6		0.461538
R-HSA-9005895	Pervasive developmental disorders	13		6		0.461538
R-HSA-9675151	Disorders of Developmental Biology	13		6		0.461538
R-HSA-9005891	Loss of function of MECP2 in Rett syndrome	13		6		0.461538
R-HSA-74217	Purine salvage	13		6		0.461538
R-HSA-3270619	IRF3-mediated induction of type I IFN	13		6		0.461538
R-HSA-5140745	WNT5A-dependent internalization of FZD2, FZD5 and ROR2	13		6		0.461538
R-HSA-75035	Chk1/Chk2(Cds1) mediated inactivation of Cyclin B:Cdk1 complex	13		6		0.461538
R-HSA-168333	NEP/NS2 Interacts with the Cellular Export Machinery	42		13		0.309524
R-HSA-68877	Mitotic Prometaphase	203		45		0.221675
R-HSA-429947	Deadenylation of mRNA	25		9		0.36
R-HSA-180292	GAB1 signalosome	17		7		0.411765
R-HSA-9008059	Interleukin-37 signaling	21		8		0.380952
R-HSA-2500257	Resolution of Sister Chromatid Cohesion	126		30		0.238095
R-HSA-9615710	Late endosomal microautophagy	34		11		0.323529
R-HSA-3000178	ECM proteoglycans	76		20		0.263158
R-HSA-3232142	SUMOylation of ubiquitinylation proteins	43		13		0.302326
R-HSA-5685939	HDR through MMEJ (alt-NHEJ)	10		5		0.5
R-HSA-1632852	Macroautophagy	137		32		0.233577
R-HSA-168898	Toll-like Receptor Cascades	158		36		0.227848
R-HSA-6784531	tRNA processing in the nucleus	62		17		0.274194
R-HSA-8874081	MET activates PTK2 signaling	30		10		0.333333
R-HSA-512988	Interleukin-3, Interleukin-5 and GM-CSF signaling	48		14		0.291667
R-HSA-381038	XBP1(S) activates chaperone genes	48		14		0.291667
R-HSA-9648025	EML4 and NUDC in mitotic spindle formation	117		28		0.239316
R-HSA-8854518	AURKA Activation by TPX2	72		19		0.263889
R-HSA-9645723	Diseases of programmed cell death	72		19		0.263889
R-HSA-6803529	FGFR2 alternative splicing	26		9		0.346154
R-HSA-442755	Activation of NMDA receptors and postsynaptic events	97		24		0.247423
R-HSA-162658	Golgi Cisternae Pericentriolar Stack Reorganization	14		6		0.428571
R-HSA-177504	Retrograde neurotrophin signalling	14		6		0.428571
R-HSA-1614558	Degradation of cysteine and homocysteine	14		6		0.428571
R-HSA-156581	Methylation	14		6		0.428571
R-HSA-3065678	SUMO is transferred from E1 to E2 (UBE2I, UBC9)	7		4		0.571429
R-HSA-3000484	Scavenging by Class F Receptors	7		4		0.571429
R-HSA-111457	Release of apoptotic factors from the mitochondria	7		4		0.571429
R-HSA-140875	Common Pathway of Fibrin Clot Formation	22		8		0.363636
R-HSA-446343	Localization of the PINCH-ILK-PARVIN complex to focal adhesions	4		3		0.75
R-HSA-9022699	MECP2 regulates neuronal receptors and channels	18		7		0.388889
R-HSA-5609975	Diseases associated with glycosylation precursor biosynthesis	18		7		0.388889
R-HSA-5218859	Regulated Necrosis	63		17		0.269841
R-HSA-8951664	Neddylation	236		50		0.211864
R-HSA-182971	EGFR downregulation	31		10		0.322581
R-HSA-3301854	Nuclear Pore Complex (NPC) Disassembly	40		12		0.3
R-HSA-168271	Transport of Ribonucleoproteins into the Host Nucleus	40		12		0.3
R-HSA-1433557	Signaling by SCF-KIT	45		13		0.288889
R-HSA-5619107	Defective TPR may confer susceptibility towards thyroid papillary carcinoma (TPC)	36		11		0.305556
R-HSA-1222556	ROS and RNS production in phagocytes	36		11		0.305556
R-HSA-170822	Regulation of Glucokinase by Glucokinase Regulatory Protein	36		11		0.305556
R-HSA-164940	Nef mediated downregulation of MHC class I complex cell surface expression	11		5		0.454545
R-HSA-196025	Formation of annular gap junctions	11		5		0.454545
R-HSA-8956321	Nucleotide salvage	23		8		0.347826
R-HSA-373753	Nephrin family interactions	23		8		0.347826
R-HSA-9013409	RHOJ GTPase cycle	55		15		0.272727
R-HSA-162592	Integration of provirus	15		6		0.4
R-HSA-8849471	PTK6 Regulates RHO GTPases, RAS GTPase and MAP kinases	15		6		0.4
R-HSA-380320	Recruitment of NuMA to mitotic centrosomes	95		23		0.242105
R-HSA-9668328	Sealing of the nuclear envelope (NE) by ESCRT-III	32		10		0.3125
R-HSA-111996	Ca-dependent events	37		11		0.297297
R-HSA-9013026	RHOB GTPase cycle	71		18		0.253521
R-HSA-182218	Nef Mediated CD8 Down-regulation	8		4		0.5
R-HSA-9022537	Loss of MECP2 binding ability to the NCoR/SMRT complex	8		4		0.5
R-HSA-110362	POLB-Dependent Long Patch Base Excision Repair	8		4		0.5
R-HSA-1247673	Erythrocytes take up oxygen and release carbon dioxide	8		4		0.5
R-HSA-114294	Activation, translocation and oligomerization of BAX	2		2		1
R-HSA-211736	Stimulation of the cell death response by PAK-2p34	2		2		1
R-HSA-163754	Insulin effects increased synthesis of Xylulose-5-Phosphate	2		2		1
R-HSA-71737	Pyrophosphate hydrolysis	2		2		1
R-HSA-5652227	Fructose biosynthesis	2		2		1
R-HSA-9022534	Loss of MECP2 binding ability to 5hmC-DNA	2		2		1
R-HSA-180024	DARPP-32 events	24		8		0.333333
R-HSA-400685	Sema4D in semaphorin signaling	24		8		0.333333
R-HSA-8964043	Plasma lipoprotein clearance	33		10		0.30303
R-HSA-111471	Apoptotic factor-mediated response	20		7		0.35
R-HSA-416572	Sema4D induced cell migration and growth-cone collapse	20		7		0.35
R-HSA-2995383	Initiation of Nuclear Envelope (NE) Reformation	20		7		0.35
R-HSA-191859	snRNP Assembly	57		15		0.263158
R-HSA-194441	Metabolism of non-coding RNA	57		15		0.263158
R-HSA-4551638	SUMOylation of chromatin organization proteins	62		16		0.258065
R-HSA-2129379	Molecules associated with elastic fibres	38		11		0.289474
R-HSA-389359	CD28 dependent Vav1 pathway	12		5		0.416667
R-HSA-190873	Gap junction degradation	12		5		0.416667
R-HSA-418359	Reduction of cytosolic Ca++ levels	12		5		0.416667
R-HSA-8866427	VLDLR internalisation and degradation	12		5		0.416667
R-HSA-9671793	Diseases of hemostasis	16		6		0.375
R-HSA-9651496	Defects of contact activation system (CAS) and kallikrein/kinin system (KKS)	16		6		0.375
R-HSA-446205	Synthesis of GDP-mannose	5		3		0.6
R-HSA-114516	Disinhibition of SNARE formation	5		3		0.6
R-HSA-70370	Galactose catabolism	5		3		0.6

## Sheet: cMo unique
Pathway identifier	Pathway name	#Entities found	#Entities total	Entities ratio	Entities pValue	Entities FDR	#Reactions found	#Reactions total	Reactions ratio	Species identifier	Species name
R-HSA-173599	Formation of the active cofactor, UDP-glucuronate	1	3	0.000258621	0.00361461	0.109831	1	3	0.000227669	9606	Homo sapiens
R-HSA-376172	DSCAM interactions	1	11	0.000948276	0.0131943	0.109831	3	6	0.000455339	9606	Homo sapiens
R-HSA-389359	CD28 dependent Vav1 pathway	1	12	0.00103448	0.0143858	0.109831	1	6	0.000455339	9606	Homo sapiens
R-HSA-428540	Activation of RAC1	1	13	0.00112069	0.0155759	0.109831	1	4	0.000303559	9606	Homo sapiens
R-HSA-1483213	Synthesis of PE	1	13	0.00112069	0.0155759	0.109831	1	7	0.000531229	9606	Homo sapiens
R-HSA-189451	Heme biosynthesis	1	15	0.0012931	0.0179521	0.109831	1	16	0.00121424	9606	Homo sapiens
R-HSA-399954	Sema3A PAK dependent Axon repulsion	1	16	0.00137931	0.0191382	0.109831	3	6	0.000455339	9606	Homo sapiens
R-HSA-3928664	Ephrin signaling	1	19	0.00163793	0.0226885	0.109831	3	11	0.000834788	9606	Homo sapiens
R-HSA-5627117	RHO GTPases Activate ROCKs	1	19	0.00163793	0.0226885	0.109831	1	7	0.000531229	9606	Homo sapiens
R-HSA-8964616	G beta:gamma signalling through CDC42	1	20	0.00172414	0.0238693	0.109831	6	6	0.000455339	9606	Homo sapiens
R-HSA-5627123	RHO GTPases activate PAKs	1	21	0.00181034	0.0250487	0.109831	11	15	0.00113835	9606	Homo sapiens
R-HSA-445144	Signal transduction by L1	1	21	0.00181034	0.0250487	0.109831	1	11	0.000834788	9606	Homo sapiens
R-HSA-5621575	CD209 (DC-SIGN) signaling	1	22	0.00189655	0.0262269	0.109831	1	11	0.000834788	9606	Homo sapiens
R-HSA-389977	Post-chaperonin tubulin folding pathway	1	23	0.00198276	0.0274037	0.109831	5	9	0.000683008	9606	Homo sapiens
R-HSA-156588	Glucuronidation	1	25	0.00215517	0.0297534	0.109831	1	11	0.000834788	9606	Homo sapiens
R-HSA-5218920	VEGFR2 mediated vascular permeability	1	27	0.00232759	0.0320978	0.109831	4	15	0.00113835	9606	Homo sapiens
R-HSA-1483191	Synthesis of PC	1	28	0.00241379	0.033268	0.109831	1	18	0.00136602	9606	Homo sapiens
R-HSA-189445	Metabolism of porphyrins	1	29	0.0025	0.0344369	0.109831	1	33	0.00250436	9606	Homo sapiens
R-HSA-73863	RNA Polymerase I Transcription Termination	1	31	0.00267241	0.0367708	0.109831	2	4	0.000303559	9606	Homo sapiens
R-HSA-397795	G-protein beta:gamma signalling	1	32	0.00275862	0.0379358	0.109831	6	15	0.00113835	9606	Homo sapiens
R-HSA-389356	CD28 co-stimulation	1	33	0.00284483	0.0390994	0.109831	1	19	0.00144191	9606	Homo sapiens
R-HSA-9013424	RHOV GTPase cycle	1	37	0.00318966	0.0437411	0.109831	1	2	0.00015178	9606	Homo sapiens
R-HSA-9013407	RHOH GTPase cycle	1	37	0.00318966	0.0437411	0.109831	1	3	0.000227669	9606	Homo sapiens
R-HSA-5688426	Deubiquitination	2	283	0.0243966	0.0445891	0.109831	2	77	0.00584352	9606	Homo sapiens
R-HSA-5696394	DNA Damage Recognition in GG-NER	1	38	0.00327586	0.0448982	0.109831	1	5	0.000379449	9606	Homo sapiens
R-HSA-445355	Smooth Muscle Contraction	1	39	0.00336207	0.0460541	0.109831	1	11	0.000834788	9606	Homo sapiens
R-HSA-9013420	RHOU GTPase cycle	1	40	0.00344828	0.0472086	0.109831	1	4	0.000303559	9606	Homo sapiens
R-HSA-3928662	EPHB-mediated forward signaling	1	42	0.00362069	0.0495138	0.109831	2	26	0.00197314	9606	Homo sapiens

## Sheet: iMo unique
Pathway identifier	Pathway name	#Entities found	#Entities total	Entities ratio	Entities pValue	Entities FDR	#Reactions found	#Reactions total	Reactions ratio	Species identifier	Species name
R-HSA-5696394	DNA Damage Recognition in GG-NER	4	38	0.00327586	0.00114377	0.323144	5	5	0.000379449	9606	Homo sapiens
R-HSA-72203	Processing of Capped Intron-Containing Pre-mRNA	9	245	0.0211207	0.00265985	0.323144	31	32	0.00242847	9606	Homo sapiens
R-HSA-72163	mRNA Splicing - Major Pathway	7	180	0.0155172	0.00579411	0.323144	9	9	0.000683008	9606	Homo sapiens
R-HSA-72172	mRNA Splicing	7	188	0.0162069	0.00727473	0.323144	14	14	0.00106246	9606	Homo sapiens
R-HSA-5696398	Nucleotide Excision Repair	5	110	0.00948276	0.0102217	0.323144	30	37	0.00280792	9606	Homo sapiens
R-HSA-68877	Mitotic Prometaphase	7	203	0.0175	0.0107828	0.323144	12	20	0.0015178	9606	Homo sapiens
R-HSA-159231	Transport of Mature mRNA Derived from an Intronless Transcript	3	46	0.00396552	0.0176346	0.323144	3	3	0.000227669	9606	Homo sapiens
R-HSA-5696399	Global Genome Nucleotide Excision Repair (GG-NER)	4	84	0.00724138	0.0180666	0.323144	16	20	0.0015178	9606	Homo sapiens
R-HSA-159234	Transport of Mature mRNAs Derived from Intronless Transcripts	3	47	0.00405172	0.0186516	0.323144	9	9	0.000683008	9606	Homo sapiens
R-HSA-77595	Processing of Intronless Pre-mRNAs	2	19	0.00163793	0.0215952	0.323144	5	5	0.000379449	9606	Homo sapiens
R-HSA-168325	Viral Messenger RNA Synthesis	3	52	0.00448276	0.0242172	0.323144	3	5	0.000379449	9606	Homo sapiens
R-HSA-6781823	Formation of TC-NER Pre-Incision Complex	3	53	0.00456897	0.0254265	0.323144	4	7	0.000531229	9606	Homo sapiens
R-HSA-8953854	Metabolism of RNA	14	675	0.0581897	0.0290906	0.323144	54	187	0.0141914	9606	Homo sapiens
R-HSA-167242	Abortive elongation of HIV-1 transcript in the absence of Tat	2	23	0.00198276	0.0306965	0.323144	2	2	0.00015178	9606	Homo sapiens
R-HSA-72662	Activation of the mRNA upon binding of the cap-binding complex and eIFs, and subsequent binding to 43S	3	60	0.00517241	0.0347845	0.323144	3	6	0.000455339	9606	Homo sapiens
R-HSA-191650	Regulation of gap junction activity	1	3	0.000258621	0.0348151	0.323144	3	4	0.000303559	9606	Homo sapiens
R-HSA-75955	RNA Polymerase II Transcription Elongation	3	61	0.00525862	0.036248	0.323144	8	8	0.000607118	9606	Homo sapiens
R-HSA-112382	Formation of RNA Pol II elongation complex	3	61	0.00525862	0.036248	0.323144	2	2	0.00015178	9606	Homo sapiens
R-HSA-6784531	tRNA processing in the nucleus	3	62	0.00534483	0.0377428	0.323144	2	7	0.000531229	9606	Homo sapiens
R-HSA-114508	Effects of PIP2 hydrolysis	2	27	0.00232759	0.0410388	0.323144	2	9	0.000683008	9606	Homo sapiens
R-HSA-1268020	Mitochondrial protein import	3	65	0.00560345	0.0424136	0.323144	2	14	0.00106246	9606	Homo sapiens
R-HSA-9615933	Postmitotic nuclear pore complex (NPC) reformation	2	28	0.00241379	0.0438026	0.323144	6	10	0.000758898	9606	Homo sapiens
R-HSA-75067	Processing of Capped Intronless Pre-mRNA	2	28	0.00241379	0.0438026	0.323144	5	10	0.000758898	9606	Homo sapiens
R-HSA-72306	tRNA processing	4	113	0.00974138	0.0457724	0.323144	3	54	0.00409805	9606	Homo sapiens
R-HSA-8847453	Synthesis of PIPs in the nucleus	1	4	0.000344828	0.0461506	0.323144	1	3	0.000227669	9606	Homo sapiens
R-HSA-5250971	Toxicity of botulinum toxin type C (botC)	1	4	0.000344828	0.0461506	0.323144	1	5	0.000379449	9606	Homo sapiens
R-HSA-204005	COPII-mediated vesicle transport	3	68	0.00586207	0.0473608	0.323144	13	16	0.00121424	9606	Homo sapiens
R-HSA-380284	Loss of proteins required for interphase microtubule organization from the centrosome	3	69	0.00594828	0.0490704	0.323144	3	3	0.000227669	9606	Homo sapiens
R-HSA-380259	Loss of Nlp from mitotic centrosomes	3	69	0.00594828	0.0490704	0.323144	2	2	0.00015178	9606	Homo sapiens
R-HSA-5357956	TNFR1-induced NFkappaB signaling pathway	2	30	0.00258621	0.0495301	0.323144	2	5	0.000379449	9606	Homo sapiens
R-HSA-6804758	Regulation of TP53 Activity through Acetylation	2	30	0.00258621	0.0495301	0.323144	4	14	0.00106246	9606	Homo sapiens

## Sheet: ncMo unique
Pathway identifier	Pathway name	#Entities found	#Entities total	Entities ratio	Entities pValue	Entities FDR	#Reactions found	#Reactions total	Reactions ratio	Species identifier	Species name
R-HSA-5621575	CD209 (DC-SIGN) signaling	3	22	0.00189655	0.000132701	0.0518533	4	11	0.000834788	9606	Homo sapiens
R-HSA-173736	Alternative complement activation	2	5	0.000431034	0.000233573	0.0518533	4	9	0.000683008	9606	Homo sapiens
R-HSA-8951936	RUNX3 regulates p14-ARF	2	9	0.000775862	0.000748318	0.110751	8	8	0.000607118	9606	Homo sapiens
R-HSA-9013418	RHOBTB2 GTPase cycle	2	23	0.00198276	0.0046991	0.194174	1	2	0.00015178	9606	Homo sapiens
R-HSA-9013422	RHOBTB1 GTPase cycle	2	23	0.00198276	0.0046991	0.194174	1	2	0.00015178	9606	Homo sapiens
R-HSA-428930	Thromboxane signalling through TP receptor	2	26	0.00224138	0.00595473	0.194174	7	8	0.000607118	9606	Homo sapiens
R-HSA-418346	Platelet homeostasis	3	88	0.00758621	0.00693112	0.194174	5	30	0.00227669	9606	Homo sapiens
R-HSA-917729	Endosomal Sorting Complex Required For Transport (ESCRT)	2	31	0.00267241	0.00834785	0.194174	1	4	0.000303559	9606	Homo sapiens
R-HSA-392518	Signal amplification	2	35	0.00301724	0.0105231	0.194174	13	19	0.00144191	9606	Homo sapiens
R-HSA-9706574	RHOBTB GTPase Cycle	2	35	0.00301724	0.0105231	0.194174	2	4	0.000303559	9606	Homo sapiens
R-HSA-162588	Budding and maturation of HIV virion	2	36	0.00310345	0.011102	0.194174	2	4	0.000303559	9606	Homo sapiens
R-HSA-109582	Hemostasis	8	726	0.0625862	0.0133742	0.194174	33	334	0.0253472	9606	Homo sapiens
R-HSA-9665230	Drug resistance in ERBB2 KD mutants	1	4	0.000344828	0.0174355	0.194174	8	8	0.000607118	9606	Homo sapiens
R-HSA-9652282	Drug-mediated inhibition of ERBB2 signaling	1	4	0.000344828	0.0174355	0.194174	3	3	0.000227669	9606	Homo sapiens
R-HSA-9665233	Resistance of ERBB2 KD mutants to trastuzumab	1	4	0.000344828	0.0174355	0.194174	1	1	7.58898e-05	9606	Homo sapiens
R-HSA-9665737	Drug resistance in ERBB2 TMD/JMD mutants	1	4	0.000344828	0.0174355	0.194174	1	1	7.58898e-05	9606	Homo sapiens
R-HSA-9665245	Resistance of ERBB2 KD mutants to tesevatinib	1	4	0.000344828	0.0174355	0.194174	1	1	7.58898e-05	9606	Homo sapiens
R-HSA-9665246	Resistance of ERBB2 KD mutants to neratinib	1	4	0.000344828	0.0174355	0.194174	1	1	7.58898e-05	9606	Homo sapiens
R-HSA-9665247	Resistance of ERBB2 KD mutants to osimertinib	1	4	0.000344828	0.0174355	0.194174	1	1	7.58898e-05	9606	Homo sapiens
R-HSA-9665244	Resistance of ERBB2 KD mutants to sapitinib	1	4	0.000344828	0.0174355	0.194174	1	1	7.58898e-05	9606	Homo sapiens
R-HSA-9665250	Resistance of ERBB2 KD mutants to AEE788	1	4	0.000344828	0.0174355	0.194174	1	1	7.58898e-05	9606	Homo sapiens
R-HSA-9665249	Resistance of ERBB2 KD mutants to afatinib	1	4	0.000344828	0.0174355	0.194174	1	1	7.58898e-05	9606	Homo sapiens
R-HSA-9665251	Resistance of ERBB2 KD mutants to lapatinib	1	4	0.000344828	0.0174355	0.194174	1	1	7.58898e-05	9606	Homo sapiens
R-HSA-114516	Disinhibition of SNARE formation	1	5	0.000431034	0.0217475	0.194174	1	2	0.00015178	9606	Homo sapiens
R-HSA-3134973	LRR FLII-interacting protein 1 (LRRFIP1) activates type I IFN production	1	5	0.000431034	0.0217475	0.194174	1	5	0.000379449	9606	Homo sapiens
R-HSA-72203	Processing of Capped Intron-Containing Pre-mRNA	4	245	0.0211207	0.0226393	0.194174	17	32	0.00242847	9606	Homo sapiens
R-HSA-6781823	Formation of TC-NER Pre-Incision Complex	2	53	0.00456897	0.0229524	0.194174	2	7	0.000531229	9606	Homo sapiens
R-HSA-977443	GABA receptor activation	2	60	0.00517241	0.028851	0.194174	4	12	0.000910678	9606	Homo sapiens
R-HSA-76002	Platelet activation, signaling and aggregation	4	265	0.0228448	0.0290812	0.194174	21	116	0.00880322	9606	Homo sapiens
R-HSA-198725	Nuclear Events (kinase and transcription factor activation)	2	61	0.00525862	0.0297384	0.194174	8	48	0.00364271	9606	Homo sapiens
R-HSA-162791	Attachment of GPI anchor to uPAR	1	7	0.000603448	0.0303161	0.194174	2	2	0.00015178	9606	Homo sapiens
R-HSA-174577	Activation of C3 and C5	1	7	0.000603448	0.0303161	0.194174	2	3	0.000227669	9606	Homo sapiens
R-HSA-199920	CREB phosphorylation	1	7	0.000603448	0.0303161	0.194174	2	4	0.000303559	9606	Homo sapiens
R-HSA-3371599	Defective HLCS causes multiple carboxylase deficiency	1	7	0.000603448	0.0303161	0.194174	1	4	0.000303559	9606	Homo sapiens
R-HSA-73943	Reversal of alkylation damage by DNA dioxygenases	1	7	0.000603448	0.0303161	0.194174	1	13	0.000986568	9606	Homo sapiens
R-HSA-6782210	Gap-filling DNA repair synthesis and ligation in TC-NER	2	64	0.00551724	0.0324651	0.194174	2	2	0.00015178	9606	Homo sapiens
R-HSA-375165	NCAM signaling for neurite out-growth	2	64	0.00551724	0.0324651	0.194174	9	23	0.00174547	9606	Homo sapiens
R-HSA-168249	Innate Immune System	10	1191	0.102672	0.0326886	0.194174	35	675	0.0512256	9606	Homo sapiens
R-HSA-6782135	Dual incision in TC-NER	2	65	0.00560345	0.0333952	0.194174	7	7	0.000531229	9606	Homo sapiens
R-HSA-3323169	Defects in biotin (Btn) metabolism	1	8	0.000689655	0.0345728	0.194174	1	6	0.000455339	9606	Homo sapiens
R-HSA-73942	DNA Damage Reversal	1	8	0.000689655	0.0345728	0.194174	1	15	0.00113835	9606	Homo sapiens
R-HSA-6811555	PI5P Regulates TP53 Acetylation	1	9	0.000775862	0.0388111	0.194174	2	8	0.000607118	9606	Homo sapiens
R-HSA-5621481	C-type lectin receptors (CLRs)	3	174	0.015	0.0412478	0.194174	4	68	0.00516051	9606	Homo sapiens
R-HSA-195721	Signaling by WNT	4	299	0.0257759	0.0423232	0.194174	23	157	0.0119147	9606	Homo sapiens
R-HSA-9617629	Regulation of FOXO transcriptional activity by acetylation	1	10	0.000862069	0.0430312	0.194174	4	9	0.000683008	9606	Homo sapiens
R-HSA-9706019	RHOBTB3 ATPase cycle	1	10	0.000862069	0.0430312	0.194174	1	3	0.000227669	9606	Homo sapiens
R-HSA-9701898	STAT3 nuclear events downstream of ALK signaling	1	10	0.000862069	0.0430312	0.194174	1	10	0.000758898	9606	Homo sapiens
R-HSA-72163	mRNA Splicing - Major Pathway	3	180	0.0155172	0.0448444	0.194174	7	9	0.000683008	9606	Homo sapiens
R-HSA-6781827	Transcription-Coupled Nucleotide Excision Repair (TC-NER)	2	78	0.00672414	0.0463966	0.194174	12	17	0.00129013	9606	Homo sapiens
R-HSA-1234158	Regulation of gene expression by Hypoxia-inducible Factor	1	11	0.000948276	0.0472331	0.194174	4	7	0.000531229	9606	Homo sapiens
R-HSA-196780	Biotin transport and metabolism	1	11	0.000948276	0.0472331	0.194174	3	12	0.000910678	9606	Homo sapiens
R-HSA-72172	mRNA Splicing	3	188	0.0162069	0.0498762	0.194174	12	14	0.00106246	9606	Homo sapiens

## Sheet: MAC unique
Pathway identifier	Pathway name	#Entities found	#Entities total	Entities ratio	Entities pValue	Entities FDR	#Reactions found	#Reactions total	Reactions ratio	Species identifier	Species name
R-HSA-9615933	Postmitotic nuclear pore complex (NPC) reformation	5	28	0.00241379	0.000100209	0.0862802	5	10	0.000758898	9606	Homo sapiens
R-HSA-216083	Integrin cell surface interactions	7	85	0.00732759	0.000494449	0.201283	28	55	0.00417394	9606	Homo sapiens
R-HSA-3000178	ECM proteoglycans	6	76	0.00655172	0.00153892	0.201283	13	23	0.00174547	9606	Homo sapiens
R-HSA-159236	Transport of Mature mRNA derived from an Intron-Containing Transcript	6	78	0.00672414	0.0017521	0.201283	4	4	0.000303559	9606	Homo sapiens
R-HSA-2995410	Nuclear Envelope (NE) Reassembly	6	78	0.00672414	0.0017521	0.201283	11	24	0.00182136	9606	Homo sapiens
R-HSA-3000497	Scavenging by Class H Receptors	2	4	0.000344828	0.00196126	0.201283	4	4	0.000303559	9606	Homo sapiens
R-HSA-1169408	ISG15 antiviral mechanism	6	80	0.00689655	0.00198697	0.201283	3	16	0.00121424	9606	Homo sapiens
R-HSA-1799339	SRP-dependent cotranslational protein targeting to membrane	7	113	0.00974138	0.00250206	0.201283	5	5	0.000379449	9606	Homo sapiens
R-HSA-3000171	Non-integrin membrane-ECM interactions	5	59	0.00508621	0.00279758	0.201283	8	22	0.00166958	9606	Homo sapiens
R-HSA-72202	Transport of Mature Transcript to Cytoplasm	6	87	0.0075	0.00300008	0.201283	13	13	0.000986568	9606	Homo sapiens
R-HSA-1169410	Antiviral mechanism by IFN-stimulated genes	6	89	0.00767241	0.00335002	0.201283	4	31	0.00235258	9606	Homo sapiens
R-HSA-4551638	SUMOylation of chromatin organization proteins	5	62	0.00534483	0.00345049	0.201283	15	15	0.00113835	9606	Homo sapiens
R-HSA-1474244	Extracellular matrix organization	12	301	0.0259483	0.00364654	0.201283	117	319	0.0242088	9606	Homo sapiens
R-HSA-3000480	Scavenging by Class A Receptors	3	19	0.00163793	0.00370926	0.201283	5	10	0.000758898	9606	Homo sapiens
R-HSA-4085377	SUMOylation of SUMOylation proteins	4	39	0.00336207	0.0037978	0.201283	5	5	0.000379449	9606	Homo sapiens
R-HSA-159227	Transport of the SLBP independent Mature mRNA	4	39	0.00336207	0.0037978	0.201283	3	3	0.000227669	9606	Homo sapiens
R-HSA-159230	Transport of the SLBP Dependant Mature mRNA	4	40	0.00344828	0.00415113	0.207556	3	3	0.000227669	9606	Homo sapiens
R-HSA-3371556	Cellular response to heat stress	6	95	0.00818966	0.0045831	0.215406	4	29	0.0022008	9606	Homo sapiens
R-HSA-6798695	Neutrophil degranulation	16	480	0.0413793	0.00483746	0.217686	10	10	0.000758898	9606	Homo sapiens
R-HSA-3232142	SUMOylation of ubiquitinylation proteins	4	43	0.0037069	0.00534289	0.226113	3	3	0.000227669	9606	Homo sapiens
R-HSA-5653656	Vesicle-mediated transport	22	761	0.0656034	0.00551496	0.226113	102	252	0.0191242	9606	Homo sapiens
R-HSA-159231	Transport of Mature mRNA Derived from an Intronless Transcript	4	46	0.00396552	0.00674427	0.256845	3	3	0.000227669	9606	Homo sapiens
R-HSA-159234	Transport of Mature mRNAs Derived from Intronless Transcripts	4	47	0.00405172	0.00726052	0.256845	9	9	0.000683008	9606	Homo sapiens
R-HSA-8856825	Cargo recognition for clathrin-mediated endocytosis	6	105	0.00905172	0.00733842	0.256845	7	15	0.00113835	9606	Homo sapiens
R-HSA-3371453	Regulation of HSF1-mediated heat shock response	5	75	0.00646552	0.00757729	0.257628	3	14	0.00106246	9606	Homo sapiens
R-HSA-4615885	SUMOylation of DNA replication proteins	4	50	0.00431034	0.0089638	0.28754	8	8	0.000607118	9606	Homo sapiens
R-HSA-8856828	Clathrin-mediated endocytosis	7	145	0.0125	0.00939785	0.28754	26	35	0.00265614	9606	Homo sapiens
R-HSA-4570464	SUMOylation of RNA binding proteins	4	51	0.00439655	0.00958468	0.28754	4	4	0.000303559	9606	Homo sapiens
R-HSA-202433	Generation of second messenger molecules	4	53	0.00456897	0.0109088	0.309071	6	17	0.00129013	9606	Homo sapiens
R-HSA-3000157	Laminin interactions	3	30	0.00258621	0.01285	0.309071	12	15	0.00113835	9606	Homo sapiens
R-HSA-2206281	Mucopolysaccharidoses	2	11	0.000948276	0.0137835	0.309071	5	22	0.00166958	9606	Homo sapiens
R-HSA-194441	Metabolism of non-coding RNA	4	57	0.00491379	0.0138984	0.309071	2	6	0.000455339	9606	Homo sapiens
R-HSA-191859	snRNP Assembly	4	57	0.00491379	0.0138984	0.309071	2	6	0.000455339	9606	Homo sapiens
R-HSA-199991	Membrane Trafficking	18	635	0.0547414	0.0141017	0.309071	85	219	0.0166199	9606	Homo sapiens
R-HSA-9013404	RAC2 GTPase cycle	5	88	0.00758621	0.014298	0.309071	4	10	0.000758898	9606	Homo sapiens
R-HSA-2206292	MPS VII - Sly syndrome	1	1	8.62069e-05	0.0159073	0.309071	3	3	0.000227669	9606	Homo sapiens
R-HSA-2206308	MPS IV - Morquio syndrome B	1	1	8.62069e-05	0.0159073	0.309071	2	2	0.00015178	9606	Homo sapiens
R-HSA-5578995	Defective TPMT causes TPMT deficiency	1	1	8.62069e-05	0.0159073	0.309071	1	1	7.58898e-05	9606	Homo sapiens
R-HSA-186797	Signaling by PDGF	4	60	0.00517241	0.0164511	0.309071	2	31	0.00235258	9606	Homo sapiens
R-HSA-72203	Processing of Capped Intron-Containing Pre-mRNA	9	245	0.0211207	0.0181222	0.309071	31	32	0.00242847	9606	Homo sapiens
R-HSA-879415	Advanced glycosylation endproduct receptor signaling	2	13	0.00112069	0.0188545	0.309071	2	4	0.000303559	9606	Homo sapiens
R-HSA-2022857	Keratan sulfate degradation	2	13	0.00112069	0.0188545	0.309071	3	7	0.000531229	9606	Homo sapiens
R-HSA-400511	Synthesis, secretion, and inactivation of Glucose-dependent Insulinotropic Polypeptide (GIP)	2	13	0.00112069	0.0188545	0.309071	1	7	0.000531229	9606	Homo sapiens
R-HSA-71291	Metabolism of amino acids and derivatives	12	376	0.0324138	0.0189031	0.309071	14	247	0.0187448	9606	Homo sapiens
R-HSA-913531	Interferon Signaling	10	290	0.025	0.0193836	0.309071	6	69	0.0052364	9606	Homo sapiens
R-HSA-5619107	Defective TPR may confer susceptibility towards thyroid papillary carcinoma (TPC)	3	36	0.00310345	0.0207199	0.309071	1	1	7.58898e-05	9606	Homo sapiens
R-HSA-5663213	RHO GTPases Activate WASPs and WAVEs	3	36	0.00310345	0.0207199	0.309071	8	10	0.000758898	9606	Homo sapiens
R-HSA-170822	Regulation of Glucokinase by Glucokinase Regulatory Protein	3	36	0.00310345	0.0207199	0.309071	1	5	0.000379449	9606	Homo sapiens
R-HSA-8873719	RAB geranylgeranylation	4	65	0.00560345	0.0213228	0.309071	2	5	0.000379449	9606	Homo sapiens
R-HSA-1650814	Collagen biosynthesis and modifying enzymes	4	67	0.00577586	0.0234937	0.309071	23	51	0.00387038	9606	Homo sapiens
R-HSA-202430	Translocation of ZAP-70 to Immunological synapse	3	38	0.00327586	0.0238147	0.309071	4	4	0.000303559	9606	Homo sapiens
R-HSA-918233	TRAF3-dependent IRF activation pathway	2	15	0.0012931	0.0245862	0.309071	9	11	0.000834788	9606	Homo sapiens
R-HSA-189451	Heme biosynthesis	2	15	0.0012931	0.0245862	0.309071	3	16	0.00121424	9606	Homo sapiens
R-HSA-180746	Nuclear import of Rev protein	3	39	0.00336207	0.0254508	0.309071	2	7	0.000531229	9606	Homo sapiens
R-HSA-1428517	The citric acid (TCA) cycle and respiratory electron transport	7	178	0.0153448	0.0256376	0.309071	10	64	0.00485695	9606	Homo sapiens
R-HSA-1474228	Degradation of the extracellular matrix	6	140	0.012069	0.0262661	0.309071	20	105	0.00796843	9606	Homo sapiens
R-HSA-3301854	Nuclear Pore Complex (NPC) Disassembly	3	40	0.00344828	0.0271459	0.309071	2	2	0.00015178	9606	Homo sapiens
R-HSA-168271	Transport of Ribonucleoproteins into the Host Nucleus	3	40	0.00344828	0.0271459	0.309071	1	4	0.000303559	9606	Homo sapiens
R-HSA-165054	Rev-mediated nuclear export of HIV RNA	3	40	0.00344828	0.0271459	0.309071	2	10	0.000758898	9606	Homo sapiens
R-HSA-202427	Phosphorylation of CD3 and TCR zeta chains	3	41	0.00353448	0.0288999	0.309071	5	7	0.000531229	9606	Homo sapiens
R-HSA-162909	Host Interactions of HIV factors	6	144	0.0124138	0.0295505	0.309071	17	54	0.00409805	9606	Homo sapiens
R-HSA-168333	NEP/NS2 Interacts with the Cellular Export Machinery	3	42	0.00362069	0.0307127	0.309071	1	2	0.00015178	9606	Homo sapiens
R-HSA-177243	Interactions of Rev with host cellular proteins	3	42	0.00362069	0.0307127	0.309071	4	16	0.00121424	9606	Homo sapiens
R-HSA-389948	PD-1 signaling	3	42	0.00362069	0.0307127	0.309071	1	5	0.000379449	9606	Homo sapiens
R-HSA-450385	Butyrate Response Factor 1 (BRF1) binds and destabilizes mRNA	2	17	0.00146552	0.0309321	0.309071	6	6	0.000455339	9606	Homo sapiens
R-HSA-450513	Tristetraprolin (TTP, ZFP36) binds and destabilizes mRNA	2	17	0.00146552	0.0309321	0.309071	4	4	0.000303559	9606	Homo sapiens
R-HSA-1430728	Metabolism	45	2146	0.185	0.0314182	0.309071	118	2009	0.152463	9606	Homo sapiens
R-HSA-9013408	RHOG GTPase cycle	4	74	0.00637931	0.0321212	0.309071	2	6	0.000455339	9606	Homo sapiens
R-HSA-168274	Export of Viral Ribonucleoproteins from Nucleus	3	43	0.0037069	0.0325841	0.309071	1	5	0.000379449	9606	Homo sapiens
R-HSA-163210	Formation of ATP by chemiosmotic coupling	2	18	0.00155172	0.0343216	0.309071	3	3	0.000227669	9606	Homo sapiens
R-HSA-181429	Serotonin Neurotransmitter Release Cycle	2	18	0.00155172	0.0343216	0.309071	2	3	0.000227669	9606	Homo sapiens
R-HSA-196757	Metabolism of folate and pterines	2	18	0.00155172	0.0343216	0.309071	3	29	0.0022008	9606	Homo sapiens
R-HSA-180910	Vpr-mediated nuclear import of PICs	3	44	0.0037931	0.0345137	0.309071	1	2	0.00015178	9606	Homo sapiens
R-HSA-168273	Influenza Viral RNA Transcription and Replication	6	152	0.0131034	0.0369039	0.309071	4	13	0.000986568	9606	Homo sapiens
R-HSA-8964038	LDL clearance	2	19	0.00163793	0.0378483	0.309071	10	18	0.00136602	9606	Homo sapiens
R-HSA-168276	NS1 Mediated Effects on Host Pathways	3	46	0.00396552	0.0385468	0.309071	1	6	0.000455339	9606	Homo sapiens
R-HSA-176033	Interactions of Vpr with host cellular proteins	3	47	0.00405172	0.0406494	0.309071	1	4	0.000303559	9606	Homo sapiens
R-HSA-422085	Synthesis, secretion, and deacylation of Ghrelin	2	20	0.00172414	0.0415071	0.309071	1	8	0.000607118	9606	Homo sapiens
R-HSA-6803204	TP53 Regulates Transcription of Genes Involved in Cytochrome C Release	2	20	0.00172414	0.0415071	0.309071	3	25	0.00189725	9606	Homo sapiens
R-HSA-3108214	SUMOylation of DNA damage response and repair proteins	4	81	0.00698276	0.0423811	0.309071	24	24	0.00182136	9606	Homo sapiens
R-HSA-445144	Signal transduction by L1	2	21	0.00181034	0.0452928	0.309071	2	11	0.000834788	9606	Homo sapiens
R-HSA-381771	Synthesis, secretion, and inactivation of Glucagon-like Peptide-1 (GLP-1)	2	21	0.00181034	0.0452928	0.309071	1	7	0.000531229	9606	Homo sapiens
R-HSA-4341670	Defective NEU1 causes sialidosis	1	3	0.000258621	0.0469707	0.309071	1	1	7.58898e-05	9606	Homo sapiens
R-HSA-964975	Vitamins B6 activation to pyridoxal phosphate	1	3	0.000258621	0.0469707	0.309071	2	6	0.000455339	9606	Homo sapiens
R-HSA-70688	Proline catabolism	1	3	0.000258621	0.0469707	0.309071	1	3	0.000227669	9606	Homo sapiens
R-HSA-1483255	PI Metabolism	4	84	0.00724138	0.0472822	0.309071	4	84	0.00637474	9606	Homo sapiens
R-HSA-162906	HIV Infection	8	248	0.0213793	0.0478457	0.309071	28	159	0.0120665	9606	Homo sapiens
R-HSA-164938	Nef-mediates down modulation of cell surface receptors by recruiting them to clathrin adapters	2	22	0.00189655	0.0492007	0.309071	9	15	0.00113835	9606	Homo sapiens
R-HSA-2024096	HS-GAG degradation	2	22	0.00189655	0.0492007	0.309071	2	14	0.00106246	9606	Homo sapiens
R-HSA-112310	Neurotransmitter release cycle	3	51	0.00439655	0.049625	0.309071	11	32	0.00242847	9606	Homo sapiens
